# Supplementary material for: Core genes can have higher recombination rates than accessory genes within global microbial populations
Source: eLife. 2022 Jul 8;11:e78533. doi: 10.7554/eLife.78533 (PMC9444244; doi:10.7554/eLife.78533)
Supplement: Figure 2—source data 1. [file elife-78533-fig2-data1.txt]

ERR1214655
ERR2090606
ERR2090686
ERR1191922
ERR925359
ERR051601
ERR907160
ERR925286
ERR1066005
ERR1438807
ERR1439292
ERR067967
ERR714665
ERR714532
ERR1756399
ERR057805
ERR338251
ERR051660
ERR1065462
ERR054415
ERR751178
ERR2090526
ERR730337
ERR2090807
ERR1202204
ERR054456
ERR750815
ERR2090894
ERR2091261
ERR662343
ERR742413
ERR773768
ERR884412
ERR316885
ERR750797
ERR1453676
ERR1065241
ERR1788399
ERR018073
ERR1438616
ERR662445
ERR755521
ERR438968
ERR730306
ERR773878
ERR540344
ERR775462
ERR316817
ERR540615
ERR1400343
ERR470183
ERR057892
ERR1947534
ERR2089359
ERR2090888
ERR1202123
ERR1214441
ERR065962
ERR600370
ERR029287
ERR084186
ERR900734
ERR862374
ERR1400238
ERR124260
ERR1947355
ERR755550
ERR470293
ERR1440599
ERR2089734
ERR980311
ERR755375
ERR690873
ERR1947442
ERR870268
ERR1795484
ERR063955
ERR900652
ERR107504
ERR2089649
ERR057848
ERR311103
ERR742659
ERR774283
ERR907612
ERR600315
ERR979887
ERR054355
ERR2612091
ERR084291
ERR662423
ERR470301
ERR048077
ERR1788570
ERR909252
ERR045367
ERR059964
ERR461390
ERR433748
ERR980118
ERR1066290
ERR730426
ERR063878
ERR1066223
ERR596394
ERR1400427
ERR045406
ERR884440
ERR1430870
ERR540360
ERR1947378
ERR755450
ERR774077
ERR577859
ERR490768
ERR600628
ERR2090714
ERR048170
ERR1788449
ERR505677
ERR540675
ERR1191837
ERR1400137
ERR750974
ERR1202425
ERR907802
ERR050030
ERR1440518
ERR2090605
ERR2612061
ERR1065479
ERR907284
ERR056755
ERR632944
ERR714599
ERR925537
ERR470355
ERR1106735
ERR129071
ERR1400463
ERR057988
ERR2090553
ERR1400183
ERR449130
ERR714132
ERR876675
ERR326724
ERR023605
ERR751108
ERR1439234
ERR064090
ERR1788436
ERR742536
ERR913171
ERR449844
ERR907472
ERR056689
ERR1400264
ERR730239
ERR505996
ERR2089736
ERR750851
ERR316850
ERR1081451
ERR2091278
ERR338241
ERR913525
ERR540648
ERR1438743
ERR425385
ERR1440424
ERR1400430
ERR1440093
ERR730884
ERR907674
ERR1440584
ERR024249
ERR067963
ERR913149
ERR2090959
ERR862380
ERR2090404
ERR1947585
ERR226379
ERR907592
ERR1439093
ERR632977
ERR501618
ERR730786
ERR975619
ERR1066177
ERR1947457
ERR909160
ERR907839
ERR909092
ERR1399916
ERR907002
ERR163169
ERR979954
ERR662453
ERR909038
ERR755412
ERR1192101
ERR913267
ERR980090
ERR1947311
ERR755363
ERR052579
ERR1422355
ERR773980
ERR1066153
ERR1439549
ERR997511
ERR1453655
ERR869842
ERR1439836
ERR1788465
ERR1422392
ERR2091279
ERR449236
ERR908852
ERR1399973
ERR1440447
ERR057829
ERR1756449
ERR2089727
ERR048195
ERR1066294
ERR067820
ERR714590
ERR845756
ERR124291
ERR054454
ERR690925
ERR997559
ERR984289
ERR2089443
ERR1065897
ERR1399801
ERR908968
ERR067876
ERR1065718
ERR461106
ERR2091143
ERR326707
ERR1191890
ERR925535
ERR084312
ERR600390
ERR461493
ERR425394
ERR461494
ERR2089489
ERR023393
ERR1437996
ERR1438659
ERR052397
ERR980065
ERR461529
ERR051515
ERR714705
ERR052619
ERR913192
ERR1947861
ERR1439677
ERR057976
ERR051534
ERR033109
ERR064121
ERR018033
ERR869835
ERR316735
ERR730178
ERR1065863
ERR909138
ERR1422505
ERR045425
ERR1065465
ERR689482
ERR751123
ERR2089317
ERR052648
ERR2090729
ERR425425
ERR1202442
ERR568481
ERR774693
ERR1439940
ERR1788435
ERR1065988
ERR730256
ERR1214567
ERR1439848
ERR980043
ERR067783
ERR505542
ERR907076
ERR997594
ERR1422403
ERR316636
ERR907623
ERR730601
ERR2089831
ERR907692
ERR774145
ERR063802
ERR505938
ERR600096
ERR1438124
ERR505971
ERR730347
ERR907872
ERR774011
ERR1066163
ERR1202164
ERR1214588
ERR433903
ERR129163
ERR755505
ERR1947695
ERR1065287
ERR1066035
ERR1439122
ERR1439505
ERR470309
ERR1439532
ERR690921
ERR054650
ERR1453624
ERR470473
ERR1453752
ERR066258
ERR425377
ERR065327
ERR1947544
ERR064097
ERR048087
ERR2852125
ERR714446
ERR049990
ERR461316
ERR052578
ERR750821
ERR1437949
ERR1439371
ERR501543
ERR505883
ERR730777
ERR1288870
ERR049964
ERR047156
ERR460474
ERR1439828
ERR1438036
ERR714548
ERR1422390
ERR340821
ERR067935
ERR2089841
ERR925542
ERR1788156
ERR714273
ERR906947
ERR714131
ERR730614
ERR1437927
ERR1439803
ERR2089164
ERR750808
ERR052606
ERR730949
ERR1438366
ERR045034
ERR1439337
ERR1438534
ERR057897
ERR730639
ERR730647
ERR730145
ERR065296
ERR450611
ERR979946
ERR907617
ERR657084
ERR1400320
ERR063836
ERR2091204
ERR163155
ERR505675
ERR461078
ERR913178
ERR568568
ERR600490
ERR064027
ERR600452
ERR470338
ERR1453725
ERR714646
ERR913107
ERR084262
ERR505871
ERR755594
ERR1065900
ERR774017
ERR064140
ERR1191857
ERR052580
ERR870046
ERR1400321
ERR066363
ERR1440104
ERR056839
ERR1400470
ERR714136
ERR1438693
ERR1440859
ERR1066329
ERR069782
ERR1756401
ERR2090508
ERR913063
ERR862397
ERR774307
ERR913070
ERR925035
ERR600467
ERR057825
ERR023351
ERR501582
ERR979913
ERR632978
ERR600380
ERR1400120
ERR449781
ERR1007881
ERR1422424
ERR586335
ERR925333
ERR714516
ERR730533
ERR2852116
ERR084277
ERR1756460
ERR069834
ERR600491
ERR045049
ERR1947566
ERR870274
ERR577995
ERR1065901
ERR2089295
ERR1202310
ERR1947858
ERR460424
ERR065956
ERR869896
ERR066281
ERR980173
ERR600403
ERR730587
ERR633013
ERR505487
ERR1453766
ERR913481
ERR913073
ERR461722
ERR326744
ERR568567
ERR1440265
ERR051514
ERR461858
ERR1399860
ERR1399857
ERR925589
ERR714653
ERR066215
ERR774052
ERR956423
ERR097304
ERR774604
ERR1788475
ERR750987
ERR128845
ERR501569
ERR067985
ERR1400555
ERR884329
ERR730622
ERR505660
ERR646577
ERR097356
ERR1440626
ERR1399833
ERR045033
ERR913319
ERR049971
ERR907675
ERR913569
ERR1439379
ERR1202225
ERR690939
ERR054536
ERR340836
ERR1202195
ERR461093
ERR1439368
ERR1438464
ERR1947868
ERR439002
ERR023452
ERR048149
ERR956426
ERR1440225
ERR1066026
ERR2091084
ERR730502
ERR1439570
ERR024267
ERR742427
ERR632936
ERR461448
ERR046108
ERR2090907
ERR1438546
ERR1065580
ERR063997
ERR054465
ERR714546
ERR1065767
ERR1138894
ERR063900
ERR069712
ERR1453673
ERR540653
ERR751134
ERR568646
ERR907860
ERR048012
ERR506025
ERR907221
ERR069736
ERR1438196
ERR913202
ERR540553
ERR072188
ERR1214568
ERR773870
ERR730328
ERR1081450
ERR909114
ERR1081470
ERR1788526
ERR600580
ERR1440348
ERR1439118
ERR1788302
ERR1440440
ERR049979
ERR1438252
ERR054427
ERR1422521
ERR1440426
ERR066282
ERR1439134
ERR1288983
ERR069812
ERR054435
ERR774631
ERR907743
ERR226357
ERR425372
ERR697290
ERR049089
ERR505543
ERR730453
ERR449852
ERR736928
ERR997564
ERR047956
ERR2089462
ERR060015
ERR1066206
ERR540494
ERR1065306
ERR730852
ERR1440107
ERR226367
ERR1333973
ERR1439675
ERR1947769
ERR490748
ERR2090427
ERR470197
ERR1439950
ERR907806
ERR730481
ERR433731
ERR047960
ERR449856
ERR2090393
ERR1438813
ERR1400602
ERR2090450
ERR714534
ERR1192178
ERR051559
ERR1065288
ERR1400293
ERR714535
ERR046117
ERR273514
ERR067943
ERR714201
ERR997591
ERR742655
ERR907371
ERR223008
ERR048017
ERR979994
ERR056888
ERR646551
ERR048171
ERR774497
ERR662399
ERR600170
ERR1202080
ERR908850
ERR586447
ERR907744
ERR1400187
ERR316604
ERR1453760
ERR124306
ERR023342
ERR505668
ERR1191958
ERR2091091
ERR1399896
ERR751093
ERR048140
ERR257299
ERR226345
ERR470294
ERR097295
ERR1191938
ERR755516
ERR311083
ERR907104
ERR984255
ERR433630
ERR059372
ERR1106809
ERR1756445
ERR2090565
ERR714509
ERR1440178
ERR2091099
ERR1065617
ERR2091188
ERR107497
ERR925058
ERR1438544
ERR2089792
ERR908916
ERR425363
ERR1438179
ERR069600
ERR870303
ERR633005
ERR018064
ERR024223
ERR1214550
ERR907585
ERR1400027
ERR2090892
ERR1453692
ERR913534
ERR1947846
ERR129063
ERR633003
ERR714519
ERR742474
ERR774564
ERR051636
ERR316645
ERR048063
ERR1947783
ERR050017
ERR1439772
ERR490740
ERR774560
ERR1439098
ERR600541
ERR730319
ERR064215
ERR773825
ERR084190
ERR1947292
ERR876661
ERR876500
ERR909230
ERR716118
ERR862534
ERR057895
ERR470382
ERR600424
ERR984286
ERR925159
ERR057791
ERR568718
ERR2612045
ERR1438286
ERR714373
ERR1440591
ERR045393
ERR490788
ERR870156
ERR1066356
ERR980182
ERR1399934
ERR730427
ERR046147
ERR1440056
ERR714607
ERR1400562
ERR568707
ERR1202268
ERR1400040
ERR1399899
ERR730486
ERR449749
ERR054470
ERR461454
ERR057841
ERR870248
ERR900677
ERR057925
ERR1065279
ERR461613
ERR1756483
ERR1106742
ERR505912
ERR774079
ERR1399808
ERR633036
ERR1439415
ERR1440630
ERR568744
ERR956464
ERR046114
ERR909149
ERR107501
ERR024277
DRR141048
ERR1947304
ERR461062
ERR461441
ERR056730
ERR568637
ERR1438206
ERR689526
ERR907471
ERR048112
ERR1440585
ERR1453543
ERR697284
ERR876563
ERR1202140
ERR1440138
ERR016847
ERR054346
ERR1214689
ERR632886
ERR470451
ERR870177
ERR568777
ERR540435
ERR1439857
ERR067990
ERR124239
ERR907331
ERR222977
ERR044876
ERR586380
ERR884355
ERR2090562
ERR2089361
ERR1453768
ERR501491
ERR461665
ERR600513
ERR751190
ERR066253
ERR273545
ERR908928
ERR1947654
ERR1440731
ERR2090821
ERR900673
ERR755445
ERR600391
ERR051444
ERR870152
ERR1202450
ERR066334
ERR107548
ERR979975
ERR403454
ERR1638463
ERR056875
ERR449241
ERR1202441
ERR057948
ERR600457
ERR774306
ERR907519
ERR064147
ERR1106748
ERR1438859
ERR600397
ERR1453710
ERR1288922
ERR1422514
ERR1399856
ERR461378
ERR449165
ERR066209
ERR050010
ERR045790
ERR2852147
ERR2090806
ERR1947778
ERR054584
ERR054639
ERR052632
ERR714225
ERR045007
ERR540379
DRR098642
ERR047972
ERR449713
ERR907487
ERR1422472
ERR1440717
ERR057887
ERR1947176
ERR586464
ERR870132
ERR1399965
ERR326759
ERR979962
ERR066339
ERR516657
ERR633077
ERR774134
ERR1288914
ERR1422496
ERR1066028
ERR1438377
ERR1065461
ERR449136
ERR730165
ERR1066231
ERR1400381
ERR1788293
ERR730564
ERR054448
ERR1065607
ERR600462
ERR1065789
ERR1399781
ERR751141
ERR388865
ERR1066133
ERR774634
ERR742649
ERR2089805
ERR045383
ERR1440634
ERR1438386
ERR2090771
ERR060007
ERR907662
ERR1065948
ERR501607
ERR072236
DRR098631
ERR913105
ERR1400326
ERR1947670
ERR505917
ERR129183
ERR069625
ERR1065380
ERR925529
ERR714697
ERR1453699
ERR1947288
ERR568463
ERR1438229
ERR1439654
ERR774070
ERR907739
ERR1438373
ERR084304
ERR907660
ERR742549
ERR2090988
ERR460402
ERR2089537
ERR1947683
ERR039636
ERR1066372
ERR052635
ERR1440834
ERR1438187
ERR2089516
ERR056798
ERR1438685
ERR1430821
ERR925634
ERR326732
ERR907835
ERR505769
ERR049946
ERR1439410
ERR438953
ERR568467
ERR716195
ERR884415
ERR755414
ERR997533
ERR1065643
ERR979991
ERR907595
ERR714275
ERR054497
ERR340880
ERR774142
ERR063957
ERR063930
ERR067875
ERR1214540
ERR774712
ERR540357
ERR1192002
ERR997662
ERR505721
ERR1438913
ERR461707
ERR925226
ERR505957
ERR876470
ERR1947405
ERR742493
ERR2089725
ERR714197
ERR900725
ERR1947593
ERR1202071
ERR1440253
ERR067906
ERR069781
ERR1399849
ERR632976
ERR908961
ERR1202196
ERR1066105
ERR773973
ERR066338
ERR586342
ERR907150
ERR063988
ERR1439976
ERR1430879
ERR570409
ERR646582
ERR773918
ERR1400274
ERR1947513
ERR730672
ERR1066046
ERR1440416
ERR600205
ERR1764049
ERR052506
ERR1400510
ERR2089732
ERR909223
ERR1788234
ERR1400569
ERR052642
ERR730902
ERR2090989
ERR042147
ERR2091090
ERR461330
ERR2089806
ERR869833
ERR876616
ERR1065353
ERR1066261
ERR1400130
ERR1214633
ERR913147
ERR067932
ERR596416
ERR1400164
ERR773819
ERR461580
ERR1065142
ERR997557
ERR907131
ERR773852
ERR913379
ERR633058
ERR069680
ERR2089748
ERR063996
ERR490742
ERR1399913
ERR051475
ERR1440156
ERR461275
ERR730608
ERR2091230
ERR870249
ERR662348
ERR060049
ERR434017
ERR1439802
ERR449759
ERR331420
ERR577956
ERR862441
ERR046131
ERR097364
ERR461326
ERR750874
ERR1066354
ERR1422410
ERR870239
ERR449777
ERR1947577
ERR1438575
ERR730498
ERR1438552
ERR716134
ERR072185
ERR568756
ERR1439336
ERR129164
ERR925127
ERR755517
ERR1065364
ERR052616
ERR1437969
ERR1439774
ERR730881
ERR1756452
ERR773898
ERR907875
ERR084273
ERR1788556
ERR1202137
ERR774273
ERR2090522
ERR054599
ERR1065248
ERR054316
ERR730787
ERR449142
ERR907446
ERR730383
DRR098641
ERR2091264
ERR069803
ERR129042
ERR048114
ERR1440490
ERR751184
ERR097357
ERR1788141
ERR773962
ERR433884
ERR907400
ERR063834
ERR052038
ERR064086
ERR1202133
ERR1439978
ERR056879
ERR907022
ERR714453
ERR730612
ERR1437922
ERR1947234
ERR714436
ERR2091140
ERR1453642
ERR1788225
ERR689518
ERR876528
ERR870171
ERR979904
ERR069603
ERR742488
ERR069737
ERR1439883
ERR909249
ERR273520
ERR1439432
ERR1422429
ERR461037
ERR913415
ERR907861
ERR1066355
ERR461895
ERR1947822
ERR024235
ERR461395
ERR023988
ERR054535
ERR1066218
ERR774729
ERR1400170
ERR1066061
ERR1439446
ERR069813
ERR742376
ERR048145
ERR925605
ERR449227
ERR124277
ERR913282
ERR124315
ERR045350
ERR264293
ERR1439822
ERR1438002
ERR730340
ERR064145
ERR568746
ERR773772
ERR1066262
ERR223037
ERR2091109
ERR997575
ERR730755
ERR470452
ERR461301
ERR909155
ERR742510
ERR425397
ERR2089659
ERR057871
ERR2089714
ERR755609
ERR433546
ERR069809
ERR051564
ERR907559
ERR540356
ERR1440176
ERR1066118
ERR433776
ERR2091217
ERR1400448
ERR1214431
ERR907034
ERR568650
DRR121414
ERR884399
ERR662413
ERR714294
ERR600156
ERR730936
ERR2091154
ERR540620
ERR2089393
ERR1439999
ERR1202259
ERR054400
ERR1440449
ERR470371
ERR1438078
ERR907484
ERR054357
ERR461415
ERR1440726
ERR271780
ERR2089329
ERR1438694
ERR773862
ERR470174
ERR449202
ERR596421
ERR870176
ERR1795478
ERR2089692
ERR540347
ERR1438000
ERR1191863
ERR2089233
ERR1065839
ERR1399797
ERR1400600
ERR049974
ERR730324
ERR570733
ERR054582
ERR774697
ERR045380
ERR1400211
ERR876529
ERR1438053
ERR1066143
ERR2089758
ERR1440681
ERR1440434
ERR736901
ERR730565
ERR461366
ERR050009
ERR1065996
ERR388889
ERR755404
ERR066188
ERR570730
ERR1422513
ERR755341
ERR714318
ERR714392
ERR1191926
ERR697209
ERR925277
ERR470231
ERR505903
ERR461514
ERR600082
ERR1453722
ERR600395
DRR098680
ERR1066032
ERR1453546
ERR089616
ERR057913
ERR568540
ERR773958
ERR997614
ERR716251
ERR632916
ERR876590
ERR1065563
ERR568587
ERR046129
ERR461462
ERR909053
ERR714110
ERR067960
ERR1065772
ERR2612043
ERR1439779
ERR2852077
ERR2089392
ERR470455
ERR1453761
ERR1422453
ERR1422682
ERR1947168
ERR774346
ERR633112
ERR388916
ERR049973
ERR046056
ERR925282
ERR066201
ERR870261
ERR505827
ERR1947220
ERR316927
ERR540380
ERR505926
ERR774133
ERR1439531
ERR1065663
ERR1430843
ERR051936
ERR1214576
ERR2090662
ERR054605
ERR1947284
ERR908913
ERR755547
ERR1214536
ERR1439939
ERR907187
ERR632874
ERR1438146
ERR1756489
ERR054391
ERR657185
ERR1065656
ERR1440730
ERR1788453
ERR1438325
ERR1947587
ERR1439665
ERR067966
ERR316643
ERR1400383
ERR913563
ERR1066151
ERR907191
ERR051590
ERR540527
ERR516626
ERR470487
ERR997543
ERR913072
ERR730640
ERR1947370
ERR1065377
ERR1439016
ERR570425
ERR1422621
ERR1788294
ERR054459
ERR600593
ERR1065898
ERR568730
ERR1422378
ERR540375
ERR2852148
ERR352045
ERR2852124
ERR1202392
ERR554857
ERR069695
ERR050073
ERR956283
ERR925067
ERR1066227
ERR2091167
ERR045368
ERR2852132
ERR433976
ERR751057
ERR054540
ERR1440318
ERR600193
ERR632898
ERR052612
ERR1439623
ERR505771
ERR388885
ERR1422681
ERR461064
ERR774219
ERR701800
ERR084179
ERR657269
ERR2090861
ERR909259
ERR505998
ERR662434
ERR1214638
ERR633097
ERR2852134
ERR876555
ERR461556
ERR048179
ERR316654
ERR701788
ERR600521
ERR1400365
ERR1439604
ERR067854
ERR1066251
ERR907256
ERR907281
ERR048193
ERR1438085
ERR907564
ERR054586
ERR908974
ERR689504
ERR570383
ERR388891
ERR1288814
ERR1438665
ERR516660
ERR1756462
ERR730174
ERR046106
ERR257526
ERR470180
ERR730625
ERR2091093
ERR925153
ERR907784
ERR730154
ERR226384
ERR1400091
ERR1453567
ERR774160
ERR222954
ERR049096
ERR742443
ERR730571
ERR714379
ERR461399
ERR1947762
ERR870161
ERR884439
ERR1065627
ERR600374
ERR2852058
ERR869882
ERR909228
ERR461141
ERR124269
ERR730509
ERR316678
ERR1795473
ERR084309
ERR1439378
ERR505797
ERR1764053
ERR505944
ERR1214438
ERR1947403
ERR1065447
ERR1202156
ERR908954
ERR633037
ERR908996
ERR751159
ERR714183
ERR039609
ERR490738
ERR066178
ERR714562
ERR049952
ERR1422467
ERR1202486
ERR600585
ERR907302
ERR774478
ERR051583
ERR979997
ERR913197
ERR568594
ERR331404
ERR461256
ERR1438509
ERR997516
ERR470208
ERR1438997
ERR730192
ERR1399779
ERR907433
ERR657181
ERR505576
ERR068013
ERR633016
ERR2089481
ERR505507
ERR124318
ERR600201
ERR1440187
ERR1947521
ERR1214698
ERR750846
ERR925122
ERR128836
ERR1065708
ERR716173
ERR906957
ERR1422502
ERR980247
ERR730919
ERR907654
ERR052390
ERR069705
ERR046066
ERR1438503
ERR1399825
ERR997638
ERR730693
ERR1202257
ERR2091221
ERR1399904
ERR016802
ERR1214620
ERR870083
ERR1756405
ERR1438410
ERR461072
ERR730218
ERR2089731
ERR1438663
ERR084313
ERR1438795
ERR1422516
ERR505712
ERR060018
ERR900689
ERR1192072
ERR774265
ERR057934
ERR461698
ERR2090802
ERR646569
ERR1453762
ERR1065405
ERR907735
ERR657088
ERR714421
ERR1066128
ERR540339
ERR063843
ERR460200
ERR067812
ERR600385
ERR461667
ERR773924
ERR568445
ERR773834
ERR264498
ERR925061
ERR884420
ERR907417
ERR064104
ERR907196
ERR1400196
ERR1788505
ERR907796
ERR046714
ERR042145
ERR2089389
ERR862311
ERR084208
ERR1756490
ERR751047
ERR1438512
ERR1453526
ERR1440491
ERR730460
ERR1947191
ERR774119
ERR600589
ERR505841
ERR1947363
ERR568590
ERR124293
ERR1288932
ERR907530
ERR913201
ERR1947607
ERR222967
ERR1440106
ERR067919
ERR1400535
ERR1066038
ERR1439063
ERR505644
ERR505945
ERR434025
ERR461700
ERR1440379
ERR1214532
ERR632892
ERR646566
ERR775456
ERR1192152
ERR023610
ERR1947393
ERR714247
ERR069798
ERR470225
ERR774304
ERR876664
ERR862347
ERR066307
ERR069759
ERR1288838
ERR029279
ERR755562
ERR1947515
ERR570448
ERR716233
ERR1438845
ERR1440771
ERR051423
ERR097327
ERR2091277
ERR2089265
ERR697273
ERR1788167
ERR069593
ERR600137
ERR124220
ERR069784
ERR1438830
ERR540571
ERR425430
ERR049970
ERR774626
ERR059963
ERR742457
ERR066183
ERR1288885
ERR1192082
ERR1439372
ERR2852068
ERR907855
ERR1438349
ERR024264
ERR097325
ERR1440338
ERR129185
ERR1400171
ERR054641
ERR568662
ERR870210
ERR907859
ERR913087
ERR2089668
ERR907884
ERR449819
ERR730163
ERR2089650
ERR1065696
ERR045006
ERR048051
ERR057794
ERR774063
ERR2612064
ERR388882
ERR470255
ERR774556
ERR2612081
ERR956469
ERR1066224
ERR352010
ERR2091161
ERR730611
ERR657239
ERR1440632
ERR1065355
ERR730269
ERR997532
ERR2090459
ERR1065837
ERR2091229
ERR1440767
ERR461663
ERR316767
ERR067909
ERR1453501
ERR1065805
ERR907442
ERR273526
ERR1788440
ERR774287
ERR568501
ERR1439084
ERR051994
ERR755396
ERR316591
ERR054341
ERR540468
ERR470195
ERR714712
ERR907798
ERR056687
ERR1439684
ERR066231
ERR632868
ERR2089845
ERR056887
ERR907502
ERR540450
ERR908915
ERR586448
ERR049121
ERR051648
ERR461768
ERR900653
ERR1422670
ERR124272
ERR633072
ERR907778
ERR907831
ERR461856
ERR1191879
ERR049942
ERR057964
ERR470203
ERR2091260
ERR470461
ERR470266
ERR751011
ERR1065715
ERR925065
ERR042197
ERR925599
ERR461911
ERR054466
ERR980013
ERR568731
ERR1453704
ERR505756
ERR024212
ERR925585
ERR1438314
ERR1756411
ERR730740
ERR2089455
ERR1947725
ERR730343
ERR1065403
ERR909159
ERR1947617
ERR909129
ERR433950
ERR1400570
ERR1440436
ERR097323
ERR084219
ERR633117
ERR490785
ERR063952
ERR2089540
ERR1065702
ERR997477
ERR1191833
ERR979916
ERR1066211
ERR925616
ERR884315
ERR632937
ERR1422620
ERR1453726
ERR690899
ERR273512
ERR124252
ERR1065930
ERR2089477
ERR461675
ERR054236
ERR063960
ERR925103
ERR072176
ERR925216
ERR046199
ERR316849
ERR1439253
ERR1430861
ERR876583
ERR774109
ERR059360
ERR1400504
ERR065297
ERR028596
ERR997690
ERR870178
ERR1440281
ERR047910
ERR1288926
ERR1192004
ERR054307
ERR016705
ERR223034
ERR042155
ERR980128
ERR1947591
ERR057974
ERR690912
ERR057971
ERR570374
ERR742626
ERR1439448
ERR907756
ERR909318
ERR045372
ERR054593
ERR1439730
ERR600318
ERR2852160
ERR490721
ERR1438691
ERR540699
ERR097242
ERR063992
ERR1202509
ERR066189
ERR730183
ERR742375
ERR425435
ERR039589
ERR1438054
ERR909095
ERR1065525
ERR907543
ERR742557
ERR600164
ERR2090710
ERR632869
ERR701823
ERR042144
ERR1065675
ERR1947257
ERR1400388
ERR1106767
ERR907415
ERR1214625
ERR1400503
ERR438958
ERR913188
ERR1065814
ERR714635
ERR2090960
ERR028818
ERR600504
ERR016652
ERR1214526
ERR1065798
ERR044866
ERR755415
ERR1192036
ERR1947553
ERR2091049
ERR1065764
ERR913270
ERR1422622
ERR751163
ERR755620
ERR876589
ERR714288
ERR1066322
ERR925155
ERR461335
ERR084268
ERR862260
ERR632982
ERR2091069
ERR900648
ERR1438627
ERR1422464
ERR1440329
ERR730421
ERR1066250
ERR907720
ERR2090716
ERR956421
ERR1947430
ERR570459
ERR056786
ERR461449
ERR773774
ERR1947611
ERR2089336
ERR773953
ERR1438933
ERR1439184
ERR979889
ERR2090570
ERR033110
ERR016648
ERR057880
ERR461083
ERR900697
ERR065330
ERR773977
ERR060010
ERR730191
ERR470248
ERR1422554
ERR913245
ERR1106784
ERR1065531
ERR1438517
ERR461624
ERR913129
ERR925560
ERR054576
ERR1440369
ERR751060
ERR1947434
ERR051940
ERR033126
ERR1440081
ERR1438676
ERR501523
ERR577981
ERR107550
ERR1440690
ERR870270
ERR751116
ERR050014
ERR1439129
ERR980094
ERR907809
ERR1439702
ERR056720
ERR1438955
ERR1439503
ERR540492
ERR505929
ERR736922
ERR689465
ERR1440817
ERR755465
ERR054539
ERR907229
ERR1007873
ERR049988
ERR907425
ERR568441
ERR051451
ERR913400
ERR340876
ERR340825
ERR060021
ERR045001
ERR730159
ERR1756444
ERR600362
ERR1202261
ERR1438171
ERR908917
ERR774536
ERR755421
ERR657279
ERR1440532
ERR1065475
ERR2091172
ERR434049
ERR997569
ERR129074
ERR714149
ERR1788445
ERR326748
ERR980015
ERR1440760
ERR689460
ERR516681
ERR568469
ERR2089541
ERR1399854
ERR730275
ERR900710
ERR742525
ERR1065722
ERR884341
ERR054507
ERR1066166
ERR069780
ERR751069
ERR097427
ERR1202238
ERR1947461
ERR907366
ERR909083
ERR460998
ERR870168
ERR1288902
ERR2091145
ERR044932
ERR1756387
ERR461014
ERR701866
ERR1202587
ERR056813
ERR069765
ERR1007883
ERR2089358
ERR862272
ERR222995
ERR751046
ERR470277
ERR862281
ERR1438535
ERR1438885
ERR600319
ERR586461
ERR1400573
ERR657328
ERR063897
ERR1439693
ERR1065853
ERR1400311
ERR908957
ERR925384
ERR600106
ERR049091
ERR1202175
ERR046102
ERR1065477
ERR1439662
ERR1440697
ERR064087
ERR907379
ERR1438271
ERR2612069
ERR028719
ERR1214691
ERR044930
ERR997584
ERR2090537
ERR907067
ERR600155
ERR1439145
ERR066200
ERR1065647
ERR980303
ERR907170
ERR044950
ERR773896
ERR1422562
ERR1540703
ERR1453510
ERR067902
ERR461431
ERR751079
ERR107489
ERR1214522
ERR646556
ERR1400561
ERR045413
ERR057996
ERR460423
ERR751154
ERR460946
ERR568593
ERR540631
ERR311080
ERR1066289
ERR1066044
DRR121430
ERR1947448
ERR907385
ERR1400346
ERR774008
ERR714310
ERR774062
ERR1192046
ERR568454
ERR047985
ERR124296
ERR046124
ERR714111
ERR1106753
ERR460963
ERR1438576
ERR1788242
ERR980120
ERR2089472
ERR1440161
ERR907203
ERR1430903
ERR338207
ERR1065539
ERR632974
ERR2089849
ERR1438924
ERR714524
ERR084316
ERR425408
ERR066290
ERR046208
ERR1439688
ERR065337
ERR2089411
ERR975621
ERR984257
ERR1399809
ERR461215
ERR051545
ERR1106778
ERR326747
ERR163178
ERR460965
ERR470282
ERR1065817
ERR1440512
ERR730767
ERR044931
ERR1788265
ERR568598
ERR870020
ERR425383
ERR063848
ERR980007
ERR1439541
ERR980066
ERR501576
ERR1453661
ERR449813
ERR506035
ERR600192
ERR1437972
ERR063928
ERR909003
ERR540335
ERR1065323
ERR907249
ERR470217
ERR425500
ERR1066048
ERR064224
ERR2090704
ERR870166
ERR1007884
ERR1439412
ERR470331
ERR980233
ERR470254
ERR1422559
ERR1400360
ERR1947596
ERR460948
ERR069731
ERR1399911
ERR064193
ERR1947865
ERR051632
ERR054485
ERR2090515
ERR084263
ERR1214670
ERR600238
ERR067771
ERR2089749
ERR1437947
ERR869871
ERR054381
ERR730278
ERR056814
ERR909274
ERR044896
ERR057776
ERR773817
ERR907316
ERR461672
ERR1430888
ERR907613
ERR1439115
ERR461050
ERR1438300
ERR107491
ERR1400140
ERR433506
ERR742361
ERR1430812
ERR755355
ERR051566
ERR2090835
ERR714717
ERR097280
ERR039581
ERR907793
ERR044879
ERR2090746
ERR870138
ERR039593
ERR023984
ERR057870
ERR052431
ERR1439344
ERR016695
ERR056685
ERR730194
ERR1191936
ERR633088
ERR064162
ERR979925
ERR2091240
ERR907102
ERR1438339
ERR1065578
ERR461269
ERR1440126
ERR925287
ERR461557
ERR1440230
ERR1202547
ERR980180
ERR1439180
ERR2852136
ERR1440383
ERR906955
ERR909034
ERR016696
ERR1202320
ERR1788253
ERR257225
ERR051520
ERR1440324
ERR1065915
ERR1288901
ERR051646
ERR331425
ERR925078
ERR316599
ERR862330
ERR730519
ERR730323
ERR1756424
ERR1440151
ERR701859
ERR913313
ERR467043
ERR056823
ERR449829
ERR908989
ERR540393
ERR774319
ERR264382
ERR773982
ERR505773
ERR633073
ERR433572
ERR540671
ERR1065879
ERR1756400
ERR069675
ERR906949
ERR1788529
ERR047160
ERR460969
ERR716213
ERR774294
ERR540478
ERR907624
ERR054403
ERR1065286
ERR2667143
ERR1453603
ERR956446
ERR907495
ERR084286
ERR1439119
ERR730691
ERR1438203
ERR042187
ERR714649
ERR714604
ERR388857
ERR461328
ERR2090452
ERR1106763
ERR870252
ERR862474
ERR755431
ERR2089744
ERR051988
ERR1947584
ERR1439116
ERR069709
ERR1202373
ERR470485
ERR449125
ERR057918
ERR1439732
ERR047921
ERR1439497
ERR461355
ERR056788
ERR730528
ERR730492
ERR461340
ERR124308
ERR730452
ERR907621
ERR1191933
ERR980220
ERR1202118
ERR1438772
ERR876553
ERR1440847
ERR907275
ERR657010
ERR1066345
ERR063846
ERR633067
ERR697285
ERR980300
ERR054429
ERR925541
ERR461852
ERR909055
ERR1440105
ERR742424
ERR039560
ERR1214514
ERR066247
ERR016709
ERR065345
ERR774356
ERR862322
ERR2090996
ERR1399883
ERR2852042
ERR1439295
ERR907608
ERR742571
ERR1288971
ERR755529
ERR1138892
ERR1214399
ERR054354
ERR054455
ERR554850
ERR2089722
ERR2090548
ERR773920
ERR2089239
ERR1439833
ERR730823
ERR449717
ERR1422517
ERR051505
ERR051496
ERR1947351
ERR059989
ERR331432
ERR067840
ERR2090751
ERR2090594
ERR1400006
ERR755402
ERR057854
ERR751137
ERR084289
ERR907112
ERR051628
ERR316891
ERR124242
ERR1440850
DRR141052
ERR1202508
ERR1066332
ERR461203
ERR084170
ERR048010
ERR1438045
ERR1439375
ERR907342
ERR742363
ERR460997
ERR1439075
ERR730867
ERR1065228
ERR1065573
ERR662424
ERR907444
ERR2090628
ERR042142
ERR1947715
ERR657264
ERR568513
ERR1439395
ERR1202242
ERR862467
ERR540614
ERR1439960
ERR870149
ERR1788213
ERR925050
ERR2090911
ERR069762
ERR107486
ERR1400534
ERR1947336
ERR632895
ERR1065638
ERR2089344
ERR913279
ERR1066297
ERR1439953
ERR063832
ERR773996
ERR774623
ERR505636
ERR907643
ERR054509
ERR066185
ERR750820
ERR925343
ERR1066191
ERR774378
ERR1439826
ERR046107
ERR1422519
ERR067894
ERR913205
ERR2089855
ERR1065537
ERR1438013
ERR1430820
ERR1066249
ERR1440706
ERR1065952
ERR470192
ERR1400481
ERR600503
ERR689519
ERR750834
ERR925393
ERR646560
ERR072239
ERR1440596
ERR1400169
ERR1400358
ERR450607
ERR755498
ERR1453684
ERR1214448
ERR018096
ERR2090449
ERR044994
ERR633000
ERR701822
ERR054483
ERR069776
ERR068041
ERR714612
ERR1440448
ERR1440393
ERR1788278
ERR742616
ERR066321
ERR2089716
ERR051461
ERR2090623
ERR633065
ERR063798
ERR124240
ERR064183
ERR069678
ERR046081
ERR1066200
ERR1065780
ERR862491
ERR331471
ERR869827
ERR311094
ERR1788568
ERR907334
ERR1065428
ERR980183
ERR568516
ERR979937
ERR600324
ERR755406
ERR1438480
ERR461680
ERR913377
ERR600463
ERR1440605
ERR054389
ERR1214628
DRR121433
ERR751148
ERR980219
ERR540467
ERR1947753
ERR925140
ERR1439870
ERR505518
ERR907553
ERR054275
ERR730604
ERR069835
ERR1439321
ERR730514
ERR633004
ERR1066222
ERR907500
ERR1399908
ERR1214392
ERR042200
ERR1438662
ERR1439512
ERR1947740
ERR1439411
ERR425454
ERR2667147
ERR2091183
ERR063815
ERR876617
ERR600388
ERR067818
ERR1439722
ERR979944
ERR2090938
ERR124304
ERR730715
ERR2089644
ERR1066310
ERR913471
ERR072242
ERR449154
ERR742588
ERR1439475
ERR1438010
ERR505670
ERR908999
ERR577991
ERR714306
ERR907001
ERR1947266
ERR052643
ERR600508
ERR730807
ERR042182
ERR1440032
ERR1422462
ERR1400189
ERR600360
ERR1947289
ERR505639
ERR1440423
ERR023394
ERR1440780
ERR1192181
ERR1439656
ERR907040
ERR340871
ERR403455
ERR1066047
ERR054611
ERR1065533
ERR742358
ERR063861
ERR1400030
ERR773904
ERR774718
ERR975628
ERR1440398
ERR054412
DRR098655
ERR979906
ERR067862
ERR742547
ERR1065977
ERR907635
ERR2089386
ERR054532
ERR774181
ERR461772
ERR1400056
ERR067834
ERR568545
ERR069744
ERR774602
ERR097430
ERR870142
ERR750985
ERR1066056
ERR913390
ERR016734
ERR051997
ERR016726
ERR064026
ERR066261
ERR046126
ERR907217
ERR1788162
ERR774147
ERR124235
ERR907609
ERR1065530
ERR461343
ERR774115
ERR425469
ERR1422627
ERR1400172
ERR1440741
ERR461109
ERR1288976
ERR048199
ERR540394
ERR128848
ERR505671
ERR067886
ERR2089858
ERR449736
ERR1065670
ERR845780
ERR054451
ERR907764
ERR1439203
ERR461501
ERR907285
ERR586379
ERR980271
ERR1438338
ERR069671
ERR876482
ERR461866
ERR870213
ERR1439394
ERR052603
ERR273539
ERR340828
ERR056896
ERR1065236
ERR1439247
ERR067986
ERR1192128
ERR980347
ERR1066156
ERR1439161
ERR913144
ERR449757
ERR505908
ERR907833
ERR016707
ERR907411
ERR714655
ERR997670
ERR907600
ERR388803
ERR316913
ERR909328
ERR1439087
ERR461777
ERR956468
ERR352115
ERR1202180
ERR1192063
ERR067921
ERR980132
ERR742523
ERR1400072
ERR2090902
ERR755596
ERR997603
ERR774329
ERR461496
ERR461056
ERR052399
ERR057868
ERR461377
ERR845794
ERR980104
ERR460462
ERR063853
ERR461714
ERR1440686
ERR1065953
ERR1947675
ERR956472
ERR997682
ERR449836
ERR470353
ERR1202212
ERR060052
ERR716154
ERR907706
ERR425406
ERR460430
ERR460967
ERR600282
ERR1422558
ERR697297
ERR2089425
ERR568468
ERR461291
ERR433978
ERR1191832
ERR742678
ERR056873
ERR925160
ERR862386
ERR1214658
ERR1947702
ERR690932
ERR054260
ERR1439573
ERR066366
ERR1400585
ERR714683
ERR490775
ERR907110
ERR1400543
ERR600472
ERR600451
ERR1066212
ERR1400412
ERR069787
ERR1756476
ERR057901
ERR862498
ERR1440048
ERR1106744
ERR884305
ERR2089197
ERR742632
ERR1440249
ERR755591
ERR633068
ERR1214537
ERR1400127
ERR505779
ERR072211
ERR1439345
ERR470350
ERR1192009
ERR980053
ERR600481
ERR714307
ERR316918
ERR054504
ERR084196
ERR742656
ERR044904
ERR1214516
ERR064149
ERR316663
ERR051513
ERR755500
ERR124294
ERR730674
ERR054526
ERR980214
ERR774080
ERR1400457
ERR051993
ERR1399993
ERR461651
ERR060020
ERR997499
ERR870203
ERR1066221
ERR1439072
ERR044935
ERR051595
ERR730482
ERR714119
ERR862444
ERR316745
ERR2089698
ERR060050
ERR1438619
ERR046083
ERR107543
ERR714372
ERR460199
ERR1288891
ERR2612112
ERR600430
ERR755560
ERR107562
ERR052441
ERR1439185
ERR1065997
ERR662449
ERR714566
ERR505512
ERR1422674
ERR979966
ERR984292
ERR433569
ERR501529
ERR016839
ERR1400567
ERR662311
ERR1400116
ERR2091220
ERR1214453
ERR1947879
ERR755330
ERR046194
ERR434000
ERR1065226
ERR433814
ERR051991
ERR023968
ERR433540
ERR714487
ERR1065453
ERR925399
ERR657253
ERR1065769
ERR028737
ERR057914
ERR2089412
ERR997491
ERR632939
ERR316596
ERR1400355
ERR1947704
ERR044971
ERR084161
ERR066187
ERR925351
ERR1066307
ERR876770
ERR048086
ERR124273
ERR701812
ERR490764
ERR907171
ERR1430804
ERR326705
ERR730499
ERR1422529
ERR907311
ERR907550
ERR057993
ERR054513
ERR2091169
ERR129133
ERR730932
ERR069825
ERR1439399
ERR714445
ERR057872
ERR045412
ERR755555
ERR1947469
ERR2089713
ERR051903
ERR505685
ERR257255
ERR1399890
ERR1400399
ERR730162
ERR690880
ERR449752
ERR2091234
ERR054261
ERR2089639
ERR433514
ERR018056
ERR470320
ERR1065698
ERR049996
ERR862525
ERR460929
ERR908889
ERR742668
ERR1947624
ERR774541
ERR064004
ERR1440826
ERR714213
ERR1440366
ERR657179
ERR596424
ERR1399924
ERR980192
ERR925369
ERR2090558
ERR578009
ERR980020
ERR434038
ERR730746
ERR1202394
ERR907513
ERR1439659
ERR568437
ERR742622
ERR773770
ERR016694
ERR742552
ERR913505
ERR907483
ERR925285
ERR063901
ERR984283
ERR1399943
ERR750790
ERR570445
ERR751053
ERR1756478
ERR907106
ERR646592
ERR1788164
ERR051624
ERR2089769
ERR1438595
ERR997602
ERR568678
ERR1399861
ERR907077
ERR069647
ERR433682
ERR063864
ERR907664
ERR1422553
ERR876640
ERR913535
ERR2089786
ERR264376
ERR774074
ERR1440745
ERR097365
ERR716230
ERR1438902
ERR1202417
ERR2091060
ERR870225
ERR051502
ERR774247
ERR907886
ERR1438770
ERR925307
ERR054503
ERR1400593
ERR979922
ERR2090692
ERR730336
ERR066243
ERR449768
ERR907537
ERR730167
ERR338247
ERR1214432
ERR1400060
ERR908948
ERR1400614
ERR980117
ERR433867
ERR907167
ERR057920
ERR1788169
ERR730908
ERR730868
ERR226350
ERR470178
ERR316732
ERR1422678
ERR023966
ERR908965
ERR714481
ERR052439
ERR505952
ERR1440183
ERR2090785
ERR388883
ERR869874
ERR505516
ERR064055
ERR1788176
ERR975608
ERR222990
ERR1440645
ERR1065940
ERR2089480
ERR714594
ERR326754
ERR876784
ERR1400394
ERR1438587
ERR2612071
ERR1947474
ERR028750
ERR016656
ERR568636
ERR577971
ERR046135
ERR449714
ERR2667137
ERR730846
ERR869888
ERR714324
ERR501616
ERR980345
ERR997692
ERR1202551
ERR470422
ERR907272
ERR913091
ERR257223
ERR1400213
ERR163170
ERR690904
ERR470446
ERR054523
ERR049954
ERR662360
ERR490793
ERR470346
ERR742501
ERR1422458
ERR633080
ERR2089819
ERR054490
ERR586456
ERR067912
ERR2667081
ERR1202482
ERR461345
ERR047132
ERR657207
ERR742429
ERR1192016
ERR2090399
ERR736926
ERR913184
ERR461545
ERR2090735
ERR600322
ERR107517
ERR273551
ERR554875
ERR862289
ERR884384
ERR470433
ERR461599
ERR1439859
ERR461408
ERR876485
ERR1400209
ERR2090879
ERR540662
ERR2091205
ERR023979
ERR570464
ERR1439222
ERR018029
ERR461205
ERR755556
ERR1439390
ERR997474
ERR876633
ERR1192146
ERR054373
ERR1400483
ERR774282
ERR433601
ERR1947614
ERR1438962
ERR1106732
ERR2091197
ERR730164
ERR742444
ERR596384
ERR470265
ERR1453494
DRR141067
ERR1438150
ERR067889
ERR755331
ERR461522
ERR997566
ERR646542
ERR1438194
ERR730757
ERR876530
ERR084245
ERR632872
ERR048008
ERR1214686
ERR742349
ERR501593
ERR1439726
ERR1192150
ERR1947464
ERR980011
ERR470313
ERR689541
ERR632926
ERR1439366
ERR845747
ERR226351
ERR1947273
ERR568694
ERR425452
ERR1439914
ERR460460
ERR1440068
ERR1191953
ERR047145
ERR2089674
ERR046079
ERR2090794
ERR1439162
ERR730683
ERR751139
ERR907820
ERR997633
ERR2089468
ERR632905
ERR907119
ERR689472
ERR1440733
ERR755513
ERR1438909
ERR997513
ERR2091179
ERR039643
ERR2089323
ERR956480
ERR845739
ERR2091177
ERR925174
ERR056851
ERR1065876
ERR1202253
ERR2090708
ERR913484
ERR1192047
ERR316715
ERR714512
ERR1288918
ERR2090411
ERR433895
ERR045002
ERR067877
ERR2090977
ERR028601
ERR1214696
ERR1440816
ERR907012
ERR979973
ERR129079
ERR045369
ERR540436
ERR1202171
ERR069674
ERR1288813
ERR046166
ERR1438780
ERR773960
ERR646588
ERR387649
ERR907306
ERR505541
ERR069816
ERR1439645
ERR773909
ERR750796
ERR461264
ERR1440365
ERR773813
ERR1202418
ERR870018
ERR1191899
ERR107534
ERR1439723
ERR024245
ERR460419
ERR1947453
ERR1066192
ERR1438201
ERR1065217
ERR461650
ERR461771
ERR908982
ERR063914
ERR2090749
ERR433905
ERR340894
ERR1066316
ERR568652
ERR1438047
ERR054333
ERR067814
ERR568747
ERR1288861
ERR460957
ERR461835
ERR449783
ERR568478
ERR2089726
ERR1202231
ERR697280
ERR124245
ERR600471
ERR714122
ERR925612
ERR045388
ERR870082
ERR913265
ERR1788354
ERR056889
ERR124232
ERR044941
ERR689545
ERR600407
ERR1947345
ERR774692
ERR1440042
ERR1065695
ERR044893
ERR774619
ERR044914
ERR1947160
ERR2667103
ERR1947479
ERR1106782
ERR2091108
ERR2089325
ERR129093
ERR1214600
ERR449848
ERR067949
ERR056868
ERR1400612
ERR925218
ERR1947871
ERR925055
ERR2089817
ERR1439553
ERR316882
ERR064203
ERR1288985
ERR331410
ERR773873
ERR461298
ERR046209
ERR1065684
ERR425418
ERR084266
ERR433907
ERR1438623
ERR069606
ERR438988
ERR045030
ERR773842
ERR1947214
ERR067940
ERR907520
ERR311088
ERR689503
ERR907544
ERR1440390
ERR051902
ERR461642
ERR051626
ERR449794
ERR066360
ERR1788238
ERR913060
ERR1438468
ERR048161
ERR084194
ERR714401
ERR1453693
ERR1438155
ERR047976
ERR048190
ERR876684
ERR1947608
ERR870216
ERR049965
ERR016697
ERR052618
ERR862468
ERR051657
ERR066367
ERR1106794
ERR1438564
ERR1440332
ERR331446
ERR1065467
ERR461295
ERR907245
ERR433720
ERR045005
ERR388825
ERR984238
ERR273528
ERR907092
ERR925230
ERR1399902
ERR051609
ERR352024
ERR2091074
ERR1438385
ERR1066282
ERR586443
ERR755353
ERR064158
ERR1065471
ERR2091253
ERR1947460
ERR1439196
ERR1439929
ERR054320
ERR714204
ERR568709
ERR1439521
ERR1453602
ERR730286
ERR461198
ERR449198
ERR1066190
ERR060034
ERR028735
ERR501554
ERR750980
ERR568687
ERR907278
ERR051917
ERR984265
ERR775455
ERR1288821
ERR1400522
ERR064061
ERR1947231
ERR1202284
ERR069715
ERR586463
ERR449100
ERR600357
ERR2090543
ERR1192114
ERR1947347
ERR054598
ERR1947730
ERR1438348
ERR1947848
ERR2090943
ERR2090648
ERR884402
ERR1081462
ERR730676
ERR063896
ERR1422551
ERR1400147
ERR1192068
ERR449841
ERR751062
ERR1065728
ERR736902
ERR2090536
ERR736919
ERR997514
ERR1438573
ERR449144
DRR141025
ERR1288824
ERR870066
ERR056728
ERR1214676
ERR869994
ERR751064
ERR907804
ERR755426
ERR2667120
ERR1400436
ERR2089522
ERR1192052
ERR714206
ERR716197
ERR1439709
ERR054371
ERR657183
ERR662391
ERR084193
ERR730760
ERR540421
ERR1453542
ERR1438134
ERR2090864
ERR730546
ERR600605
ERR1440010
ERR742411
ERR1453606
ERR2090946
ERR1430902
ERR908912
ERR403450
ERR1202350
ERR1065854
ERR331468
ERR1400007
ERR505531
ERR052617
ERR2667099
ERR461067
ERR1440832
ERR461112
ERR540597
ERR730302
ERR1065885
ERR340896
ERR1438903
ERR568466
ERR2090438
ERR913498
ERR2091127
ERR1422353
ERR1400446
ERR774245
ERR2089277
ERR568679
ERR1440482
ERR2089546
ERR755515
ERR107569
ERR909136
ERR697216
ERR338171
ERR434039
ERR1438744
ERR2090770
ERR388809
ERR084319
ERR067892
ERR1439738
ERR1214440
ERR024220
ERR1065605
ERR870027
ERR1439519
ERR449828
ERR773985
ERR045009
ERR1288810
ERR907532
ERR997607
ERR049955
ERR069662
ERR755563
ERR1440195
ERR1438396
ERR2089869
ERR714456
ERR461412
ERR1788372
ERR2090928
ERR862511
ERR064220
ERR326713
ERR1439209
ERR045398
ERR689498
ERR1947680
DRR141037
ERR600190
ERR461849
ERR1947536
ERR2089753
ERR900664
ERR1439176
ERR1202082
ERR1440328
ERR1947505
ERR1400329
ERR1065357
ERR909306
ERR1439255
ERR433501
ERR925052
ERR1066069
ERR742435
ERR1400547
ERR2090655
ERR730920
ERR600207
ERR044874
ERR1788165
ERR600527
ERR774270
ERR1422626
ERR742511
ERR1795480
ERR1400509
ERR862431
ERR716144
ERR540493
ERR907682
ERR069638
ERR540660
ERR046173
ERR2089820
ERR433544
ERR2612113
ERR460206
ERR063921
ERR352050
ERR742471
ERR742395
ERR505954
ERR1453628
ERR1422592
ERR1422387
ERR1947841
ERR600448
ERR774039
ERR046203
ERR907618
ERR586454
ERR730689
ERR023964
ERR909049
ERR1439453
ERR054323
ERR1440720
ERR054480
ERR064000
ERR1440245
ERR1191852
ERR1439798
ERR1214429
ERR1422396
ERR570460
ERR1439605
ERR1440673
ERR997538
ERR755342
ERR316631
ERR570472
ERR1288841
ERR568696
ERR311075
ERR051639
ERR1453754
ERR1439012
ERR1947281
ERR1453685
ERR980191
ERR774362
ERR689475
ERR600079
ERR2090936
ERR742451
ERR742537
ERR596398
ERR1440060
ERR057978
ERR042173
ERR2089321
ERR066264
ERR730205
ERR1947630
ERR997664
ERR064083
ERR1439150
ERR730837
ERR1106788
ERR505708
ERR909184
ERR048148
ERR1202523
ERR1440364
ERR714214
ERR054367
ERR052023
ERR907332
ERR714108
ERR657346
ERR1439596
ERR1439896
ERR039644
ERR2090447
ERR028751
ERR047137
ERR1065233
ERR097367
ERR1202358
ERR501617
ERR751054
ERR1439021
ERR1202331
ERR470380
ERR750996
ERR1947296
ERR1422610
ERR870007
ERR908981
ERR540340
ERR980165
ERR2612084
ERR1065348
ERR925142
ERR016849
ERR2090409
ERR870170
ERR505804
ERR039621
ERR1439681
ERR730476
ERR600307
ERR069711
ERR470322
ERR876777
ERR2612063
ERR1439639
ERR1192182
ERR063889
ERR1438116
ERR913176
ERR1764038
ERR716157
ERR1066286
ERR2089752
ERR913285
ERR632991
ERR774595
ERR048082
ERR925327
DRR098623
ERR1439744
ERR907467
ERR2090857
ERR1439599
ERR870164
ERR449106
ERR907307
ERR1422647
ERR1288900
ERR1065209
ERR023986
ERR042207
ERR1788174
ERR2612094
ERR2089457
ERR1947227
ERR870074
ERR461155
ERR900712
ERR600350
ERR773976
ERR774591
ERR730796
ERR540461
ERR490713
ERR1788514
ERR331467
ERR1399872
ERR065305
ERR774698
ERR775451
ERR730838
ERR054332
ERR730610
ERR054223
ERR1947796
ERR1438989
ERR1788539
ERR054612
ERR438999
ERR980296
ERR057846
ERR1947411
ERR1788276
ERR714569
ERR1066237
ERR1756389
ERR057961
ERR600159
ERR470334
ERR714572
ERR925613
ERR107533
ERR1202248
ERR505474
ERR570473
ERR742673
ERR470368
ERR045017
ERR1439006
ERR1439186
ERR1065599
ERR505941
ERR433896
ERR1065561
ERR751022
ERR586421
ERR054524
ERR1756458
ERR067993
ERR433861
ERR907330
ERR025268
ERR913180
ERR913131
ERR755329
ERR1438320
ERR084210
ERR714648
ERR2089740
ERR1422452
ERR461433
ERR1947747
ERR029281
ERR1947720
ERR449147
ERR755408
ERR2090934
ERR1214557
ERR1422598
ERR023993
ERR907227
ERR1439554
ERR657262
ERR1288903
ERR1438402
ERR1947595
ERR1438571
ERR730204
ERR2090645
ERR1947714
ERR470212
ERR097334
ERR047122
ERR033148
ERR064009
ERR1438267
ERR066211
ERR1065265
ERR461184
ERR2090418
ERR870231
ERR774532
ERR1066229
ERR774038
ERR600142
ERR755576
ERR1439001
ERR059960
ERR730379
ERR051643
ERR1440825
ERR632972
ERR1065347
ERR1106798
ERR2089564
ERR1440432
ERR1756442
ERR069623
ERR068034
ERR1065886
ERR755462
ERR056878
ERR554844
ERR2091290
ERR449719
ERR755540
ERR226349
ERR056769
ERR979924
ERR1400286
ERR730254
ERR714505
ERR1400222
ERR1438706
ERR066327
ERR577944
ERR1400300
ERR084292
ERR870302
ERR1453645
ERR1399959
ERR2089288
ERR913125
ERR751101
ERR862439
ERR2089676
ERR084202
ERR042158
ERR1202244
ERR1439296
ERR066219
ERR024278
ERR714565
ERR907216
ERR326772
ERR1439464
ERR1399909
ERR1439435
ERR980239
ERR1066274
ERR742412
ERR1400215
ERR1214524
ERR540355
ERR2090395
ERR2090460
ERR1438607
ERR1202361
ERR1438382
ERR505647
ERR097255
DRR098648
ERR051886
ERR908963
ERR997600
DRR121424
ERR1399903
ERR730525
ERR1430806
ERR1106756
ERR2612040
ERR862359
ERR331474
ERR331417
ERR586363
ERR1400458
ERR774068
ERR870276
ERR502549
ERR461784
ERR774720
ERR876773
ERR714485
ERR907715
ERR461039
ERR1439215
ERR129065
ERR051577
ERR316789
ERR057858
ERR774150
ERR907574
ERR124284
ERR870312
ERR1214580
ERR1453616
ERR505530
ERR2089795
ERR568530
ERR049937
ERR505505
ERR433883
ERR1440487
ERR1066051
ERR2091023
ERR084246
ERR2852094
ERR048127
ERR016860
ERR1440011
ERR470205
ERR1440552
ERR461144
ERR600389
ERR907722
ERR048189
ERR054365
ERR046183
ERR1440149
ERR1438077
ERR689473
ERR1756443
ERR460943
ERR870094
ERR632954
ERR845797
ERR1214574
ERR064100
ERR2091291
ERR128853
ERR907363
ERR975600
ERR1756456
ERR316598
ERR1440430
ERR066259
ERR1439792
ERR1439013
ERR913233
ERR084212
ERR755344
ERR066328
ERR1439313
ERR1756454
ERR425471
ERR774570
ERR460973
ERR1202200
ERR460441
ERR1440039
ERR908983
ERR449738
ERR066294
ERR1947171
ERR505967
ERR057862
ERR1440165
ERR657318
ERR600586
ERR505986
ERR774498
ERR907521
ERR1438522
ERR1438079
ERR956313
ERR570444
ERR600157
ERR064023
ERR1202216
ERR069821
ERR907386
ERR023971
ERR018100
ERR1066148
ERR331428
ERR913079
ERR1438393
ERR750882
ERR730882
ERR069631
ERR2089791
ERR2089554
ERR862462
ERR048209
ERR1192165
ERR1065483
ERR908860
ERR568758
ERR069843
ERR461341
ERR568572
ERR460951
ERR1947471
ERR876689
ERR054450
ERR057992
ERR1440343
ERR470311
ERR042165
ERR884312
ERR586358
ERR057836
ERR568476
ERR460989
ERR907450
ERR697265
ERR046068
ERR2091119
ERR069726
ERR1438622
ERR072234
ERR1439037
ERR1065301
ERR774480
ERR714430
ERR050070
ERR470177
ERR046171
ERR044871
ERR876769
ERR908966
ERR907822
ERR730598
ERR876479
ERR1438783
ERR129077
ERR425373
ERR051495
ERR2089313
ERR979936
ERR1440270
ERR984274
ERR461582
ERR909106
ERR2089280
ERR689483
ERR1438945
ERR470406
ERR862522
ERR907605
ERR129141
ERR714409
ERR908865
ERR1439139
ERR064052
ERR997658
ERR505959
ERR039566
ERR1788572
ERR505686
ERR1422538
ERR460971
ERR714124
ERR461697
ERR907677
ERR909165
ERR1422487
ERR751173
ERR870004
ERR907848
ERR596412
ERR751151
ERR884383
ERR1399829
ERR048034
ERR1066067
ERR1947856
ERR067870
ERR2089352
ERR449207
ERR876651
ERR774577
ERR054533
ERR773893
ERR1438983
ERR1066267
ERR2667132
ERR1422579
ERR600617
ERR097264
ERR505546
ERR084162
ERR1399905
DRR141069
ERR067952
ERR876545
ERR461533
ERR048037
ERR461251
ERR425492
ERR742615
ERR129126
ERR1583705
ERR1065747
ERR869997
ERR316580
ERR1438881
ERR505782
ERR2091116
ERR1065470
ERR1439588
ERR1400182
ERR742578
ERR1440602
ERR1202424
ERR054581
ERR049087
ERR068036
ERR870236
ERR449832
ERR1400280
ERR047987
ERR730197
ERR460473
ERR054372
ERR470377
ERR501526
ERR600548
ERR049958
ERR1947799
ERR084284
ERR633039
ERR1439544
ERR690897
ERR054326
ERR662385
ERR540626
ERR662402
ERR051599
ERR774029
ERR956304
ERR1065297
ERR1202576
ERR029289
ERR064169
ERR730620
ERR052047
ERR997535
ERR054468
ERR023443
ERR2089324
ERR067864
ERR2091115
ERR714231
ERR1191931
ERR449758
ERR1400610
ERR742522
ERR054494
ERR1439471
ERR066257
ERR633078
ERR049938
ERR568458
ERR052601
ERR1214599
ERR596407
ERR107494
ERR1540702
ERR069627
ERR1065141
ERR2090986
ERR730221
ERR554870
ERR2089255
ERR2089385
ERR1438660
ERR714542
ERR774687
ERR2090853
ERR979903
ERR388912
ERR461845
ERR1288890
ERR2089837
ERR064176
ERR1438117
ERR600119
ERR657019
ERR1422611
ERR2852146
ERR1438188
ERR064232
ERR862407
ERR633108
ERR1439193
ERR1439354
ERR2089346
ERR714429
ERR1192044
ERR067905
ERR388839
ERR1438950
ERR1065832
ERR1440192
ERR997655
ERR016693
ERR433974
ERR909174
ERR1400404
ERR066362
ERR907240
ERR054568
ERR449114
ERR1440368
ERR913086
ERR066252
ERR460488
ERR925037
ERR048159
ERR1438948
ERR755578
ERR326700
ERR1439238
ERR600253
ERR690938
ERR051671
ERR876643
ERR907575
ERR1439707
ERR2090624
ERR046070
ERR028452
ERR1453617
ERR1400435
ERR1788398
ERR065959
ERR089618
ERR501465
ERR273543
ERR1065956
ERR1192107
ERR2089469
ERR1440663
ERR065338
ERR097288
ERR438975
ERR774180
ERR1065361
ERR596396
ERR461035
ERR1192160
ERR2091162
ERR1202475
ERR470318
ERR124316
ERR1439404
ERR1453568
ERR862275
ERR773751
ERR2091132
ERR730844
ERR913160
ERR257420
ERR461783
ERR044885
ERR1440036
ERR461353
ERR051571
ERR997629
ERR730592
ERR063867
ERR1788506
ERR755387
ERR069655
ERR505901
ERR1438246
ERR1439348
ERR064142
ERR1947467
ERR1065242
ERR540677
ERR714240
ERR980026
ERR907358
ERR051472
ERR1065320
ERR908911
ERR600321
ERR1065848
ERR039601
ERR1438451
ERR2090659
ERR742587
ERR730487
ERR646585
ERR2090956
ERR1438362
ERR774339
ERR057932
ERR600312
ERR461420
ERR2089800
ERR461387
ERR979932
ERR1400193
ERR1439646
ERR925268
ERR059965
ERR662332
ERR461201
ERR016769
ERR1400379
ERR338205
ERR578005
ERR433691
ERR1439294
ERR980136
ERR124298
ERR1439326
ERR1438695
ERR1400473
ERR925247
ERR730922
ERR048126
ERR067992
ERR054449
ERR2091106
ERR2091141
ERR1400574
ERR2091288
ERR065342
ERR540604
ERR2090534
ERR338245
ERR097292
ERR540691
ERR1066182
ERR1214646
ERR1788217
ERR1192125
ERR316704
ERR568654
ERR1202182
ERR2667079
ERR1399813
ERR1066059
ERR701807
ERR907297
ERR2612106
ERR1439451
ERR956310
ERR568689
ERR600564
ERR1947644
ERR1065740
ERR774312
ERR1202558
ERR876576
ERR568693
ERR716179
ERR1788546
ERR1439402
ERR054644
ERR1065219
ERR056771
ERR331460
ERR870201
ERR033158
ERR064234
ERR057819
ERR907032
ERR051619
ERR2090993
ERR056871
ERR913124
ERR900682
ERR056767
ERR600559
ERR742677
ERR925099
ERR1439327
ERR045045
ERR460472
ERR1066335
ERR774153
ERR907448
ERR1202228
ERR1192010
ERR024270
ERR470232
ERR1400000
ERR1400439
ERR876653
ERR1438739
ERR742339
ERR2090635
ERR600145
ERR1947245
ERR461726
DRR141068
ERR1430865
ERR1065856
ERR907454
ERR2089865
ERR980184
ERR730307
ERR1438500
ERR773913
ERR600473
ERR662398
ERR1453750
ERR1756434
ERR049976
ERR913071
ERR1438753
ERR1788191
ERR222951
ERR1081464
ERR570403
ERR774328
ERR1066334
ERR1400613
ERR1214682
ERR063806
ERR730459
ERR084253
ERR751160
ERR054552
ERR1400236
ERR1066090
ERR273537
ERR997523
ERR326766
ERR1400020
ERR2091040
ERR1202564
ERR1288823
ERR505984
ERR876468
ERR470388
ERR063945
ERR1065596
ERR1437998
ERR048174
ERR1947627
ERR774538
ERR264337
ERR907687
ERR1422437
ERR129110
ERR2090899
ERR044886
ERR870131
ERR1065771
ERR1399846
ERR1440121
ERR568592
ERR1947484
ERR755339
ERR1788395
ERR755382
ERR730472
ERR869841
ERR052620
ERR1439758
ERR505724
ERR774298
ERR869991
ERR774347
ERR907659
ERR714639
ERR1453578
ERR042192
ERR316650
ERR714191
ERR1788189
ERR568605
ERR1065933
ERR568442
ERR751162
ERR067914
ERR1065626
ERR600166
ERR470251
ERR505772
ERR506031
ERR1440568
ERR461888
ERR907862
ERR730365
ERR774190
ERR876573
ERR388800
ERR049110
ERR870299
ERR449716
ERR1453535
ERR316839
ERR316579
ERR054396
ERR057995
ERR048156
ERR716244
ERR1202506
ERR1438699
ERR1437937
ERR449151
ERR129153
ERR730638
ERR884427
ERR1438374
ERR730568
ERR1065677
ERR052069
ERR1439574
ERR1430858
ERR1439314
ERR1439846
ERR1065843
ERR1947690
ERR2089298
ERR048196
ERR742422
ERR730599
ERR023331
ERR1288884
ERR2089246
ERR774280
ERR884413
ERR054335
ERR2090666
ERR869860
ERR505715
ERR540533
ERR069805
ERR632999
ERR048119
ERR1947162
ERR1440668
ERR1438826
ERR1430833
ERR730942
ERR540416
ERR449119
ERR646553
ERR884303
ERR064154
ERR1202549
ERR774019
ERR067989
ERR907153
ERR2612092
ERR600117
ERR774167
ERR2612047
ERR052081
ERR646603
ERR2089297
ERR907162
ERR689508
ERR1065895
ERR907293
ERR054491
ERR730637
ERR1437975
ERR1192089
ERR2091208
ERR461267
ERR980201
ERR461374
ERR2090440
ERR980141
ERR2089567
ERR461617
ERR876557
ERR461464
ERR1440382
ERR980327
ERR470319
ERR997517
ERR870155
ERR751096
ERR774727
ERR505526
ERR1202471
ERR2090804
ERR2091100
ERR2090860
ERR925136
ERR047143
ERR730648
ERR1947883
ERR925106
ERR051516
ERR461458
ERR051412
ERR2089419
ERR338230
ERR1430807
ERR773986
ERR909162
ERR900726
ERR047914
ERR1947200
ERR2089815
ERR730749
ERR907795
ERR1440710
ERR1288866
ERR050046
ERR069676
ERR1202307
ERR540512
ERR1756404
ERR540548
ERR862342
ERR056785
ERR069808
ERR1438289
ERR956478
ERR051467
ERR388873
ERR048055
ERR646554
ERR1065425
ERR907201
ERR084227
ERR751000
ERR1440776
ERR1065290
ERR048095
ERR050033
ERR449809
ERR925347
ERR1453650
ERR066235
ERR470490
ERR056801
ERR1202112
ERR1440204
ERR997509
ERR1947402
ERR714216
ERR316613
ERR1439052
ERR1007891
ERR051638
ERR470415
ERR054356
ERR730941
ERR774646
ERR066226
ERR351993
ERR068008
ERR461564
ERR1439478
ERR2090539
ERR540540
ERR054521
ERR975615
ERR1400465
ERR1065927
ERR1947232
ERR1438567
ERR425528
ERR742617
ERR714597
ERR1788403
ERR1439073
ERR505896
ERR907478
ERR900714
ERR1947437
ERR1065623
DRR121416
ERR730705
ERR540336
ERR084320
ERR1440495
ERR876486
ERR714246
ERR913076
ERR1453518
ERR1066104
ERR907305
ERR1788498
ERR1440653
ERR646570
ERR600174
ERR862285
ERR657099
ERR984262
ERR980306
ERR956278
ERR2090630
ERR2089784
ERR907808
ERR1066328
ERR925029
ERR1065861
ERR1947660
ERR388853
ERR1399938
ERR1066098
ERR1399841
ERR1430841
ERR568657
ERR1788513
ERR056717
ERR2089700
ERR714563
ERR2090549
ERR129048
ERR066298
ERR984240
ERR460977
ERR257517
ERR1439739
ERR066295
ERR1438489
ERR979890
ERR054620
ERR048122
ERR1438736
ERR072215
ERR1065962
ERR066221
ERR755343
ERR714559
ERR1399837
ERR773925
ERR925079
ERR956471
ERR984285
ERR1202430
ERR067922
ERR064197
ERR870226
ERR730733
ERR1202348
ERR129137
ERR1399887
ERR1788545
ERR1422597
ERR501527
ERR714667
ERR979928
ERR632911
ERR1422439
ERR461879
ERR577918
ERR046096
ERR1438745
ERR069706
ERR425414
ERR1438731
ERR1066158
ERR1065969
ERR742576
ERR1066239
ERR646598
ERR461209
ERR540567
ERR774034
ERR870179
ERR1440285
ERR1202168
ERR051522
ERR1788378
ERR433705
ERR1065720
ERR730713
ERR997674
ERR2090674
ERR2090403
ERR425459
ERR913389
ERR425432
ERR052586
ERR107540
ERR1399921
ERR069650
ERR461055
ERR913318
ERR047945
ERR1202473
ERR714376
ERR016668
ERR501512
ERR1438428
ERR869914
ERR1788152
ERR1400253
ERR689469
ERR1438295
ERR072194
ERR755379
ERR1422607
ERR568483
ERR460442
ERR028600
ERR046104
ERR2090437
ERR730212
ERR018099
ERR2090665
ERR714120
ERR913096
ERR054240
ERR997558
ERR1065611
ERR633030
ERR1439373
ERR1440522
ERR340884
ERR697254
ERR714451
ERR045021
ERR505966
ERR1192093
ERR460406
ERR1065351
ERR1453714
ERR505955
ERR042159
ERR1439434
ERR505466
ERR742475
ERR1214507
ERR600592
ERR730261
ERR913231
ERR470272
ERR2091042
ERR1400200
ERR730923
ERR046186
ERR774520
ERR1192159
ERR066310
ERR461779
ERR1065188
ERR064211
ERR050038
ERR1440815
ERR1756414
ERR054271
ERR1066074
ERR1202550
ERR984245
ERR2852144
ERR046172
ERR540428
ERR470464
ERR909113
ERR913062
ERR063891
ERR060016
ERR338213
ERR048115
ERR1439671
ERR2090433
ERR044988
ERR2091155
ERR505750
ERR997574
ERR1214388
ERR980329
ERR226335
ERR1947491
ERR460476
ERR069764
ERR913542
ERR023579
ERR907299
ERR742450
ERR1066084
ERR1438809
ERR714469
ERR1400546
ERR730170
ERR047952
ERR600308
ERR1191902
ERR1947755
ERR913142
ERR862428
ERR1440493
ERR1439630
ERR470196
ERR1065815
ERR2089398
ERR1191831
ERR1947605
ERR2090700
ERR1947450
ERR1399819
ERR461426
ERR2852118
ERR714694
ERR072204
ERR2090769
ERR1202407
ERR862453
ERR1439551
ERR876654
ERR862287
ERR433614
ERR023972
ERR084183
ERR657333
ERR2090782
ERR568448
ERR2089814
ERR600447
ERR505897
ERR907538
ERR1106746
ERR876780
ERR730503
ERR461069
ERR907636
ERR774248
ERR097296
ERR907749
ERR870031
ERR751185
ERR1202370
DRR121420
ERR066305
ERR2090679
ERR1066049
ERR1106813
ERR600531
ERR980046
ERR997650
ERR714640
ERR750976
ERR540586
ERR909234
ERR1439789
ERR054338
ERR907213
ERR051978
ERR1066103
ERR1400413
ERR775445
ERR084311
ERR1439578
ERR568495
ERR1439626
ERR1065855
ERR600198
ERR730747
ERR2090815
ERR1438658
ERR568544
ERR662379
ERR1947727
ERR064002
ERR2089365
ERR433559
ERR067931
ERR2091056
ERR064017
ERR490709
ERR047162
ERR730634
ERR1439788
ERR979933
ERR908876
ERR862279
ERR600591
ERR051863
ERR1400348
ERR1439106
ERR063847
ERR107549
ERR066286
ERR048120
ERR2089703
ERR461132
ERR046089
ERR1947782
ERR714176
ERR067839
ERR730535
ERR052582
ERR425480
ERR1065523
ERR2089301
ERR048113
ERR425503
ERR505535
ERR064135
ERR490760
ERR900688
ERR979894
ERR054595
ERR730635
ERR1065972
ERR1400102
ERR1422494
ERR063812
ERR1439653
ERR1400025
ERR1202165
ERR084233
ERR063839
ERR568682
ERR1440387
ERR433742
ERR600122
ERR316929
ERR876648
ERR1202476
ERR755405
ERR1947391
ERR1191927
ERR1400021
ERR742355
ERR505969
ERR461853
ERR097266
ERR461323
ERR870314
ERR913259
ERR461234
ERR388908
ERR884405
ERR773861
ERR1438653
ERR925587
ERR1065482
ERR876567
ERR909153
ERR067866
ERR862350
ERR067807
ERR1788434
ERR049118
ERR072243
ERR689523
ERR068048
ERR980309
ERR051443
ERR913146
ERR755333
ERR730665
ERR876508
ERR979891
ERR326750
ERR2090580
ERR913429
ERR730222
ERR755531
ERR907202
ERR701801
ERR730668
ERR433912
ERR714177
ERR730296
ERR1400051
ERR1440310
ERR730820
ERR461379
ERR913093
ERR1202139
ERR578017
ERR461296
ERR862404
ERR449769
ERR1214517
ERR129058
ERR1440182
ERR2090681
ERR1399900
ERR2090814
ERR913090
ERR876787
ERR979927
ERR925574
ERR501561
ERR862332
ERR870219
ERR909257
ERR925313
ERR1439125
ERR056724
ERR2089327
ERR338239
ERR568623
ERR657255
ERR697231
ERR773997
ERR907016
ERR1788457
ERR505702
ERR042154
ERR907840
ERR316866
ERR913148
ERR1947184
ERR907250
ERR2089471
ERR1399830
ERR1438761
ERR600320
ERR774203
ERR1453553
ERR907116
ERR1065598
ERR340859
ERR1788466
ERR057761
ERR2091095
ERR067773
ERR909312
ERR461123
ERR506064
ERR1788321
ERR979948
ERR1202312
ERR1947236
ERR742396
ERR773991
ERR907555
ERR730515
ERR461450
ERR907064
ERR730885
ERR1439715
ERR505663
ERR024222
ERR316671
ERR054358
ERR051608
ERR2612041
ERR730934
ERR516683
ERR1453530
ERR1066344
ERR1400026
ERR632912
ERR773857
ERR742357
ERR044916
ERR1788255
ERR1440431
ERR433637
ERR1947301
ERR461207
ERR1439683
ERR646604
ERR751041
ERR097332
ERR1422436
ERR909139
ERR516675
ERR755423
ERR338204
ERR730304
ERR1439488
ERR1788363
ERR554867
ERR997665
ERR1065455
ERR097347
ERR2089226
ERR505614
ERR554840
ERR913560
ERR051509
ERR884447
ERR433590
ERR925135
ERR1439850
ERR1065441
ERR742495
ERR913485
ERR730175
ERR736932
ERR1202141
ERR057804
ERR124300
ERR1453533
ERR044955
ERR1400377
ERR226385
ERR226337
ERR460468
ERR750852
ERR1214451
ERR1066179
ERR129208
ERR568765
ERR876490
ERR876634
ERR600551
ERR997497
ERR876690
ERR072197
ERR774156
ERR662422
ERR505538
ERR774535
ERR264338
ERR1439572
ERR1430819
ERR2612075
ERR051596
ERR449725
ERR980049
ERR736909
ERR907876
ERR1453651
ERR129136
ERR997624
ERR1947140
ERR742569
ERR1947260
ERR024246
ERR2852138
ERR774721
ERR913465
ERR1438671
ERR461636
ERR084172
ERR1453556
ERR730181
ERR600354
ERR340829
ERR1795461
ERR1439359
ERR1066349
ERR984278
ERR433681
ERR1947466
ERR054368
ERR461160
ERR2667089
ERR449830
ERR028756
ERR633017
ERR1192091
ERR042148
ERR1439033
ERR568735
ERR057891
ERR600493
ERR1788315
ERR742529
ERR600313
ERR1288855
ERR600113
ERR633014
ERR051604
ERR060025
ERR222966
ERR714173
ERR433871
ERR054416
ERR433874
ERR039632
ERR470194
ERR1788257
ERR128835
ERR048052
ERR1439216
ERR1422380
ERR049080
ERR1947636
ERR925329
ERR1202245
ERR540348
ERR1438104
ERR057975
ERR018063
ERR540656
ERR067858
ERR1214409
ERR2090576
ERR1439099
ERR600569
ERR063903
DRR098645
ERR1065631
ERR2090793
ERR662326
ERR1453697
ERR845746
ERR913281
ERR862336
ERR997515
ERR568658
ERR755373
ERR646564
ERR1947259
ERR646590
ERR065332
ERR316572
ERR1066077
ERR097289
ERR1214661
ERR048044
ERR097429
ERR862314
ERR1440255
ERR742580
ERR051484
ERR1066323
ERR909131
ERR689485
ERR600343
ERR755459
ERR1438307
ERR1400279
ERR1288827
ERR1439058
ERR1065612
ERR1065392
ERR316635
ERR068024
ERR051651
ERR028599
ERR505587
ERR870251
ERR540603
ERR2852109
ERR2667146
ERR913111
ERR054554
ERR755621
ERR1947475
ERR1438030
ERR470220
ERR751128
ERR568749
ERR067785
ERR774102
ERR1947501
ERR069677
ERR505819
ERR273524
ERR2090952
ERR501603
ERR907591
ERR054270
ERR1438889
ERR316574
ERR554835
ERR461113
ERR1400389
ERR054314
ERR044985
ERR1065725
ERR331399
ERR1422336
ERR470396
ERR646597
ERR084167
ERR045018
ERR1066053
ERR461186
ERR1065322
ERR1440428
ERR690875
ERR1138891
ERR774331
ERR701806
ERR751061
ERR907270
ERR1202413
ERR449118
ERR461100
ERR434028
ERR1947518
ERR662363
ERR023322
ERR1399992
ERR067944
ERR449734
ERR586377
ERR907426
ERR750860
DRR141026
ERR907830
ERR1438755
ERR730780
ERR019725
ERR1399874
ERR1947268
ERR2612087
ERR056723
ERR975601
ERR388860
ERR730202
ERR736933
ERR730523
ERR689477
ERR461360
ERR600456
ERR1947218
ERR033156
ERR502547
ERR600552
DRR141054
ERR516632
ERR1439977
ERR750826
ERR1422689
ERR065316
ERR2091299
ERR862371
ERR568700
ERR1947181
ERR1065694
ERR054614
ERR1399986
ERR461161
ERR433942
ERR433843
ERR1439109
ERR048216
ERR554874
ERR600431
ERR1439648
ERR1788499
ERR223022
ERR331438
ERR1422483
ERR470414
ERR2852161
ERR2090585
ERR1399842
ERR1439068
ERR063813
ERR1439799
SRR2072380
ERR633082
ERR907105
ERR067885
ERR1400619
ERR1065146
ERR907449
ERR046192
ERR1453756
ERR064118
ERR568560
ERR1439852
ERR907083
ERR1947736
ERR1440127
ERR331462
ERR1439493
ERR057977
ERR063872
ERR054252
ERR433609
ERR540378
ERR755358
ERR1439078
ERR352019
ERR2612100
ERR913112
ERR736908
ERR505985
ERR979977
ERR449259
ERR755584
ERR909068
ERR1066220
ERR054280
ERR662374
ERR600345
ERR057774
ERR1440261
ERR632884
ERR461099
ERR1947674
ERR1065173
ERR107514
ERR876494
ERR907457
ERR050069
ERR1400345
ERR730790
ERR048014
ERR067934
ERR876790
ERR2089371
ERR907797
ERR223023
ERR1453771
ERR2852127
ERR730905
ERR039570
ERR862402
ERR449811
ERR730910
ERR755332
ERR913523
ERR1065178
ERR730799
ERR984251
ERR044909
ERR049992
ERR730388
ERR1440802
ERR1438947
ERR2667148
ERR1947477
ERR742565
ERR1438050
ERR449248
ERR065321
ERR1453777
ERR956460
ERR662410
ERR1438873
ERR632910
DRR141055
ERR506013
ERR051801
ERR1440193
ERR869816
ERR1440452
ERR1439170
ERR316824
ERR714296
ERR048065
ERR907540
ERR1439226
ERR862413
ERR1439361
ERR047933
ERR028804
ERR862426
ERR1439924
ERR1440658
ERR2091083
ERR316651
ERR1202279
ERR1438041
ERR470224
ERR730513
ERR1947380
ERR1400192
ERR884448
ERR1947375
ERR1439880
ERR1947462
ERR331470
ERR433743
ERR656999
ERR490796
ERR750835
ERR632932
ERR052595
ERR388807
ERR039574
ERR052610
ERR2089729
ERR913214
ERR662310
ERR1756407
ERR1400603
ERR2089768
ERR633001
ERR044917
ERR052392
ERR056704
ERR730903
ERR1430884
ERR1399818
ERR2091173
ERR2090699
ERR388904
ERR1202595
ERR1438354
ERR1305050
ERR907392
ERR1400019
ERR052039
ERR1438223
ERR044944
ERR1065816
ERR742606
ERR1947651
ERR1439484
ERR1440655
ERR925265
ERR862399
ERR1438076
ERR1202557
ERR1214608
ERR049111
ERR047937
ERR600427
ERR1422691
ERR907372
ERR1214559
ERR2090557
ERR1065918
ERR1947610
ERR2089303
ERR1438337
ERR1439555
ERR633026
ERR1439816
ERR1400623
ERR870095
ERR1400352
ERR1065222
ERR460947
ERR461753
ERR730763
ERR697248
ERR876768
ERR516684
ERR1440220
ERR048040
ERR1788490
ERR461809
ERR2089503
ERR1422465
ERR1400256
ERR063821
ERR056822
ERR434034
ERR051456
ERR449166
ERR425529
ERR1453701
ERR097252
ERR1399852
ERR900716
ERR570435
ERR1400158
ERR730168
ERR907407
ERR2090584
ERR1400464
ERR1438674
ERR064201
ERR1439235
ERR425376
ERR1202371
ERR1202534
ERR1440401
ERR054283
ERR1066337
ERR1400536
ERR600477
ERR956463
ERR060000
ERR1438922
ERR1439616
ERR067850
ERR1065674
ERR1438294
ERR913059
ERR906972
ERR2091302
ERR047979
ERR084276
ERR1440473
ERR057832
ERR908949
ERR1066089
ERR876631
ERR1400003
ERR1422605
ERR063933
ERR066210
ERR714693
ERR1764046
ERR461348
ERR596387
ERR460942
ERR925568
ERR979917
ERR029286
ERR326718
ERR039588
ERR016653
ERR907123
ERR1191884
ERR2089328
ERR714574
ERR774540
ERR1439925
ERR884430
ERR774121
ERR066287
ERR460408
ERR124303
ERR501522
ERR2852095
ERR051939
ERR570378
ERR1788442
ERR909085
ERR057952
ERR730449
ERR662347
ERR907087
ERR870180
ERR1065435
ERR742373
ERR596386
ERR689542
ERR730357
ERR1422451
ERR2089863
ERR984244
ERR057803
ERR1439741
ERR1430882
ERR018035
ERR1439003
ERR1947428
ERR2089433
ERR730219
ERR755376
ERR1202161
ERR2090582
ERR1400592
ERR388895
ERR689524
ERR907747
ERR1065973
ERR1430809
ERR907027
ERR1453618
ERR1788146
ERR226373
ERR689454
ERR129193
ERR048227
ERR1400254
ERR2090920
ERR1788322
ERR1066122
ERR774643
ERR1191824
ERR063800
ERR714118
ERR461253
ERR600465
ERR1214596
ERR876588
ERR1202578
ERR461444
ERR632955
ERR1440842
ERR1400477
ERR600461
ERR222958
ERR570399
ERR1438432
ERR884372
ERR1400368
ERR997544
ERR774027
ERR1440172
ERR907376
ERR433674
ERR876568
ERR129087
ERR433713
ERR909044
ERR490708
ERR1439370
ERR1400344
ERR730716
ERR577890
ERR906980
ERR054484
ERR1440477
ERR600406
ERR730321
ERR1192077
ERR956281
ERR1438974
ERR1438586
ERR714657
ERR1438910
ERR1756481
ERR1439328
ERR057799
ERR1422651
ERR047900
ERR1192003
ERR714636
ERR470253
ERR925231
ERR730594
ERR490720
ERR051641
ERR1202301
ERR907881
ERR018023
ERR1438350
ERR107483
ERR907614
ERR1440294
ERR925344
ERR869865
ERR997656
ERR048182
ERR461473
ERR1440562
ERR016732
ERR1540700
ERR540701
ERR316766
ERR1947398
ERR730501
ERR925081
ERR068010
ERR1066095
ERR1065164
ERR755454
ERR906953
ERR774020
ERR433925
ERR1440184
ERR1438883
ERR1947356
ERR1066107
ERR433987
ERR2667104
ERR048200
ERR956458
ERR066239
ERR862436
ERR069666
ERR1066306
ERR064161
ERR773941
ERR048011
ERR2667091
ERR980096
ERR352119
ERR1066325
ERR1065701
ERR264483
ERR1947190
ERR047999
ERR2852133
ERR870157
ERR056894
ERR714626
ERR984282
ERR907424
ERR913240
ERR773895
ERR774332
ERR956298
ERR2089525
ERR774348
ERR2089507
ERR1453541
ERR461273
ERR505537
ERR054401
ERR505993
ERR049083
ERR068032
ERR1947290
ERR461684
ERR870297
ERR1400441
ERR470262
ERR2090763
ERR433897
ERR773871
ERR1439594
ERR425460
ERR689540
ERR774703
ERR870308
ERR1440504
ERR029283
ERR2667096
ERR072186
ERR907096
ERR884442
ERR018028
ERR023442
ERR907253
ERR072191
ERR016745
ERR226333
ERR2091102
ERR023983
ERR097362
ERR755507
ERR052593
ERR2090776
ERR2089367
ERR774028
ERR1453649
ERR1400502
ERR084247
ERR403445
ERR388924
ERR047163
ERR433992
ERR714484
ERR1440251
ERR1438577
ERR1430842
ERR554890
ERR1439026
ERR586375
ERR1438327
ERR063999
ERR1288981
ERR1400366
ERR742562
ERR900668
ERR2091030
ERR1788534
ERR600100
ERR340819
ERR222980
ERR876613
ERR084255
ERR646591
ERR876565
ERR064138
ERR600413
ERR646568
ERR024218
ERR063907
ERR997595
ERR714208
ERR1439430
ERR980000
ERR980249
ERR774026
ERR024256
ERR913500
ERR054310
ERR690944
ERR1438317
ERR066330
ERR449712
ERR019731
ERR1066085
ERR730524
ERR1192164
DRR098632
ERR870056
ERR1438593
ERR2089848
ERR884322
ERR039641
ERR750841
ERR064005
ERR845777
ERR870006
ERR067844
ERR907651
ERR568619
ERR461368
ERR1400620
ERR774563
ERR048155
ERR1439274
ERR773902
ERR1214518
ERR054417
ERR2089408
ERR326731
ERR980281
ERR714228
ERR633020
ERR907107
ERR433680
ERR730585
ERR633033
ERR997583
ERR2091267
ERR084231
ERR2090945
ERR1438814
ERR461401
ERR925611
ERR714682
ERR1400139
ERR730708
ERR316917
ERR316919
ERR568638
ERR052131
ERR1439019
ERR2090896
ERR1947781
ERR449723
ERR870184
ERR1438213
ERR1947135
ERR084259
ERR742637
ERR107518
ERR2090622
ERR1453719
ERR048226
ERR870173
ERR2089446
ERR316616
ERR1191907
ERR701803
ERR056835
ERR1440615
ERR909233
ERR633085
ERR388855
ERR438998
ERR913519
ERR1453621
ERR1081453
ERR869838
ERR425427
ERR925601
ERR226362
ERR1440729
ERR1438469
ERR2090626
ERR907593
ERR501586
ERR1192136
ERR1400553
ERR039568
ERR540534
ERR908937
ERR1438228
ERR909282
ERR913539
ERR755561
ERR596377
ERR352117
ERR876558
ERR388811
ERR925371
ERR906964
ERR056817
ERR084318
ERR774601
ERR1400397
ERR925132
ERR633103
ERR1066011
ERR1065601
ERR470458
ERR2091073
ERR057863
ERR925335
ERR1438759
ERR060003
ERR714650
ERR051883
ERR862372
ERR1106793
ERR057793
ERR913386
ERR065326
ERR774334
ERR1202240
ERR568577
ERR461393
ERR1440321
ERR600267
ERR1214535
ERR461252
ERR662334
ERR1430852
ERR2089557
ERR129116
ERR716125
ERR876469
ERR1438611
ERR461400
ERR980242
ERR884344
ERR774492
ERR907327
ERR773765
ERR1438937
ERR1440474
ERR069591
ERR470172
ERR124270
ERR1400444
ERR657366
ERR1081472
ERR066230
ERR054600
ERR1065370
ERR1438266
ERR051616
ERR057760
ERR907889
ERR884345
ERR063820
ERR554865
ERR1106762
ERR069708
ERR2089517
ERR774089
ERR714547
ERR1947202
ERR1439110
ERR1400110
ERR773947
ERR433894
ERR714637
ERR1438449
ERR1422540
ERR461286
ERR773959
ERR128839
ERR461630
ERR2090904
ERR2089762
ERR046146
ERR1191952
ERR460415
ERR568608
ERR1400297
ERR2852097
ERR586368
ERR714308
ERR433772
ERR862419
ERR1192043
ERR997542
ERR067974
ERR054502
ERR069768
ERR461576
ERR2852135
ERR501592
ERR657102
ERR633071
ERR1400339
ERR433801
ERR1066215
ERR425404
ERR434002
ERR045003
ERR048208
ERR730935
ERR2090643
ERR064233
ERR505907
ERR869843
ERR925032
ERR331449
ERR600220
ERR124297
ERR2090914
ERR540346
ERR2089844
ERR774117
ERR1065942
ERR502546
ERR2852142
ERR1440143
ERR066186
ERR1400497
ERR2667151
ERR1438642
ERR1788483
ERR063963
ERR059972
ERR129211
ERR1065734
ERR057818
ERR2090693
ERR869846
ERR2852150
ERR1947860
ERR042190
ERR461111
ERR540638
ERR470454
ERR1453681
ERR490784
ERR774163
ERR755311
ERR1400082
ERR600080
ERR925225
ERR048180
ERR632957
ERR907468
ERR1439868
ERR340867
ERR2089733
ERR047133
ERR1422542
ERR925173
ERR461322
ERR1202176
ERR056790
ERR755546
ERR750829
ERR876652
ERR773905
ERR051525
ERR084157
ERR046139
ERR1438024
ERR716241
ERR751111
ERR1947540
ERR1202300
ERR449814
ERR045361
ERR876539
ERR1400374
ERR755510
ERR505972
ERR1422442
ERR870035
ERR773935
ERR054647
ERR774158
DRR141043
ERR774559
ERR1788528
ERR714662
ERR773972
ERR069630
ERR1065873
ERR2090872
ERR2612088
ERR1439036
ERR730772
ERR876776
ERR223002
ERR1438536
ERR925198
ERR1438771
ERR662350
ERR1430839
ERR600254
ERR1066260
ERR633093
ERR069769
ERR433567
ERR884450
ERR1439969
ERR742660
ERR1788362
ERR774100
ERR1788531
ERR049106
ERR540333
ERR1439932
ERR1795468
ERR773915
ERR716176
ERR039615
ERR1399981
ERR979881
ERR064012
ERR876657
ERR2090523
ERR845788
ERR1439825
ERR338220
ERR1066052
ERR505859
ERR1439910
ERR730187
ERR907545
ERR1065671
ERR870273
ERR2090744
ERR461870
ERR1788158
ERR1400482
ERR2852102
ERR1400596
ERR2090653
ERR045417
ERR876671
ERR433729
ERR774585
ERR433504
ERR736941
ERR907741
ERR425378
ERR470432
ERR016716
ERR1065909
ERR028595
ERR1400053
ERR907541
ERR997652
ERR316649
ERR925033
ERR750792
ERR1065316
ERR316608
ERR1438269
ERR600414
ERR047909
ERR2089688
ERR632984
ERR689528
ERR632896
ERR1400486
ERR1440396
ERR2091218
ERR657016
ERR632925
ERR1947761
ERR870144
ERR124230
ERR326740
ERR1288973
ERR340877
ERR755533
ERR063918
ERR1453589
ERR1440684
ERR1202173
ERR264425
ERR742414
ERR997625
ERR755336
ERR461025
ERR1400054
ERR067984
ERR1065339
ERR129095
ERR1438647
ERR223035
ERR1788473
ERR1440374
ERR064107
ERR730895
ERR048080
ERR056715
ERR490794
ERR042160
ERR1453584
ERR054325
ERR1192105
ERR2091057
ERR730558
ERR908857
ERR540425
ERR069686
ERR1214681
ERR1065808
ERR2089709
ERR773970
ERR461876
ERR633063
ERR388896
ERR1400239
ERR128832
ERR2090529
ERR980223
ERR1439793
ERR1066167
ERR316809
ERR461008
ERR742553
ERR980312
ERR1947226
ERR050020
ERR876566
ERR059994
ERR907526
ERR1438561
ERR1400608
ERR1400069
ERR2090505
ERR461872
ERR2089474
ERR1439584
ERR907683
ERR1438496
ERR775452
DRR098671
ERR2667075
ERR1202125
ERR690876
ERR600167
ERR730462
ERR1438528
ERR352003
ERR925038
ERR505730
ERR050006
ERR657103
ERR1439433
ERR862486
ERR1439926
ERR505776
ERR773773
ERR1106812
ERR2667107
ERR600194
ERR730616
ERR1400241
ERR460420
ERR403444
ERR701811
ERR1439455
ERR051656
ERR714411
ERR064077
ERR023325
ERR1439893
ERR980105
ERR044892
ERR1439275
ERR862410
ERR066223
ERR1788387
ERR1439847
ERR023228
ERR876575
ERR1947144
ERR870214
ERR1439236
ERR1439751
ERR1440353
ERR1422342
ERR1066278
ERR925236
ERR1788397
ERR714403
ERR028754
ERR046128
ERR755589
ERR909015
ERR066351
ERR1065175
ERR862400
ERR907352
ERR316577
ERR984280
ERR913422
ERR1065673
ERR773783
ERR980273
ERR1438328
ERR470152
ERR046191
ERR1438953
ERR1192104
ERR600419
ERR461158
ERR979980
ERR057935
ERR1202449
ERR913564
ERR316823
ERR1439168
ERR433749
ERR2091125
ERR2090865
ERR908947
ERR063961
ERR714605
ERR461255
ERR1422411
ERR2090816
ERR1453514
ERR907046
ERR084203
ERR1400471
ERR054495
ERR1438064
ERR600535
ERR876594
ERR1788446
ERR755345
ERR1106783
ERR425490
ERR018075
ERR870238
ERR505509
ERR1288868
ERR460483
ERR1439536
ERR907370
ERR039620
ERR226354
ERR1438057
ERR662384
ERR331395
ERR505710
ERR697222
ERR461388
ERR1453753
ERR600604
ERR980208
ERR2612067
ERR063893
ERR388830
ERR907157
ERR1430866
ERR1439783
ERR714526
ERR1202514
ERR714157
ERR876497
ERR730276
ERR2089270
ERR449729
ERR870026
ERR1795475
ERR060023
ERR876550
ERR884425
ERR425370
ERR018072
ERR067847
ERR909086
ERR124309
ERR461548
ERR730497
ERR554855
ERR1065193
ERR774279
ERR742382
ERR068047
ERR1214697
ERR1440317
ERR1440472
ERR907672
ERR1214645
ERR980204
ERR1400270
ERR730857
ERR461472
ERR870291
ERR869858
ERR460428
ERR505965
ERR730945
ERR1065511
ERR1400243
ERR773823
ERR730718
ERR042141
ERR047906
ERR657227
ERR1399953
ERR1947221
ERR600514
ERR1453731
ERR063865
ERR2089685
ERR505732
ERR1214428
ERR1192073
ERR714418
ERR1438039
ERR1400046
ERR774624
ERR909297
ERR044906
ERR056706
ERR1438288
ERR730901
ERR755337
ERR1191932
ERR907736
ERR2089292
ERR461717
ERR054419
ERR909025
ERR900684
ERR163226
ERR056781
ERR461119
ERR1430905
ERR054430
ERR460405
ERR755384
ERR097318
ERR461094
ERR1400190
ERR540363
ERR1202233
ERR1439611
ERR956424
ERR774590
ERR600425
ERR433510
ERR064039
ERR044890
ERR1106781
ERR388910
ERR1065567
ERR124219
ERR1788370
ERR438971
ERR632901
ERR063888
ERR049986
ERR907248
ERR714295
ERR925370
ERR042176
ERR1202114
ERR925219
ERR742479
ERR774654
ERR1440678
ERR980344
ERR433655
ERR742464
ERR045042
ERR057911
ERR461822
ERR714398
ERR2091201
ERR1440547
ERR980205
ERR057796
ERR755470
ERR980284
ERR1453744
ERR1947816
ERR057898
ERR1440243
ERR505680
ERR1440496
ERR505676
ERR1440806
ERR2852128
ERR1438651
ERR690878
ERR1438399
ERR066250
ERR1440007
ERR884379
ERR1756453
ERR1947847
ERR730738
ERR600233
ERR2090507
ERR1202148
ERR1438277
ERR1438383
ERR050054
ERR1065404
ERR1439121
ERR084226
ERR1202408
ERR540565
ERR068049
ERR1438664
ERR338243
ERR714342
ERR1439156
ERR907508
ERR044943
ERR1288817
ERR1081725
ERR226336
ERR907355
ERR1065336
ERR050068
ERR048038
ERR730816
ERR540618
ERR433865
ERR2090684
ERR045416
ERR633002
ERR2090619
ERR461486
ERR657283
ERR1764052
ERR047911
ERR1438707
ERR054409
ERR1439622
ERR069739
ERR033153
ERR505593
ERR1439059
ERR568491
ERR980257
ERR388841
ERR600501
ERR2091263
ERR461860
ERR1288888
ERR600608
ERR097339
ERR876644
ERR1192138
ERR338229
ERR069589
ERR056795
ERR2090400
ERR433509
ERR689489
ERR1788145
ERR774524
ERR064143
ERR2089427
ERR2090773
ERR016823
ERR506023
ERR024259
ERR870158
ERR056811
ERR057896
ERR1399978
ERR050075
ERR068026
ERR1439523
ERR600185
ERR326760
ERR1438280
ERR024262
ERR2852157
ERR388909
ERR045016
ERR1440125
ERR326765
ERR1400336
ERR046193
ERR980047
ERR1438820
ERR1400032
ERR876662
ERR1440682
ERR633043
ERR714293
ERR689507
ERR1795459
ERR048013
ERR980004
ERR338178
ERR391745
ERR129178
ERR2091195
ERR059988
ERR600162
ERR755486
ERR730839
ERR730265
ERR925636
ERR2089377
ERR505703
ERR505844
ERR1453664
ERR730327
ERR438957
ERR697251
ERR913302
ERR449260
ERR540489
ERR1400204
ERR470306
ERR1438539
ERR1947522
ERR742665
ERR1439582
ERR730800
ERR1065610
ERR047896
ERR755483
ERR632882
ERR730309
ERR505719
ERR1788252
ERR129159
ERR069703
ERR701824
ERR632877
ERR2090958
ERR714620
ERR900663
ERR689492
ERR742415
ERR755525
ERR460201
ERR2089272
ERR913108
ERR980034
ERR066228
ERR054462
ERR449256
ERR042146
ERR129056
ERR461878
ERR084308
ERR1422448
ERR876543
ERR2089645
ERR600366
ERR925227
ERR2090805
ERR066291
ERR742438
ERR2667102
ERR1756472
ERR1440207
ERR433805
DRR141049
ERR925345
ERR907069
ERR461749
ERR449112
ERR773755
ERR066177
ERR063978
ERR1288928
ERR633111
ERR1756450
ERR600479
ERR870237
ERR730236
ERR056796
ERR907655
ERR1440224
ERR505510
ERR773934
ERR2090683
ERR1400607
ERR907693
ERR730873
ERR568546
ERR869853
ERR1947185
ERR1439070
ERR845749
ERR1439311
ERR023990
ERR907842
ERR2089743
ERR046145
ERR1400067
ERR1438232
ERR316652
ERR1440821
ERR340887
ERR1065313
ERR2090819
ERR056865
ERR050058
ERR714483
ERR461222
ERR568722
ERR461365
ERR925316
ERR046062
ERR023419
ERR1947441
ERR1453499
ERR326725
ERR1947490
ERR1438590
ERR714377
ERR909284
ERR1106734
ERR1440798
ERR2091269
ERR997604
ERR662395
ERR1214616
ERR1422474
SRR8718292
ERR568559
ERR016771
ERR1438624
ERR054472
ERR1288843
ERR470157
ERR1400179
ERR2089448
ERR331419
ERR470367
ERR1399821
ERR326702
ERR051420
ERR1437933
ERR742480
ERR1438855
ERR755323
ERR689535
ERR425516
ERR907152
ERR057777
ERR1422532
ERR059362
ERR470386
ERR925189
ERR600234
ERR460205
ERR600181
ERR2090927
ERR505673
ERR755316
ERR997582
ERR1106785
ERR568532
ERR2089846
ERR1439887
ERR730282
ERR600214
ERR862376
ERR461763
ERR586327
ERR633095
ERR600341
ERR057842
ERR433718
ERR1065595
ERR1192087
ERR909005
ERR1440510
ERR845742
ERR1192020
ERR1440113
ERR1214659
ERR1065554
ERR1439065
ERR024274
ERR913101
ERR039604
ERR689505
ERR1947167
ERR1202467
ERR568672
ERR1438650
ERR1788324
ERR1066365
ERR907501
ERR689464
ERR714467
ERR018828
ERR907611
ERR1422578
ERR657294
ERR046088
ERR056766
ERR1066364
ERR045415
ERR018090
ERR751029
ERR505735
ERR1439787
ERR046722
ERR1065911
ERR907068
ERR064206
ERR714156
ERR273523
ERR016747
ERR540542
ERR980143
ERR1440319
ERR997587
ERR1438326
ERR059367
ERR2089794
ERR1202384
ERR2090978
ERR2090933
ERR425506
ERR1214512
ERR016719
ERR909021
ERR326775
ERR755585
ERR068021
ERR501500
ERR774714
ERR1288829
ERR1756392
ERR045426
ERR755413
ERR311071
ERR470187
ERR069646
ERR600176
ERR1065254
ERR1202185
ERR028734
ERR1439466
ERR1400227
ERR1065710
ERR1065888
ERR1947646
ERR490728
ERR1288987
ERR1439881
ERR662427
ERR057953
ERR1439625
ERR697268
ERR2612044
ERR1947696
ERR884423
ERR1438234
ERR2091133
ERR331393
ERR913514
ERR909091
ERR774161
ERR633061
ERR084197
ERR042177
ERR490780
ERR470191
ERR774586
ERR1439746
ERR586466
ERR449177
ERR689529
ERR1192185
ERR997572
ERR060028
ERR052467
ERR047957
ERR1438088
ERR054242
ERR1947619
ERR568750
ERR925322
ERR338186
ERR925205
ERR1202353
ERR047113
ERR1947282
ERR1947207
ERR689497
ERR067873
ERR1202493
ERR1947516
ERR433683
ERR662451
ERR2089793
ERR1065519
ERR909060
ERR1400359
ERR600352
ERR064228
ERR1288847
ERR051418
ERR502543
ERR065290
ERR577863
ERR505982
ERR433891
ERR1106789
ERR051998
ERR028810
ERR016703
ERR016698
ERR046143
ERR2089374
ERR1947465
ERR1440033
ERR057921
ERR097341
ERR461413
ERR907204
ERR064010
ERR862458
ERR449103
ERR600418
ERR084272
ERR714529
ERR1453614
ERR570416
ERR045048
ERR449179
ERR907699
DRR141065
ERR056828
ERR540651
ERR755455
ERR1438220
ERR1947832
ERR1438123
ERR1947743
ERR052622
ERR063920
ERR052628
ERR057788
ERR331413
ERR044880
ERR1202178
ERR1202567
ERR925625
ERR979970
ERR633069
ERR997679
ERR1438388
ERR072218
ERR715752
ERR1422509
ERR067790
ERR1788178
ERR730245
ERR425514
ERR701799
ERR909042
ERR1214684
ERR433667
ERR461627
ERR540546
ERR1438550
ERR1439918
ERR046125
ERR774032
DRR141063
ERR084236
ERR540510
ERR1440738
ERR1400393
ERR956295
ERR461621
ERR460922
ERR1947451
ERR1202144
ERR388927
ERR1439712
ERR906992
ERR449776
ERR048184
ERR577929
ERR2089428
ERR925194
ERR2090909
ERR909009
ERR2612065
ERR064163
ERR064160
ERR064038
ERR646593
ERR1788300
ERR2091274
ERR2089296
ERR1439814
ERR774372
ERR750801
ERR980292
ERR047917
ERR049963
ERR913120
ERR425426
ERR1438581
ERR052592
ERR1214511
ERR048128
ERR1214704
ERR2089350
ERR600565
ERR1440528
ERR1440796
ERR774715
ERR714554
ERR461482
ERR1065652
ERR049998
ERR051546
ERR1440582
ERR033137
ERR568764
ERR907685
ERR925278
ERR129120
ERR066184
ERR054281
ERR089634
ERR352023
ERR1066351
ERR056696
ERR1422548
ERR028819
ERR046161
ERR1453593
ERR449787
ERR907356
ERR1438701
ERR1066176
ERR433842
ERR057939
ERR124314
ERR600433
ERR1288878
ERR1947853
ERR662305
ERR505791
ERR470185
ERR1214525
ERR1065672
ERR044975
ERR063964
ERR060046
ERR600438
ERR433721
ERR1439329
ERR862395
ERR1065827
ERR657006
ERR1399942
ERR057826
ERR1422666
ERR862411
ERR773750
ERR045407
ERR540385
ERR632959
ERR925197
ERR1400328
ERR067776
ERR586440
ERR2089400
ERR1399870
ERR956427
ERR774185
ERR773892
ERR051490
ERR048192
ERR755579
ERR540573
ERR501609
ERR470412
ERR1305046
ERR064094
ERR900704
ERR540608
ERR716221
ERR222975
ERR909112
ERR568669
ERR774494
ERR907410
ERR862334
ERR540683
ERR461848
ERR1438070
ERR1947633
ERR067868
ERR742434
ERR586469
ERR1438941
ERR461098
ERR311076
ERR1439009
ERR1438301
ERR1202154
ERR714651
ERR316801
ERR1439252
ERR646599
ERR600620
ERR065966
ERR2090822
ERR925633
ERR1947455
ERR913230
ERR1947338
ERR1440357
ERR470236
ERR057929
ERR2090569
ERR876459
ERR714578
ERR064034
ERR1947476
ERR563999
ERR913241
ERR016845
ERR2090603
ERR028736
ERR1400624
ERR107500
ERR097321
ERR909209
ERR1439277
ERR2090838
ERR064124
ERR028440
ERR1439112
ERR1439949
ERR730277
ERR050001
ERR1439254
ERR730538
ERR1439107
ERR751110
ERR1439082
ERR1400582
ERR054439
ERR1399827
ERR714471
ERR540398
ERR057782
ERR913181
ERR907074
ERR1440388
ERR774597
ERR1440311
ERR129054
ERR773866
ERR755530
ERR600229
ERR1066299
ERR708300
ERR045421
ERR1439027
ERR1947497
ERR1439636
ERR730471
ERR774305
ERR433798
ERR632968
ERR226338
ERR1202223
ERR1191839
ERR063859
ERR907431
ERR461480
ERR568748
ERR600178
ERR461788
ERR2090759
ERR1288853
ERR340820
ERR1065213
ERR900733
ERR730688
ERR046092
ERR461432
ERR505690
ERR023330
ERR128846
ERR870024
ERR600092
ERR774732
ERR600470
ERR016711
ERR056841
ERR755357
ERR1788279
ERR540525
ERR1453711
ERR1081465
ERR051537
ERR2091050
ERR1788507
ERR730370
ERR470223
ERR876502
ERR755545
ERR059995
ERR742653
ERR2852129
ERR051597
ERR907228
ERR1439965
ERR774606
ERR2612086
ERR1947149
ERR755346
ERR907698
ERR714643
ERR2091252
ERR568549
ERR730556
ERR730656
ERR434018
ERR461118
ERR506038
ERR2091254
ERR568633
ERR033139
ERR662336
ERR1947757
ERR450620
ERR505679
ERR048030
ERR338192
ERR054609
ERR775453
ERR033132
ERR1438853
ERR997540
ERR730495
ERR024244
ERR470404
ERR460493
ERR1947826
ERR997605
ERR460479
ERR751038
ERR1400419
ERR975590
ERR056838
ERR506006
ERR900736
ERR067879
ERR047984
ERR1947210
ERR1947882
ERR054345
ERR909196
ERR913380
ERR1947365
ERR449206
ERR1439528
ERR018076
ERR909239
ERR1065319
ERR568661
ERR425526
ERR774046
ERR460461
ERR909216
ERR1439694
ERR600141
ERR1440778
ERR067860
ERR1453736
ERR051517
ERR352030
ERR056758
ERR054541
ERR1288811
ERR689495
ERR884359
ERR461270
ERR980129
ERR540689
ERR979952
ERR064194
ERR774081
ERR059358
ERR750873
ERR1440609
ERR908884
ERR1065754
ERR876552
ERR909036
ERR063943
ERR069745
ERR913273
ERR980023
ERR751082
ERR2089763
ERR1947369
ERR461754
ERR045362
ERR425523
ERR449263
ERR925600
ERR909069
ERR470159
ERR505940
ERR047981
ERR1583714
ERR1214589
ERR907713
ERR388915
ERR2091259
ERR1430857
ERR2667109
ERR1439558
ERR979926
ERR1430863
ERR568477
ERR1400061
ERR490786
ERR540377
ERR907361
ERR461812
ERR2089429
ERR925069
ERR980295
ERR1438917
ERR870076
ERR1438768
ERR1947454
ERR057839
ERR050077
ERR568529
ERR1202573
ERR1202521
ERR1440326
ERR1191898
ERR057775
ERR2090813
ERR697252
ERR773969
ERR045424
ERR774091
ERR570432
ERR755469
ERR662295
ERR568589
ERR980221
ERR460988
ERR326751
ERR064089
ERR056774
ERR1192108
ERR1399792
ERR907819
ERR773963
ERR2091224
ERR326756
ERR755372
ERR907657
ERR774505
ERR913150
ERR1947855
ERR129202
ERR1202545
ERR2090718
ERR461447
ERR1947527
ERR1214444
ERR907714
ERR461696
ERR1439251
ERR742401
ERR051436
ERR163219
ERR862365
ERR516658
ERR340823
ERR1192061
ERR646565
ERR907775
ERR714419
ERR052452
ERR1202556
ERR662364
ERR1439674
ERR1066003
ERR1453734
ERR2090639
ERR1788262
ERR2091270
ERR876492
ERR470370
ERR714530
ERR2091248
ERR1400257
ERR063890
ERR470307
ERR907863
ERR884408
ERR316793
ERR862303
ERR1438613
ERR1430886
ERR1066338
ERR054329
ERR2089438
ERR1439450
ERR1065591
ERR461758
ERR501468
ERR907453
ERR449750
ERR052589
ERR907396
ERR067883
ERR1065113
ERR1422493
ERR1400142
ERR742406
ERR633054
ERR047918
ERR884370
ERR1453687
ERR1440696
ERR909310
ERR913126
ERR870065
ERR128849
ERR1065905
ERR505532
ERR876603
ERR066337
ERR060002
ERR2090935
ERR433882
ERR907340
ERR273489
ERR600468
ERR1399875
ERR909082
ERR1440484
ERR461687
ERR063906
ERR470252
ERR730904
ERR913075
ERR714642
ERR570426
ERR028815
ERR1438276
ERR045409
ERR997553
ERR1066186
ERR1065944
ERR1440803
ERR2667110
ERR1065496
ERR714356
ERR1202444
ERR124280
ERR714613
ERR876666
ERR730700
ERR997648
ERR461434
ERR540376
ERR884364
ERR1065540
ERR051518
ERR107542
ERR461569
ERR033145
ERR018034
ERR084279
ERR714182
ERR425484
ERR913416
ERR1422369
ERR907486
ERR018054
ERR501590
ERR1202285
ERR460434
ERR057853
ERR067958
ERR1438596
ERR045385
ERR1438865
ERR1947485
ERR774725
ERR1065239
ERR1439467
ERR1439174
ERR045022
ERR907542
ERR750990
ERR129053
ERR925586
ERR1214688
ERR505729
ERR059975
ERR600411
ERR461693
ERR2091021
ERR925068
ERR066284
ERR057771
ERR884432
ERR1439265
ERR869876
ERR084206
ERR1453646
ERR1202336
ERR774173
ERR884454
ERR1399843
ERR461367
ERR657108
ERR047935
ERR1439159
ERR048210
ERR470391
ERR470200
ERR052048
ERR2089488
ERR908995
ERR461422
ERR701821
ERR1440335
ERR434036
ERR657252
ERR907403
ERR064177
ERR064184
ERR065307
ERR1202385
ERR066227
ERR051422
ERR506036
ERR907231
ERR067995
ERR1422539
ERR1065529
ERR069795
ERR2091148
ERR876611
ERR975603
ERR051458
ERR023458
ERR568752
ERR568570
ERR338184
ERR1438912
ERR1440095
ERR870207
ERR063976
ERR1437963
ERR1947771
ERR570726
ERR997469
ERR461658
ERR876572
ERR049116
ERR505848
ERR1440263
ERR600393
ERR046111
ERR433878
ERR730690
ERR1439195
ERR052644
ERR570419
ERR1065393
ERR505489
ERR388808
ERR925338
ERR470393
ERR774040
ERR461221
ERR690888
ERR907406
ERR273511
ERR316731
ERR909144
ERR1440476
ERR697237
ERR730858
ERR907456
ERR057812
ERR1400180
ERR909004
ERR907847
ERR2091077
ERR048185
ERR714309
ERR984269
ERR1202570
ERR128825
ERR1065332
ERR1788501
ERR997526
ERR065955
ERR1947440
ERR540605
ERR505873
ERR1399858
ERR047913
ERR909152
ERR065295
ERR909280
ERR568651
ERR066340
ERR980269
ERR316673
ERR1453527
ERR2090792
ERR596382
ERR909115
ERR2852044
ERR2089565
ERR069800
ERR1947384
ERR1947367
ERR2090421
ERR1438011
ERR461598
ERR097256
ERR1065411
ERR540434
ERR730666
ERR461497
ERR755473
ERR226340
ERR057973
ERR1065356
ERR066364
ERR505714
ERR064079
ERR2089238
ERR980112
ERR568494
ERR1202152
ERR774010
ERR697217
ERR751080
ERR1795471
ERR048137
ERR2090709
ERR600478
ERR1400426
ERR714663
ERR1400601
ERR730679
ERR016842
ERR044961
ERR129103
ERR1214680
ERR1007871
ERR449148
ERR016838
ERR1400387
ERR909167
ERR689474
ERR907222
ERR1065143
ERR016744
ERR433822
ERR461585
ERR1947389
ERR907279
ERR018824
ERR425382
ERR2091157
ERR1192022
ERR570437
ERR742494
ERR540362
ERR449806
ERR2852152
ERR1191888
ERR505922
ERR1947713
ERR1066298
ERR433816
ERR1430901
ERR714680
ERR461874
ERR057982
ERR1065454
ERR039587
ERR1438126
ERR470215
ERR1422608
ERR047948
ERR044919
ERR064059
ERR773828
ERR913317
ERR1438128
ERR2852115
ERR1947316
ERR2090971
ERR600276
ERR1947836
ERR1065938
ERR1440132
ERR064210
ERR1439951
ERR1788271
ERR273484
ERR054304
ERR1439220
ERR063990
ERR066292
ERR340839
ERR045786
ERR1400364
ERR044875
ERR1400304
ERR1066169
ERR433641
ERR1400450
ERR064046
ERR730263
ERR1202258
ERR470189
ERR742369
ERR048035
ERR051469
ERR1399864
ERR054421
ERR1400575
ERR1065182
ERR097263
ERR1430854
ERR997654
ERR1947342
ERR449808
ERR516672
ERR461439
ERR730719
ERR774576
ERR730344
ERR129204
ERR1066099
ERR084192
ERR980069
ERR568760
ERR1947431
ERR023981
ERR1439380
ERR925207
ERR046153
ERR925378
ERR906950
ERR2091284
ERR751149
ERR1453653
ERR2091265
ERR1400526
ERR730863
ERR069785
ERR051440
ERR069696
ERR907398
ERR662414
ERR505692
ERR1439089
ERR1065412
ERR1439591
ERR1947206
ERR1947346
ERR449779
ERR730603
ERR069767
ERR730621
ERR2090767
ERR876574
ERR540599
ERR1438461
ERR1439632
ERR600086
ERR505643
ERR461904
ERR051591
ERR1788470
ERR054516
ERR1066233
ERR054489
ERR773850
ERR913483
ERR129176
ERR048021
ERR016741
ERR568536
ERR2089770
ERR730655
ERR907753
ERR056816
ERR876578
ERR570443
ERR388862
ERR505745
ERR1947876
ERR1439351
ERR907223
ERR662409
ERR490782
ERR876474
ERR2090578
ERR913391
ERR1440553
ERR730458
ERR072244
ERR1202535
ERR056895
ERR662325
ERR054248
ERR065352
ERR1438680
ERR1202226
ERR1065804
ERR018109
ERR1440205
ERR1422344
ERR1439261
ERR600172
ERR633109
ERR2612060
ERR1400423
ERR338231
ERR862373
ERR714718
ERR129075
ERR2090611
ERR072233
ERR1400096
ERR1214403
ERR1066066
ERR054423
ERR1440397
ERR1439257
ERR1214529
ERR023569
ERR068029
ERR554880
ERR2852119
ERR505681
ERR980032
ERR1947443
ERR689513
ERR568725
ERR909048
ERR066199
ERR908909
ERR907273
ERR016751
ERR050056
ERR1947153
ERR1430815
ERR433536
ERR461339
ERR1440377
ERR1439166
ERR129156
ERR1192130
ERR845800
ERR657015
ERR044872
ERR047990
ERR1399880
ERR913110
ERR913558
ERR1437994
ERR1439304
ERR461851
ERR470424
ERR044918
ERR1065920
ERR862323
ERR065304
ERR907824
ERR2090417
ERR065344
ERR646561
ERR714395
ERR1065205
ERR900676
ERR1065139
ERR449176
ERR956285
ERR1202527
ERR1065618
ERR067800
ERR956442
ERR028806
ERR774195
ERR1288935
ERR1947329
ERR1065542
ERR2852071
ERR1214394
ERR1192080
ERR730464
ERR913502
ERR1440766
ERR884333
ERR1439501
ERR1439619
ERR039634
ERR1788427
ERR042138
ERR449244
ERR1437962
ERR063857
ERR1440530
ERR913164
ERR1438120
ERR501485
ERR048049
ERR600409
ERR701867
ERR433725
ERR1439937
ERR1400306
ERR646616
ERR1065189
ERR1422348
ERR1065273
ERR1191949
ERR338185
ERR1439546
ERR570727
ERR1440641
ERR980212
ERR1440823
ERR1065274
ERR1439815
ERR047135
ERR072177
ERR065339
ERR024215
ERR690860
ERR774311
ERR586343
ERR736900
ERR046118
ERR047138
ERR1947137
ERR501577
ERR084249
ERR1438696
ERR068046
ERR1422345
ERR540531
ERR750847
ERR980076
ERR067801
ERR1756391
ERR1440337
ERR1947212
ERR470453
ERR025270
ERR979907
ERR340891
ERR1439447
ERR046072
ERR774012
ERR461906
ERR1422547
ERR1065140
ERR689543
ERR1437948
ERR1437992
ERR925144
ERR505846
ERR907436
ERR1440218
ERR884313
ERR870200
ERR461563
ERR870280
ERR907298
ERR876692
ERR065314
ERR461565
ERR1440239
ERR1214685
ERR052146
ERR069757
ERR2089524
ERR714340
ERR226378
ERR997632
ERR862490
ERR632947
ERR1947203
ERR907577
ERR1065253
ERR730240
ERR047915
ERR1440054
ERR1440740
ERR425507
ERR657190
ERR774367
ERR1438345
ERR600529
ERR064207
ERR913547
ERR730552
ERR1400417
ERR862481
ERR742338
ERR028451
ERR907810
ERR1437932
ERR1202355
ERR774001
ERR773767
ERR460422
ERR065298
ERR067842
ERR600135
ERR460972
ERR067808
ERR1440268
ERR1440646
ERR714568
ERR1947602
ERR742364
ERR633057
ERR568604
ERR1400155
ERR774088
ERR1065669
ERR257376
ERR1439101
ERR540350
ERR226386
ERR730463
ERR1439367
ERR1947875
ERR1439597
ERR1288879
ERR876667
ERR751039
ERR1947854
ERR1066269
ERR845799
ERR1440675
ERR774105
ERR054511
ERR2667142
ERR2090667
ERR979959
ERR023338
ERR1440380
ERR997580
ERR907491
ERR490752
ERR884472
ERR1788549
ERR2091203
ERR907045
ERR755527
ERR433854
ERR600560
ERR461887
ERR039617
ERR600464
ERR980251
ERR1066258
ERR1106775
ERR1947678
ERR1440053
ERR540700
ERR1440150
ERR2090742
ERR069729
ERR129148
ERR460956
ERR1439606
ERR730405
ERR1438563
ERR925062
ERR730896
ERR1440410
ERR023329
ERR048151
ERR1947547
ERR1399930
ERR755622
ERR690950
ERR1788455
ERR433967
ERR1400034
ERR461435
ERR876554
ERR980315
ERR047115
ERR1438439
ERR907048
ERR1439765
ERR909290
ERR050034
ERR1214382
ERR1947814
ERR632903
ERR331476
ERR730557
ERR1214420
ERR1007876
ERR2091232
ERR046189
ERR1440841
ERR1400559
ERR470150
ERR870198
ERR066317
ERR689499
ERR1788356
ERR052607
ERR1453743
ERR730727
ERR568631
ERR633074
ERR052046
ERR774168
ERR066242
ERR461631
ERR913260
ERR046728
ERR1400331
ERR438987
ERR570438
ERR979984
ERR925626
ERR913295
ERR501568
ERR1437982
ERR1065795
ERR066283
ERR540353
ERR913378
ERR067996
ERR1440129
ERR657237
ERR1065981
ERR773948
ERR470413
ERR1438532
ERR714355
ERR742674
ERR2089707
ERR913557
ERR1439342
ERR742490
ERR1795472
ERR884471
ERR913529
ERR1788396
ERR338187
ERR1438381
ERR907347
ERR033144
ERR1438425
ERR1437993
ERR1947711
ERR063808
ERR1947394
ERR054567
ERR1947353
ERR057783
ERR900683
ERR884411
ERR751179
ERR632880
ERR1438808
ERR925323
ERR1400296
ERR1439835
ERR876544
ERR870253
ERR449257
ERR1202342
ERR2089316
ERR054414
ERR470202
ERR1214642
ERR1399886
ERR540452
ERR909148
ERR862447
ERR340872
ERR751075
ERR340841
ERR774485
ERR505473
ERR433780
ERR907885
ERR884433
ERR1439831
ERR1192015
ERR755400
ERR461386
ERR714253
DRR141041
ERR311099
ERR751065
ERR057942
ERR039577
ERR600191
ERR505709
ERR1438514
ERR1453515
ERR1788383
ERR1439024
ERR750979
ERR1440779
ERR568601
ERR586376
ERR540526
ERR570395
ERR264320
ERR449183
ERR1437967
ERR1438332
ERR039607
ERR884360
ERR662418
ERR862530
ERR069702
ERR2089739
ERR751087
ERR046164
ERR1400542
ERR084314
ERR774288
ERR1438914
ERR069698
ERR054458
ERR1191912
ERR913503
ERR908952
ERR984271
ERR714234
ERR470154
ERR913509
ERR600301
ERR907878
ERR730531
ERR714714
ERR925373
ERR1438107
ERR568716
ERR1065415
ERR1438340
ERR730545
ERR129100
ERR862368
ERR730589
ERR925190
ERR925191
ERR730907
ERR1214602
ERR742346
ERR870154
ERR540460
ERR461886
ERR657267
ERR1065749
ERR1400194
ERR045363
ERR925238
ERR689500
ERR018039
ERR048000
ERR1453560
ERR449824
ERR1947588
ERR046138
ERR1440349
ERR1065443
ERR1065526
ERR1438172
ERR1453534
ERR054477
ERR774371
ERR1202590
ERR1106797
ERR1202541
ERR1400432
ERR755320
ERR051622
ERR1399984
ERR1192113
ERR774523
ERR925275
ERR067970
ERR730527
ERR1440769
ERR1438769
ERR689491
ERR084191
ERR730529
ERR1947707
ERR129161
ERR340833
ERR1947556
ERR980186
DRR121423
ERR907009
ERR1453641
ERR449756
ERR084290
ERR980334
ERR1399967
ERR064164
ERR124302
ERR316625
ERR909175
ERR340826
ERR701778
ERR065353
ERR714123
ERR023448
ERR1439641
ERR570436
ERR338214
ERR084213
ERR2089718
ERR056893
ERR051589
ERR1202455
ERR907026
ERR049962
ERR714103
ERR662338
ERR057809
ERR1438284
ERR907571
ERR1438069
ERR505881
ERR596390
ERR1065417
ERR600150
ERR1065803
ERR107546
ERR774174
ERR107530
ERR980286
ERR433991
ERR2667078
ERR540666
ERR1202254
ERR048045
ERR1438499
ERR913136
ERR1439211
ERR1440488
ERR862379
ERR657203
ERR067965
ERR066206
ERR907791
ERR908920
ERR586468
ERR1438737
ERR913193
ERR1439735
ERR069746
ERR714609
ERR084250
ERR1947733
ERR1066014
ERR1947504
ERR907020
ERR913540
ERR505895
ERR128827
ERR979983
ERR326734
ERR714299
ERR051655
ERR048071
ERR449771
ERR925618
ERR050018
ERR2090671
ERR907391
ERR714391
ERR730854
ERR2089745
ERR1202530
ERR774730
ERR1439687
ERR540606
ERR690928
ERR084224
DRR098621
ERR633064
ERR046064
ERR1430838
ERR913275
ERR1191913
ERR1438588
ERR1439991
ERR742469
ERR1214623
ERR862381
ERR2091276
ERR016655
ERR751009
ERR755461
ERR884314
ERR1400356
ERR470419
ERR460934
ERR051487
ERR540610
ERR052430
ERR697272
ERR045408
ERR052627
ERR750823
ERR124311
ERR714184
ERR1439556
ERR646601
ERR1400092
ERR1400584
ERR632979
ERR460189
ERR056707
ERR600302
ERR049944
ERR1438090
ERR461165
ERR042169
ERR054258
ERR730485
ERR046196
ERR044862
ERR433898
ERR862354
ERR1214641
ERR1947179
ERR1065883
ERR736938
ERR1202589
ERR1439199
ERR1947255
ERR714230
ERR730849
ERR1400271
ERR024227
ERR129184
ERR039652
ERR774327
ERR461725
ERR044891
ERR1439692
ERR1065645
ERR128840
ERR2089342
ERR714290
ERR714423
ERR1439482
ERR1399871
ERR907515
ERR1438900
ERR057994
ERR730681
ERR714188
ERR1788464
ERR2089843
ERR129104
ERR1438283
ERR1422397
ERR050031
ERR016639
ERR1400480
ERR774530
ERR063895
ERR505501
ERR956306
ERR690865
ERR742442
ERR067999
ERR1192098
ERR051483
ERR736921
ERR2852106
ERR1438750
ERR907401
ERR657017
ERR1438321
ERR107566
ERR730480
ERR742341
ERR033122
ERR2090772
ERR084216
ERR690914
ERR1438848
ERR1947706
ERR1788163
ERR907701
ERR774122
ERR884347
ERR1439539
ERR1191914
ERR1453579
ERR501528
ERR056820
ERR470462
ERR1065609
ERR057888
ERR909258
ERR742543
ERR1638457
ERR907014
ERR257375
ERR1438164
ERR980222
ERR907511
ERR1439436
ERR870044
ERR054267
ERR1438981
ERR1947835
ERR049099
ERR2089372
ERR044996
ERR980150
ERR540453
ERR1438625
ERR716236
ERR1947362
ERR730520
ERR1440186
ERR907011
ERR907139
ERR1947560
ERR2089460
ERR980342
ERR054469
ERR1422419
ERR773843
ERR460416
ERR1440283
ERR570467
ERR461466
ERR925188
ERR755590
ERR730706
ERR1440598
ERR1439353
ERR2089287
ERR039580
ERR956301
ERR129034
ERR907604
ERR1066348
ERR1192099
ERR470394
ERR316601
ERR913165
ERR1065206
ERR774309
ERR057958
ERR742388
ERR1066141
ERR1399804
ERR1437945
ERR701830
ERR925334
ERR338234
ERR909256
ERR461467
ERR1065333
ERR067888
ERR049991
ERR730171
ERR907704
ERR1438886
ERR1947764
ERR925262
ERR1947697
ERR438989
ERR1453507
ERR774057
ERR057830
ERR907524
ERR2090826
ERR1400319
ERR1422677
ERR751195
ERR1438566
ERR042143
ERR1947844
ERR069691
ERR913232
ERR869826
ERR1438247
ERR1439680
ERR540541
ERR1214699
ERR1065119
ERR1947759
ERR461905
ERR1438977
ERR980100
ERR1066199
ERR042180
ERR1439972
ERR461506
ERR870197
ERR1947797
ERR1439817
ERR050039
ERR425475
ERR1202404
ERR1438484
ERR730404
ERR997683
ERR1788379
ERR064025
ERR016661
ERR316782
ERR063922
ERR461313
ERR1438672
ERR067896
ERR1439004
ERR1400073
ERR1192074
ERR2089779
ERR1192079
ERR2090823
ERR1437958
ERR2089466
ERR501575
ERR1440739
ERR1214660
ERR742407
ERR714523
DRR098663
ERR084187
ERR039625
ERR063973
ERR470302
ERR913494
ERR997480
ERR755602
ERR425411
ERR097350
ERR2091182
ERR906965
ERR997693
ERR505766
ERR505490
ERR039585
ERR044938
ERR774580
ERR862383
ERR600399
ERR2091257
ERR047164
ERR900646
ERR1400295
ERR1066171
ERR1422528
ERR054302
ERR956479
ERR1400167
ERR1438108
ERR461869
ERR751143
ERR425504
ERR925321
ERR273486
ERR2852089
ERR2090661
ERR600335
ERR1453774
ERR016670
ERR063807
ERR059361
ERR730595
ERR1756433
ERR1439476
ERR714366
ERR2091138
ERR1439767
ERR069811
ERR774018
ERR2089349
ERR2089528
ERR1440462
ERR044899
ERR264384
ERR1438204
ERR089629
ERR1202338
ERR1065346
ERR773837
ERR646612
ERR714351
ERR1438558
ERR1438007
ERR1438419
ERR069713
ERR1440809
ERR052626
ERR751016
ERR1439340
ERR907377
ERR862390
ERR052393
ERR060012
ERR1065203
ERR980095
ERR107498
ERR1437936
ERR084185
ERR2090609
ERR774571
ERR913533
ERR097340
ERR907319
ERR316661
ERR461645
ERR913480
ERR730563
ERR730642
ERR774593
ERR975605
ERR984279
ERR742486
ERR461671
ERR775457
ERR540663
ERR2667145
ERR046116
ERR1788375
ERR2089670
ERR129196
ERR470169
ERR051561
ERR316905
ERR072224
ERR1202147
ERR2089755
ERR048204
ERR059364
ERR340870
ERR1439212
ERR1947271
ERR461723
ERR461418
ERR1440370
ERR051799
ERR1788481
ERR906990
ERR577963
ERR774096
ERR907324
ERR742645
ERR052605
ERR340879
ERR326735
ERR044969
ERR2612072
ERR1438801
ERR1438729
ERR047124
ERR755497
ERR050078
ERR505701
ERR730699
ERR1438443
ERR1065678
ERR064074
ERR862266
ERR046185
ERR1202367
ERR460950
ERR063841
ERR1202386
ERR907451
ERR054601
ERR461679
ERR730457
ERR068045
ERR1065269
ERR925470
ERR907071
ERR730232
ERR909176
ERR1065495
ERR1438789
ERR1065583
ERR540581
ERR1438935
ERR690941
ERR1422522
ERR2091086
ERR097338
ERR2090808
ERR2091153
ERR060036
ERR742497
ERR774529
ERR1400090
ERR913130
ERR069792
ERR907130
ERR1400459
ERR714190
ERR2090634
ERR042161
ERR1214594
ERR1400039
ERR1202351
ERR925598
ERR1191856
ERR1081458
ERR470249
ERR600287
ERR1192095
ERR433930
ERR1439513
ERR461539
ERR054463
ERR742614
ERR1438342
ERR2090965
ERR600252
ERR909220
ERR1422600
ERR1202511
ERR1788199
ERR755354
ERR425367
ERR028766
ERR1214666
ERR975622
ERR1453674
ERR1065270
DRR098676
ERR1065664
ERR316878
ERR018022
ERR505495
ERR316724
ERR1947192
ERR1453643
ERR742419
ERR774686
ERR388869
ERR1439097
ERR1439777
ERR461802
ERR1438851
ERR1438112
ERR129039
ERR1439323
ERR1065976
ERR907035
ERR097236
ERR1439423
ERR051536
ERR2089822
ERR730586
ERR742613
ERR470165
ERR774318
ERR876542
ERR1400062
ERR913185
ERR870069
ERR913506
ERR1440691
ERR540612
ERR1065783
ERR1422338
ERR1400406
ERR925630
ERR1764036
ERR1440830
ERR632992
ERR461877
ERR097284
ERR984254
ERR461485
ERR1422665
ERR907049
ERR1947215
ERR568732
ERR876507
ERR1439647
ERR461317
ERR064073
ERR997676
ERR751070
ERR730664
ERR730926
ERR1439876
ERR1438630
ERR730244
ERR1439717
ERR1440098
ERR051554
ERR461319
ERR1440421
ERR1438963
ERR433538
ERR1440773
ERR1947406
ERR044903
ERR1202130
ERR066217
ERR925182
ERR730341
ERR925258
ERR449234
DRR141071
ERR2090779
ERR1438441
ERR1788412
ERR908950
ERR1438698
ERR845776
ERR554862
ERR051930
ERR1947880
ERR1066020
ERR1440611
ERR751020
ERR1947833
ERR064208
ERR646567
ERR326719
ERR1438754
ERR461031
ERR2090885
ERR730605
ERR045371
ERR069774
ERR331448
ERR909197
ERR913305
ERR1214391
ERR1440217
ERR1788208
ERR657275
ERR1453634
ERR1214579
ERR067793
ERR1440764
ERR449251
ERR064180
ERR1399960
ERR730367
ERR069684
ERR907516
ERR862477
ERR913554
ERR1947320
ERR730320
ERR1192157
ERR1788523
ERR907310
ERR1437968
ERR1192155
ERR755623
ERR730821
ERR570479
ERR997541
ERR870243
ERR2090766
ERR908899
ERR2089445
ERR1191924
ERR870058
ERR714661
ERR980346
ERR064064
ERR646558
ERR907558
ERR1202395
ERR540674
ERR470239
ERR1788564
ERR069597
ERR505723
ERR1202270
ERR470460
ERR048214
ERR1947492
ERR1439522
ERR997610
ERR084188
ERR039655
ERR774562
ERR1438831
ERR331459
ERR048219
ERR913100
ERR690882
ERR054616
ERR2091002
ERR540504
ERR1788451
ERR1439403
ERR084209
ERR1439891
ERR461757
ERR1192119
ERR044898
ERR742642
ERR870196
ERR632953
ERR129152
ERR909204
ERR1440409
ERR1440718
ERR1788229
ERR1438429
ERR774059
ERR046168
ERR979879
ERR064187
ERR1202222
ERR980029
ERR925073
ERR690859
ERR051568
ERR051504
ERR907210
ERR755440
ERR1202274
ERR540424
ERR1440034
ERR1422557
ERR129043
ERR701846
ERR057765
ERR913135
ERR047934
ERR540374
ERR554846
ERR730783
ERR907678
ERR063829
ERR956288
ERR273509
ERR060044
ERR540343
ERR755410
ERR2089801
ERR1947374
ERR052016
ERR900739
ERR063827
ERR1439391
ERR069656
ERR1453775
ERR1065499
ERR907837
ERR063986
ERR449778
ERR751187
ERR044946
ERR750986
ERR1947634
ERR742513
ERR730928
ERR774286
ERR1065308
ERR047953
ERR316722
ERR449782
ERR697241
ERR900723
ERR461656
ERR2852155
ERR048074
ERR1438797
ERR907277
ERR505619
ERR352029
ERR907177
ERR1788261
ERR1438872
ERR1202174
ERR907408
ERR862454
ERR1788515
ERR044933
ERR742631
ERR979963
ERR1400044
ERR600546
ERR505525
ERR913191
ERR045419
ERR997645
ERR632988
ERR909206
ERR461154
ERR124268
ERR107502
ERR997519
ERR066326
ERR057986
ERR1438553
ERR884366
ERR057767
ERR907533
ERR1400525
ERR1066247
ERR913381
ERR051556
ERR1439028
ERR540644
ERR714670
ERR1438679
ERR063941
ERR1439303
ERR714549
ERR730893
ERR316638
ERR163194
SRR2072346
ERR461730
ERR907288
ERR1065758
ERR742491
ERR505727
ERR1440829
ERR490726
ERR1214652
ERR066249
ERR1438199
ERR690901
ERR862446
ERR657261
ERR069790
ERR490717
ERR2612048
ERR632927
ERR540665
ERR1453611
ERR1438460
ERR064081
ERR1947427
ERR750883
ERR048166
ERR869900
ERR909100
ERR054369
ERR067950
ERR128856
ERR2852126
ERR925107
ERR461509
ERR1453521
ERR714721
ERR980305
ERR1066346
ERR1106761
ERR913207
ERR066316
ERR742392
ERR774572
ERR046060
ERR956475
ERR1439834
ERR505898
ERR1947253
ERR876517
ERR066179
ERR107538
ERR049107
ERR750864
ERR064096
ERR449134
ERR2852043
ERR657187
ERR980107
ERR730439
ERR1439797
ERR714447
ERR774508
ERR470376
ERR054306
ERR067955
ERR876514
ERR2091192
ERR1065367
ERR2090455
ERR876677
ERR2090597
ERR461603
ERR449141
ERR016794
ERR1947650
ERR1400541
ERR1065490
ERR646619
ERR730818
ERR044957
ERR1947420
ERR044973
ERR870306
ERR956477
ERR540389
ERR1422589
ERR063958
ERR1400234
ERR059373
ERR1430832
ERR1947742
ERR066196
ERR657201
ERR461863
ERR352054
ERR124301
ERR774354
ERR054591
ERR997530
ERR925340
ERR568490
ERR540695
ERR069649
ERR1191943
ERR714266
ERR980092
ERR222973
ERR870086
ERR316606
ERR1947372
ERR1947233
ERR908905
ERR1439628
ERR057945
ERR052609
ERR586381
ERR449744
ERR2091178
ERR1202528
ERR1400475
ERR980052
ERR1399950
ERR862335
ERR2091067
ERR773845
ERR586460
ERR056712
DRR098654
ERR774269
ERR751150
ERR2089343
ERR1440511
ERR1288934
ERR774123
ERR049950
ERR909117
ERR900665
ERR1065768
ERR461358
ERR913469
ERR044958
ERR1400538
ERR730169
ERR054278
ERR490739
ERR1065552
ERR124221
ERR742370
ERR054433
ERR2090738
ERR730670
ERR742644
ERR750842
ERR1066033
ERR039586
ERR997596
ERR751166
ERR505665
ERR1439618
ERR568585
ERR1438344
ERR979990
ERR1440546
ERR884406
ERR2612101
ERR331434
ERR862327
ERR730176
ERR1756438
ERR449740
ERR755612
ERR063887
ERR316646
ERR909166
ERR051486
ERR714428
ERR051586
ERR046082
ERR069751
ERR2667119
ERR1422694
ERR1214690
ERR461012
ERR054590
ERR900650
ERR064071
ERR065331
ERR449727
ERR774303
ERR1947692
ERR2091247
ERR1439658
ERR907754
ERR124283
ERR1066078
ERR449218
ERR907711
ERR433835
ERR1439545
ERR907637
ERR340818
ERR461306
ERR1947350
ERR2089345
ERR870224
ERR730779
ERR1066321
ERR1065924
ERR129157
ERR028798
ERR1065995
ERR460938
ERR045044
ERR048218
ERR2089453
ERR1440724
ERR1440071
ERR461103
ERR449123
ERR338181
ERR2089798
ERR773992
ERR736905
ERR438986
ERR060037
ERR063971
ERR067833
ERR540657
ERR490770
ERR1430824
ERR1066268
ERR506050
ERR1440128
ERR876665
ERR1947240
ERR047925
ERR018026
ERR870088
ERR069616
ERR884348
ERR568600
ERR1440674
ERR577900
ERR540637
ERR730785
ERR028439
ERR730832
ERR975624
DRR121432
ERR023978
ERR1065950
ERR1947708
ERR2089824
ERR057950
ERR913117
ERR997663
ERR633008
ERR316668
ERR1440762
ERR908875
ERR632878
ERR662296
ERR1440607
ERR1400228
ERR600561
ERR060014
ERR048142
ERR1400197
ERR984273
ERR052043
ERR568729
ERR730723
ERR042152
ERR997510
ERR046099
ERR570375
ERR870015
ERR1214386
ERR316657
ERR751118
ERR909203
ERR1202207
ERR461600
ERR433856
ERR470201
ERR633114
ERR751153
ERR163153
ERR1438717
ERR913151
ERR506030
ERR1439105
ERR388901
ERR048067
ERR1191844
ERR505935
ERR980258
ERR1202311
ERR069652
ERR907084
ERR1440708
ERR054390
ERR1439244
ERR2090803
ERR1440799
ERR1440070
ERR264399
ERR2090753
ERR1066185
ERR909035
ERR1202081
ERR028406
ERR2089651
ERR774351
ERR163192
ERR065347
ERR907182
ERR907772
ERR063873
ERR1106768
ERR690883
ERR470283
ERR714673
ERR1422625
ERR714614
ERR273502
ERR600625
ERR1438891
ERR540437
ERR1400485
ERR862389
ERR997504
ERR065340
ERR1438811
ERR068001
ERR505659
ERR340849
ERR1440754
ERR065318
ERR1202574
ERR039651
ERR461053
ERR1788159
ERR1947426
ERR774302
ERR064139
ERR1065978
ERR907404
ERR433600
ERR1066242
ERR701820
ERR505910
ERR1400150
ERR907737
ERR045355
ERR907856
ERR490735
ERR1430873
ERR540639
ERR755586
ERR461149
ERR1764042
ERR505669
ERR505747
ERR316610
ERR697302
ERR066176
ERR388870
ERR870104
ERR1065394
ERR997641
ERR059970
ERR2852052
ERR979896
ERR045008
ERR540619
ERR1422340
ERR1214521
ERR1439533
ERR870325
ERR925072
ERR751113
ERR730753
ERR461174
ERR326715
ERR2090964
ERR600224
ERR461091
ERR646609
ERR1066165
ERR461138
ERR1438023
ERR742504
ERR980126
ERR1440389
ERR1437950
ERR1422423
ERR1947499
ERR714148
ERR1439657
ERR1438387
ERR067792
ERR697263
ERR1065946
ERR774078
ERR461843
ERR876669
ERR461552
ERR069614
ERR1439530
ERR1439884
ERR1192064
ERR461320
ERR907003
ERR1288984
ERR773894
ERR505826
ERR1795470
ERR054648
ERR449854
ERR909111
ERR1202507
ERR925178
ERR714387
ERR1066146
ERR039630
ERR2090649
ERR586413
ERR1438357
ERR662354
ERR907790
ERR714606
ERR907865
ERR714141
ERR059962
ERR2852158
ERR018057
ERR2089661
ERR730228
ERR1453517
ERR909134
ERR913179
ERR909169
ERR331464
ERR909213
ERR1440787
ERR690894
ERR054606
ERR449816
ERR714444
ERR326704
ERR1400622
ERR755422
ERR051951
ERR054298
ERR1440831
ERR054562
ERR470480
ERR449849
ERR662300
ERR1439363
ERR1439959
ERR1422685
ERR045014
ERR751104
ERR1453747
ERR997473
ERR907140
ERR1439603
ERR066207
ERR1400545
ERR051618
ERR862448
ERR066314
ERR051429
ERR1065292
ERR925176
ERR1202435
ERR1439103
ERR107484
ERR2090703
ERR1400050
ERR2089663
ERR690922
ERR054425
ERR2089724
ERR1764050
ERR657024
ERR028594
ERR1438121
ERR907387
ERR907552
ERR084215
ERR1066024
ERR1438520
ERR1440543
ERR1947512
ERR338197
ERR1440074
ERR1065682
ERR742340
ERR1440062
ERR1439703
ERR1438416
ERR1788179
ERR1764058
ERR067911
ERR060009
ERR884428
ERR064116
ERR1788244
ERR1400242
ERR051543
ERR449742
ERR909325
ERR730722
ERR1440028
ERR054546
ERR449238
ERR1439183
ERR1400495
ERR107528
ERR057902
ERR1438006
ERR470364
ERR862360
ERR540413
ERR997512
ERR1422470
ERR1947344
ERR909279
ERR425398
ERR714482
ERR107532
ERR054610
ERR1191880
ERR913069
ERR1106790
ERR714212
ERR1756491
ERR540698
ERR063938
ERR084228
ERR018819
ERR1947489
ERR774272
ERR1106755
ERR633084
ERR773938
ERR1440444
ERR697226
ERR124285
ERR1947849
ERR1288881
ERR461798
ERR730626
ERR1400350
ERR633079
ERR975612
ERR997488
ERR568475
ERR516656
ERR2091031
ERR1066288
ERR2090866
ERR470214
ERR1440629
ERR980124
ERR876785
ERR925234
ERR578022
ERR1439568
ERR540673
ERR908894
ERR913167
ERR048009
ERR1439888
ERR051501
ERR925635
ERR925579
ERR1440623
ERR1214603
ERR980079
ERR1439961
ERR054247
ERR496942
ERR1764054
ERR049948
ERR2089284
ERR913123
ERR226344
ERR066331
ERR1192090
ERR730588
ERR1439260
ERR316624
ERR2090625
ERR697300
ERR1947827
ERR862299
ERR1438367
ERR980218
ERR054446
ERR1400308
ERR1065210
ERR1437978
ERR461781
ERR044978
ERR600294
ERR1214446
ERR352051
ERR742368
ERR907155
ERR568708
ERR060001
ERR600623
ERR2091249
ERR326761
ERR956445
ERR042163
ERR1439005
ERR1066246
ERR908851
ERR1192139
ERR662435
ERR997545
ERR906989
ERR755565
ERR066349
ERR925530
ERR730795
ERR460955
ERR052590
ERR066193
ERR018107
ERR862533
ERR048152
ERR051640
ERR755564
ERR2089283
ERR2089527
ERR056880
ERR736918
ERR1947238
ERR2090705
ERR1440742
ERR925220
ERR730298
ERR907251
ERR1440282
ERR449261
ERR980033
ERR1065766
ERR1947293
ERR869861
ERR1438960
ERR600123
ERR048176
ERR2091215
ERR774479
ERR338201
ERR1439045
ERR097359
ERR051963
ERR505983
ERR2091258
ERR632993
ERR016710
ERR048089
ERR742618
ERR470339
ERR516634
DRR141053
ERR1947618
ERR1756437
ERR730737
ERR1439018
ERR449128
ERR461786
ERR774361
ERR1288833
ERR742609
ERR505924
ERR1440508
ERR907652
ERR1440558
ERR755361
ERR056847
ERR1065335
ERR2090531
ERR019708
ERR505517
ERR1430862
ERR059981
ERR063970
ERR907120
ERR273495
ERR600412
ERR1440234
ERR1214450
ERR1947509
ERR067930
ERR730872
ERR774003
ERR570433
ERR1440340
ERR1399966
ERR884353
ERR1439673
ERR2089351
ERR1066369
ERR1191996
ERR044925
ERR1440247
ERR2091000
ERR907452
ERR1440514
ERR449747
ERR909182
ERR980098
ERR730473
ERR1081460
ERR461712
ERR913133
ERR2091160
ERR570424
ERR505949
ERR066348
ERR714499
ERR1438341
ERR051824
ERR730765
ERR1440507
ERR1214636
ERR600195
ERR1400216
ERR907025
ERR1400065
ERR1066079
ERR907421
ERR1453748
ERR060005
ERR045389
ERR311102
ERR049985
ERR2090691
ERR1439445
ERR1065564
ERR1788268
ERR600453
ERR047941
ERR2089376
ERR1788203
ERR907647
ERR016692
ERR774023
ERR1440618
ERR461238
ERR2089874
ERR1288883
ERR1065914
ERR1202208
ERR2091001
ERR600298
ERR163186
ERR023230
ERR505948
ERR1214558
ERR1007896
DRR141066
ERR540472
ERR925604
ERR708302
ERR057997
ERR097301
ERR2090610
ERR064209
ERR1438597
ERR2089767
ERR1191999
ERR1202500
ERR876781
ERR2089789
ERR1065317
ERR1439408
ERR1400305
ERR051524
ERR909128
ERR056763
ERR1440633
ERR2090552
ERR340835
ERR774118
ERR730805
ERR600114
ERR774064
ERR505808
ERR1947364
ERR730661
ERR450615
ERR023973
ERR1422366
ERR1400616
ERR1288975
ERR505979
ERR869916
ERR097303
ERR1439970
ERR449715
ERR064044
ERR755518
ERR774189
ERR1065765
ERR425431
ERR044993
ERR1422537
ERR2089839
ERR1440077
ERR1438099
ERR097290
ERR084241
ERR063993
ERR072187
ERR1106739
ERR048054
ERR884307
ERR470299
ERR016774
ERR1400384
ERR433893
ERR1453648
ERR433685
ERR1439228
ERR1947859
ERR045352
ERR1437939
ERR051452
ERR925570
ERR045377
ERR730748
ERR1438472
ERR449821
ERR907719
ERR063989
ERR425515
ERR730853
ERR016651
ERR1192081
ERR067904
ERR069779
ERR1453741
ERR1439307
ERR060032
ERR730150
ERR052650
ERR730433
ERR1400528
ERR701860
ERR1440076
ERR1438537
ERR124310
ERR059375
ERR065972
ERR1399931
ERR1440336
ERR876658
ERR128852
ERR600603
ERR714543
ERR1399983
ERR1202503
ERR956476
ERR773974
ERR870316
ERR064148
ERR461309
ERR069753
ERR750879
ERR064120
ERR2090439
ERR033123
ERR646610
ERR054398
ERR773945
ERR907634
ERR773929
ERR730526
ERR049984
ERR052440
ERR273542
ERR997527
ERR869873
ERR997556
ERR129050
ERR925080
ERR554861
ERR690886
ERR2090586
ERR1756432
ERR1438308
ERR501466
ERR913556
ERR1400433
ERR714209
ERR1422615
ERR1453696
ERR505533
ERR048111
ERR755369
ERR129028
ERR047955
ERR862301
ERR273480
ERR054399
ERR048098
ERR540418
ERR470423
ERR657231
ERR2090974
ERR1007877
ERR1399817
ERR069820
ERR1399947
ERR501507
ERR016666
ERR913496
ERR907260
ERR490790
ERR596378
ERR751058
ERR1438014
ERR461336
ERR470470
ERR979956
ERR2090715
ERR870013
ERR907382
ERR045027
ERR1192100
ERR997508
ERR925312
ERR697288
ERR045402
ERR045041
ERR1440006
ERR056809
ERR1400076
ERR600288
ERR540358
ERR434021
ERR1438570
ERR907667
ERR907100
ERR057928
ERR1440123
ERR862482
ERR540433
ERR1400519
ERR657224
ERR714434
ERR908962
ERR039618
ERR714369
ERR980078
ERR908991
ERR1440189
ERR1438792
ERR1065770
ERR1202490
ERR066345
ERR730555
ERR316662
ERR033128
ERR1440412
ERR1788480
ERR697279
ERR056782
ERR054264
ERR876464
ERR1422614
ERR997507
ERR1065945
ERR1788258
ERR449802
ERR1440064
ERR470259
ERR633051
ERR1788184
ERR1065949
ERR1202422
ERR2091228
ERR2090948
ERR461498
ERR066256
ERR1399791
ERR1947645
ERR714675
DRR121431
ERR632871
ERR1422683
ERR870295
ERR2090596
ERR909231
ERR051531
ERR107495
ERR714652
ERR084301
ERR862366
ERR600368
ERR060041
ERR461894
ERR024252
ERR352000
ERR316901
ERR714625
ERR1788566
ERR1438091
ERR755377
ERR049081
ERR461414
ERR2090621
ERR1400532
ERR646533
ERR600330
ERR1065622
ERR657033
ERR2089830
ERR107521
ERR066213
ERR1438756
ERR564005
ERR1947552
ERR1202401
ERR1440835
ERR980216
ERR063987
ERR1453666
ERR065309
ERR438950
ERR714638
ERR1453757
ERR1947689
ERR2089695
ERR338183
ERR057956
ERR2090428
ERR1399823
ERR1439538
ERR051592
ERR1065844
ERR316909
ERR1440296
ERR1081459
ERR2852143
ERR909222
ERR1947170
ERR1400294
ERR900698
ERR433839
ERR124287
ERR048109
ERR1947739
ERR501503
ERR925293
ERR1439286
ERR1439200
ERR057917
ERR657220
ERR124267
ERR048101
ERR742591
ERR742528
ERR2090566
ERR2667084
ERR388859
ERR1439982
ERR273518
ERR1439197
ERR460933
ERR980003
ERR1288851
ERR316757
ERR600579
ERR470344
ERR869886
ERR1947438
ERR1065737
ERR690885
ERR338242
ERR1202127
ERR1400009
ERR2091013
ERR425364
ERR051510
ERR2089362
ERR449161
ERR862429
ERR730576
ERR870190
ERR129146
ERR449174
ERR755616
ERR223021
ERR1202115
ERR069796
ERR433844
ERR449230
ERR1788139
ERR069838
ERR1439135
ERR470219
ERR755314
ERR2091068
ERR107506
ERR1400281
ERR505661
ERR2089510
ERR907479
ERR050036
ERR730913
ERR755536
ERR979996
ERR1439142
ERR1453571
ERR1422478
ERR662443
ERR024250
ERR736935
ERR755499
ERR1192120
ERR470378
ERR2090541
ERR1202282
ERR1439581
ERR1947724
ERR913198
ERR461729
ERR066350
ERR067915
ERR980248
ERR1438824
ERR2089693
ERR884382
ERR016793
ERR097306
ERR870182
ERR773777
ERR340850
ERR1214632
ERR051480
ERR064171
ERR060042
ERR1439409
ERR066359
ERR438967
ERR388875
ERR755514
ERR586350
ERR449104
ERR470403
ERR862353
ERR900731
ERR876622
ERR2089437
ERR997701
ERR1430818
ERR956432
ERR461826
ERR067846
ERR1440303
ERR1453751
ERR774568
DRR141030
ERR1438518
ERR1440200
ERR736917
ERR1453495
ERR975617
ERR730914
ERR1439221
ERR742518
ERR979960
ERR600598
ERR1788180
ERR984270
ERR222972
ERR2089271
ERR1422659
ERR633038
ERR470358
ERR019710
ERR913194
ERR1439507
ERR067947
ERR449172
ERR1288974
ERR460426
ERR1440271
ERR056859
ERR1214648
ERR751177
ERR449731
ERR470445
ERR461260
ERR997628
DRR141021
ERR052596
ERR064186
ERR1439995
ERR1065661
ERR900715
ERR2852159
ERR1947712
ERR1440024
ERR1422580
ERR388878
ERR876466
ERR1400523
ERR049966
ERR755557
ERR730331
ERR1191930
ERR750853
ERR1439454
ERR907882
ERR1400323
ERR907264
ERR870017
ERR2090401
ERR505800
ERR2090424
ERR039599
ERR925208
ERR047950
ERR023231
ERR570454
ERR1440050
ERR1422619
ERR046103
ERR1065608
ERR388804
ERR016754
ERR600497
ERR028812
ERR1065665
ERR1788432
ERR089630
ERR925083
ERR097352
ERR052060
ERR051431
ERR742380
ERR1947294
ERR438997
ERR057860
ERR2090745
ERR900728
ERR1202390
ERR632997
ERR490749
ERR925545
ERR2667138
ERR066222
ERR755613
ERR460481
ERR997699
ERR047126
ERR047912
ERR054266
ERR714561
ERR1440371
ERR016841
ERR054634
ERR980294
ERR876696
ERR1007868
ERR775461
ERR433724
ERR433919
ERR690877
ERR1400496
ERR730773
ERR505695
ERR1788237
ERR714517
ERR066346
ERR163189
ERR730880
ERR1440458
ERR1438507
ERR1066263
ERR925053
ERR1422648
ERR064098
ERR1065666
ERR1400354
ERR568461
ERR2852120
ERR051542
ERR1066295
ERR1214569
ERR2852040
ERR907712
ERR755611
ERR1453656
ERR596401
ERR600173
ERR066218
ERR913566
ERR1065158
ERR1400115
ERR909250
ERR907295
ERR2090924
ERR018031
ERR1947299
ERR505842
ERR600480
ERR049978
ERR1453759
ERR1947775
ERR1191885
ERR018070
ERR600327
ERR107537
ERR633015
ERR1788274
ERR908929
ERR876606
ERR1066343
ERR876694
ERR1106754
ERR540633
ERR979888
ERR1400255
ERR1439420
ERR1453529
ERR084239
ERR980317
ERR568643
ERR069728
ERR054239
ERR1422420
ERR1438132
ERR568535
ERR1400163
ERR054579
ERR1422507
ERR1439398
ERR063855
ERR870012
ERR2667124
ERR461518
ERR1065379
ERR773865
ERR1438438
ERR913511
ERR1947623
ERR1438166
ERR750827
ERR063852
ERR1438012
ERR714727
ERR1202280
ERR1065489
ERR124249
ERR1439360
ERR984293
ERR2090695
ERR1439283
ERR1214582
ERR730865
ERR2089535
ERR2089679
ERR730582
ERR063983
ERR388884
ERR540457
ERR773885
ERR1288858
ERR1400505
ERR1399920
ERR051426
ERR1202359
ERR586328
ERR047944
ERR1065632
ERR1065402
SRR2072356
ERR925639
ERR2091112
ERR662344
ERR1440375
ERR774111
ERR1399994
ERR056694
ERR568438
ERR690927
ERR714700
ERR1399945
ERR1439989
ERR1400310
ERR690874
ERR997547
ERR1439908
ERR051580
ERR496941
ERR540622
ERR1065686
ERR063894
ERR097428
ERR069742
ERR913119
ERR714389
ERR1440818
ERR730870
ERR2852079
ERR600509
ERR461278
ERR600161
ERR1453559
ERR755618
ERR1440406
ERR1947838
ERR774005
ERR730573
ERR1440134
ERR2612038
ERR1438180
ERR909245
ERR2089862
ERR2091189
ERR449213
ERR714623
ERR742640
ERR1788317
ERR1788454
ERR1192037
ERR1453728
ERR697298
ERR568523
ERR047153
ERR1422549
ERR884319
ERR1438380
ERR908953
ERR018826
ERR107482
ERR689506
ERR689516
ERR470315
DRR141028
ERR908883
ERR907007
ERR714435
ERR273532
ERR755425
ERR1066154
ERR2090696
ERR1422406
ERR690933
ERR568695
ERR1400492
ERR050063
ERR226364
ERR1438131
ERR600416
ERR1439860
ERR059990
ERR690895
ERR1439714
ERR907198
ERR064030
ERR1399786
ERR730542
ERR326774
ERR023335
ERR632940
ERR980349
ERR052624
ERR461724
ERR690908
ERR433869
ERR1202566
ERR331453
ERR054408
ERR1439854
ERR050037
ERR257589
ERR1438363
ERR884328
ERR449135
ERR540427
ERR714497
ERR1439895
ERR1440702
ERR433984
ERR1439149
ERR2090743
ERR1214449
ERR540342
ERR1438022
ERR316711
ERR1214656
ERR773999
ERR1191847
ERR714125
ERR338226
ERR657087
ERR540591
ERR1400094
ERR742648
ERR1066360
ERR072200
ERR730330
ERR1438412
ERR1438071
ERR907133
ERR1430835
ERR066289
ERR600540
ERR084285
ERR1065735
ERR907118
ERR1066367
ERR1214614
ERR1438557
ERR540432
ERR1400100
ERR1439763
ERR997642
ERR1422618
ERR1106773
ERR1788550
ERR657323
ERR774227
ERR505849
ERR907745
ERR051574
ERR730332
ERR338223
ERR925154
ERR1947142
ERR461581
ERR1947415
ERR586472
ERR461311
ERR1453609
ERR600110
ERR742460
ERR751045
ERR461017
ERR540441
ERR596405
ERR876480
ERR1422543
ERR1438725
ERR774107
ERR049093
ERR1422555
ERR024242
ERR540649
ERR016742
ERR2090598
ERR1438543
ERR913536
ERR1440211
ERR490744
ERR997581
ERR1065757
ERR980087
ERR316893
ERR055616
ERR774566
ERR461314
ERR755457
ERR1066208
ERR1947749
ERR876585
ERR907505
ERR023459
ERR046132
ERR876600
ERR774531
ERR876614
ERR2090878
ERR884445
ERR057792
ERR657132
ERR742352
ERR084264
ERR1288867
ERR980036
ERR1440735
ERR1214554
ERR689533
ERR1066336
ERR1439524
ERR045379
ERR1438687
ERR1439711
ERR755535
ERR045035
ERR1795474
ERR433781
ERR1202465
ERR730366
ERR047992
ERR054563
ERR714358
ERR925111
ERR067887
ERR909285
ERR2089450
ERR845779
ERR1065235
ERR069697
ERR730560
ERR046087
ERR226376
ERR461402
ERR714461
ERR066333
ERR046721
ERR1437979
ERR862345
ERR909090
ERR461646
ERR1202563
ERR1947541
ERR1400611
ERR023995
ERR1214595
ERR1399970
ERR048060
ERR1440535
ERR065324
ERR067923
ERR1422565
ERR1202179
ERR714371
ERR1202458
ERR2089765
ERR1947208
ERR403447
ERR1756441
ERR774323
ERR051526
ERR1430813
ERR067908
ERR067890
ERR097250
ERR2089675
ERR600590
ERR048046
ERR063875
ERR1065874
ERR449722
ERR072209
ERR461618
ERR909087
ERR072217
ERR2090725
ERR1440707
ERR1399855
ERR129216
ERR1192005
ERR2090590
ERR1453503
ERR1947514
ERR2089532
ERR054241
ERR449150
ERR425464
ERR470354
ERR064150
ERR067988
ERR2089664
ERR2091210
ERR714541
ERR714641
ERR1214607
ERR1440704
ERR1065869
ERR600078
ERR774557
ERR980263
ERR016641
ERR909031
ERR1438617
ERR1422503
ERR907493
ERR751001
ERR1453733
DRR141039
ERR1065834
ERR1400460
ERR714710
ERR730619
ERR2852069
ERR1438492
ERR1438127
ERR425421
ERR662342
ERR046052
ERR1065846
ERR751142
ERR775449
ERR316590
ERR084214
ERR129213
ERR1439392
ERR662352
ERR1422696
ERR044858
ERR1947493
ERR352044
ERR460451
ERR084178
ERR979901
ERR1065522
ERR018050
ERR876687
ERR646573
ERR048181
ERR051578
ERR773868
ERR326699
ERR1065653
ERR069730
ERR1065908
ERR750966
ERR1400230
ERR129098
ERR1400249
ERR540395
ERR1439952
ERR907350
ERR067981
ERR1191861
ERR060031
ERR730613
ERR048228
ERR907459
ERR714579
ERR600613
ERR774355
ERR461537
ERR774614
ERR900693
ERR714250
ERR1453739
ERR054349
ERR1106792
ERR461766
ERR1399977
ERR048229
ERR316666
ERR066304
ERR1788388
ERR913376
ERR909017
ERR979995
ERR577955
ERR067918
ERR2089717
ERR1439421
ERR1400186
ERR461405
ERR570397
ERR505674
ERR051498
ERR056725
ERR774246
ERR2090415
ERR054589
ERR1439214
ERR1439140
ERR051614
ERR774636
ERR714341
ERR1065860
ERR461280
ERR084251
ERR470407
ERR505777
ERR434046
ERR1202218
ERR1439160
ERR054487
ERR925259
ERR1439276
ERR1437957
ERR1214572
ERR755478
ERR570471
ERR449788
ERR226341
ERR600404
ERR029282
ERR742409
ERR2089368
ERR632983
ERR755418
ERR600289
ERR773981
ERR1439194
ERR039623
ERR1440833
ERR1453563
ERR925115
ERR1440813
ERR340864
ERR326726
ERR1288840
ERR1192172
ERR1191896
ERR980115
ERR568459
ERR876586
ERR1439843
ERR568538
ERR129129
ERR730660
ERR730376
ERR1438723
ERR051631
ERR906959
ERR2090851
ERR1947603
ERR755451
ERR2852050
ERR222994
ERR1947495
ERR662429
ERR1795460
ERR751088
ERR701835
ERR046717
ERR1453706
ERR129142
ERR633076
ERR461254
ERR1439231
ERR1947807
ERR714227
ERR2090781
ERR054627
ERR023578
ERR2852107
ERR1439179
ERR057904
ERR540487
ERR129090
ERR1422469
ERR657303
ERR1440425
ERR1065894
ERR461553
ERR461247
ERR907241
ERR1947809
ERR039595
ERR2090711
ERR051448
ERR051898
ERR097271
ERR470440
ERR052649
ERR072189
ERR1422527
ERR540697
ERR862308
ERR632929
ERR2090990
ERR460432
ERR1788495
ERR876642
ERR870265
ERR1788381
ERR925045
ERR461816
ERR633087
ERR084164
ERR2090845
ERR907475
ERR063818
ERR540483
ERR884395
ERR714520
ERR064198
ERR1439111
ERR2852061
ERR1400267
ERR1438343
ERR1066277
ERR742524
ERR066275
ERR908926
ERR433639
ERR975611
ERR069797
ERR2090837
ERR129186
ERR1065125
ERR045359
ERR913186
ERR2091281
ERR067816
ERR054498
ERR033140
ERR1438854
ERR1202423
ERR1439853
DRR098637
ERR540613
ERR913477
ERR925348
ERR1438720
ERR016761
ERR646605
ERR701838
ERR1438143
ERR1947767
ERR1202445
ERR461307
ERR2090832
ERR2667116
ERR1214417
ERR1191918
ERR1440652
ERR048075
ERR1440612
ERR2090950
ERR1438842
ERR633024
ERR925214
ERR433825
ERR1400466
ERR1438073
ERR751105
ERR1438494
ERR870281
ERR1440001
ERR1430878
ERR129122
ERR1065127
ERR461304
ERR1202368
ERR907271
ERR1400494
ERR2091076
ERR907570
ERR388858
ERR461659
ERR107499
ERR1439593
ERR129124
ERR714408
ERR540524
ERR1422409
ERR1947222
ERR979911
ERR1288919
ERR568635
ERR1440845
ERR048022
ERR600550
ERR1440589
ERR1438975
ERR2612103
ERR984242
ERR600265
ERR633025
ERR1202461
ERR388886
ERR1439927
ERR1430876
ERR461000
ERR997562
ERR997671
ERR1947230
ERR1440087
ERR1438067
ERR029284
ERR730591
ERR461005
ERR1438601
ERR2089673
ERR568510
ERR326738
ERR751164
ERR1453745
ERR047946
ERR039584
ERR750865
ERR326710
ERR730840
ERR433727
ERR1453675
ERR1191853
ERR064015
ERR925138
ERR984266
ERR742356
ERR1438260
ERR450614
ERR1438749
ERR1066376
ERR048083
ERR054512
ERR129197
ERR633106
ERR057944
ERR697291
ERR730349
ERR997659
ERR433512
ERR2090778
ERR2090817
ERR490769
ERR1400259
ERR388829
ERR066343
ERR1400174
ERR042183
ERR568663
ERR433747
ERR470222
ERR755493
ERR997585
ERR1422440
ERR1439051
ERR997498
ERR063967
ERR1440433
ERR2667144
ERR051658
ERR862319
ERR913252
ERR1202565
ERR449826
ERR980288
ERR1065291
ERR1202526
ERR1399927
ERR714645
ERR997694
ERR774647
ERR1440649
ERR646584
ERR997669
ERR632945
ERR913489
ERR066205
ERR1439652
ERR730260
ERR1065614
ERR925199
ERR956282
ERR1440351
ERR586345
ERR980283
ERR1438637
ERR980082
ERR461477
ERR925602
ERR057909
ERR052608
ERR870262
ERR730317
ERR876531
ERR059998
ERR774293
ERR067789
ERR742391
ERR1947313
ERR1438862
ERR662376
ERR742462
ERR913293
ERR908885
ERR1066265
ERR516636
ERR774235
ERR047144
ERR338216
ERR862329
ERR433787
ERR730293
ERR461049
ERR1192161
ERR016752
ERR909177
ERR1440603
ERR470228
ERR042164
ERR2667140
ERR907145
ERR540490
ERR730677
ERR054386
ERR490737
ERR1440102
ERR049947
ERR1400045
ERR1439271
ERR730225
ERR1399939
ERR273535
ERR1438633
ERR388888
ERR1453764
ERR1439769
ERR657290
ERR069775
ERR1399832
ERR1400029
ERR980012
ERR773956
ERR662408
ERR979958
ERR1438176
ERR540552
ERR1440523
ERR1192027
ERR773955
ERR434059
ERR063817
ERR568741
ERR600536
ERR506024
ERR907109
ERR869903
ERR338244
ERR1066236
ERR997646
ERR577930
ERR714706
ERR052584
ERR1438352
ERR862363
ERR052597
ERR1947632
ERR1202396
ERR633104
ERR862459
ERR069823
ERR028807
ERR907528
ERR2091214
ERR907598
ERR1202296
ERR2091029
ERR1400122
ERR1439635
ERR1439946
ERR657250
ERR1453601
ERR646587
ERR129139
ERR1065190
ERR1202183
ERR1438738
ERR1399933
ERR578010
ERR884310
ERR1192143
ERR1439102
ERR051470
ERR1066010
ERR1065285
ERR1438474
ERR909141
ERR054626
ERR485959
ERR1788504
ERR755417
ERR1438764
ERR1202538
ERR048110
ERR742465
ERR051503
ERR1214433
ERR438952
ERR129082
ERR570478
ERR997678
ERR461770
ERR068007
ERR067838
ERR064181
ERR730917
ERR048042
ERR1439954
ERR2089487
ERR730301
ERR714363
ERR1788143
ERR051960
ERR633021
ERR449851
ERR1438109
ERR876571
ERR461678
ERR067830
ERR461200
ERR913280
ERR870290
ERR057989
ERR913561
ERR1947790
ERR2090796
ERR388921
ERR044980
ERR870212
DRR121418
ERR1192083
ERR730226
ERR046727
ERR056836
ERR570442
ERR1399955
ERR222953
ERR1437991
ERR1638466
ERR1438829
ERR568703
ERR909294
ERR084287
ERR067780
ERR1438262
ERR600434
ERR568738
ERR1947716
ERR433852
ERR065970
ERR1947508
ERR1947262
ERR908910
ERR2090445
ERR657204
ERR1438604
ERR1438916
ERR2091236
ERR1202412
ERR1947599
ERR755359
ERR568435
ERR751077
ERR1422435
ERR046113
ERR632970
ERR461733
ERR054622
ERR1399954
ERR633044
ERR2091176
ERR1400058
ERR1065751
ERR067979
ERR925339
ERR577856
ERR2090463
ERR884422
ERR2089491
ERR316736
ERR056800
ERR689459
ERR1788251
ERR2091225
ERR042195
ERR129174
ERR1066296
ERR2090591
ERR870148
ERR1947751
ERR1439309
ERR1788201
ERR1400442
ERR1439138
ERR1400443
ERR913115
ERR1191920
ERR1422418
ERR568465
ERR084211
ERR067853
ERR2667118
ERR1439163
ERR586340
ERR490750
ERR1453717
ERR505521
ERR997590
ERR065292
ERR714495
ERR2091027
ERR1438972
ERR997688
ERR774363
ERR273498
ERR773901
ERR1438072
ERR774116
ERR1439308
ERR1788211
ERR2667111
ERR1288924
ERR657306
ERR2090535
ERR433954
ERR461815
ERR876501
ERR433686
ERR907000
ERR1439716
ERR862543
ERR907384
ERR568500
ERR975623
ERR124233
ERR461143
ERR1947416
ERR730252
ERR1438096
ERR1202160
ERR063924
ERR716210
ERR2090967
ERR2852113
ERR039622
ERR907051
ERR403448
ERR1202143
ERR1430898
ERR059985
ERR540523
ERR1438175
ERR2091146
ERR461290
ERR1437995
ERR1438250
ERR1439818
ERR340842
ERR600582
ERR056780
ERR461179
ERR1066304
ERR1288871
ERR044877
ERR909050
ERR018077
ERR057884
ERR1288972
ERR1440141
ERR1438440
ERR1066068
ERR773820
ERR1438160
ERR913476
ERR1065445
ERR051569
ERR1438852
ERR051468
ERR742347
ERR564006
ERR1453569
ERR1438100
ERR046725
ERR662460
ERR773988
ERR065310
ERR470257
ERR984253
ERR057947
ERR039631
ERR054321
ERR047904
ERR065965
ERR2090869
ERR774193
ERR049995
ERR1214393
ERR1788380
ERR2667129
ERR979965
ERR907447
ERR069707
ERR662357
ERR461145
ERR716129
ERR1438336
ERR900729
ERR1439601
ERR066335
ERR264342
ERR461694
ERR050048
ERR980006
ERR052055
ERR1438542
ERR925202
ERR997481
ERR1440489
ERR084240
ERR223033
ERR568557
ERR742360
ERR461057
ERR066299
ERR089627
ERR742423
ERR600088
ERR906999
ERR750828
ERR1400079
ERR1438051
ERR632969
ERR1947569
ERR064063
ERR1202129
ERR1438524
ERR054496
ERR1437985
ERR1756486
ERR2091273
ERR1439143
ERR461626
ERR862435
ERR632899
ERR338195
ERR051611
ERR925252
ERR067959
ERR056844
ERR490730
ERR470310
ERR633102
ERR1422560
ERR1065458
ERR774695
ERR1202489
ERR1438548
ERR540543
ERR1439124
ERR870072
ERR714552
ERR730161
ERR1202333
ERR662387
ERR913544
ERR1065683
ERR913183
ERR064205
ERR2852074
ERR714581
ERR045024
ERR1438673
ERR1439540
ERR1422461
ERR460918
ERR501578
ERR907029
ERR570415
ERR1214452
ERR633042
ERR862465
ERR876676
ERR925028
ERR1422497
ERR129144
ERR716242
ERR600125
ERR128829
ERR1399951
ERR1453713
ERR1440814
ERR054452
ERR730291
ERR908887
ERR1947449
ERR568668
ERR226365
ERR129108
ERR316575
ERR633011
ERR048160
ERR646595
ERR1440395
ERR689522
ERR063949
ERR2090963
ERR742487
ERR460952
ERR1440677
ERR028743
ERR063837
ERR2852110
ERR862449
ERR909013
ERR751095
ERR063951
ERR1065893
ERR730409
ERR065289
ERR1440550
ERR975629
ERR1439867
ERR057773
ERR064166
ERR632907
ERR925296
ERR657037
ERR1065116
ERR039565
ERR570466
ERR774021
ERR056860
ERR1439153
ERR907374
ERR163159
ERR907054
ERR774257
ERR1438626
ERR869847
ERR1438027
ERR1439232
ERR742437
ERR433522
ERR540654
ERR1065310
DRR098666
ERR1440761
ERR870101
ERR2852122
ERR1438894
ERR979942
ERR907234
ERR051966
ERR124217
ERR1438205
ERR128843
ERR046134
ERR540661
ERR051627
ERR461543
ERR461406
ERR084298
ERR1440414
ERR907510
ERR067874
ERR1202215
ERR1439916
ERR506055
ERR774613
ERR1439612
ERR1453724
ERR124290
ERR907684
ERR984248
ERR1202124
ERR913196
ERR018041
ERR018066
ERR461042
ERR461217
ERR505968
ERR433530
ERR273510
ERR425489
ERR862478
ERR913064
ERR1066241
ERR107535
ERR048102
ERR1438163
ERR461229
ERR222976
ERR054551
ERR909191
ERR540390
ERR2090762
ERR461010
ERR1440356
ERR751174
ERR054473
ERR052331
ERR051924
ERR461760
ERR870250
ERR2089387
ERR1947239
ERR984284
ERR1422490
ERR1438103
ERR701808
ERR774043
ERR067775
ERR909107
ERR1453633
ERR051476
ERR1192085
ERR730798
ERR068009
ERR690890
ERR1439429
ERR870240
ERR023982
ERR750981
ERR755477
ERR028400
ERR018065
ERR2090405
ERR018105
ERR2091045
ERR870187
ERR461882
ERR1439649
ERR1947663
ERR052400
ERR064126
ERR577969
ERR568599
ERR033138
ERR1756413
ERR1439067
ERR1788269
ERR568517
ERR057772
ERR461061
ERR1439651
ERR1453740
ERR907841
ERR1440751
ERR056861
ERR1400038
ERR067936
ERR1065711
ERR774139
ERR433937
ERR774632
ERR505994
ERR449801
ERR773879
ERR051435
ERR2089514
ERR1065667
ERR063913
ERR907789
ERR1400093
ERR1399971
ERR067805
ERR980236
ERR913255
ERR540569
ERR730583
ERR568464
ERR730929
ERR1440408
ERR870005
ERR039628
ERR046170
ERR051666
ERR876506
ERR047942
ERR755367
ERR066269
ERR586402
ERR2852137
ERR1438122
ERR461705
ERR1788500
ERR2090434
ERR540690
ERR1438351
ERR273538
ERR124258
ERR1438075
ERR774030
ERR1065646
ERR063805
ERR596417
ERR730550
ERR505720
ERR774183
ERR388852
ERR2091131
ERR568484
ERR048053
ERR714618
ERR051633
ERR751183
ERR755577
ERR2090506
ERR540549
ERR900659
ERR697235
ERR052391
ERR2089304
ERR2089551
ERR1065727
ERR433733
ERR907142
ERR1438066
ERR2089545
ERR1422585
ERR1400347
ERR862288
ERR1305047
ERR047128
ERR884391
ERR1453599
ERR600251
ERR047158
ERR907166
ERR042151
ERR600292
ERR907506
ERR051462
ERR755490
ERR1453595
ERR1400452
ERR1438961
ERR066313
ERR1947528
ERR884373
ERR056827
ERR039648
ERR072183
ERR774316
ERR714383
ERR461397
ERR2090641
ERR540366
ERR577961
ERR2852114
ERR425407
ERR051479
ERR449764
ERR876587
ERR774137
ERR2090551
ERR1400071
ERR925043
ERR730238
ERR730216
ERR2089708
ERR913066
ERR064200
ERR1066205
ERR461140
ERR714591
ERR1438237
ERR755385
ERR1788573
ERR1066086
ERR870217
ERR1439224
ERR028785
ERR2089291
ERR1065954
ERR997565
ERR1400135
ERR1438986
ERR600549
ERR884358
ERR2612049
ERR1066126
ERR870105
ERR909163
ERR505468
ERR845789
ERR773943
ERR773781
ERR1438453
ERR129117
ERR1453647
ERR1947668
ERR1400118
ERR742619
ERR907044
ERR1947869
ERR1440035
ERR023575
ERR980331
ERR774335
ERR730173
ERR047963
ERR1438959
ERR2090588
ERR1439583
ERR057866
ERR331403
ERR047980
ERR774002
ERR063966
ERR067779
ERR876511
ERR755347
ERR2089572
ERR2090797
ERR045351
ERR338233
ERR049999
ERR1065979
ERR433692
ERR056794
ERR862442
ERR909260
ERR047986
ERR124218
ERR600247
ERR054629
ERR316798
ERR980301
ERR1440372
ERR2091156
ERR449773
ERR730675
ERR460444
ERR773942
ERR876496
ERR1400291
ERR1439837
ERR1214591
ERR461487
ERR461169
ERR1438151
ERR714205
ERR069727
ERR1437984
ERR1439377
ERR662349
ERR751144
ERR1788151
ERR047147
ERR662319
ERR046200
ERR1422673
ERR1764055
ERR1438436
ERR774330
ERR056711
ERR1439911
ERR730551
ERR907514
ERR755464
ERR1440685
ERR1214703
ERR730771
ERR047136
ERR773890
ERR633118
ERR425375
ERR1437940
ERR1422393
ERR600268
ERR1400246
ERR906963
ERR2091020
ERR730899
ERR2089566
ERR997681
ERR1430885
ERR1066248
ERR069608
ERR697219
ERR907127
ERR1202149
SRR2072286
ERR1438533
ERR016836
ERR316655
ERR505790
ERR059992
ERR054402
ERR568742
ERR907320
ERR449159
ERR054322
ERR913139
ERR2667115
ERR714126
ERR907151
ERR1947418
ERR730784
ERR063923
ERR107507
ERR226370
ERR461197
ERR461847
ERR1439795
ERR046053
ERR730373
ERR067973
ERR460484
ERR1065687
ERR046130
ERR223003
ERR1007870
ERR730474
ERR714323
ERR1947768
ERR907344
ERR1947263
ERR047157
ERR730754
ERR870254
ERR226353
ERR1192145
ERR751126
ERR773888
ERR049098
ERR600232
ERR925193
ERR051563
ERR774587
ERR1065852
ERR1788484
ERR066355
ERR2089442
ERR568451
ERR925300
ERR980194
ERR870175
ERR059999
ERR1788256
ERR1214668
ERR016809
ERR1439310
ERR913315
ERR1202529
ERR051992
ERR925620
ERR338212
ERR1438097
ERR1788567
ERR1440576
ERR316609
ERR433964
ERR862514
ERR730702
ERR051521
ERR907547
ERR909281
ERR1438579
ERR751025
ERR925209
ERR1439288
ERR697289
ERR1439520
ERR065354
ERR600556
ERR876697
ERR742584
ERR1439237
ERR716122
ERR1430849
ERR052002
ERR024228
ERR1400014
ERR1438291
ERR505529
ERR470305
ERR072207
ERR1066327
ERR2667100
ERR461536
ERR1065160
ERR470357
ERR570452
ERR1947410
ERR490747
ERR900690
ERR1066238
ERR226387
ERR1438943
ERR742421
ERR714455
ERR907718
ERR714112
ERR2090706
ERR1440575
ERR046155
ERR730440
ERR751133
ERR050004
ERR1438312
ERR1192057
ERR876609
ERR1214622
ERR051416
ERR2090981
ERR913300
ERR730479
ERR461204
ERR750810
ERR730250
ERR909212
ERR069833
ERR925027
ERR997680
ERR1288977
ERR1440525
ERR925162
ERR586444
ERR1439806
ERR1440191
ERR1288967
ERR1438445
ERR751098
ERR907024
ERR1192021
ERR316821
ERR1440676
ERR064152
ERR461586
ERR980313
ERR1422368
ERR690892
ERR331435
ERR505870
ERR066190
ERR056721
ERR024251
ERR751147
ERR1947640
ERR1453506
ERR316672
ERR742550
ERR028745
ERR496939
ERR388923
ERR568691
ERR870021
ERR1947682
ERR870041
ERR540365
ERR505768
ERR540440
ERR862267
ERR773967
ERR862290
ERR1288842
ERR1066092
ERR124281
ERR1422617
ERR1400114
ERR1947277
ERR586317
DRR141044
ERR064111
ERR657337
ERR870079
ERR750984
ERR039606
ERR425517
ERR1288915
ERR505975
ERR048096
ERR906991
ERR1400266
ERR714297
ERR997537
ERR461208
ERR773946
ERR1106772
ERR461115
ERR388837
ERR701827
ERR048117
ERR129036
ERR774561
ERR069613
ERR433779
ERR064227
ERR774154
ERR1438876
ERR097286
ERR540409
ERR774093
ERR1422372
ERR054232
ERR057864
ERR1065851
ERR1439563
ERR1065986
ERR051492
ERR568692
ERR1065685
ERR1202518
ERR2091033
ERR600329
ERR449839
ERR050050
ERR742540
ERR044861
ERR925580
ERR433598
ERR714490
ERR065957
ERR222974
ERR1440456
ERR056854
ERR997685
ERR033151
ERR907728
ERR340844
ERR907357
ERR907418
ERR690945
ERR907768
ERR490734
ERR044986
ERR632922
ERR067784
ERR1066129
ERR2090925
ERR1788493
ERR1066331
ERR2089766
ERR1438857
ERR1438954
ERR351995
ERR568595
ERR316589
ERR1192056
ERR600609
ERR907143
ERR1947805
ERR1439334
ERR751171
ERR714600
ERR048072
ERR1439158
ERR570401
ERR742496
ERR057900
ERR909105
ERR907437
ERR913403
ERR1440168
ERR1065572
ERR730512
ERR046711
ERR1439849
ERR048004
ERR2091209
ERR596413
ERR568482
ERR056862
ERR024231
ERR600304
ERR1440280
ERR980101
ERR449737
ERR586331
ERR907132
ERR084288
ERR540609
ERR568684
ERR1192070
ERR586388
ERR1438964
ERR907226
ERR107508
ERR540455
ERR1947414
ERR600127
ERR1214412
ERR1440701
ERR554852
ERR701787
ERR913394
ERR1440727
ERR2089857
ERR554832
ERR907752
ERR107524
ERR730201
ERR570407
ERR1440179
ERR1788417
ERR907021
ERR433858
ERR470240
ERR054287
ERR124223
ERR1439243
ERR461279
ERR1947422
ERR273505
ERR907676
ERR907488
ERR461862
ERR1947681
ERR596388
ERR311097
ERR1438454
ERR084321
ERR1947649
ERR876548
ERR1399918
ERR461701
ERR570398
ERR730636
ERR2090799
ERR044927
ERR2089493
ERR1065960
ERR540507
ERR470379
ERR316903
ERR460471
ERR1106771
ERR907579
ERR876562
ERR884468
ERR056821
ERR909072
ERR433986
ERR1788371
ERR997462
ERR051613
ERR501629
ERR1065512
ERR773826
ERR1438424
ERR774735
ERR1202575
ERR1439422
ERR1439592
ERR388922
ERR913487
ERR730214
ERR066312
ERR730808
ERR1438724
ERR633096
ERR1440464
ERR1202135
ERR054397
ERR461541
ERR1947146
ERR1065565
ERR226352
ERR1400042
ERR774177
ERR051507
ERR568640
ERR068044
ERR048094
ERR023592
ERR1202539
ERR052613
ERR2090748
ERR1422425
ERR1439458
ERR907769
ERR568607
ERR1947818
ERR1438834
ERR057984
ERR1066256
ERR925353
ERR2852101
ERR2090829
ERR1066070
ERR907640
ERR461337
ERR2090516
ERR750811
ERR1947600
ERR434054
ERR1214418
ERR586394
ERR1065730
ERR730185
ERR316895
ERR862473
ERR470330
ERR461674
ERR774707
ERR064069
ERR742378
ERR2089778
ERR433726
ERR066267
ERR730774
ERR600371
ERR1202536
ERR470348
ERR461228
ERR129162
ERR600105
ERR449835
ERR042193
ERR925494
ERR600107
ERR461794
ERR084281
ERR128830
ERR1202110
ERR1065922
ERR742532
ERR460433
ERR870174
ERR1065585
ERR1202150
ERR1438420
ERR646596
ERR1065633
ERR066280
ERR714699
ERR461593
ERR129201
ERR047964
ERR1430856
ERR730878
ERR1202119
ERR1440227
ERR568726
ERR039602
ERR054443
ERR1202184
ERR2090870
ERR755598
ERR900685
ERR434051
ERR568771
ERR1081461
ERR984239
ERR540481
ERR913405
ERR1788433
ERR1439198
ERR023976
ERR107516
ERR1422475
ERR052623
ERR1065750
ERR331444
ERR925588
ERR2667114
ERR925170
ERR069645
ERR338176
SRR2072305
ERR163160
ERR057856
ERR2090849
ERR2091005
ERR1065174
ERR1202229
ERR554877
ERR907870
ERR1202239
ERR084293
ERR909172
ERR906977
ERR449774
ERR1202193
ERR1288837
ERR908918
ERR052147
ERR909151
ERR1066342
ERR049956
ERR907864
ERR064101
ERR730927
ERR1422595
ERR909308
ERR069628
ERR900658
ERR1214585
ERR1399907
ERR049100
ERR051659
ERR1400085
ERR907176
ERR067891
ERR060027
ERR774299
ERR1422624
ERR124263
ERR876686
ERR773848
ERR1764043
ERR1065487
ERR1438644
ERR1202330
ERR129031
ERR907280
ERR909271
ERR714158
ERR997615
ERR129049
ERR316814
ERR461373
ERR1788142
ERR033143
ERR505919
ERR352028
ERR774310
ERR311092
ERR980058
ERR060004
ERR701833
ERR054518
ERR223028
ERR1440614
ERR1439324
ERR1438378
ERR067865
ERR1007887
ERR063811
ERR1399898
ERR352043
ERR697215
ERR751018
ERR1430822
ERR047939
ERR907642
ERR097360
ERR876663
ERR1065719
ERR1438784
ERR505770
ERR1106803
ERR909183
ERR568528
ERR570385
ERR997666
ERR433784
ERR461827
ERR461013
ERR051547
ERR751028
ERR064170
ERR742610
ERR023453
ERR1430814
ERR1191940
ERR913384
ERR1438843
ERR1202398
ERR701848
ERR042139
ERR600269
DRR141023
ERR470444
ERR461329
ERR1439993
ERR2089202
ERR907766
ERR461235
ERR909193
ERR701836
ERR2091233
ERR2090601
ERR316851
ERR1191836
ERR1191997
ERR1422518
ERR689479
ERR051511
ERR1065616
ERR063830
ERR1192055
ERR742455
ERR050043
ERR097260
ERR1438292
ERR1438256
ERR505736
ERR084274
ERR1400563
ERR750843
ERR461364
ERR997589
ERR084243
ERR736936
ERR046067
ERR979919
ERR773847
ERR1438773
ERR107523
ERR1440259
ERR089620
ERR2089397
ERR600422
ERR084217
ERR907633
ERR051672
ERR505980
ERR755370
ERR044962
ERR2091292
ERR505494
ERR979957
ERR925376
ERR1214649
ERR600524
ERR046178
ERR689468
ERR980044
ERR024233
ERR600325
ERR505876
ERR1438860
ERR540616
ERR057820
ERR909054
ERR501598
ERR1440650
ERR072199
ERR1788441
ERR657200
ERR2090905
ERR449214
ERR908988
ERR750831
ERR1202151
ERR1214674
ERR1399964
ERR1439745
ERR1947728
ERR470409
ERR1947432
ERR600545
ERR1399995
ERR316898
ERR907729
ERR870208
ERR1065648
ERR997673
ERR054628
ERR056807
ERR2091066
ERR048050
ERR068023
ERR470234
ERR907179
ERR730804
ERR1947429
ERR600486
ERR554836
ERR470328
ERR051610
ERR1788429
ERR461266
ERR501596
ERR047929
ERR044990
ERR1399848
ERR064132
ERR461212
ERR913283
ERR1439266
ERR870057
ERR980153
ERR600597
ERR461299
ERR054224
ERR1440659
ERR129168
ERR051650
ERR633116
ERR084176
ERR1192088
ERR1947867
ERR067824
ERR054649
ERR774178
ERR1202462
ERR1788533
ERR714113
ERR1788460
ERR1438209
ERR701781
ERR051637
ERR057847
ERR316716
ERR662405
ERR461219
ERR046182
ERR065975
ERR1422468
ERR124251
ERR600402
ERR907296
ERR433708
ERR862377
ERR908980
ERR063826
ERR438956
ERR600466
ERR600566
ERR701863
ERR870028
ERR774076
ERR163152
ERR450612
ERR1440354
ERR1202163
ERR980343
ERR870220
ERR913083
ERR913104
ERR1399796
ERR925084
ERR884378
ERR869849
ERR044982
ERR907137
ERR1440391
ERR1439152
ERR388818
ERR057924
ERR1439189
ERR714507
ERR066309
ERR2090881
ERR2089299
ERR568664
ERR1430817
ERR714692
ERR1191827
ERR714585
ERR1192140
ERR1947163
ERR326691
ERR048118
ERR470162
ERR048191
ERR1453669
ERR742481
ERR730209
ERR1947659
ERR045390
ERR049953
ERR1400315
ERR1437952
ERR1066097
ERR906984
ERR907086
ERR742596
ERR714198
ERR773851
ERR024261
ERR2090910
ERR1422361
ERR1756403
ERR2090774
ERR067777
ERR069688
ERR1066076
ERR900718
ERR056805
ERR1947349
ERR128824
ERR730827
ERR913168
ERR600140
ERR907181
ERR461903
ERR047139
ERR460431
ERR2090868
ERR316584
ERR997644
ERR1065170
ERR226358
ERR1947399
ERR1947524
ERR1440072
ERR540545
ERR2089276
ERR461857
DRR098649
ERR1430855
ERR016724
ERR884424
ERR1788198
ERR2089456
ERR1440680
ERR2091121
ERR909248
ERR925248
ERR340897
ERR1214619
ERR057859
ERR862456
ERR1439667
ERR1192076
ERR1202494
ERR908942
ERR690917
ERR657305
ERR730156
ERR773975
ERR600317
ERR925571
ERR222992
ERR909065
ERR884463
ERR461022
ERR600136
ERR1438400
ERR072196
ERR1202463
ERR505964
ERR1438915
ERR490791
ERR1422577
ERR044915
ERR730251
ERR2089836
ERR1440748
ERR1453637
ERR505493
ERR1214705
ERR054426
ERR689467
ERR979949
ERR907462
ERR063814
ERR2090642
ERR633086
ERR054407
ERR1422658
ERR2090451
ERR1438907
ERR568680
ERR1438227
ERR600496
ERR773758
ERR1947199
ERR1439182
ERR925280
ERR984268
ERR774704
ERR433623
ERR730235
ERR048090
ERR2091104
ERR063823
ERR084283
ERR316883
ERR052583
ERR069807
ERR2090942
ERR862452
ERR1439387
ERR1439077
ERR461394
ERR331426
ERR461233
ERR2852088
ERR352020
ERR909303
ERR913172
ERR909073
ERR1947417
ERR900670
ERR461223
ERR774214
ERR714656
ERR632962
ERR979885
ERR586344
ERR907818
ERR2090994
ERR257421
ERR600148
ERR907215
ERR845753
ERR701869
ERR2089804
ERR056702
ERR876581
ERR068015
ERR069667
ERR1439022
ERR069611
ERR714104
ERR048104
ERR433993
ERR2089282
ERR054331
ERR600295
ERR470166
ERR434048
ERR047127
ERR925057
ERR742383
ERR1453597
ERR388832
ERR097300
ERR046180
ERR2089654
ERR433855
ERR054291
ERR900662
ERR980291
ERR730680
ERR730141
ERR028590
ERR1214609
ERR600342
ERR449726
ERR1400312
ERR1065571
ERR1422616
ERR1106774
ERR433850
ERR2667093
ERR129206
ERR909088
ERR490705
ERR1439123
ERR568553
ERR059991
ERR054410
ERR107539
ERR714698
ERR870256
ERR755544
ERR2090446
ERR1202451
ERR2089677
ERR980187
ERR018101
ERR907648
ERR540458
ERR751040
ERR273544
ERR425402
ERR326776
ERR1439227
ERR049102
ERR2089341
ERR1333962
ERR433636
ERR063909
ERR773930
ERR909147
ERR449169
ERR1788173
ERR072195
ERR862461
ERR1439223
ERR1440305
ERR054492
ERR1192069
ERR2089334
ERR045378
ERR568639
ERR1192018
ERR045410
ERR2852092
ERR470491
ERR470381
ERR1430890
ERR069701
ERR570423
ERR2090602
ERR568551
ERR1066361
ERR907622
ERR1202287
ERR1065878
ERR979895
ERR568455
ERR066293
ERR388828
ERR907220
ERR870033
ERR750995
ERR084168
ERR730255
ERR449124
ERR2090818
ERR1440732
ERR714627
ERR072228
ERR2612073
ERR048205
ERR059961
ERR600146
ERR2089684
ERR425502
ERR900694
ERR1399840
ERR774724
ERR1453608
ERR1400594
ERR1439644
ERR1439248
ERR033113
ERR907874
ERR909012
ERR540550
ERR751132
ERR1788187
ERR1438732
ERR1453742
ERR052505
ERR326771
ERR047991
ERR697247
ERR425412
ERR1065183
ERR059966
ERR907816
ERR900691
ERR338248
ERR1453519
ERR633089
ERR1439689
ERR984247
ERR124237
ERR1422504
ERR870163
ERR045411
ERR600558
ERR1288834
ERR925584
ERR1438136
ERR1440594
ERR884398
ERR742342
ERR460953
ERR1439444
ERR2090987
ERR900707
ERR460197
ERR755532
ERR909000
ERR984281
ERR1191843
ERR388856
ERR1439473
ERR907463
ERR730543
ERR2090973
ERR1453778
ERR051555
ERR1065971
ERR067831
ERR1065165
ERR1191849
ERR1438174
ERR1400165
ERR064175
ERR2852055
ERR1438841
ERR1440475
ERR907755
ERR1065762
ERR1202086
ERR570446
ERR506057
ERR089619
ERR730287
ERR751074
ERR066192
ERR1440254
ERR449817
ERR060019
ERR755364
ERR568524
ERR1066134
ERR1422337
ERR750807
ERR1439256
ERR433671
ERR907730
ERR869825
ERR1430887
ERR1399836
ERR1453557
ERR596418
ERR433541
ERR054505
ERR068016
ERR1400002
ERR019728
ERR600568
ERR900687
ERR057835
ERR909251
ERR257578
ERR1007888
ERR505707
ERR1453738
ERR461807
ERR925212
ERR1439842
ERR057768
ERR1214605
ERR067832
ERR907238
ERR042185
ERR1400104
ERR742408
ERR1438555
ERR1422568
ERR1756466
ERR1947325
ERR1438074
ERR331461
ERR338237
ERR057781
ERR1065871
ERR662380
ERR884349
ERR461795
ERR1191929
ERR1191842
ERR067884
ERR1947738
ERR907136
ERR697212
ERR1440219
ERR060045
ERR050023
ERR1438510
ERR657086
ERR662412
ERR2852117
ERR906967
ERR054625
ERR1202510
ERR434043
ERR870272
ERR1453700
ERR054619
DRR141062
ERR1453668
ERR907849
ERR052581
ERR433592
ERR1400440
ERR907397
ERR540688
ERR470264
ERR876483
ERR1399831
ERR1399935
ERR084296
ERR223031
ERR433707
ERR257494
ERR1440672
ERR714192
ERR540459
ERR054604
ERR047903
ERR1438169
ERR773910
ERR907781
ERR461755
ERR1438775
ERR054517
ERR1440601
ERR056882
ERR600202
ERR046080
ERR059369
ERR570480
ERR069720
ERR024268
ERR1756464
ERR461338
ERR1065958
ERR047902
ERR2089699
ERR064221
ERR736927
ERR051488
ERR064080
ERR1437925
ERR600429
ERR1440711
ERR1191946
ERR163227
ERR050074
ERR862518
ERR690916
ERR600432
ERR1065359
ERR059368
ERR403449
ERR1947752
ERR461211
ERR124274
ERR1947655
ERR1440166
ERR908992
ERR1214553
ERR730572
ERR1788360
ERR051955
ERR568629
ERR730600
ERR1400129
ERR2089686
ERR433611
ERR755325
ERR057817
ERR1453537
ERR907742
ERR1400188
ERR876577
ERR657270
ERR326739
ERR1795466
ERR063793
ERR1400407
ERR2090559
ERR742387
ERR044881
ERR1947295
ERR470153
ERR1756409
ERR084155
ERR714280
ERR1214695
ERR2089366
ERR1439855
ERR906998
ERR1438519
ERR067998
ERR1788246
ERR1437951
ERR657355
ERR069806
ERR1439357
ERR051598
ERR046715
ERR024214
ERR979934
ERR2852053
ERR470149
ERR1400289
ERR048121
ERR876561
ERR980073
ERR925130
ERR1439267
ERR124257
ERR1192075
ERR2089485
ERR054340
ERR1440252
ERR505683
ERR045357
ERR051794
ERR2089667
ERR023340
ERR069836
ERR600291
ERR884306
ERR1065342
ERR490719
ERR2090540
ERR1214442
ERR730792
ERR066323
ERR460926
ERR997486
ERR2612107
ERR1106740
ERR980232
ERR049103
ERR980270
ERR975609
ERR2090458
ERR714586
ERR1065389
ERR980168
ERR1066155
ERR925128
ERR2089512
ERR907717
ERR461859
ERR066276
ERR997522
ERR461242
ERR730268
ERR1440784
ERR979874
ERR730645
ERR505706
ERR470250
ERR1438202
ERR316790
ERR906983
ERR1065493
ERR050041
ERR568632
ERR516689
ERR054234
ERR2090949
ERR433521
ERR1439008
ERR024243
ERR2089737
ERR460475
ERR906960
ERR1400036
ERR1947701
ERR662321
ERR505698
ERR054422
ERR540383
ERR050042
ERR1192066
ERR600449
ERR2852065
ERR730258
ERR1422417
ERR057885
ERR064128
ERR1214562
ERR461764
ERR600099
ERR1065256
ERR054257
ERR018106
ERR997546
ERR490781
ERR1214454
ERR600163
ERR600118
ERR980072
ERR730443
ERR018092
ERR750830
ERR163162
ERR1438486
ERR331411
ERR730371
ERR331414
ERR1438863
ERR716224
ERR044963
ERR449761
ERR461152
ERR069719
ERR980265
ERR1440246
ERR433745
ERR1065826
ERR064028
ERR2090884
ERR1106737
ERR016676
ERR755403
ERR742507
ERR568766
ERR072193
ERR714527
ERR049980
ERR042184
ERR1788508
ERR403452
ERR714491
ERR632941
ERR908955
ERR045373
ERR1288988
ERR751155
ERR1756455
ERR063948
ERR1439456
ERR048177
ERR501496
ERR1947397
ERR701862
ERR1438019
ERR016640
ERR051567
ERR044997
ERR065969
ERR1202584
ERR907289
ERR505649
ERR1065387
ERR222993
ERR461731
ERR980089
ERR449792
ERR906985
ERR023585
ERR2852151
ERR163154
ERR2090915
ERR773922
ERR2091227
ERR1288854
ERR600505
ERR1430891
ERR505836
ERR1439443
ERR1788415
ERR1065150
ERR025264
ERR1422586
ERR1422675
ERR600441
ERR052633
ERR870073
ERR1947265
ERR997539
ERR461226
ERR054441
ERR913522
ERR1788562
ERR730310
ERR907230
ERR1288979
ERR568574
ERR662421
ERR662323
ERR1066195
ERR714186
ERR054375
ERR226372
ERR1430846
ERR2090898
ERR751145
ERR1788437
ERR107564
ERR907409
ERR2090571
ERR869995
ERR2091072
ERR568770
ERR907428
ERR461530
ERR1440480
ERR045436
ERR1439094
ERR1192059
ERR1400136
ERR750825
ERR773927
ERR1540705
ERR742431
ERR1066202
ERR755528
ERR1439439
ERR1191925
ERR1065544
ERR568751
ERR461240
ERR1438652
ERR1788219
ERR751152
ERR449810
ERR316744
ERR909067
ERR461490
ERR039597
ERR568547
ERR433860
ERR1438951
ERR773911
ERR736940
ERR540371
ERR1066311
ERR1400539
ERR913156
ERR1439696
ERR059957
ERR470286
ERR048105
ERR1065437
ERR1106758
ERR1422367
ERR586411
ERR054560
ERR907877
ERR461479
ERR2852041
ERR697274
ERR1065382
ERR657246
ERR907259
ERR600249
ERR697221
ERR909099
ERR600177
ERR714319
ERR2089508
ERR913229
ERR908940
ERR755322
ERR028752
ERR568563
ERR048023
ERR461492
ERR097259
ERR048144
ERR1439050
ERR600594
ERR2090848
ERR056765
ERR633062
ERR773993
ERR1440117
ERR1947319
ERR907114
ERR2089728
ERR997578
ERR045032
ERR870271
ERR657004
DRR121421
ERR540625
ERR018062
ERR1947421
ERR1202111
ERR1065784
ERR044991
ERR129102
ERR1430828
ERR730517
ERR730658
ERR742567
ERR774114
ERR2089369
ERR1756427
ERR980074
ERR1065135
ERR1947323
ERR089636
ERR449815
ERR069839
ERR1453536
ERR540404
ERR1788521
ERR1788569
ERR505829
ERR016702
ERR568624
ERR057923
ERR049951
ERR900730
ERR913109
ERR505738
ERR1439356
ERR1440524
ERR097283
ERR2091151
ERR316720
ERR449232
ERR870275
ERR1065166
ERR570458
ERR470374
ERR2089526
ERR1439157
ERR097291
ERR1066113
ERR1440101
ERR1439734
ERR600339
ERR045364
ERR714437
ERR1066029
ERR1214534
ERR1438511
ERR714631
ERR869906
ERR023456
ERR657028
ERR979897
ERR1066018
ERR1400119
ERR1756430
ERR730155
ERR876775
ERR063911
ERR1947777
ERR505794
ERR1439824
ERR1400548
ERR046097
ERR907746
ERR124289
ERR449765
ERR742627
ERR050008
ERR1400597
ERR980210
ERR045433
ERR913524
ERR059371
ERR925631
ERR1947408
ERR540563
ERR1202134
ERR1065366
ERR063977
ERR461003
ERR2612059
ERR870292
ERR063822
ERR1438268
ERR907399
ERR1439382
ERR449823
ERR2090444
ERR039571
ERR742449
ERR054574
ERR730541
ERR1440240
ERR129147
ERR505835
ERR979899
ERR2089681
ERR470347
ERR063974
ERR066180
ERR869845
ERR1440223
ERR449188
ERR568576
ERR063912
ERR433624
ERR657344
ERR054635
ERR1947815
ERR1453683
ERR438970
ERR1439061
ERR1066042
ERR1439705
ERR1947788
ERR908866
ERR124227
ERR773756
ERR870296
ERR066237
ERR1438803
ERR057960
ERR925114
ERR425465
ERR1788438
ERR046713
ERR1788306
ERR084302
ERR072174
ERR774292
ERR051491
ERR907460
ERR1947510
ERR057930
ERR067969
ERR1439509
ERR730758
ERR907224
ERR060029
ERR1422510
ERR925063
ERR048028
ERR730629
ERR1066019
ERR461116
ERR433539
ERR1438170
ERR907461
ERR124238
ERR1788230
ERR577979
ERR1440013
ERR1214635
ERR540685
ERR1947337
ERR024258
ERR1439317
ERR1583711
ERR2090524
ERR907829
ERR067815
ERR697210
ERR1400089
ERR632995
ERR064060
ERR909291
ERR2090544
ERR1066252
ERR646539
ERR054436
ERR047973
ERR340830
ERR1440638
ERR2089683
ERR900649
ERR907670
ERR048133
ERR876478
ERR1065847
ERR730149
ERR925141
ERR568745
ERR1400063
ERR774016
ERR1400490
ERR997637
ERR449221
ERR600355
ERR657177
ERR909023
ERR054312
ERR1422556
ERR913203
ERR461750
ERR730267
ERR1400207
ERR470369
ERR2667087
ERR730874
ERR470443
ERR714464
ERR1788154
ERR774194
ERR433564
DRR141035
ERR2667128
ERR774099
ERR1066188
ERR925364
ERR316626
ERR051889
ERR311065
ERR461346
ERR1947150
ERR742597
ERR862403
ERR540403
ERR470281
ERR568733
ERR056779
ERR586424
ERR505937
ERR044902
ERR054319
ERR646540
ERR331465
ERR1192169
ERR1438278
ERR1066009
ERR470213
ERR1399783
ERR742498
ERR1440212
ERR751034
ERR066255
ERR1947803
ERR900703
ERR067901
ERR433594
ERR054577
ERR907218
ERR751073
ERR1440185
ERR568492
ERR1439757
ERR072214
ERR461392
ERR742466
ERR1438038
ERR2091185
ERR1947721
ERR773886
ERR039569
ERR909047
ERR1439132
ERR069663
ERR051990
ERR1947604
ERR042175
ERR069740
ERR064119
ERR870181
ERR956293
ERR1202363
ERR1065481
ERR1438379
ERR1066117
ERR1438016
ERR907078
ERR1947523
ERR540397
ERR730883
ERR742658
ERR1065536
ERR730377
ERR049940
ERR1065903
ERR1438015
ERR1756448
ERR907124
ERR1399996
ERR540632
ERR980213
ERR505717
ERR774071
ERR716137
ERR742489
ERR1438592
ERR1400577
ERR066236
ERR1065131
ERR714417
ERR869859
ERR909221
ERR163201
ERR2089536
ERR1439580
ERR1192096
ERR124225
ERR980027
ERR449718
ERR1439374
ERR461881
ERR925049
ERR047134
ERR979908
ERR433799
ERR1214436
ERR326697
ERR449237
ERR434037
ERR054424
ERR632986
ERR433696
ERR1400506
ERR1947785
ERR870090
ERR730829
ERR633066
ERR1947330
ERR257409
ERR596380
ERR1400113
SRR2072328
ERR1106738
ERR997560
ERR568488
ERR774689
ERR057990
ERR470474
ERR870264
ERR755494
ERR742344
ERR596414
ERR876655
ERR2667097
ERR869840
ERR1788492
ERR1439079
ERR048202
ERR907646
ERR1400126
ERR046156
ERR1453522
ERR016662
ERR540601
ERR1440793
ERR460970
ERR1400084
ERR1947538
ERR907458
ERR773829
ERR1947182
ERR568618
ERR925366
ERR1065642
ERR063786
ERR689466
ERR1440628
DRR141060
ERR461142
ERR913269
ERR742461
ERR1422379
ERR057811
ERR1065917
ERR925573
ERR1202319
ERR2090877
ERR1106752
ERR774655
ERR066220
ERR657232
ERR730759
ERR069828
ERR1439609
ERR057801
ERR045029
ERR1440229
ERR907129
ERR425497
ERR540667
ERR646555
ERR047895
ERR730478
ERR884316
ERR690869
ERR730247
ERR470179
ERR730609
ERR460937
ERR2089853
ERR505868
ERR979992
ERR714544
ERR460983
ERR907098
ERR907368
ERR1440216
ERR023451
ERR129035
ERR1453502
ERR586426
ERR054250
ERR632961
ERR046094
ERR057763
ERR600236
ERR1440386
ERR1438681
ERR2091003
ERR048106
ERR1106806
ERR925342
ERR316750
ERR064195
ERR979902
ERR069801
ERR730866
ERR862286
ERR907788
ERR925281
ERR1440737
ERR773897
ERR490714
ERR884331
ERR064051
ERR054613
ERR016858
ERR1065187
ERR997649
ERR1439633
ERR1400208
ERR425477
ERR028767
ERR1788170
ERR862318
ERR540369
ERR907669
ERR632948
ERR997660
ERR862406
ERR773949
ERR907192
ERR1192154
ERR979982
ERR876591
ERR1440635
ERR1788563
ERR067937
ERR730879
ERR570463
ERR862316
ERR1202169
ERR755534
ERR1439151
ERR714441
ERR128838
ERR870002
ERR750862
ERR2089395
ERR1788471
ERR730355
ERR913242
ERR1065723
ERR1439737
ERR1788459
ERR1066137
ERR2089780
ERR1438735
ERR2089558
ERR054548
ERR097247
ERR600573
ERR433938
ERR1065207
ERR1438513
ERR751136
ERR570410
ERR1439819
ERR097432
ERR909319
ERR066212
ERR066353
ERR1191850
ERR1453755
ERR773880
ERR925213
ERR470206
ERR124319
ERR054393
ERR051630
ERR129059
ERR714404
ERR730548
ERR069725
ERR730294
ERR1066196
ERR2091105
ERR049936
ERR1191864
ERR046084
ERR751030
ERR730704
ERR662388
ERR1788485
ERR023381
ERR1438404
ERR997689
ERR907473
ERR568444
ERR505956
ERR907572
ERR2852112
ERR600460
ERR449730
ERR1438287
ERR056686
ERR925137
ERR774620
ERR2091137
ERR2089382
ERR047997
ERR084303
ERR862293
ERR1288929
ERR1453549
ERR064057
ERR505786
ERR326729
ERR742586
ERR632924
ERR909194
ERR774031
ERR913291
ERR907165
ERR997598
ERR774588
ERR2852046
ERR2612108
ERR084235
ERR714508
ERR913409
ERR997464
ERR1305045
ERR063902
ERR051454
ERR1439272
ERR907237
ERR047978
ERR064007
ERR1788182
ERR326714
ERR449753
ERR755309
ERR869836
ERR714691
ERR056705
ERR505886
ERR730682
ERR907740
ERR774129
ERR1066000
ERR470164
ERR907043
ERR907351
ERR742574
ERR2089840
ERR1453545
ERR600183
ERR048058
ERR1438319
ERR1439233
ERR1400565
ERR714615
ERR1065440
ERR956473
ERR2091098
ERR701832
ERR054457
ERR461657
ERR072237
ERR862430
ERR997686
ERR461349
ERR1438043
ERR045020
ERR913508
ERR461331
ERR596409
ERR063998
ERR870030
ERR222968
ERR331427
ERR449170
ERR907262
ERR505981
ERR1438458
ERR1438048
ERR876641
ERR750876
ERR1288876
ERR461512
ERR869999
ERR018044
ERR097351
ERR900722
ERR129207
ERR1453620
ERR1438877
ERR039590
ERR1947309
ERR1202072
ERR1947180
ERR600124
ERR774618
ERR2090651
ERR045047
ERR016739
ERR1438372
ERR600344
ERR730731
ERR913162
ERR662392
ERR063926
ERR1438523
ERR714364
ERR913411
ERR461001
ERR662359
ERR054643
ERR907239
ERR433664
ERR1440536
ERR730834
ERR568552
ERR909205
ERR1440030
ERR1440728
ERR056843
ERR1453678
ERR742473
ERR997568
ERR2089701
ERR1065398
ERR1400221
ERR714551
ERR909202
ERR540517
ERR1066201
ERR716252
SRR2072368
ERR1947392
DRR141061
ERR907443
ERR063863
ERR2091037
ERR1439268
ERR907190
ERR047107
ERR056810
ERR222969
ERR1439807
ERR870077
ERR1430899
ERR884458
ERR433847
ERR2091282
ERR124256
ERR505767
ERR505990
ERR997643
ERR1400587
ERR067920
ERR1439695
ERR056842
ERR907041
ERR273534
ERR568628
ERR1756447
ERR1439668
ERR064115
ERR1400376
ERR084280
ERR067848
ERR051558
ERR1191957
ERR1439773
ERR907827
ERR1400288
ERR316727
ERR1202236
ERR1214592
ERR331392
ERR018052
ERR1400512
ERR540422
ERR701871
ERR774499
ERR730335
ERR774006
ERR1192034
ERR064117
ERR716227
ERR065319
ERR997485
ERR1430827
ERR1065813
ERR1438817
DRR121419
ERR054543
ERR2089305
ERR884396
ERR054596
ERR540364
ERR1400551
ERR1214560
ERR1288859
ERR657339
ERR1430883
ERR1065385
ERR129200
ERR600356
ERR907125
ERR461592
ERR1947275
ERR730399
ERR069621
ERR600361
ERR907774
ERR1440197
ERR697224
ERR751033
ERR862259
ERR1400229
ERR1440670
ERR033114
ERR097258
ERR433561
ERR056783
ERR311074
ERR045400
ERR1065283
ERR1439686
ERR064109
ERR751013
ERR1438255
ERR750992
ERR1439297
ERR907056
ERR097281
ERR1438777
ERR1202276
ERR773914
ERR980134
ERR600482
ERR997496
ERR714287
ERR907205
ERR540415
ERR1788410
ERR1440209
ERR2091237
ERR273516
ERR774130
ERR907631
ERR1453591
ERR1400421
ERR907154
ERR730667
ERR1399893
ERR1066088
ERR1440693
ERR907832
ERR049994
ERR884377
ERR506021
ERR586353
ERR1440556
ERR907710
ERR2091071
ERR730875
ERR540338
ERR057838
ERR657254
ERR331423
ERR461436
ERR1400017
ERR069619
ERR1214678
ERR1422416
ERR907498
ERR909199
ERR755615
ERR057779
ERR388880
ERR884375
ERR1438397
ERR646613
ERR750970
ERR907276
ERR1438726
ERR755524
ERR461199
ERR774696
ERR2090677
ERR2090545
ERR047923
ERR1440005
ERR1836939
ERR1065246
ERR1065910
ERR751180
ERR1214672
ERR505962
ERR1288920
ERR1438058
ERR056713
ERR1440214
ERR925143
ERR1438506
ERR050035
ERR067781
ERR1192048
ERR1430893
ERR069732
ERR909127
ERR1065547
ERR433706
ERR884449
ERR047119
ERR909028
ERR045036
ERR1947792
ERR716181
ERR433698
ERR2091081
ERR461128
ERR600284
ERR1065211
ERR054284
ERR773844
ERR045015
ERR774514
ERR1438901
ERR051428
ERR046163
ERR980062
ERR1422531
ERR047932
ERR632887
ERR714406
ERR506028
ERR870257
ERR1947502
ERR714203
ERR069826
ERR600484
ERR714314
ERR1065892
ERR714724
ERR069699
ERR048223
ERR1065624
ERR1438225
ERR470326
ERR751175
ERR505830
ERR023577
ERR490723
ERR505696
ERR1192019
ERR742453
ERR461352
ERR1440133
ERR925610
ERR1438639
ERR1202188
ERR774474
ERR1947322
ERR461837
ERR056884
ERR730281
ERR461873
ERR1065430
ERR438966
ERR1440705
ERR388843
ERR773933
ERR908861
ERR907852
ERR900701
ERR1439614
ERR632933
ERR554887
ERR028592
ERR701779
ERR2852105
ERR714571
ERR124236
ERR730726
ERR1440758
ERR600381
ERR862440
ERR980077
ERR1439457
ERR084158
ERR909061
ERR051427
ERR646549
ERR490729
ERR730624
ERR2852056
ERR909089
ERR751086
ERR1439841
ERR1214544
ERR461499
ERR730930
ERR433789
ERR470238
ERR1400112
ERR064016
ERR1439095
ERR129099
ERR1202448
ERR051606
ERR461054
ERR540431
ERR1440774
ERR128847
ERR064048
ERR730188
ERR869885
ERR1191846
ERR907052
ERR046071
ERR980048
ERR063835
ERR1438409
ERR1438452
ERR586326
ERR461669
ERR2089562
ERR051489
ERR1947590
ERR331452
ERR1947217
ERR554884
ERR1065510
ERR570430
ERR697227
ERR1453767
ERR657096
ERR1947639
ERR1422563
ERR1439201
ERR1400469
ERR2090407
ERR1400151
ERR063899
ERR316719
ERR1440709
ERR568505
ERR774055
ERR490732
ERR1756440
ERR501508
ERR1192186
ERR051570
ERR1440554
ERR907584
ERR900656
ERR1400035
ERR505664
ERR2089232
ERR730381
ERR072222
ERR774713
ERR755334
ERR1440848
ERR1288852
ERR909300
ERR1440130
ERR1400520
ERR340862
ERR064035
ERR742541
ERR1438580
ERR1439191
ERR997561
ERR1437931
ERR755574
ERR1422601
ERR433918
ERR264326
ERR1202409
ERR1400231
ERR774176
ERR956502
ERR326777
ERR662294
ERR1400615
ERR1400621
ERR1947413
ERR490707
ERR052587
ERR1439385
ERR068031
ERR997550
ERR2090660
ERR540579
ERR1202502
ERR1947458
ERR869864
ERR750809
ERR773936
ERR908990
ERR051529
ERR425379
ERR461456
ERR1440118
ERR2090730
ERR050071
ERR730806
ERR1066021
ERR1399897
ERR773951
ERR1422481
ERR1400362
ERR1439728
ERR1947472
ERR222960
ERR1947551
ERR774125
ERR1066181
ERR059997
ERR1422463
ERR1065534
ERR054444
ERR059976
ERR2089854
ERR730775
ERR570476
ERR907057
ERR2091194
ERR049115
ERR2090917
ERR1947565
ERR925269
ERR876681
ERR1066073
ERR063790
ERR352008
ERR730211
ERR1439794
ERR506003
ERR1439607
ERR066182
ERR054510
ERR742671
ERR1947283
ERR049982
ERR907419
ERR067841
ERR862433
ERR900732
ERR025271
ERR2089656
ERR1202383
ERR925090
ERR460921
ERR042181
ERR1438192
ERR714658
ERR050016
ERR068004
ERR1947726
ERR913552
ERR1399988
ERR997489
ERR540554
ERR774048
ERR1764037
ERR714506
ERR1438259
ERR470292
ERR1422576
ERR064029
ERR913244
ERR925186
ERR1438241
ERR689531
ERR1439085
ERR046098
ERR925044
ERR1065334
ERR1764056
ERR1065559
ERR600557
ERR742662
ERR662428
ERR1399807
ERR326723
ERR461628
ERR460427
ERR632902
ERR730456
ERR714489
ERR570402
ERR050067
ERR388845
ERR730822
ERR1440544
ERR1788428
ERR054437
ERR773766
ERR1065870
ERR913306
ERR600131
ERR568759
ERR047968
ERR1214405
ERR461727
ERR461708
ERR2090997
ERR909133
ERR956287
ERR1439452
ERR1192109
ERR340832
ERR1438888
ERR1214664
ERR1400581
ERR586445
ERR449847
ERR097299
ERR470429
ERR1438415
ERR1400037
ERR1788491
ERR1439600
ERR997609
ERR600331
ERR461391
ERR862472
ERR046057
ERR774138
ERR433547
ERR980113
ERR107568
ERR054565
ERR2091018
ERR084220
ERR425368
ERR1399914
ERR908998
ERR050005
ERR048163
ERR730864
ERR1399922
ERR1438359
ERR870162
ERR2089347
ERR1438405
ERR540471
ERR730186
ERR774487
ERR1422351
ERR461555
ERR057814
ERR326745
ERR568485
ERR906986
ERR1439747
ERR438995
ERR568447
ERR900708
ERR068027
ERR1947656
ERR730607
ERR1439516
ERR064179
ERR1438065
ERR057869
ERR1438505
ERR084166
ERR072179
ERR568610
ERR2090425
ERR925330
ERR773869
ERR1439242
ERR1288937
ERR913158
ERR755487
ERR1756484
ERR1438125
ERR925593
ERR742506
ERR028423
ERR461488
ERR461206
ERR2612076
ERR907760
ERR925094
ERR1440175
ERR751015
ERR470329
ERR1947459
ERR054290
ERR2089750
ERR1400515
ERR862268
ERR028760
ERR730488
ERR1788408
ERR1065999
ERR633059
ERR1430851
ERR1430896
ERR1214538
ERR461560
ERR657011
ERR1438690
ERR1439290
ERR331478
ERR516631
ERR1440206
ERR461640
ERR632888
ERR055617
ERR701851
ERR049101
ERR049108
ERR264311
ERR690911
ERR051478
ERR069624
ERR1439074
ERR067825
ERR586459
ERR1439566
ERR049094
ERR736913
ERR063950
ERR057855
ERR568670
ERR689517
ERR1438584
ERR449850
ERR1399865
ERR124244
ERR1066057
ERR975620
ERR449818
ERR461015
ERR018069
ERR490724
ERR633027
ERR1439010
ERR1788463
ERR046190
ERR980166
ERR049086
ERR052137
ERR730345
ERR1065807
ERR461715
ERR1065133
ERR657354
ERR047965
ERR1422695
ERR714425
ERR2090420
ERR018060
ERR600227
ERR016743
ERR066197
ERR907734
ERR048173
ERR586347
ERR657336
ERR016756
ERR461742
ERR066254
ERR1947456
ERR1400425
DRR141045
ERR060017
ERR2089652
ERR876783
ERR1399862
ERR1214621
ERR1202428
ERR051565
ERR1947348
ERR433877
ERR1439040
ERR1066219
ERR1439756
ERR2089293
ERR1438730
ERR063799
ERR1214662
ERR069734
ERR907156
ERR1439510
ERR540402
ERR054475
ERR714595
ERR064066
ERR2090850
ERR1106750
ERR044987
ERR1065763
ERR069682
ERR751165
ERR1439014
ERR690910
ERR1202117
ERR742621
ERR876625
ERR554854
ERR774366
ERR433586
ERR063833
ERR913290
ERR2089251
ERR1399782
ERR1439117
ERR048164
ERR1106777
ERR461889
ERR773932
ERR018038
ERR461076
ERR051434
ERR908893
ERR1422434
ERR1422688
ERR907836
ERR340857
ERR586349
ERR1202379
ERR1066106
ERR774509
ERR388864
ERR755335
ERR050032
ERR870235
ERR461718
ERR540370
DRR141029
ERR907183
ERR2089235
ERR226355
ERR066342
ERR046179
ERR1191895
ERR490787
ERR470173
ERR067987
ERR774058
ERR1439963
ERR742603
ERR980319
ERR730736
ERR1439537
ERR755520
ERR1065829
ERR540384
ERR1440031
ERR1438718
ERR751068
ERR1438435
ERR338228
ERR1439287
ERR046162
ERR600455
ERR047114
ERR505930
ERR730521
ERR331436
ERR1288968
ERR1439966
ERR1214640
ERR2090930
ERR1947642
ERR632906
ERR2090757
ERR065973
ERR054453
ERR470295
ERR1440385
ERR913491
ERR1437960
ERR1440439
ERR1438702
ERR773778
ERR1400472
ERR097336
ERR1202533
ERR925181
ERR1947576
ERR586367
ERR2852111
ERR774496
ERR490759
ERR064167
ERR084223
ERR461893
ERR909045
ERR1439269
ERR1439567
ERR124229
ERR1066197
ERR909241
ERR1192168
ERR059365
ERR689488
ERR900647
ERR730921
ERR884361
ERR755604
ERR925389
ERR084295
ERR2090443
ERR1422564
ERR024219
ERR1788222
ERR1065756
ERR331400
ERR057969
ERR997576
ERR755420
ERR633056
ERR656997
ERR054363
ERR1191840
ERR570734
ERR1214387
ERR063794
ERR751049
ERR600410
ERR1422358
ERR862387
ERR433892
ERR024229
ERR1288895
ERR568706
ERR357214
ERR1202194
ERR980001
ERR742545
ERR084204
ERR1191851
ERR586334
ERR461892
ERR1438823
ERR908921
ERR907596
ERR470340
ERR054309
ERR774513
ERR774690
DRR141038
ERR051899
ERR742589
ERR755603
ERR1065845
ERR1947385
ERR1453509
ERR461002
ERR908873
ERR690881
ERR051457
ERR223026
ERR460927
ERR657085
ERR540577
ERR433786
ERR056867
ERR876607
ERR016773
ERR1947249
ERR730359
ERR434016
ERR438992
ERR925211
ERR1400489
SRR2072320
ERR1439465
ERR069596
ERR501566
ERR540391
ERR1439986
ERR1788297
ERR490755
ERR066238
ERR461110
ERR128831
ERR2089302
ERR742379
ERR600562
ERR470298
ERR1438832
ERR1214581
ERR2089319
ERR501499
ERR1440608
ERR646572
ERR024253
ERR048116
ERR689452
ERR433673
ERR2090613
ERR907523
ERR1440345
ERR056832
ERR2090754
ERR568580
ERR690893
ERR064133
ERR540386
ERR714589
ERR956433
ERR066274
ERR1288889
ERR2089269
ERR449751
ERR1453491
ERR331458
ERR1066324
ERR1947154
ERR730712
ERR646545
ERR925308
ERR600336
ERR1214615
ERR1439057
ERR913301
ERR054244
ERR2090944
ERR461515
ERR052636
ERR2090828
ERR042191
ERR600334
ERR501524
ERR907679
ERR316583
ERR044934
ERR063882
ERR1453623
ERR470434
ERR730590
ERR869878
ERR586414
ERR044908
ERR742334
ERR039624
ERR425423
ERR2090975
ERR540652
ERR461605
ERR1440347
ERR069829
ERR1202454
ERR600228
ERR750818
ERR461804
ERR1453677
ERR1440483
ERR1947228
ERR907427
ERR067882
ERR870215
ERR051500
ERR063980
ERR460195
ERR2090801
ERR470245
ERR084307
ERR1440703
ERR066204
ERR876538
ERR1947840
ERR316928
ERR870293
ERR470471
ERR909179
ERR1947334
ERR774542
ERR908986
ERR1066050
ERR461833
ERR1440627
ERR577945
ERR1438181
ERR1439239
ERR2090441
DRR141020
ERR1066017
ERR907632
ERR2090951
ERR2090638
ERR657310
ERR505646
ERR460470
ERR662358
ERR742636
ERR1400370
ERR1214693
ERR461483
ERR714388
ERR876505
ERR568713
ERR033118
ERR540513
ERR056710
ERR1066308
ERR730561
ERR730316
ERR470226
ERR054256
ERR774092
ERR906954
ERR730292
ERR714229
ERR714199
ERR568715
ERR997500
ERR1202568
ERR632930
ERR980042
ERR1437954
ERR646543
ERR107563
ERR449746
ERR730206
ERR045012
ERR051673
ERR884332
ERR913527
ERR730195
ERR425389
ERR1438776
ERR554860
ERR1788197
ERR1438540
ERR714632
ERR690926
ERR1438331
ERR907773
ERR1400134
ERR1065887
ERR129170
ERR1439518
ERR2090875
ERR907490
ERR925284
ERR316911
ERR054545
ERR1202485
ERR051602
ERR461383
ERR129040
ERR016685
ERR907880
ERR048061
ERR907563
ERR054366
ERR1947765
ERR1947224
ERR774036
ERR646607
ERR1438786
ERR984288
ERR316765
ERR751024
ERR064045
ERR057991
ERR742436
ERR736916
ERR072190
ERR870263
ERR980085
ERR568436
ERR064157
ERR742515
ERR925204
ERR163207
ERR870310
ERR586420
ERR869944
ERR1438648
ERR1438866
ERR925134
ERR884323
ERR1106805
ERR600271
ERR1066160
ERR633099
ERR714538
ERR046167
ERR925395
ERR870205
ERR433914
ERR913088
ERR984250
ERR909242
ERR925274
ERR470268
ERR773984
ERR913141
ERR1439320
ERR1214410
ERR925572
ERR490778
ERR1066012
ERR600440
ERR1947622
ERR1440640
ERR730363
ERR1440154
ERR1288863
ERR862460
ERR067836
ERR1947358
ERR084267
ERR908925
ERR907219
ERR1438787
ERR1399999
ERR1795456
ERR449770
ERR774162
ERR057908
ERR1440757
ERR1065215
ERR2090941
ERR884393
ERR066322
ERR490753
ERR1439590
ERR714556
ERR2089802
ERR1453772
ERR449833
ERR1788497
ERR1440566
ERR1947820
ERR1438478
ERR714704
ERR051594
ERR505524
ERR1066374
ERR1439669
ERR980050
ERR226361
ERR1439088
ERR689538
ERR1438790
ERR1438906
ERR1788194
ERR1202443
ERR340834
ERR024247
ERR600104
ERR750978
ERR470242
ERR449735
ERR107493
ERR505726
ERR1439468
ERR1400024
ERR1400324
ERR730200
ERR540623
ERR1438318
ERR051450
ERR1191911
ERR600242
ERR1065943
ERR540382
ERR1440173
ERR2090932
ERR2667126
ERR461616
ERR1947244
ERR907283
ERR755624
ERR1192041
ERR054493
ERR1430836
ERR054501
ERR1399928
ERR1440244
ERR870267
ERR907686
ERR052585
ERR505789
ERR568719
ERR909130
ERR909189
ERR750805
ERR461193
ERR1439418
ERR1440137
ERR505718
ERR907771
ERR586339
ERR069819
ERR049943
ERR069799
ERR056700
ERR461709
ERR1288869
ERR600570
ERR273547
ERR1453776
ERR869867
ERR730831
ERR997691
ERR1440688
ERR273490
ERR1430840
ERR039583
ERR1439035
ERR1066270
ERR1440759
ERR425395
ERR1065341
ERR736931
ERR633047
ERR632965
ERR570427
ERR540559
ERR657018
ERR449785
ERR600601
ERR028789
ERR570729
ERR460429
ERR388813
ERR048057
ERR1066065
ERR742542
ERR714689
ERR1288831
ERR975626
ERR054293
ERR774000
ERR730742
ERR1399844
ERR997586
ERR774289
ERR1453729
ERR449140
ERR730797
ERR1065295
ERR774015
ERR067972
ERR913548
ERR1400309
ERR2667131
ERR505691
ERR449831
ERR568452
ERR908932
ERR1065660
ERR742454
ERR069815
ERR730781
ERR2852059
ERR2089384
ERR907318
ERR701844
ERR1439727
ERR774313
ERR326730
ERR046150
ERR714688
ERR2089335
ERR1438253
ERR697244
ERR1438333
ERR1439527
ERR2089833
ERR048016
ERR907477
ERR1065650
ERR1788524
ERR913470
ERR097262
ERR1065802
ERR046719
ERR689481
ERR884459
ERR2091096
ERR773818
ERR049969
ERR742561
ERR1007885
ERR730912
ERR913537
ERR862535
ERR690943
ERR084254
ERR913474
ERR1440045
ERR461028
ERR1065451
ERR714668
ERR051527
ERR1439713
ERR1066101
ERR755395
ERR1453511
ERR1947562
ERR907042
ERR689514
ERR845798
ERR425409
ERR1202230
ERR1399806
ERR697233
ERR1439358
ERR056791
ERR730246
ERR1065502
ERR632890
ERR906996
ERR600297
ERR1400537
ERR907144
ERR554847
ERR907257
ERR2612042
ERR066365
ERR449780
ERR1438426
ERR107492
ERR568671
ERR773994
ERR425405
ERR460417
ERR054573
ERR1202387
ERR755467
ERR913174
ERR1422582
ERR907081
ERR1947561
ERR907348
ERR1947243
ERR862271
ERR600499
ERR449226
ERR047922
ERR064068
ERR730243
ERR568537
ERR708301
ERR1947173
ERR051996
ERR438991
ERR600376
ERR870011
ERR064219
ERR460991
ERR1788421
ERR755537
ERR084156
ERR1947194
ERR1214598
ERR907304
ERR633107
ERR046059
ERR657361
ERR907354
ERR045043
ERR1438844
ERR907364
ERR755438
ERR1440565
ERR2089434
ERR1400415
ERR1400524
ERR714610
ERR016831
ERR980037
ERR1756492
ERR633049
ERR051552
ERR1764039
ERR1439820
ERR128850
ERR068017
ERR1065264
ERR1438569
ERR600296
ERR876599
ERR057798
ERR433836
ERR870185
ERR1214385
ERR2091293
ERR925098
ERR774528
ERR600483
ERR907206
ERR433714
ERR697240
ERR1066120
ERR870089
ERR433953
ERR352114
ERR956312
ERR540520
ERR774694
ERR057852
ERR129128
ERR044977
ERR2612051
ERR907346
ERR461425
ERR925177
ERR501493
ERR755489
ERR1947693
ERR1400157
ERR460980
ERR1438139
ERR1065732
ERR600519
ERR331447
ERR913154
ERR1438296
ERR1439133
ERR925172
ERR054255
ERR326709
ERR600143
ERR907070
ERR1065328
ERR979943
ERR689458
ERR755378
ERR1438828
ERR064053
ERR742476
ERR044887
ERR1438355
ERR568450
ERR129190
ERR1788183
ERR065958
ERR460411
ERR1288936
ERR586396
ERR470416
ERR714135
ERR1437926
ERR1438398
ERR907639
ERR016727
ERR044999
ERR470397
ERR742377
ERR730262
ERR461908
ERR774275
ERR1439086
ERR1400018
ERR1399859
ERR774251
ERR2090697
ERR028597
ERR326757
ERR316781
ERR774182
ERR050025
ERR1192103
ERR907008
ERR1439407
ERR1947423
ERR311066
ERR016765
ERR1400041
ERR600442
ERR980121
ERR066324
ERR016859
ERR980054
ERR730203
ERR084252
ERR750971
ERR1947250
ERR1065891
ERR044942
ERR461620
ERR714681
ERR051572
ERR470246
ERR596423
ERR570429
ERR1947821
ERR1065906
ERR900700
ERR016852
ERR2090844
ERR870001
ERR1440714
ERR730264
ERR1065850
ERR1066339
ERR461463
ERR461614
ERR097354
ERR997672
ERR714666
ERR730918
ERR1400217
ERR1438001
ERR044907
ERR048107
ERR1202202
ERR913237
ERR909263
ERR755391
ERR1788477
ERR433965
ERR129179
ERR1438985
ERR461751
ERR054555
ERR065299
ERR049126
ERR1065602
ERR1439935
ERR862502
ERR047958
ERR697299
ERR730305
ERR540642
ERR600160
ERR2089263
ERR046205
ERR742448
ERR461566
ERR1400224
ERR1947800
ERR1440198
ERR600115
ERR1438218
ERR1947842
ERR1437924
ERR044878
ERR913418
ERR1065786
ERR869990
ERR870042
ERR925224
ERR1007890
ERR097425
ERR2090747
ERR907497
ERR045031
ERR470488
ERR1065806
ERR1065144
ERR434057
ERR925074
ERR063850
ERR1439699
ERR1438285
ERR2667136
ERR913410
ERR1453630
ERR069827
ERR1453574
ERR069738
ERR045375
ERR433948
ERR1438037
ERR054464
ERR1947641
ERR2089764
ERR925164
ERR1438631
ERR1947874
ERR980103
ERR730318
ERR774349
ERR064043
ERR1438719
ERR876791
ERR907200
ERR2089783
ERR1400401
ERR2090658
ERR069672
ERR646536
ERR1440295
ERR773875
ERR066344
ERR433828
ERR1440695
ERR450624
ERR1422415
ERR460193
ERR051652
ERR907489
ERR1065881
ERR600290
ERR050047
ERR2667133
ERR1440851
ERR1214520
ERR876767
ERR107561
ERR1438190
ERR1788489
ERR2089761
ERR460962
ERR1947758
ERR1788496
ERR1788215
ERR1439700
ERR067895
ERR1191830
ERR697250
ERR066320
ERR997484
ERR388851
ERR862527
ERR714558
ERR2089847
ERR540442
ERR1440593
ERR461738
ERR907700
ERR051932
ERR051433
ERR1400223
ERR045423
ERR1422455
ERR063936
ERR063985
ERR1422652
ERR600248
ERR774717
ERR1947735
ERR870301
ERR1400317
ERR470435
ERR047151
ERR662401
ERR1439736
ERR2089705
ERR869894
ERR773919
ERR069802
ERR913321
ERR913084
ERR129026
ERR048220
ERR773856
ERR024217
ERR066229
ERR568698
ERR907887
ERR730750
ERR425519
ERR1440578
ERR997697
ERR056761
ERR751081
ERR052142
ERR997698
ERR907194
ERR1438880
ERR039582
ERR997627
ERR1440177
ERR1440202
ERR773830
ERR913094
ERR351997
ERR490776
ERR773824
ERR1947424
ERR039638
ERR326711
ERR2090998
ERR052050
ERR876650
ERR1788209
ERR1066112
ERR907813
ERR1422433
ERR1422686
ERR906962
ERR1439890
ERR907328
ERR2091168
ERR1453565
ERR1440018
ERR326763
ERR906982
ERR755437
ERR980351
ERR049090
ERR1947574
ERR600615
ERR028748
ERR054534
ERR470359
ERR226360
ERR1422486
ERR997573
ERR751063
ERR1202537
ERR909063
ERR870209
ERR1202217
ERR1788511
ERR1214531
ERR1440573
ERR1788153
ERR516668
ERR1439899
ERR1438195
ERR568768
ERR862348
ERR862304
ERR1066193
ERR1399805
ERR1440492
ERR388918
ERR273504
ERR129181
ERR2667083
ERR1440592
ERR2089482
ERR909157
ERR1065126
ERR470278
ERR730231
ERR388816
ERR1438794
ERR600132
ERR773812
ERR316614
ERR1422428
ERR064137
ERR505658
ERR045403
ERR1947812
ERR907590
ERR907263
ERR1066015
ERR730915
ERR065349
ERR980086
ERR470276
ERR064014
ERR067916
ERR461690
ERR1214630
ERR048020
ERR1439417
ERR1438897
ERR066336
ERR755608
ERR049989
ERR742572
ERR063910
ERR1438649
ERR064231
ERR755449
ERR1438638
ERR1453758
ERR774377
ERR913401
ERR2667082
ERR730940
ERR045386
ERR730897
ERR870062
ERR1947531
ERR1440643
ERR997548
ERR470352
ERR1438654
ERR2091054
ERR046149
ERR449767
ERR069602
ERR2089332
ERR755614
ERR773964
ERR128851
ERR2091089
ERR2090599
ERR925290
ERR1439690
ERR433653
ERR460961
ERR909002
ERR449762
ERR1440451
ERR433875
ERR434058
ERR1438840
ERR060024
ERR051605
ERR433929
ERR870008
ERR1788161
ERR057795
ERR568743
ERR540334
ERR1788426
ERR438981
ERR1439388
ERR1439754
ERR554869
ERR107512
ERR505700
ERR1422545
ERR568526
ERR662426
ERR338167
ERR657308
ERR657022
ERR1065792
ERR1453670
ERR870032
ERR449255
ERR470436
ERR876792
ERR925256
ERR1400117
ERR326752
ERR925260
ERR069690
ERR1453705
ERR870153
ERR909323
ERR433793
ERR097240
ERR490762
ERR956430
ERR980172
ERR925056
ERR1756406
ERR876504
ERR470402
ERR730484
ERR980116
ERR065306
ERR064105
ERR870228
ERR016844
ERR1438455
ERR980031
ERR925187
ERR1400275
ERR1788270
ERR2091017
ERR1439775
ERR1400390
ERR1438946
ERR046109
ERR046184
ERR064146
ERR1288839
ERR470375
ERR067980
SRR2072218
ERR876615
ERR1438087
ERR1947425
ERR057851
ERR067811
ERR047988
ERR876471
ERR433672
ERR048078
ERR862326
ERR054615
ERR1400161
ERR2090926
ERR774136
ERR163197
ERR352002
ERR2091094
ERR689478
ERR2089330
ERR774250
ERR316648
ERR1400484
ERR2612052
ERR1288830
ERR540448
ERR956284
ERR730295
ERR1438747
ERR870304
ERR505641
ERR730778
ERR690905
ERR2852078
ERR1422501
ERR876639
ERR730537
ERR1947354
ERR222955
ERR047943
ERR596411
ERR461107
ERR908890
ERR1065343
ERR461611
ERR730394
ERR751191
ERR907258
ERR1065309
ERR470475
ERR054418
ERR033141
ERR1439259
ERR870147
ERR862466
ERR755626
ERR774284
ERR1066240
ERR925221
ERR1788443
ERR1422567
ERR1400152
ERR730833
ERR063915
ERR2612070
ERR048036
ERR633007
ERR1400583
ERR2852100
ERR1438700
ERR774574
ERR690906
ERR907503
ERR862312
ERR461274
ERR470418
ERR403453
ERR907695
ERR028758
ERR331473
ERR1202329
ERR730876
ERR1422456
ERR069687
ERR2852085
ERR714720
ERR051573
ERR596381
ERR506000
ERR049117
ERR049112
ERR067821
ERR980277
ERR907432
ERR067856
ERR461883
ERR066273
ERR049109
ERR1202162
ERR067810
ERR065291
ERR1066115
ERR046074
ERR689511
ERR2089723
ERR600553
ERR1440666
ERR1422661
ERR1438411
ERR909070
ERR1191841
ERR047969
ERR2089494
ERR470204
ERR054301
ERR730938
ERR069832
ERR1453538
ERR449201
ERR714511
ERR1065560
ERR773881
ERR884302
ERR163181
ERR433651
ERR033116
ERR069804
ERR449820
ERR054311
ERR773950
ERR1430881
ERR730877
ERR755479
ERR1756457
ERR1788228
ERR046054
ERR925075
ERR913234
ERR316669
ERR657353
ERR1214390
ERR054621
ERR051445
ERR773966
ERR907185
ERR1430850
ERR470303
ERR909235
ERR273496
ERR064226
ERR1430889
ERR1400080
ERR316713
ERR1440656
ERR097368
ERR586357
ERR1788541
ERR1066180
ERR997482
ERR657030
ERR044869
ERR730649
ERR657245
ERR540634
ERR1439064
ERR072181
ERR129045
ERR913097
ERR730707
ERR2089796
ERR1065161
ERR490774
ERR1066071
ERR913170
ERR1288875
SRR2072246
ERR063787
ERR460975
DRR141046
ERR438977
ERR730208
ERR1399929
ERR730144
ERR023328
ERR870194
ERR1438890
ERR708298
ERR540687
ERR869993
ERR755436
ERR1081471
ERR1422460
ERR056697
ERR1422628
ERR980280
ERR697225
ERR128834
ERR714723
ERR1400195
ERR1065688
ERR1438102
ERR742353
ERR057987
ERR470456
ERR586471
ERR449763
ERR730142
ERR1066320
ERR1065654
ERR1191959
ERR1439506
ERR1065589
ERR714478
ERR1106741
ERR980164
ERR1440339
ERR1400340
ERR1440355
ERR051481
ERR1202436
ERR505928
ERR1947679
ERR1439691
ERR1214548
ERR913310
ERR069700
ERR884371
ERR048068
ERR600476
ERR433864
ERR1947564
ERR570418
ERR057926
ERR039562
ERR1438189
ERR774131
ERR2090519
ERR1947829
ERR1947609
ERR2089285
ERR470372
ERR054559
ERR1947825
ERR714207
ERR913297
ERR1439146
ERR755393
ERR044905
ERR054388
ERR755471
ERR046187
ERR107490
ERR461551
ERR554871
ERR505760
ERR273488
ERR051464
ERR714473
ERR433542
ERR646586
ERR540693
ERR029285
ERR1202532
ERR730504
ERR051535
ERR1065913
ERR045038
ERR316670
ERR051615
ERR869854
ERR129199
ERR084315
ERR925192
ERR900695
ERR063959
DRR141032
ERR338182
ERR222996
ERR051607
ERR072205
ERR1439571
ERR461105
ERR907089
ERR997475
ERR1066253
ERR084230
ERR1440330
ERR690949
ERR048134
ERR742426
ERR067828
ERR1438796
ERR600112
ERR066270
ERR2091266
ERR1430823
ERR1438926
ERR047120
ERR501600
ERR1191923
ERR501574
ERR1065400
ERR736912
ERR600394
ERR1400572
ERR755601
ERR064131
ERR755571
ERR774370
ERR907814
ERR1400031
ERR751042
ERR984298
ERR072219
ERR925581
ERR909262
ERR714629
ERR1453520
ERR1440537
ERR1214601
ERR1438705
ERR913392
ERR433665
ERR057840
ERR909181
ERR774522
ERR1438871
ERR742482
ERR876627
ERR024266
ERR1788469
ERR1400408
ERR449857
ERR028438
ERR925297
ERR1400225
ERR1202388
ERR540692
ERR907373
ERR657101
ERR975627
ERR1202416
ERR047983
ERR1438966
ERR1440557
ERR1439547
ERR023573
ERR980254
ERR1439207
ERR540498
ERR1400023
ERR045430
ERR657335
ERR600417
ERR054549
ERR751037
ERR340824
ERR956429
ERR633035
ERR1947748
ERR876491
ERR1399963
ERR054231
ERR1947360
ERR554886
ERR600581
ERR434022
ERR1438306
ERR870059
ERR909246
ERR1795451
ERR163202
ERR1438525
ERR774025
ERR1439542
ERR054636
ERR044952
ERR997531
ERR690940
ERR1440442
ERR1400395
ERR1438715
ERR714695
ERR046718
ERR461284
ERR568659
ERR701847
ERR1065303
ERR047110
ERR1440785
ERR564002
ERR714412
ERR600474
ERR046710
ERR2090791
ERR1202145
ERR2089829
ERR049981
ERR913565
ERR060048
ERR884436
ERR1400363
ERR956434
ERR461214
ERR057833
ERR2090617
ERR016737
ERR773899
ERR1453612
ERR774149
ERR1947387
ERR064075
ERR862425
ERR697287
ERR774575
ERR028770
DRR098628
ERR1065524
ERR909108
ERR2090727
ERR1795477
ERR505682
ERR586404
ERR046136
ERR045387
ERR1439796
ERR540529
ERR1438594
ERR1192174
ERR1065862
ERR1400251
ERR1065721
ERR714390
ERR1214439
ERR388824
ERR568683
ERR501585
ERR1400591
ERR023376
ERR714284
ERR054294
ERR907072
ERR067878
ERR470361
ERR1214700
ERR956485
ERR052625
ERR056824
ERR909317
ERR226334
ERR505742
ERR057876
ERR1947870
ERR997622
ERR730348
ERR714252
ERR907780
ERR1439071
ERR460966
ERR460930
ERR470481
ERR1400337
ERR913099
ERR1439500
ERR461114
ERR352015
ERR979921
ERR774045
ERR054508
ERR051905
ERR2090629
ERR045787
ERR755419
ERR338210
ERR870326
ERR742585
ERR2089414
ERR069783
ERR067829
ERR226368
ERR997506
ERR1065957
ERR600237
ERR1440770
ERR1439875
ERR461032
ERR016832
ERR044956
ERR2091034
ERR461591
ERR470341
ERR1788247
ERR050000
ERR1066279
ERR388854
ERR433734
ERR054279
ERR876579
ERR054537
ERR980323
ERR870145
ERR1439154
ERR730916
ERR907645
ERR730157
ERR1065680
ERR1788248
ERR1214651
ERR1400589
ERR470398
ERR057834
ERR907252
ERR568762
ERR084173
ERR1065262
ERR1438183
ERR129046
ERR1430872
ERR2090555
ERR662331
ERR1439851
ERR884367
ERR774338
ERR2089275
ERR1202136
ERR1453551
ERR1764051
ERR2089394
ERR054230
ERR701849
ERR1106796
ERR1440288
ERR044922
ERR568685
ERR1440722
ERR1439264
ERR1065791
ERR033131
ERR773838
ERR1202406
ERR067835
ERR906956
ERR2089666
ERR067976
ERR028742
ERR907121
ERR129030
ERR045365
ERR540444
ERR774035
ERR1439766
ERR730182
ERR066354
ERR870327
ERR1440278
ERR600516
ERR600093
ERR1430869
ERR907233
ERR326694
ERR1399780
ERR907015
ERR1438093
ERR063804
ERR470383
ERR755397
ERR490743
ERR1453652
ERR775454
ERR730570
ERR596403
ERR751156
ERR023980
ERR097278
ERR730894
ERR047118
ERR461632
ERR067900
ERR1947503
DRR098670
ERR909033
ERR774649
ERR714479
ERR925120
ERR490706
ERR072206
ERR751014
ERR1788394
ERR107520
ERR057810
ERR1438971
ERR050066
ERR1439877
ERR1440797
ERR730948
ERR568582
ERR501580
ERR714235
ERR1065820
ERR048206
ERR1947445
ERR1437964
ERR689470
ERR069664
ERR1399985
ERR067774
ERR054461
ERR662367
ERR316785
ERR913521
ERR701785
ERR1439719
ERR016677
ERR742579
ERR1400273
ERR2090840
ERR063791
ERR1065157
ERR870266
ERR1065268
ERR775450
ERR461647
ERR470469
ERR338236
ERR1788552
ERR980060
ERR979875
ERR1440061
ERR750881
ERR600338
ERR449825
ERR1422352
ERR1438414
ERR870034
ERR906969
ERR907671
ERR714217
ERR755569
ERR1106795
ERR730342
ERR1400220
ERR980250
ERR1438080
ERR774511
ERR714647
ERR2091009
ERR701837
ERR068022
ERR064168
ERR067975
ERR039600
ERR1947845
ERR069794
ERR907209
ERR2090560
ERR461633
ERR862396
ERR433570
ERR054313
ERR084225
ERR568518
ERR425429
ERR2089396
ERR097333
ERR730491
ERR505741
ERR755523
ERR742652
ERR470190
ERR1422383
ERR980215
ERR1438758
ERR1439643
ERR1422687
ERR264308
ERR662327
ERR1438207
ERR066356
ERR913482
ERR1066225
ERR984256
ERR1400176
ERR730739
ERR505548
ERR1440257
ERR730242
ERR913431
ERR730709
ERR730947
ERR600435
ERR054440
ERR042157
ERR975618
ERR460477
ERR129180
ERR1065810
ERR016750
ERR1439784
ERR755541
ERR2090728
ERR060047
ERR1438879
ERR925591
ERR1192110
ERR1440298
ERR097326
ERR050062
ERR124247
ERR050045
ERR1438697
ERR907738
ERR1399944
ERR1422581
ERR056760
ERR1440163
ERR600337
ERR540682
ERR979964
ERR054382
ERR2090712
ERR1438095
ERR1439589
ERR600520
ERR657226
ERR460196
ERR716166
ERR600171
ERR540419
ERR1440400
ERR1438375
ERR730602
ERR1947718
ERR433944
ERR331398
ERR1440692
ERR742546
ERR2090836
ERR1947791
ERR1437955
ERR701856
ERR1439442
ERR862483
ERR1202433
ERR2090676
ERR600511
ERR907546
ERR066361
DRR098636
ERR755463
ERR1439640
ERR1440486
ERR1438418
ERR1947264
ERR056812
ERR907383
ERR1422534
ERR097423
ERR1192147
ERR730153
ERR425509
ERR907663
ERR714696
ERR1440661
ERR997684
ERR2089827
ERR755549
ERR956511
ERR1066362
ERR1422512
ERR540465
ERR1400330
ERR461538
ERR045019
ERR067898
ERR730274
ERR730630
ERR047931
ERR1947794
ERR050007
ERR662404
ERR1439750
ERR054572
ERR714236
ERR1192012
ERR907036
ERR908935
ERR433879
ERR600138
ERR2089866
ERR913520
ERR1202552
ERR223009
ERR054384
ERR054640
ERR054274
ERR425468
ERR2852038
ERR730392
ERR714634
ERR505977
ERR1439076
ERR633050
ERR461250
ERR907266
ERR331401
ERR054288
ERR632875
ERR1756488
ERR434027
ERR1788224
ERR884400
ERR449790
ERR1214555
ERR2090985
ERR925139
ERR751170
ERR633115
ERR2091039
ERR1422485
ERR326693
ERR870229
ERR024213
ERR1191866
ERR870003
ERR1438210
ERR063962
ERR906981
ERR730684
ERR1440753
ERR714222
ERR774317
ERR460485
ERR054324
ERR107567
ERR730241
ERR1399888
ERR048203
ERR051474
ERR056808
ERR449760
ERR1795467
ERR730441
ERR124282
ERR646546
ERR2090867
ERR046085
ERR1788288
ERR913385
ERR1202158
ERR1400268
ERR1422575
ERR1065324
ERR1795452
ERR925070
ERR050072
ERR057786
ERR505821
ERR1202438
ERR1065168
ERR069617
ERR1214515
ERR064091
ERR690913
ERR714153
ERR774124
ERR1788472
ERR1288819
ERR2090984
ERR730532
ERR600231
ERR1066178
ERR065320
ERR774483
ERR540411
ERR876670
ERR1202531
ERR907393
ERR064213
ERR461327
ERR039629
ERR046169
ERR1439701
ERR876680
ERR540426
ERR884392
ERR046159
ERR129212
ERR056870
ERR925175
ERR449197
ERR2090510
ERR054245
ERR066303
ERR449228
ERR1400316
ERR913387
ERR697277
ERR755509
ERR870269
ERR048032
ERR907873
ERR907628
ERR730659
ERR1214627
ERR051653
ERR980272
ERR773923
ERR1202349
ERR1214586
ERR908853
ERR1947793
ERR714438
ERR646579
ERR956462
ERR1202269
ERR425401
ERR048029
ERR039576
ERR273515
ERR129195
ERR072245
ERR1202400
ERR048108
ERR907188
ERR540351
ERR570408
ERR1065755
ERR1192200
ERR063792
ERR433920
ERR1400064
ERR1400233
ERR714654
ERR925046
ERR1439595
ERR461190
ERR1439889
ERR742359
ERR1438162
ERR505492
ERR1288850
ERR054259
ERR059969
ERR461719
ERR461024
ERR2091058
ERR1214575
ERR039567
ERR862526
ERR632963
ERR1438896
ERR2090760
ERR750973
ERR470247
ERR1440331
ERR1065250
ERR461068
ERR1440301
ERR730382
ERR751031
ERR1202403
ERR2089518
ERR047951
ERR461907
ERR1439660
ERR984246
ERR045382
ERR1440648
ERR730534
ERR907317
ERR870070
ERR1065872
ERR925360
ERR047949
ERR1400449
ERR044928
ERR1065421
ERR461838
ERR316799
ERR072213
ERR714462
ERR461741
ERR997493
ERR433503
ERR059982
ERR701815
ERR662361
ERR1440560
ERR050003
ERR051798
ERR1438827
ERR690920
ERR751043
ERR657192
ERR1438433
ERR979912
ERR1192196
ERR632889
ERR913268
ERR461040
ERR600219
ERR913467
ERR909118
ERR600599
ERR1202235
ERR1438589
ERR1191881
ERR2090992
ERR600257
ERR1453773
ERR1440533
ERR568562
ERR1202227
ERR470439
ERR1066124
ERR1081463
ERR048003
ERR051945
ERR1947550
ERR273491
ERR039637
ERR773763
ERR742477
ERR1288927
ERR501564
ERR2090906
ERR067939
ERR568645
ERR925375
ERR774578
ERR925166
ERR1453523
ERR460401
ERR1399894
ERR1947734
ERR352042
ERR1081466
ERR913238
ERR980061
ERR730207
ERR925167
ERR2612079
ERR1191960
ERR1440561
ERR128844
ERR913081
ERR1214683
ERR1453524
ERR1214624
ERR600225
ERR1438311
ERR1438908
ERR600305
ERR755554
ERR646557
ERR028738
ERR907777
ERR570422
ERR909030
ERR461909
ERR980028
ERR048221
ERR716160
ERR064196
ERR470465
ERR1066317
ERR461191
ERR1438353
ERR433845
ERR163182
ERR907762
ERR461065
ERR554833
ERR065323
ERR984276
ERR1438055
ERR056881
ERR316593
ERR1440749
ERR505900
ERR048212
ERR870091
ERR1947578
ERR1288825
ERR633092
ERR067802
ERR1439127
ERR057954
ERR1214629
ERR128855
ERR505711
ERR023345
ERR1066152
ERR736903
ERR1422466
ERR490789
ERR024257
ERR257577
ERR563998
ERR049114
ERR1192058
ERR048194
ERR045392
ERR1438612
ERR980298
ERR913278
ERR1066259
ERR067978
ERR1439724
ERR054558
ERR2852084
ERR505989
ERR1788292
ERR064040
ERR273521
ERR129091
ERR226388
ERR925372
ERR730828
ERR461836
ERR057893
ERR2089809
ERR1440302
ERR1202374
ERR730562
ERR1192170
ERR907146
ERR714378
ERR1788226
ERR1439144
ERR1400325
ERR956302
ERR925129
ERR023989
ERR490741
ERR997501
ERR2089751
ERR751115
ERR730847
ERR907476
ERR1438297
ERR124286
ERR316753
ERR714385
ERR876463
ERR1400530
ERR870317
ERR730869
ERR755491
ERR1191921
ERR461044
ERR2089864
ERR1400566
ERR980133
ERR2089279
ERR331454
ERR600372
ERR755575
ERR054525
ERR505894
ERR701818
ERR461898
ERR1065374
ERR540556
ERR1066326
ERR1439762
ERR1439332
ERR461452
ERR316702
ERR046142
ERR490758
ERR1065896
ERR774281
ERR907709
ERR600111
ERR1440624
ERR689534
ERR1764041
ERR1065746
ERR1438248
ERR2089495
ERR1400141
ERR056815
ERR1065824
ERR714580
ERR2091271
ERR925606
ERR742556
ERR1400191
ERR997525
ERR470176
ERR980310
ERR1214563
ERR338246
ERR059996
ERR907641
ERR047982
ERR774625
ERR774491
ERR742672
ERR1202308
ERR907758
ERR461351
ERR1439173
ERR338202
ERR273497
ERR1453720
ERR716246
ERR884465
ERR862291
ERR1214584
ERR701817
ERR2852070
ERR072238
ERR388815
ERR1202447
ERR449748
ERR433723
ERR1202546
ERR2090721
ERR1438186
ERR1202381
ERR1439322
ERR1106801
ERR646534
ERR1065331
ERR774482
ERR048019
ERR064153
ERR742521
ERR1453679
ERR870048
ERR054344
ERR046177
ERR1422473
ERR1065912
ERR049997
ERR1400467
ERR059984
ERR907138
ERR1065989
ERR2091212
ERR470279
ERR2091061
ERR1788530
ERR908944
ERR1453600
ERR1439862
ERR730489
ERR1438114
ERR460443
ERR066311
ERR045422
ERR057922
ERR048141
ERR714368
ERR063929
ERR1947766
ERR1947653
ERR433694
ERR048088
ERR907161
ERR1788551
ERR1947694
ERR045397
ERR063809
ERR984258
ERR1065550
ERR047905
ERR067796
ERR2090419
ERR1400560
ERR845743
ERR1438483
ERR862487
ERR884337
ERR1202113
ERR730581
ERR1400212
ERR1202583
ERR600378
ERR045358
ERR714285
ERR540464
ERR774267
ERR577952
ERR089625
ERR2089322
ERR730549
ERR1438918
ERR1947159
ERR925228
ERR056692
ERR1066110
ERR997579
ERR1439376
ERR730437
ERR064165
ERR226346
ERR052398
ERR909026
ERR774701
ERR1438936
ERR632989
ERR774253
ERR697238
ERR1065230
ERR066224
ERR600392
ERR570390
ERR600544
ERR1440506
ERR045004
ERR600133
ERR657263
ERR490773
ERR1440316
ERR2090991
ERR568625
ERR084248
ERR054347
ERR023570
ERR433983
ERR913254
ERR870146
ERR1788368
ERR449264
ERR730768
ERR1065284
ERR1438583
ERR1400558
ERR730273
ERR1422357
ERR906946
ERR908931
ERR1081456
ERR069840
ERR1947152
ERR1399936
ERR907858
ERR925358
ERR063860
ERR774502
ERR730496
ERR097353
ERR906993
ERR2091289
ERR1438949
ERR2667127
ERR2667139
ERR742517
ERR900672
ERR057824
ERR909096
ERR884390
ERR774733
ERR714522
ERR742657
ERR1214465
ERR1438035
ERR063876
ERR742573
ERR1788367
ERR1400099
ERR1439477
ERR097248
ERR505744
ERR907586
ERR1065202
ERR340865
ERR1439025
ERR1439782
ERR908972
ERR909305
ERR714237
ERR042170
DRR121434
ERR876637
ERR774186
ERR1756451
ERR461902
ERR980083
ERR490797
ERR063934
ERR908946
ERR064178
ERR884429
ERR064229
ERR470450
ERR461796
ERR714608
ERR540518
ERR461507
ERR742559
ERR1065743
ERR2612109
ERR909218
ERR063870
SRR2072379
ERR050040
ERR1788305
ERR742530
ERR908943
ERR1438476
ERR925368
ERR714133
ERR1439218
ERR907504
ERR2667150
ERR1788494
ERR018046
ERR1202243
ERR2089417
ERR2089318
ERR701794
ERR067899
ERR1453490
ERR2852093
ERR925595
ERR1400521
ERR540469
ERR1947626
ERR072225
ERR047907
ERR057962
ERR047123
ERR907801
ERR1106759
ERR1065311
ERR907062
ERR1947722
ERR907055
ERR909019
ERR540446
ERR730467
ERR470273
ERR714211
ERR052588
ERR264357
ERR1439054
ERR051512
DRR121415
ERR505470
ERR2090723
ERR064155
ERR338177
ERR1400508
ERR913426
ERR461468
ERR2091135
ERR2667130
ERR1438632
ERR697260
ERR750997
ERR730490
ERR316848
ERR1453594
ERR600398
ERR1788355
ERR089623
ERR470261
ERR714459
ERR913175
ERR657316
ERR1065410
ERR056856
ERR1066172
ERR1438806
ERR046207
ERR018036
ERR1947862
ERR697258
ERR1439164
ERR907326
ERR876580
ERR1333963
ERR1440399
ERR501525
ERR907061
ERR908923
ERR568558
ERR714277
ERR1440009
ERR072240
ERR496944
ERR568564
ERR1438115
ERR1400453
ERR1192149
ERR657257
ERR1202322
ERR1788554
ERR1065760
ERR449799
ERR774579
ERR730483
ERR048097
ERR540503
ERR2091193
ERR470463
ERR449184
DRR141040
ERR884387
ERR714567
ERR876638
ERR129041
ERR1066121
ERR505582
ERR1440781
ERR774503
ERR044870
ERR907242
ERR128823
ERR470384
ERR069644
ERR714195
ERR1400557
ERR057981
ERR072231
ERR425478
ERR068014
ERR067933
ERR870098
ERR980262
ERR273540
ERR1214551
ERR1202585
ERR1214401
ERR908934
ERR056698
ERR2612093
ERR1440610
ERR730618
ERR1439749
ERR050027
ERR069641
ERR470399
ERR1438407
ERR054432
ERR1947376
ERR2089447
ERR1438032
ERR1288818
ERR1422515
ERR2667113
ERR730886
ERR1066013
ERR884437
ERR461344
ERR662400
ERR331440
ERR042174
ERR1065134
ERR1439302
ERR461194
ERR907649
ERR632923
ERR862451
ERR1430810
ERR2089416
ERR1191873
ERR1947635
ERR1065841
ERR870206
ERR1065717
ERR051600
ERR060051
ERR461686
ERR1439615
ERR057949
ERR054251
ERR222961
ERR490746
ERR460439
ERR434026
ERR425413
ERR1065318
ERR908907
ERR505778
ERR2090972
ERR056892
ERR689544
ERR1438610
ERR1422350
ERR2090719
ERR067770
ERR273501
ERR1440763
ERR657114
ERR1066045
ERR461029
ERR1202596
ERR069773
ERR1106745
ERR1439113
ERR2089561
ERR1438482
ERR1947557
ERR1066303
ERR1756435
ERR2089835
ERR540405
ERR1422663
ERR1065868
ERR1400409
ERR1947473
ERR774042
ERR1400214
ERR690862
ERR742337
ERR1066039
ERR909198
ERR018821
ERR470417
ERR065312
ERR054364
ERR050076
ERR1788527
ERR068035
ERR1438113
ERR716187
ERR870307
ERR1439147
ERR1439270
ERR755312
ERR1439229
ERR1439281
ERR1947687
ERR2852051
ERR907313
ERR701786
ERR056885
ERR714502
ERR773874
ERR1439355
ERR1788281
ERR632996
ERR1440671
ERR980008
ERR084205
ERR750817
ERR066263
ERR909109
ERR1439169
ERR2667085
ERR690919
ERR056776
ERR470476
ERR774132
ERR714492
ERR129167
ERR657191
ERR1947837
ERR870047
ERR069689
ERR714127
ERR470170
ERR1440540
ERR1453657
ERR540466
ERR2091184
ERR1947204
ERR1288978
ERR063984
ERR925249
ERR774143
ERR1788560
ERR057899
ERR490756
ERR773889
ERR047930
ERR730888
ERR540627
ERR097317
ERR1439437
ERR657297
ERR1438565
ERR1439042
ERR326721
ERR049097
ERR2090640
ERR925168
ERR044972
ERR051995
ERR907343
ERR1192026
ERR449772
ERR018021
ERR054411
ERR773995
ERR1400416
ERR570400
ERR1788200
ERR1453493
ERR316742
ERR1947828
ERR084221
ERR1439967
ERR730861
ERR714719
ERR1439984
ERR714560
ERR501594
ERR1453737
ERR773780
ERR505939
ERR956466
ERR540602
ERR568541
ERR1438751
ERR1439901
ERR060013
ERR056863
ERR1947705
ERR773863
ERR714431
ERR701828
ERR461356
ERR714449
ERR2091244
ERR1438431
ERR2089326
ERR632917
ERR045437
ERR632870
ERR1400284
ERR024234
ERR1065275
ERR907236
ERR730756
ERR750850
ERR461912
ERR1065252
ERR460404
ERR1399982
ERR461263
ERR045791
ERR1191862
ERR052061
ERR051499
ERR646574
ERR775447
ERR505960
ERR1439155
ERR1440411
SRR2072373
ERR064191
ERR657021
ERR1438089
ERR340838
ERR1440579
ERR449122
ERR633083
ERR470482
ERR2090457
ERR1065438
ERR979998
ERR1400422
ERR2090616
ERR690909
ERR1438226
ERR755568
ERR730540
ERR1440306
ERR1065967
ERR054317
ERR2091097
ERR2090675
ERR1438920
ERR461824
ERR433635
ERR1440699
ERR2089424
ERR714413
ERR1438781
ERR1438230
ERR1439550
ERR907243
ERR097254
ERR129149
ERR016840
ERR1439902
ERR2090740
ERR273550
ERR755597
ERR907800
ERR862307
ERR909059
ERR1438004
ERR1065251
ERR1400590
ERR1202364
ERR925387
ERR067826
ERR1947446
ERR1399835
ERR714330
ERR425417
ERR048033
ERR869823
ERR876782
ERR433526
ERR018047
ERR064067
ERR2089871
ERR869992
ERR862317
ERR1439483
ERR1788303
ERR1065195
ERR908897
ERR470297
ERR1439704
ERR051519
ERR1439470
ERR046120
ERR1007882
ERR540396
ERR069714
ERR048165
ERR461546
ERR751012
ERR460996
ERR066332
ERR909126
ERR2612097
ERR1439708
ERR997621
ERR730862
ERR2090713
ERR1439800
ERR1788223
ERR730350
ERR069717
ERR056819
ERR461610
ERR1440800
ERR054431
ERR869817
ERR311106
ERR1439898
ERR1065407
ERR774336
ERR1947658
ERR742372
ERR1788423
ERR730500
ERR755581
ERR1788318
ERR1202483
ERR051674
ERR433866
ERR2090923
ERR913316
ERR1400605
ERR461285
ERR1202477
ERR632883
ERR600293
ERR2091123
ERR1202278
ERR049939
ERR449840
ERR2667095
ERR750991
ERR056855
ERR884467
ERR033136
ERR1399948
ERR596415
ERR956303
ERR1065838
ERR054360
ERR505666
ERR2090901
ERR057878
ERR470477
ERR1399824
ERR2090579
ERR461427
ERR1947261
ERR689462
ERR066194
ERR600547
ERR755453
ERR051670
ERR2089646
ERR907353
ERR051538
ERR925119
ERR1065761
ERR730346
ERR540454
ERR505974
ERR540456
ERR1438713
ERR051634
ERR2090982
ERR1066183
ERR1400428
ERR862261
ERR862310
ERR051623
ERR913152
ERR730372
ERR1400595
ERR568531
ERR316859
ERR1081441
ERR870311
ERR925071
ERR657198
ERR876499
ERR742350
ERR2852039
ERR316628
ERR774364
ERR050024
ERR1192129
ERR023449
ERR876487
ERR331397
ERR1202116
ERR056691
ERR730890
ERR913402
ERR024216
ERR913169
ERR069810
ERR057861
ERR1788202
ERR054352
ERR774140
ERR051871
ERR2091124
ERR064056
ERR907147
ERR1947834
ERR1066363
ERR1438980
ERR633046
ERR907214
ERR1191872
ERR1065809
ERR600533
ERR1788273
ERR925377
ERR975591
ERR069824
ERR1947175
ERR316588
ERR568641
ERR925583
ERR2090825
ERR1202315
ERR742625
ERR1066245
ERR505963
ERR1400074
ERR596422
ERR2090525
ERR716204
ERR730196
ERR063871
ERR069681
ERR045420
ERR907172
ERR1947567
ERR056858
ERR501628
ERR690896
ERR1440736
ERR2091180
ERR980064
ERR046137
ERR909084
ERR633040
ERR956280
ERR913251
ERR730678
ERR1438538
ERR876460
ERR069778
ERR862540
ERR689512
ERR097298
ERR1066226
ERR069657
ERR2091118
ERR028771
ERR755503
ERR1214590
ERR1440418
ERR1440088
ERR2852090
ERR057889
ERR870102
ERR577861
ERR018030
ERR1400314
ERR1453665
ERR600273
ERR1438802
ERR774512
ERR067948
ERR047995
ERR039653
ERR646608
ERR925331
ERR862427
ERR1422362
ERR876629
ERR600588
ERR730646
ERR632885
ERR042149
ERR775446
ERR1081473
ERR388893
ERR425369
ERR1440027
ERR2090408
ERR2089825
ERR907779
ERR1438757
ERR600367
ERR064031
ERR908867
ERR2089647
ERR600116
ERR774258
ERR1065864
ERR1440140
ERR056803
ERR1065553
ERR909283
ERR072182
ERR907673
ERR909261
ERR461897
ERR051965
ERR596419
ERR1400148
ERR1065338
ERR470287
ERR1440795
ERR600303
ERR1439293
ERR1066119
ERR449797
ERR742583
ERR044860
ERR907656
ERR059983
ERR1422596
ERR689476
DRR098673
ERR2090788
ERR2090834
ERR774527
ERR052456
ERR1065980
ERR755327
ERR025273
ERR1438952
ERR646563
ERR774716
ERR773979
DRR141024
ERR316904
ERR1430801
ERR1438628
ERR925163
ERR044992
ERR107505
ERR1439535
ERR1438846
ERR2089314
ERR273519
ERR980304
ERR1192142
ERR736934
ERR907517
ERR024263
ERR057890
ERR1947798
ERR984291
ERR516665
ERR1065118
ERR913507
ERR1947318
ERR774554
ERR907323
ERR461793
ERR1440455
ERR755496
ERR540592
ERR714722
ERR1440286
ERR900738
ERR1756416
ERR1288933
ERR1438710
ERR1439048
ERR751140
ERR568457
ERR913128
ERR646537
ERR051645
ERR633006
ERR1438712
ERR907817
ERR049959
ERR730743
ERR773782
ERR2090734
ERR051493
ERR054630
ERR047908
ERR774518
ERR505947
ERR1947652
ERR1440359
ERR059376
ERR316842
ERR1453732
ERR1439148
ERR505999
ERR730770
ERR2090664
ERR048186
ERR352118
ERR2089655
ERR433997
ERR909046
ERR066279
ERR461517
ERR054592
ERR064129
ERR540514
ERR1439301
ERR1453769
ERR388919
ERR742527
ERR461332
ERR1439397
DRR098659
ERR046716
ERR1065325
ERR1422347
ERR1191934
ERR067822
ERR051439
ERR433684
ERR016758
ERR064151
ERR1214694
ERR1333961
ERR2667134
ERR1453640
ERR1214643
ERR908938
ERR730266
ERR1202306
ERR540574
ERR730892
ERR862434
ERR750794
ERR505933
ERR097268
ERR908874
ERR051900
ERR1438421
ERR907879
ERR1788361
ERR980335
ERR909324
ERR1065811
ERR907568
ERR1947161
ERR730469
ERR925240
ERR388834
ERR1422477
ERR714274
ERR862313
ERR439004
ERR222978
ERR980241
ERR129215
ERR067956
ERR1202357
ERR054500
ERR925244
ERR1202234
ERR097279
ERR1439130
ERR862384
ERR433728
ERR1400333
ERR064136
ERR870165
ERR730177
ERR907339
ERR316634
ERR066341
ERR2089539
ERR056722
ERR925110
ERR460207
ERR1288894
ERR047142
ERR662339
ERR1438967
ERR568621
ERR1438556
ERR039613
ERR264495
ERR433606
ERR862269
ERR1947272
ERR742371
ERR730193
ERR1430860
ERR069634
ERR505522
ERR2090833
ERR1788287
ERR913555
ERR730333
ERR2091190
ERR097265
ERR1438239
ERR701783
ERR1947779
ERR046157
ERR689457
ERR1202249
ERR1202469
ERR064127
ERR129081
ERR069661
ERR044882
ERR1430808
ERR870169
ERR755458
ERR1065457
ERR1947568
ERR876771
ERR505472
ERR311089
ERR730859
ERR1065177
ERR340855
ERR1438774
ERR1440051
ERR2090955
ERR1438716
ERR730351
ERR054529
ERR1065117
ERR1065172
ERR1066131
ERR568586
ERR751109
ERR490771
ERR023969
ERR505497
ERR925578
ERR066198
ERR039635
ERR701864
ERR755548
ERR064032
ERR425443
ERR028411
ERR1437961
ERR742452
ERR1788482
ERR730428
ERR2090436
ERR908993
ERR316884
ERR461403
ERR2091294
ERR568449
ERR870183
ERR714109
ERR540401
ERR1439349
ERR1439333
ERR980259
ERR056789
ERR1191845
ERR907037
ERR540621
ERR1439206
ERR1430897
ERR264458
ERR714457
ERR1065904
ERR773853
ERR1202120
ERR1400160
ERR596395
ERR1202131
ERR909104
ERR1795465
ERR051485
ERR461587
ERR662393
ERR1438049
ERR067951
ERR870010
ERR2090577
ERR2089467
ERR876582
ERR980063
ERR1065429
ERR054286
ERR1400598
ERR1202302
ERR501601
ERR1400599
ERR461220
ERR925086
ERR1947478
ERR730794
ERR048215
ERR039608
ERR433773
ERR730628
ERR1440783
ERR257459
ERR697256
ERR044945
ERR884326
ERR913551
ERR714521
ERR730461
ERR1399794
ERR461703
ERR066306
ERR689520
ERR907615
ERR1438657
ERR1399847
ERR730606
ERR980198
ERR540686
ERR054556
ERR1440463
ERR1453532
DRR141064
ERR054262
ERR1947401
ERR1065773
ERR388826
ERR1438884
ERR862276
ERR054273
ERR1439804
ERR051661
ERR907665
ERR067791
ERR909081
ERR222971
ERR906987
ERR750845
ERR425482
ERR1947519
ERR069604
ERR1438779
ERR050019
ERR1438765
ERR862438
ERR1439100
ERR054623
ERR072208
ERR425428
ERR084271
ERR1438463
ERR1439731
ERR1191941
ERR876788
ERR751044
ERR438985
ERR1438645
ERR662356
ERR2089552
ERR461318
ERR876473
ERR1438551
ERR925105
ERR1399877
ERR755600
ERR1453508
ERR069626
ERR913393
ERR2089797
ERR730909
ERR044937
ERR470486
ERR862405
ERR1400101
ERR047947
ERR876645
ERR1400487
ERR2089264
ERR054277
ERR646578
ERR1439871
ERR925112
ERR750836
ERR925346
ERR1440284
ERR057963
ERR461823
ERR1214542
ERR052604
ERR1947546
ERR449243
ERR1437997
ERR714494
ERR1438376
ERR884431
ERR714513
ERR632920
ERR907464
ERR501622
ERR063845
ERR578007
ERR568439
ERR1202474
ERR434053
ERR084222
ERR2089470
ERR048066
ERR909187
ERR751097
ERR1430892
ERR2089497
ERR1453680
ERR1439617
ERR980188
ERR069772
ERR226380
ERR697230
ERR1065759
ERR340881
ERR1947335
ERR907094
ERR540381
ERR1422479
ERR461474
ERR054238
ERR1288857
ERR1440084
ERR1439942
ERR1453505
ERR1439030
ERR632964
ERR461310
ERR388850
ERR1439414
ERR774728
ERR1453528
ERR979909
ERR069786
ERR051585
ERR554882
ERR862485
ERR326746
ERR568456
ERR045360
ERR1399957
ERR1399790
ERR730697
ERR028753
ERR461139
ERR907108
ERR908855
ERR1305044
ERR1440000
ERR907725
ERR388842
ERR044913
ERR069599
ERR1438044
ERR1438147
ERR064085
ERR1440521
ERR1430874
ERR751107
ERR084169
ERR742592
ERR067946
ERR1947852
ERR1081440
ERR2667098
ERR461043
ERR1400456
ERR1400181
ERR568737
ERR1399810
ERR1400247
ERR913320
ERR568539
ERR980119
ERR044923
ERR461842
ERR1440169
ERR046174
ERR1440772
ERR505733
ERR862391
ERR1947433
ERR1288815
ERR697257
ERR1788308
ERR1438782
ERR714630
ERR067855
ERR900717
ERR1438502
ERR876533
ERR434009
ERR1399839
ERR057985
ERR054226
ERR316737
ERR1214539
ERR2089859
ERR461230
ERR907844
ERR600316
ERR2089818
ERR1438788
ERR051441
ERR1400511
ERR773983
ERR461243
ERR1439740
ERR2089772
ERR461910
ERR900696
ERR1065785
ERR1438821
ERR433857
ERR586359
ERR862315
ERR046061
ERR907549
ERR107515
ERR2089312
ERR1202569
ERR089621
ERR056793
ERR956428
ERR2089658
ERR908994
ERR907627
ERR773987
ERR1440844
ERR460190
ERR600522
ERR2089308
ERR1440713
ERR1422492
ERR1788516
ERR568443
ERR907721
ERR2090567
ERR1440049
ERR124295
ERR107565
ERR568665
SRR2072339
ERR742539
ERR388897
ERR1065432
ERR1440090
ERR730694
ERR1422365
ERR984264
ERR907601
ERR689532
ERR907619
ERR1430830
ERR056709
ERR461710
ERR338174
ERR876481
ERR2091216
ERR1440309
ERR046076
ERR084242
ERR505694
ERR540519
ERR163157
ERR1065396
ERR1788171
ERR884352
ERR052640
ERR045783
ERR505943
ERR1439213
ERR1947710
ERR714624
ERR388798
ERR773839
ERR1202460
ERR600278
ERR505688
ERR908964
ERR742669
ERR730580
ERR900661
ERR714452
ERR063905
ERR316698
ERR906988
ERR774374
ERR907430
ERR697223
ERR751089
ERR1400075
ERR1439753
ERR505637
ERR033111
ERR1440248
ERR505528
ERR059977
ERR1764035
ERR490792
ERR1400272
ERR907439
ERR2852131
ERR063972
ERR774500
ERR2089747
ERR505854
ERR1439011
ERR600542
ERR730436
ERR751192
DRR121429
ERR1438643
ERR054642
ERR1066064
ERR1214604
ERR2089811
ERR913182
ERR1202187
ERR1947195
ERR870075
DRR098682
ERR730696
ERR773968
ERR984267
ERR568543
ERR470327
ERR876477
ERR862370
ERR1947563
ERR097294
ERR042167
ERR1947377
ERR065293
ERR066278
ERR490779
ERR1438990
ERR2090627
ERR057843
ERR714180
ERR1399926
ERR044967
ERR505645
ERR1439755
ERR2090995
ERR067907
ERR1438026
ERR870260
ERR054542
ERR057806
ERR461384
ERR1288882
ERR1191860
ERR064103
ERR540593
ERR1440362
ERR054538
ERR1438141
ERR750795
ERR461814
ERR1065965
ERR352031
ERR461683
ERR338190
ERR730848
ERR1400168
ERR907803
ERR1437959
ERR054522
ERR1440373
ERR775460
ERR124248
ERR069594
ERR909145
ERR461026
ERR042186
ERR909287
ERR222981
ERR540587
ERR2090999
ERR064172
DRR098678
ERR1439760
ERR1288904
ERR051901
ERR908933
ERR1947872
ERR913200
ERR460985
ERR2089543
ERR1422446
ERR1438675
ERR755495
ERR505751
ERR1214606
ERR042166
ERR730671
ERR1439461
ERR730417
ERR907115
ERR984296
ERR1947390
ERR470484
ERR2089388
ERR338240
ERR051414
ERR052325
ERR2090874
ERR450604
ERR845740
ERR331451
ERR326696
ERR1065842
ERR774622
ERR1440465
ERR461052
ERR1439240
ERR730179
ERR596392
ERR1400097
ERR1947209
ERR662390
ERR662442
ERR1400258
ERR600377
ERR730300
ERR1947811
ERR039610
ERR662389
ERR063919
ERR460954
ERR632975
ERR1400420
ERR730289
ERR979981
ERR632918
ERR054531
ERR054361
ERR1440494
ERR054272
ERR1440752
ERR714531
ERR730280
ERR1947165
ERR909185
ERR490716
ERR980009
ERR2667125
ERR388823
ERR1438498
ERR064078
ERR925279
ERR433969
ERR1438061
ERR2089691
ERR1438316
ERR730468
ERR461685
ERR2090908
ERR1438816
ERR742667
ERR049941
ERR1438450
ERR1439400
ERR975593
ERR774637
ERR1065469
ERR2090604
ERR907580
ERR056831
ERR461178
ERR646602
ERR338249
ERR1437973
ERR862475
ERR1439721
ERR997700
ERR870160
ERR908892
ERR124264
ERR449842
ERR1438504
ERR067925
ERR979953
ERR352046
ERR925534
ERR1192102
ERR028444
ERR564003
ERR1400261
ERR750861
ERR773762
ERR1400078
ERR1422382
ERR1439998
ERR1192137
ERR1202181
ERR907807
ERR774368
ERR047940
ERR774320
ERR1788542
ERR460455
ERR1065818
ERR051447
ERR1065545
ERR907402
ERR909238
ERR1066036
ERR773759
ERR039575
ERR907607
ERR501542
ERR907748
ERR697239
ERR755480
ERR980330
ERR742345
ERR751182
ERR460982
ERR632985
ERR568474
ERR1438800
ERR568555
ERR044864
ERR1065993
ERR046176
ERR1192035
ERR862364
ERR1440065
ERR714313
ERR1439136
ERR044998
ERR907235
ERR039598
ERR054519
ERR047894
ERR657300
ERR730692
ERR460436
ERR1106747
ERR2852149
ERR311095
ERR600489
ERR1439864
ERR273507
ERR1066082
ERR072230
ERR257493
ERR979931
ERR540463
ERR1399787
ERR1439981
ERR1439801
ERR057970
ERR1439181
ERR751059
ERR052630
ERR773860
ERR2852153
ERR046122
ERR1788295
ERR980144
ERR018025
ERR701872
ERR1440580
ERR1438919
ERR2090882
ERR052054
ERR1947745
ERR1202397
ERR163203
ERR730803
ERR600423
ERR222965
ERR018823
ERR730732
ERR1400606
ERR067852
ERR750837
ERR1440277
ERR128828
ERR1438430
ERR1440429
ERR044868
ERR067845
ERR907441
ERR1066080
ERR2090764
ERR1947270
ERR925558
ERR876660
ERR051550
ERR876493
ERR714493
ERR049122
ERR501584
ERR1065880
ERR2089553
ERR044970
ERR730710
ERR461281
ERR1400154
ERR870258
ERR1439670
ERR907531
ERR540640
ERR1400410
ERR2090786
ERR045039
ERR1440308
ERR1788478
ERR1430834
ERR568462
ERR1202572
ERR1438708
ERR129131
ERR907333
ERR774301
ERR470161
ERR1192024
ERR1288864
ERR876595
ERR1066016
ERR449786
ERR600612
ERR048031
ERR913262
ERR979935
ERR1106733
ERR1422376
ERR1400048
ERR662431
ERR568515
ERR490722
ERR2667112
ERR046726
ERR433915
ERR568446
ERR470188
ERR862298
ERR714603
ERR433737
ERR054295
ERR067941
ERR226369
ERR884455
ERR540560
ERR056886
ERR774525
ERR505867
ERR1430848
ERR433940
ERR742566
ERR1439663
ERR773864
ERR1440146
ERR051603
ERR736910
ERR1439642
ERR862471
ERR975610
ERR1439438
ERR2089680
ERR069721
ERR069635
ERR633060
ERR755310
ERR600616
ERR714611
ERR900727
ERR163187
ERR751091
ERR505923
ERR1399863
ERR054624
ERR470449
ERR907871
ERR048084
ERR1947789
ERR773753
ERR907518
ERR016740
ERR755522
ERR909253
ERR1192050
ERR066318
ERR1422427
ERR1947857
ERR047954
ERR884335
ERR331445
ERR1439300
ERR1400088
ERR2852140
ERR1453765
ERR051921
ERR1438867
ERR065317
ERR1066217
ERR1214612
ERR505697
ERR1947756
ERR909041
ERR907158
ERR065348
ERR1947201
ERR1439316
ERR1065716
ERR1065391
ERR1399879
ERR913274
ERR1440170
ERR742365
ERR1756465
ERR862325
ERR730143
ERR433516
ERR505987
ERR2090663
ERR461249
ERR1065123
ERR505864
ERR042203
ERR051878
ERR1947274
ERR907787
ERR226377
ERR773882
ERR047141
ERR774736
ERR1400175
ERR1422441
ERR046140
ERR570384
ERR1202206
ERR730836
ERR042206
ERR505932
ERR2089353
ERR072223
ERR084294
ERR1202199
ERR1422359
ERR876476
ERR1439172
ERR773831
ERR1440384
ERR870025
ERR755580
ERR2090561
ERR050015
ERR1438403
ERR750863
ERR1400461
ERR470332
ERR1430853
ERR540659
ERR046148
ERR600149
ERR632921
ERR2091055
ERR714380
ERR056866
ERR750848
ERR039578
ERR600196
ERR1202393
ERR2091142
ERR773900
ERR701798
ERR1400318
ERR1795453
ERR039572
ERR1440597
ERR1438993
ERR773887
ERR2612099
ERR388810
ERR908914
ERR751083
ERR047131
ERR736925
ERR730430
ERR2090732
ERR056695
ERR909154
ERR1065875
ERR2090883
ERR1788221
ERR997618
ERR742374
ERR697242
ERR751129
ERR069651
ERR907390
ERR1065867
ERR1439676
ERR051581
ERR689496
ERR697213
ERR1438530
ERR862469
ERR097269
ERR862504
ERR084260
ERR1438574
ERR044984
ERR433666
ERR433519
ERR1288896
ERR907805
ERR980267
ERR1422667
ERR316582
ERR065308
ERR433571
ERR069758
ERR084310
ERR460467
ERR1947746
ERR051494
ERR1440604
ERR257454
ERR449793
ERR069724
ERR069612
ERR568634
ERR540451
ERR2612089
ERR067893
ERR1453735
ERR1400478
ERR506051
ERR907588
ERR997593
ERR065968
ERR039616
ERR540669
ERR1191910
ERR701857
ERR1400357
ERR1438600
ERR568521
ERR884457
ERR1439894
ERR067843
ERR755542
ERR925398
ERR1400479
ERR063908
ERR774569
ERR1440478
ERR054377
ERR063979
ERR506020
ERR054296
ERR600299
ERR869856
ERR600584
ERR907312
ERR1430802
ERR1214634
ERR774544
ERR586465
ERR1440026
ERR600365
ERR570728
ERR690863
ERR714470
ERR054587
ERR065302
ERR1400476
ERR2090979
ERR862367
ERR461744
ERR067813
ERR047919
ERR066308
ERR069822
ERR1430844
ERR907193
ERR1400010
ERR884342
ERR662430
ERR222970
ERR1066366
ERR1202431
ERR714362
ERR505818
ERR870277
ERR460480
ERR064192
ERR742533
ERR1439664
ERR1439460
ERR2089268
ERR586455
ERR1439441
ERR1439983
ERR1438733
ERR1438161
ERR876610
ERR730924
ERR063824
ERR716142
ERR505496
ERR714311
ERR047130
ERR774082
ERR913166
ERR048103
ERR1214519
ERR956465
ERR063840
ERR730446
ERR774108
ERR1399828
ERR1399795
ERR018103
ERR2090397
ERR980022
ERR097320
ERR1947750
ERR066271
ERR338175
ERR051466
ERR2667092
ERR461875
ERR1947352
ERR060033
ERR750977
ERR568667
ERR069842
ERR773821
ERR980282
ERR1439126
ERR054637
ERR2091038
ERR064088
ERR1065130
ERR069755
ERR434047
ERR1439718
ERR907811
ERR438972
ERR980302
ERR730311
ERR730830
ERR064174
ERR751094
ERR063788
ERR1400107
ERR326706
ERR1440363
ERR028817
ERR470198
ERR018095
ERR084232
ERR1202326
ERR056727
ERR1400049
ERR997534
ERR2091111
ERR2852098
ERR1399891
ERR633048
ERR600575
ERR1947494
ERR540439
ERR470263
ERR1440526
ERR690898
ERR876605
ERR045040
ERR461417
ERR1439922
ERR018037
ERR045399
ERR425433
ERR1214404
ERR568647
ERR1202246
ERR980071
ERR1947700
ERR505847
ERR714711
ERR1065433
ERR045792
ERR044989
ERR1422381
ERR051576
ERR1430829
ERR084207
ERR1066135
ERR1288848
ERR042189
ERR600437
ERR751161
ERR884404
ERR913195
ERR980278
ERR751188
ERR600517
ERR774537
ERR1065703
ERR1399789
ERR1400199
ERR900671
ERR505793
ERR913284
ERR1439945
ERR1438211
ERR1399901
ERR1947647
ERR997661
ERR024225
ERR540568
ERR907707
ERR316605
ERR1065498
ERR1440838
ERR1439192
ERR1947598
ERR1947744
ERR600151
ERR316813
ERR1065259
ERR1202377
ERR1439725
ERR1400149
ERR326769
ERR505946
ERR742385
ERR1756426
ERR433862
ERR646544
ERR064041
ERR163156
ERR925295
ERR1400429
ERR2852123
ERR1422646
ERR316912
ERR1438515
ERR129188
ERR2090854
ERR2090736
ERR906974
ERR600523
ERR1400159
ERR1453698
ERR1788369
ERR331430
ERR1788207
ERR979938
ERR884456
ERR326749
ERR909093
ERR751027
ERR461033
ERR907838
ERR052396
ERR1439768
ERR1399784
ERR1066030
ERR2090784
ERR925242
ERR049975
ERR388840
ERR751035
ERR1440250
ERR750803
ERR068025
ERR907039
ERR490799
ERR714570
ERR870222
ERR044894
ERR1438640
DRR141059
ERR1065636
ERR689536
ERR1422662
ERR063925
ERR084189
ERR1439258
ERR1788458
ERR697275
ERR067863
ERR907388
ERR1065176
ERR755474
ERR876789
ERR2090595
ERR1438703
ERR461195
ERR1947667
ERR925147
ERR1788558
ERR1065376
ERR2091222
ERR042156
ERR1422421
ERR908901
ERR662365
ERR1439861
ERR570389
ERR1202146
ERR016829
ERR1439608
ERR2090542
ERR1947817
ERR1399991
ERR1947543
ERR1440470
ERR907050
ERR054315
ERR1438029
ERR316597
ERR750832
ERR460463
ERR876685
ERR774098
ERR876593
ERR1422599
ERR751181
ERR331415
ERR066191
ERR1066108
ERR449838
ERR1756482
ERR052641
ERR1065330
ERR068043
ERR730470
ERR051523
ERR742500
ERR646541
ERR1439219
ERR057785
ERR054337
ERR1422649
ERR1439869
ERR338172
ERR714276
ERR1439565
ERR051473
ERR714550
ERR052024
ERR1756417
ERR2091028
ERR714185
ERR1440804
ERR067903
ERR1214457
ERR064102
ERR222979
ERR657106
ERR1440313
ERR1400392
ERR913309
ERR316594
ERR1438661
ERR097246
ERR1947686
ERR1065416
ERR870328
ERR1438159
ERR876526
ERR1400391
ERR505713
ERR449855
ERR900678
ERR461262
ERR1439137
ERR097270
ERR2090680
ERR1438727
ERR052464
ERR1422552
ERR907111
ERR1202157
ERR701870
ERR1400184
ERR908858
ERR054445
ERR596406
ERR054467
ERR870071
ERR2090962
ERR028749
ERR1400338
ERR600222
ERR570474
ERR1788456
ERR862464
ERR449178
ERR1438242
ERR876522
ERR907082
ERR774022
ERR730809
ERR048222
ERR2089816
ERR600239
ERR755401
ERR1065196
ERR1947631
ERR1947452
ERR1400402
ERR039640
ERR1288893
ERR1106791
ERR516670
ERR742676
ERR1439666
ERR1192054
ERR925030
ERR054330
ERR048006
ERR1439624
ERR1439634
ERR2091041
ERR913383
ERR1065775
ERR568471
ERR501610
ERR632873
ERR1066043
ERR1440756
ERR1066189
ERR909265
ERR774644
ERR909215
ERR1400121
ERR714672
ERR657000
ERR1422491
ERR714346
ERR1438835
ERR907474
ERR1439637
ERR1788320
ERR876467
ERR2090722
ERR316611
ERR742629
ERR600518
ERR736904
ERR028458
ERR1400057
ERR1438968
ERR600567
ERR1066273
ERR568499
DRR141027
ERR1453513
ERR870037
ERR907680
ERR716199
ERR461126
ERR2091223
ERR2090431
ERR2089360
ERR1400493
ERR1947500
ERR1453540
ERR065328
ERR273529
ERR1440417
DRR141057
ERR730632
ERR742679
ERR057933
ERR1065358
ERR461737
ERR714514
ERR742638
ERR908880
ERR907010
ERR1947285
ERR662454
ERR980189
ERR064156
ERR2612090
ERR925536
ERR048001
ERR774490
ERR054300
ERR714576
ERR056806
ERR909020
ERR1440503
ERR049123
ERR505500
ERR064020
ERR1437938
ERR072232
ERR730641
ERR714553
ERR1764044
ERR042162
ERR1440744
ERR2089682
ERR633070
ERR1422520
ERR1788404
ERR730911
ERR222999
ERR1066102
ERR1439343
ERR1202577
ERR051465
ERR461162
ERR646615
ERR461097
ERR129107
ERR907620
ERR2089662
ERR925092
ERR1439318
ERR057940
ERR568578
ERR1192199
ERR908976
ERR997687
ERR755573
ERR577999
ERR862296
ERR2091272
ERR1788479
ERR1836941
ERR2091164
ERR338238
ERR600485
ERR433675
ERR714678
ERR907169
ERR063825
ERR049088
ERR2091211
ERR1399822
ERR907597
ERR913199
ERR1400173
ERR870000
ERR2089560
ERR052070
ERR657317
ERR059359
ERR2091006
ERR742605
ERR051938
ERR506043
ERR1453558
ERR730811
ERR742514
ERR1440378
ERR1439177
ERR433782
ERR980337
ERR1065781
ERR2089838
ERR388838
ERR1065925
ERR2612111
ERR084160
ERR1202427
ERR054370
ERR461246
ERR1788553
ERR662372
ERR1081454
ERR084165
ERR1065255
ERR042198
ERR048138
ERR907308
ERR051497
ERR2091082
ERR662335
ERR057780
ERR2089721
ERR054530
ERR1440020
ERR742463
ERR065303
ERR054339
ERR2089710
ERR057837
ERR1065777
ERR2090937
ERR568496
ERR461398
ERR2089782
ERR1438970
ERR907097
ERR1065724
ERR2090856
ERR425505
ERR540672
ERR1065859
ERR1202288
ERR1540704
ERR2090668
DRR098683
ERR057938
ERR048132
ERR352037
ERR984294
ERR913478
ERR657214
ERR908900
ERR730434
ERR044940
ERR129094
ERR907301
ERR516680
ERR470269
ERR1439866
ERR039564
ERR501606
ERR1947157
ERR773903
ERR2090688
ERR907610
ERR069587
ERR2090410
ERR2090652
ERR461363
ERR716127
ERR646611
ERR907033
ERR449745
ERR1438692
ERR049082
ERR485958
ERR1453632
ERR751050
ERR460421
ERR662433
ERR067964
ERR907560
ERR907291
ERR033119
ERR049993
ERR1400378
ERR907509
ERR714226
ERR2852067
ERR1422384
ERR716202
ERR051575
ERR505927
ERR044883
SRR2072377
ERR870067
ERR773816
ERR730593
ERR067867
ERR097344
ERR657363
ERR449798
ERR018024
ERR540664
ERR742582
ERR632987
ERR1439114
ERR568755
ERR909094
ERR913235
ERR1439431
ERR697281
ERR044873
ERR460198
ERR2612110
ERR1106787
ERR505850
ERR072202
ERR067861
ERR063844
ERR1400533
ERR600351
ERR1439858
ERR425501
ERR980111
ERR129135
ERR1400568
ERR730233
ERR461612
ERR755315
ERR1438173
ERR047928
ERR046095
ERR054246
ERR1440312
ERR774044
ERR045013
ERR600606
ERR730368
ERR925383
ERR1065315
ERR909278
ERR1202122
ERR736923
ERR907414
ERR600622
ERR461597
ERR1422572
ERR056775
ERR1439175
ERR907767
ERR1437956
ERR1756436
ERR913187
ERR540477
ERR980010
ERR1438497
ERR1947737
ERR736907
ERR388835
ERR433502
ERR1400437
ERR097257
ERR1430845
ERR907480
ERR1066130
ERR714282
ERR1440213
ERR1438978
ERR554878
ERR568486
ERR774594
ERR730698
ERR2089430
ERR1400015
ERR1214578
ERR657209
ERR2091043
ERR226371
ERR449167
ERR862423
ERR340892
ERR908891
ERR257355
ERR600420
ERR1947235
ERR129138
ERR1106770
ERR870141
ERR1438572
ERR876523
ERR1440698
ERR1439661
ERR057827
ERR925222
ERR107531
ERR689510
ERR326712
ERR044911
ERR1439878
ERR1453723
ERR909032
ERR907255
ERR1399976
ERR2667086
ERR2091103
ERR909039
ERR1065513
ERR047975
ERR730843
ERR907367
ERR1066243
ERR1439225
ERR600250
ERR600583
ERR1788391
ERR107487
ERR1439561
ERR1288860
ERR906995
ERR568460
ERR657121
ERR2089738
ERR1440855
ERR755324
ERR730850
ERR1065966
ERR501532
ERR742666
ERR066301
ERR884414
ERR046152
ERR907727
ERR1439759
ERR1439785
ERR870130
ERR1947300
ERR730769
ERR1438965
ERR714161
ERR1439208
ERR044964
ERR1440446
ERR742593
ERR1438996
ERR056853
ERR097245
ERR049957
ERR1065504
ERR028598
ERR632909
ERR907336
ERR2090970
ERR461778
ERR039619
ERR023358
ERR056773
ERR1788196
ERR906951
ERR1066341
ERR1440381
ERR1439204
ERR1202221
ERR470442
ERR470207
ERR774645
ERR490751
ERR577984
ERR750799
ERR1400375
ERR054442
ERR913276
ERR646618
ERR870242
ERR2090637
ERR1400474
ERR751114
ERR730297
ERR461811
ERR2089410
ERR2091025
ERR907573
ERR876527
ERR063858
ERR1066034
ERR438982
ERR742607
ERR876503
ERR461789
ERR1438144
ERR1438119
DRR098672
ERR1439250
ERR1422654
ERR540462
ERR388801
ERR1400334
ERR1453555
ERR730855
ERR1440485
ERR063866
ERR2089406
ERR2667088
ERR956467
ERR2089696
ERR057845
ERR540679
ERR1400282
ERR1214509
ERR570412
ERR755446
ERR742681
ERR1439330
ERR1066127
ERR470274
ERR338170
ERR461521
ERR632960
ERR046058
ERR097329
ERR1439384
ERR907507
ERR600353
ERR449254
ERR1191945
ERR449145
ERR742558
ERR2852121
ERR051644
ERR1947383
ERR906971
ERR2090969
ERR1788559
ERR633091
ERR064144
ERR979945
ERR107513
ERR129060
ERR023460
ERR907337
ERR570469
ERR1453667
ERR742447
ERR331442
ERR1438487
ERR632981
ERR570431
ERR338191
ERR084256
ERR461453
ERR1214546
ERR870218
ERR2667076
ERR925289
ERR862463
ERR2090873
ERR540576
ERR997528
ERR1439682
ERR461357
ERR908908
ERR774314
ERR1947583
ERR750813
ERR907186
ERR907300
ERR997611
ERR046127
ERR913253
ERR750844
ERR1440012
ERR1422526
ERR689521
ERR600415
ERR907178
ERR774297
ERR461800
ERR774333
ERR540496
ERR1947447
ERR461277
ERR1192045
ERR570406
ERR845745
ERR1439906
ERR1007886
ERR979985
ERR016736
ERR1399866
ERR1422594
ERR907494
ERR042140
ERR505678
ERR870036
ERR925576
ERR501614
ERR2091036
ERR057931
ERR470304
ERR1437923
ERR1947684
ERR714474
ERR1440350
ERR755340
ERR1439697
ERR1065558
ERR019702
ERR1439083
ERR714686
ERR033120
ERR540624
ERR052645
ERR774702
ERR089635
ERR1202499
ERR1947340
ERR755442
ERR633100
ERR1440782
ERR1440174
ERR540341
DRR141042
ERR129145
ERR907254
ERR1947780
ERR1440858
ERR925183
ERR907763
ERR730303
ERR1192111
ERR2090775
ERR042201
ERR054228
ERR1756420
ERR586428
ERR979929
ERR1438003
DRR098626
ERR907338
ERR502540
ERR449791
ERR1439562
ERR632952
ERR425365
ERR048073
ERR1438728
ERR742348
ERR570462
ERR054406
ERR884464
ERR052591
ERR1947572
ERR1400178
ERR900666
ERR975592
ERR1202512
ERR097253
ERR1066275
ERR600226
ERR600134
ERR460958
ERR050049
ERR1440112
ERR714510
ERR701853
ERR913157
ERR742366
ERR124241
ERR1422459
ERR1947444
ERR331463
ERR2090615
ERR056891
ERR1788476
ERR870202
ERR056849
ERR461846
ERR1214464
ERR1438833
ERR1400123
ERR069748
ERR1399917
ERR1400380
ERR505858
ERR980017
ERR690935
ERR2091283
ERR064049
ERR774722
ERR1399812
ERR338235
ERR054362
ERR2852086
ERR1422363
ERR1947717
ERR056701
ERR461791
ERR773876
ERR060026
ERR129209
ERR1400498
ERR084306
ERR461720
ERR1065828
ERR596393
ERR470210
ERR1422511
ERR1440539
ERR1399826
ERR730627
ERR540473
ERR1399915
ERR028768
ERR540590
ERR774584
ERR755605
ERR909244
ERR730842
ERR054460
ERR1214587
ERR1438231
ERR568674
ERR056718
ERR066319
ERR433730
ERR980108
ERR907705
ERR1438599
ERR016782
ERR1214617
ERR2091170
ERR1400218
ERR1439315
ERR714468
ERR1756485
ERR023343
ERR975607
ERR540538
ERR046123
ERR1192067
ERR540352
ERR1439205
ERR1333965
ERR979950
ERR730802
ERR129182
ERR1438118
ERR774184
ERR016735
ERR1439748
ERR072184
ERR1440750
ERR1440238
ERR461237
ERR326720
ERR1422602
ERR065967
ERR1065742
ERR044926
ERR646580
ERR540474
ERR1795487
ERR1440509
ERR1788240
ERR900680
ERR1400022
ERR862517
ERR1400276
ERR900681
ERR052511
ERR273485
ERR884394
ERR1065159
ERR1438804
ERR1437976
ERR2852139
ERR980135
ERR997529
ERR1439771
ERR1788195
ERR1439246
ERR1400132
ERR060008
ERR716207
ERR1947621
ERR730215
ERR714582
ERR1422430
ERR1438062
ERR1065326
ERR1440323
ERR907314
ERR869879
ERR907846
ERR449189
ERR057881
ERR505662
ERR1638464
ERR714687
ERR540628
ERR1065691
ERR1440360
ERR1947581
ERR907690
ERR884336
ERR714465
ERR657338
ERR069639
ERR714367
ERR316587
ERR1214434
ERR2091286
ERR1400500
ERR433532
ERR568571
ERR460960
ERR774004
ERR2090795
ERR434024
ERR340851
ERR129171
ERR1202525
ERR449205
ERR1214549
ERR1788407
ERR980081
ERR869869
ERR568776
ERR1788241
ERR496940
ERR1214414
ERR600574
ERR2852057
ERR1066347
ERR690900
ERR1400571
ERR048041
ERR024254
ERR870285
ERR316640
ERR067772
ERR2089281
ERR1439874
ERR063940
ERR1440617
ERR1947317
ERR046201
ERR913287
ERR2090787
ERR1422546
ERR045025
ERR470351
ERR045404
ERR907606
ERR072198
ERR059993
ERR461361
ERR1400001
ERR907028
ERR2089799
ERR980170
ERR774553
ERR1065961
ERR067804
ERR909137
ERR774723
ERR067957
ERR273541
ERR730841
ERR449149
ERR2089413
ERR906970
ERR714458
ERR506047
ERR047924
ERR774051
ERR129194
ERR632908
ERR052401
ERR633110
ERR433851
ERR1453691
ERR909236
ERR730544
ERR1400455
ERR470216
ERR870246
ERR1947303
ERR1202553
ERR657041
ERR570377
ERR1439491
ERR460191
ERR600624
ERR273531
ERR461120
ERR730364
ERR862358
ERR2852083
DRR098656
ERR1438303
ERR1438740
ERR1439907
ERR1440341
ERR730406
ERR1066373
ERR1947843
ERR1065822
ERR845790
ERR633034
ERR461692
ERR054645
ERR909098
ERR714289
ERR913122
ERR516623
ERR388802
ERR051419
ERR870287
ERR540497
ERR470430
ERR226348
ERR057936
ERR1947267
ERR326727
ERR730536
ERR2091219
ERR2852082
ERR925270
ERR023572
ERR2090402
ERR1400367
ERR226363
ERR907565
ERR063796
ERR980075
ERR1399892
ERR316659
ERR774271
ERR730657
ERR774014
ERR505545
ERR646535
ERR046077
ERR129057
ERR697264
ERR060006
ERR425380
ERR1947559
ERR600458
ERR033146
ERR069590
ERR461148
ERR742441
ERR925575
ERR018049
ERR1438346
ERR1440665
ERR540367
ERR1947468
ERR907369
ERR913103
ERR129169
ERR068042
ERR1202382
ERR1788448
ERR460192
ERR1065148
ERR540551
ERR065960
ERR2089856
ERR470492
ERR505539
ERR1065386
ERR2089307
ERR876688
ERR461261
ERR068020
ERR1065260
ERR051858
ERR925363
ERR1947310
ERR925241
ERR714539
ERR1788519
ERR461324
ERR045046
ERR433739
ERR054379
ERR2089697
ERR049113
ERR097235
ERR2089544
ERR730334
ERR069620
ERR925273
ERR461864
ERR876462
ERR730217
ERR084200
ERR068000
ERR884363
ERR1947580
ERR470336
ERR069685
ERR064212
ERR1065662
ERR016830
ERR909071
ERR997492
ERR1214570
ERR316595
ERR997626
ERR2090511
ERR979884
ERR913061
ERR063885
ERR1438547
ERR063819
ERR054447
ERR064065
ERR063797
ERR064214
ERR1947481
ERR063883
ERR047977
ERR646606
ERR540516
ERR907175
ERR1439752
ERR051453
ERR2089643
ERR980059
ERR913116
ERR1947808
ERR028788
ERR1214398
ERR316622
ERR223027
ERR054651
ERR057965
ERR1399990
ERR1438958
ERR730391
ERR069592
ERR755326
ERR1438177
ERR1399952
ERR1065679
ERR461245
ERR697262
ERR273487
ERR1422506
ERR980084
ERR600285
ERR433670
ERR1400353
ERR060011
ERR997675
ERR084163
ERR1202452
ERR057770
ERR1422480
ERR069640
ERR997571
ERR730745
ERR461662
ERR054336
ERR044920
ERR907018
ERR316858
ERR2089534
ERR461125
ERR884380
ERR2090858
ERR1439810
ERR980097
ERR461504
ERR540495
ERR1439764
ERR730950
ERR755588
ERR052647
ERR1065823
ERR730493
ERR047105
ERR2091207
ERR1214647
ERR568556
ERR1066109
ERR2091032
ERR1288846
ERR460466
ERR059973
ERR316910
ERR1400070
ERR433887
ERR1947248
ERR056876
ERR2089402
ERR063842
ERR129092
ERR1440019
ERR870081
ERR1439811
ERR1065298
ERR2090414
ERR876774
ERR1065488
ERR690930
ERR714583
ERR072203
ERR862320
ERR059987
ERR633023
ERR1788140
ERR1788468
ERR433549
ERR1065431
ERR048125
ERR2091251
ERR913206
ERR907090
ERR470237
ERR773757
ERR600083
ERR730284
ERR997588
ERR730650
ERR1214571
ERR506027
ERR925641
ERR054350
ERR1192006
ERR909190
ERR774358
ERR730442
ERR045353
ERR050079
ERR714498
ERR984287
ERR1788561
ERR907527
ERR1400431
ERR600379
ERR714221
ERR714602
ERR701861
ERR046093
ERR657186
ERR540694
ERR774075
ERR1191848
ERR2089781
ERR047116
ERR1066214
ERR1947373
ERR662459
ERR2091134
ERR909024
ERR1947164
ERR1106802
ERR876515
ERR046141
ERR226389
ERR869828
ERR067982
ERR2091051
ERR884462
ERR1947594
ERR773867
ERR490795
ERR1788147
ERR047897
ERR051421
ERR568630
ERR449225
ERR066265
ERR1422370
ERR2091026
ERR2090880
ERR069670
ERR460413
ERR925087
ERR1422541
ERR1439364
ERR1400445
ERR1066138
ERR2089267
ERR714628
ERR461584
ERR063898
ERR980093
ERR064058
ERR1192053
ERR1439440
ERR2089209
ERR876488
ERR1440856
ERR742440
ERR714331
ERR1214637
ERR1399937
ERR051982
ERR044966
ERR048124
ERR1400105
ERR1947145
ERR1788431
ERR1439557
ERR701810
ERR2091262
ERR907099
ERR2089672
ERR1453631
ERR1192197
ERR742641
ERR708297
ERR1066301
ERR2667101
ERR646550
ERR056850
ERR568688
ERR876602
ERR056797
ERR907117
ERR730210
ERR632897
ERR690924
ERR1439552
ERR2090698
ERR913490
ERR129032
ERR1400403
ERR568660
ERR1214706
ERR461181
ERR570449
ERR461334
ERR505934
ERR730724
ERR907499
ERR316723
ERR124222
ERR1947570
ERR657230
ERR1795469
ERR1947629
ERR730810
ERR067787
ERR869857
ERR1788382
ERR1439913
ERR730644
ERR907616
ERR742612
ERR044976
ERR730575
ERR909062
ERR730522
ERR470186
ERR1438711
ERR869852
ERR568656
ERR067786
ERR1788439
ERR2089513
ERR072178
ERR1439548
ERR600333
ERR1400373
ERR1400098
ERR1795476
ERR540641
ERR774291
ERR048018
ERR1422404
ERR907066
ERR2090422
ERR1756473
ERR461615
ERR461716
ERR065294
ERR1288836
ERR907757
ERR1288862
ERR869912
ERR870191
ERR1764040
ERR054597
ERR1440621
ERR845757
ERR057882
ERR925400
ERR2090556
ERR1439733
ERR907869
ERR540650
ERR460489
ERR979999
ERR906975
ERR461232
ERR039627
ERR129033
ERR1422668
ERR124234
ERR461051
ERR656995
ERR1065296
ERR049119
ERR570428
ERR084278
ERR570450
ERR505534
ERR876646
ERR1065994
ERR1947278
ERR2089403
ERR1288832
ERR925091
ERR1438462
ERR2090758
ERR018043
ERR433507
ERR505652
ERR1400518
ERR054265
ERR1788447
ERR690934
ERR657197
ERR1453613
ERR1288812
ERR980088
ERR1947287
ERR1422588
ERR1440660
ERR997490
ERR697271
ERR997635
ERR505689
ERR024265
ERR1540706
ERR047150
ERR586378
ERR907091
ERR1106736
ERR1439029
ERR1438423
ERR273506
ERR570456
ERR736937
ERR1453703
ERR051635
ERR997599
ERR907287
ERR064008
ERR1438618
ERR540670
ERR1947776
ERR1947760
ERR751055
ERR316740
ERR054327
ERR690947
ERR925356
ERR054515
ERR1440846
ERR755582
ERR1795464
ERR774249
ERR870053
ERR425494
ERR975613
ERR1202354
ERR1439579
ERR438993
ERR470401
ERR1333972
ERR956290
ERR862445
ERR2089810
ERR1400371
ERR1192062
ERR755456
ERR751078
ERR044965
ERR980202
ERR907031
ERR316739
ERR2667141
ERR925336
ERR751138
ERR774146
ERR862352
ERR907469
ERR084322
ERR697269
ERR907282
ERR066233
ERR1400342
ERR044936
ERR586415
ERR057883
ERR2852145
ERR1453544
ERR331412
ERR054378
ERR1065699
ERR925332
ERR657351
ERR2091011
ERR1756398
ERR072229
ERR1947741
ERR1947554
ERR388900
ERR925627
ERR068037
ERR068050
ERR657307
ERR068012
ERR048093
ERR657324
ERR461728
ERR461677
ERR1214639
SRR8157548
ERR024241
ERR016843
ERR045366
ERR1438244
ERR876630
ERR064199
ERR023334
ERR774041
ERR862273
ERR1947286
ERR1399850
ERR773990
ERR2089832
ERR730662
ERR054499
ERR1453686
ERR755583
ERR084244
ERR900657
ERR1788418
ERR1437977
ERR047125
ERR1065307
ERR1439120
ERR1788148
ERR2089803
ERR2090550
ERR697246
ERR568473
ERR1440807
ERR1106749
ERR742485
ERR461608
ERR1440712
ERR862305
ERR057906
ERR980040
ERR907362
ERR540643
ERR501541
ERR1440747
ERR925245
ERR1788540
ERR1947575
ERR690879
ERR907412
ERR331407
ERR425391
ERR689537
ERR2090798
ERR089617
ERR1438390
ERR505805
ERR742575
ERR1192038
ERR909052
ERR1191867
ERR1439564
ERR1439964
ERR067859
ERR505502
ERR925283
ERR1438621
ERR084282
ERR1065278
ERR730184
ERR460936
ERR742458
ERR1400156
ERR1400529
ERR1788486
ERR067817
ERR845752
ERR689539
ERR1399980
ERR340874
ERR338198
ERR1422356
ERR884419
ERR755365
ERR2090768
ERR1202453
ERR331391
ERR1399997
ERR1438742
ERR067769
ERR1788206
ERR069629
ERR1440637
ERR862531
ERR433597
ERR024272
ERR751092
ERR461239
ERR568727
ERR019703
ERR689530
ERR505687
ERR876624
ERR900667
ERR2090750
ERR1066002
ERR907422
ERR048092
ERR066245
ERR751172
ERR1400617
ERR1437974
ERR1438568
ERR2090608
ERR907716
ERR774056
ERR540521
ERR1202594
ERR956508
ERR051438
ERR1065122
ERR907413
ERR908951
ERR1788574
ERR1440120
ERR048136
ERR2089790
ERR730687
ERR461292
ERR449157
ERR997567
ERR979893
ERR054395
ERR568616
ERR909124
ERR701782
ERR730826
ERR884354
ERR997601
ERR054566
ERR1947143
ERR909077
ERR1065244
ERR1065156
ERR1788177
ERR742417
ERR568525
ERR1065921
ERR913163
ERR600187
ERR913423
ERR063810
ERR388905
ERR069733
ERR1438921
ERR449247
ERR039591
ERR1439141
ERR714477
ERR264332
ERR913528
ERR774013
ERR646531
ERR129072
ERR862294
ERR222991
ERR023337
ERR596385
ERR1788232
ERR028791
ERR925543
ERR2090724
ERR568603
ERR1214631
ERR870227
ERR690889
ERR925179
ERR1438368
ERR907799
ERR054617
ERR774300
ERR461372
ERR460487
ERR054404
ERR925381
ERR054308
ERR750989
ERR774263
ERR1438767
ERR586348
ERR2089289
ERR907013
ERR600401
ERR690857
ERR067797
ERR024240
ERR774103
ERR046063
ERR1438481
ERR600169
ERR1202224
ERR338217
ERR997487
ERR2089760
ERR1440145
ERR470163
ERR907602
ERR461825
ERR1440572
ERR097331
ERR774308
ERR051506
ERR1065272
ERR909299
ERR925089
ERR751084
ERR338196
ERR425388
ERR751193
ERR1214547
ERR1214541
ERR449196
ERR600208
ERR129052
ERR264328
ERR461799
ERR433702
ERR907065
ERR774589
ERR1440457
ERR876621
ERR1422388
ERR1399845
ERR1202271
ERR063937
ERR1440275
ERR1440222
ERR257356
ERR876598
ERR909237
ERR907794
ERR331409
ERR906979
ERR068028
ERR870080
ERR067768
ERR1788218
ERR845748
ERR1947613
ERR461071
ERR1400052
ERR913298
ERR470271
ERR023332
ERR925131
ERR1214528
ERR316621
ERR028739
ERR2090966
ERR084177
ERR067857
ERR046105
ERR501562
ERR701802
ERR316708
ERR1439463
ERR433746
ERR461089
ERR1438609
ERR2089511
ERR1202286
ERR736911
ERR1202219
ERR049120
ERR1438395
ERR069637
ERR052615
ERR907058
ERR1438457
ERR066234
ERR600532
ERR690858
ERR774746
ERR540611
ERR568566
ERR501630
ERR1440527
ERR069793
ERR2089407
ERR1439459
ERR433627
ERR045427
ERR876632
ERR1065692
ERR657119
ERR2090891
ERR690867
ERR054385
ERR908941
ERR1440810
ERR884318
ERR570417
ERR1947628
ERR1400514
ERR600256
ERR1065557
ERR870186
ERR461131
ERR1065586
ERR1438158
ERR129187
ERR578002
ERR1066357
ERR1399873
ERR449724
ERR470405
ERR1400531
ERR1453592
ERR869987
ERR063795
ERR1422482
ERR129113
ERR1214611
ERR1440542
ERR2612077
ERR907556
ERR907650
ERR1453695
ERR461036
ERR980080
ERR433977
ERR1399881
ERR316642
ERR925374
ERR909102
ERR876536
ERR042178
ERR016813
ERR568740
ERR461792
ERR900711
ERR697228
ERR059971
ERR433515
ERR016699
ERR084175
ERR505831
ERR751189
ERR016689
ERR057762
ERR925597
ERR646552
ERR048131
ERR1438200
ERR730735
ERR067938
ERR2852049
ERR066214
ERR2089440
ERR742520
ERR016766
ERR065315
ERR226382
ERR1066255
ERR1440114
ERR1422593
ERR449807
ERR908956
ERR461172
ERR388846
ERR066315
ERR1065515
ERR505811
ERR751119
ERR2090513
ERR326743
ERR2089483
ERR326741
ERR980123
ERR129062
ERR097433
ERR2090827
ERR461244
ERR1066144
ERR600346
ERR066241
ERR1440029
ERR1453548
ERR997606
ERR997471
ERR997554
ERR1065745
ERR461241
ERR1438629
ERR742647
ERR774621
ERR1947470
ERR1438442
ERR909316
ERR870093
ERR697220
ERR2089465
ERR1065194
ERR1440256
ERR316629
ERR1065300
ERR750998
ERR600475
ERR490712
ERR1788543
ERR540476
ERR1214415
ERR067994
ERR742560
ERR697286
ERR1400501
ERR908919
ERR1453580
ERR048150
ERR913137
ERR714279
ERR1202592
ERR044865
ERR1440549
ERR632956
ERR054254
ERR862297
ERR862408
ERR052394
ERR730160
ERR2090765
ERR048207
ERR730445
ERR870019
ERR2612105
ERR461034
ERR069747
ERR273546
ERR064036
ERR736914
ERR449805
ERR600426
ERR2091174
ERR870084
ERR1065414
ERR714472
ERR870223
ERR018040
ERR907440
ERR1440300
ERR054544
ERR633041
ERR774610
ERR909066
ERR505748
ERR774290
ERR2090919
ERR1788186
ERR054583
ERR540539
ERR2089872
ERR1400283
ERR750814
ERR069693
ERR1795458
ERR540536
ERR501611
ERR129106
ERR1430864
ERR461740
ERR2852087
ERR1400153
ERR2089436
ERR2090976
ERR028741
ERR909224
ERR1440644
ERR054608
ERR773760
ERR2090512
ERR730530
ERR461562
ERR065953
ERR1440231
ERR072221
ERR1438982
ERR907053
ERR051584
ERR1065229
ERR023440
ERR1440403
DRR141022
ERR884417
ERR774169
ERR1214508
ERR048064
ERR662455
ERR129089
ERR730711
ERR577957
ERR1440840
ERR690907
ERR913236
ERR913263
ERR1202434
ERR505527
ERR1065372
ERR052071
ERR048169
ERR907603
ERR063862
ERR449741
ERR1440367
ERR501572
ERR1439830
ERR730213
ERR876570
ERR129051
ERR907375
ERR2090789
ERR273536
ERR047961
ERR1214665
ERR1400468
ERR1947673
ERR1440080
ERR907211
ERR750849
ERR063946
ERR048070
ERR925051
ERR925095
ERR129198
ERR907159
ERR1438413
ERR716193
ERR056834
ERR657029
ERR1202440
ERR907681
ERR540629
ERR1202459
ERR461058
ERR876691
ERR129115
ERR540414
ERR1400405
ERR066244
ERR570392
ERR470392
ERR1440820
ERR870284
ERR540678
ERR984277
ERR1438646
ERR449175
ERR907644
ERR129121
ERR633032
ERR051544
ERR069595
ERR470182
ERR049945
ERR049949
ERR1422489
ERR907268
ERR326758
ERR980169
ERR742595
ERR750880
ERR907843
ERR774172
ERR568701
ERR1438973
ERR016738
ERR1065201
ERR1947371
ERR730508
ERR774135
ERR774683
ERR067827
ERR2090922
ERR870195
ERR449162
ERR909268
ERR913541
ERR047974
ERR461225
ERR2090707
ERR063881
DRR141050
ERR1438928
ERR1288897
ERR1106807
ERR2089807
ERR1438677
ERR1440008
ERR1438878
ERR1065282
ERR048139
ERR016825
ERR913177
ERR1422412
ERR600515
ERR907851
ERR048224
ERR1438249
ERR1065689
ERR997592
ERR540584
ERR1438849
ERR2089404
ERR862409
ERR1947592
ERR042204
ERR600203
ERR1422450
ERR063816
ERR501476
ERR2091126
ERR870188
ERR044974
ERR554837
ERR406039
ERR1439165
ERR067869
ERR461785
ERR264394
ERR2090568
ERR845795
ERR069763
ERR050028
ERR490783
ERR876608
ERR1438667
ERR461350
ERR057983
ERR755448
ERR909320
ERR1439840
ERR460931
ERR1440468
ERR701809
ERR1065857
ERR730401
ERR1065726
ERR1439131
ERR1400108
ERR714596
ERR1453625
ERR925315
ERR2091080
ERR1202132
ERR1192017
ERR884343
ERR884434
ERR1065204
ERR909192
ERR570434
ERR461333
ERR1202415
ERR470288
ERR273525
ERR540359
ERR045429
ERR1065890
ERR067880
ERR884369
ERR257224
ERR048024
ERR632958
ERR1214435
ERR913085
ERR632876
ERR063969
ERR461736
ERR042179
ERR1422495
ERR331466
ERR1439167
ERR084269
ERR1400513
ERR1106769
ERR264457
ERR1065590
ERR1065408
ERR1440515
ERR774344
ERR470168
ERR876647
ERR1947379
ERR311064
ERR774543
ERR470366
ERR1202337
ERR1214443
ERR449158
ERR1214653
ERR107529
ERR1947530
ERR2852080
ERR1438364
ERR1065427
ERR049961
ERR554885
ERR742554
ERR470270
ERR773859
ERR1438310
ERR1400055
ERR577950
ERR129066
ERR048167
ERR1947665
ERR1438905
ERR097358
ERR067977
ERR1422375
ERR1400586
ERR049104
ERR1438763
ERR697234
ERR1947381
ERR461288
ERR1422550
ERR600618
ERR129134
ERR051477
ERR1065801
ERR1453619
ERR449789
ERR1430803
ERR774628
ERR2089706
ERR1439808
ERR056688
ERR044951
ERR1066091
ERR714454
ERR1439449
ERR701831
ERR1202128
ERR044900
ERR913121
ERR697292
ERR1947529
ERR975616
ERR072192
ERR869961
ERR065322
ERR2667090
ERR2090694
ERR273522
ERR1437990
ERR1439425
ERR869880
ERR1400232
ERR876541
ERR063904
ERR730752
ERR461018
ERR925157
ERR876683
ERR064095
ERR1400081
ERR1439000
ERR570414
ERR461542
ERR750838
ERR1065833
ERR1439685
ERR433870
ERR646538
ERR1191919
ERR1440683
ERR072241
ERR433934
ERR697261
ERR690918
ERR461023
ERR338250
ERR1788212
ERR755607
ERR907073
ERR226342
ERR907030
ERR1066368
ERR925200
ERR1191954
ERR600153
ERR907019
ERR461767
ERR1422432
ERR773907
ERR2091136
ERR048157
ERR063935
ERR1065401
ERR730308
ERR1065305
ERR716248
ERR2667108
ERR1191915
ERR1439401
ERR1288873
ERR907103
ERR869855
ERR066248
ERR714305
ERR2090532
ERR052629
ERR980340
ERR1438235
ERR730791
ERR701841
ERR051533
ERR1422391
ERR107536
ERR064042
ERR568720
ERR913464
ERR1453629
ERR054285
ERR1066293
ERR461087
ERR1422371
ERR490727
ERR097346
ERR2612085
ERR1191947
ERR876668
ERR1400016
ERR570732
ERR2090564
ERR057759
ERR907246
ERR730257
ERR1400516
ERR461421
ERR1202522
ERR1399800
ERR540368
ERR1947486
ERR023321
ERR1947579
ERR2852141
ERR048158
ERR047106
ERR1439062
ERR1066314
ERR1422612
ERR129132
ERR051867
ERR1947211
ERR046720
ERR1202419
ERR600408
ERR1440108
ERR600576
ERR045789
ERR600200
ERR714448
ERR1438812
ERR051669
ERR909180
ERR470447
ERR273533
ERR925301
ERR1399974
ERR331457
ERR909304
ERR1422613
ERR662444
ERR1440147
ERR516655
ERR129118
ERR774120
ERR2612050
ERR460437
ERR1065629
ERR271793
ERR540482
ERR129029
ERR129172
ERR066329
ERR316890
ERR069598
ERR016667
ERR730824
ERR980353
ERR2089315
ERR016663
ERR018081
ERR433650
ERR730871
ERR1788474
ERR2667106
ERR2089378
ERR449137
ERR045391
ERR600154
ERR750822
ERR907785
ERR433901
ERR1214561
ERR1400131
ERR714716
ERR633053
ERR1400554
ERR1430831
ERR067917
ERR1438591
ERR870323
ERR2090423
ERR461009
ERR755447
ERR054520
ERR774179
ERR984290
ERR862503
ERR064072
ERR2090733
ERR2852075
ERR1399949
ERR1947802
ERR908868
ERR1440620
ERR980057
ERR742335
ERR1422525
ERR913568
ERR913530
ERR461865
ERR997597
ERR388868
ERR632935
ERR226359
ERR907626
ERR016846
ERR913078
ERR907583
ERR773754
ERR1947498
ERR1399962
ERR1065180
ERR490736
ERR1065713
ERR907761
ERR264295
ERR633113
ERR067795
ERR2090980
ERR876596
ERR069622
ERR1202155
ERR755567
ERR023601
ERR054602
ERR2089439
ERR1440047
ERR697255
ERR730751
ERR1453581
ERR862280
ERR1400438
ERR540630
ERR1756408
ERR714286
ERR913118
ERR586351
ERR1440420
ERR044889
ERR1202283
ERR051425
ERR925590
ERR2089340
ERR257252
ERR997536
ERR1214437
ERR461308
ERR870085
ERR742664
ERR051455
ERR907341
ERR054289
ERR439000
ERR1202429
ERR2090583
ERR460414
ERR1202210
ERR460940
ERR1214416
ERR730653
ERR540607
ERR1453566
ERR1214455
ERR1438822
ERR050013
ERR774101
ERR600530
ERR980332
ERR326753
ERR1836942
ERR913277
ERR980070
ERR862516
ERR1400068
ERR425360
ERR755439
ERR755460
ERR925380
ERR054618
ERR1288844
ERR051553
ERR049124
ERR1065199
ERR1438138
ERR884301
ERR2667123
ERR039646
ERR1440619
ERR925337
ERR907247
ERR925621
ERR028805
ERR051665
ERR1438752
ERR1065277
ERR1439034
ERR470312
ERR600326
ERR067837
ERR751168
ERR1288845
ERR907232
ERR1453690
ERR975614
ERR1440203
ERR054550
ERR047140
ERR388872
ERR689527
ERR048027
ERR2091114
ERR501506
ERR056857
ERR470427
ERR1202138
ERR1400576
ERR069789
ERR067897
ERR701805
ERR1430837
ERR065355
ERR600306
ERR876516
ERR1438167
ERR907697
ERR1440435
ERR461038
ERR069735
ERR600332
ERR774376
ERR2091147
ERR925288
ERR460438
ERR1438608
ERR908987
ERR1440541
ERR2091187
ERR742354
ERR033129
ERR1202391
ERR997494
ERR2089873
ERR2090871
ERR997639
ERR449129
ERR1439041
ERR124271
ERR980336
ERR907629
ERR997608
ERR690864
ERR129084
ERR755543
ERR1007875
ERR600348
ERR461077
ERR2089812
ERR907047
ERR1399798
ERR049079
ERR907529
ERR1439941
ERR773822
ERR047920
ERR316699
ERR064114
ERR750877
ERR1430867
ERR876498
ERR586316
ERR470148
ERR490766
ERR461797
ERR054578
ERR1439997
ERR016706
ERR755424
ERR054569
ERR2091110
ERR1947625
ERR226383
ERR316712
ERR632990
ERR056764
ERR913546
ERR1947615
ERR505958
ERR600443
ERR039642
ERR066232
ERR069618
ERR869998
ERR913512
ERR730654
ERR633031
ERR1788400
ERR044921
ERR1065931
ERR701834
ERR907823
ERR751102
ERR1400047
ERR516650
ERR051530
ERR913080
ERR730643
ERR461389
ERR1065796
ERR1400262
ERR570421
ERR884357
ERR516692
ERR1400210
ERR1437928
ERR714365
ERR470441
ERR870151
ERR1439508
ERR2089746
ERR876649
ERR1214513
ERR063886
ERR461900
ERR774608
ERR1947831
ERR054486
ERR907148
ERR1947258
ERR862415
ERR449775
ERR460465
ERR051647
ERR1453547
ERR460469
ERR568579
ERR433775
ERR862378
ERR461699
ERR047112
ERR742508
ERR907854
ERR470472
ERR047146
ERR577992
ERR714715
ERR097316
ERR870054
ERR273493
ERR697236
ERR097431
ERR689480
ERR908922
ERR1440422
ERR051471
ERR069694
ERR433508
ERR1438178
ERR054553
ERR714301
ERR730230
ERR1453573
ERR714317
ERR1192158
ERR577924
ERR057844
ERR1788402
ERR1065485
ERR107509
ERR1288880
ERR039614
ERR1400111
ERR586462
ERR913473
ERR730354
ERR773836
ERR460928
ERR352053
ERR714679
ERR1400162
ERR1947388
ERR226381
ERR742472
ERR054557
ERR1065568
ERR900706
ERR316602
ERR056756
ERR714384
ERR730199
ERR600340
ERR701792
ERR662456
ERR714622
ERR997465
ERR066352
ERR1214692
ERR774612
ERR568565
ERR742484
ERR072212
ERR490798
ERR1440292
ERR751052
ERR1202555
ERR773883
ERR568550
ERR1066139
ERR051620
ERR774191
ERR2090454
ERR1440450
ERR925539
ERR774106
ERR2090587
ERR774708
ERR1214447
ERR600147
ERR049972
ERR506063
ERR540509
ERR1400226
ERR554842
ERR084275
ERR1422364
ERR925291
ERR264464
ERR2091150
ERR1422676
ERR1439178
ERR1065797
ERR1399814
ERR1438133
ERR1788535
ERR980209
ERR054561
ERR1065138
ERR870092
ERR1788205
ERR016725
ERR774709
ERR1202166
ERR056890
ERR016712
ERR069831
ERR913248
ERR1065889
ERR862501
ERR2089286
ERR461410
ERR2090413
ERR460979
ERR979989
ERR1288913
ERR1453639
ERR054351
ERR016714
ERR505667
ERR1288986
ERR907438
ERR425525
ERR908959
ERR054269
ERR2089331
ERR845750
ERR1202540
ERR714518
ERR049095
ERR1439638
ERR046049
ERR1438979
ERR774616
ERR980038
DRR121425
ERR2091301
ERR461855
ERR586425
ERR449796
ERR657092
ERR063932
ERR063803
ERR690936
ERR774375
ERR1065527
ERR900686
ERR042150
ERR129158
ERR1066157
ERR570394
ERR470483
ERR461325
ERR2090893
ERR730695
ERR107503
ERR505469
ERR044867
ERR064006
ERR223007
ERR925617
ERR1440775
ERR461481
ERR1764047
ERR773835
ERR1400277
ERR461830
ERR657206
ERR064225
ERR2090646
ERR697232
ERR2089498
ERR907853
ERR1422574
ERR2089689
ERR326764
ERR925064
ERR033125
ERR163191
ERR884416
ERR2089851
ERR596391
ERR1440153
ERR470349
ERR570455
ERR979918
ERR1439838
ERR434023
ERR600386
ERR980207
ERR461084
ERR433945
ERR097305
ERR501531
ERR051449
ERR773957
ERR056684
ERR470337
ERR048043
ERR054428
ERR1066136
ERR1437920
ERR715751
ERR1106743
ERR907006
ERR774611
ERR600459
ERR2090453
ERR047959
ERR129125
ERR1439278
ERR1400550
ERR1438554
ERR028816
ERR050065
ERR450609
ERR907557
ERR1438785
ERR1422426
ERR1438264
ERR2089759
ERR906976
ERR1788323
ERR697293
ERR884346
ERR980234
ERR554839
ERR501467
ERR755506
ERR2089754
ERR980326
ERR1400372
ERR909001
ERR044947
ERR884356
ERR697296
ERR311100
ERR2090702
ERR338169
ERR018829
ERR351999
ERR1066234
ERR773771
ERR907582
ERR1440058
ERR068011
ERR2091256
ERR1422385
ERR730444
ERR714172
ERR1065902
ERR1453662
ERR1065446
ERR1440574
ERR490718
ERR689463
ERR1399885
ERR1788233
ERR461871
ERR052611
ERR1065990
ERR029278
ERR470284
ERR554851
ERR600206
ERR925149
ERR913504
ERR1439305
ERR505840
ERR163161
ERR907349
ERR2089808
ERR064093
ERR054632
ERR876519
ERR1440276
ERR1788512
ERR2091268
ERR907322
ERR065350
ERR057784
ERR163175
ERR1202126
ERR018091
ERR1453562
ERR925341
ERR1439090
ERR129044
ERR226343
ERR907666
ERR2091246
ERR1439526
ERR633022
ERR316921
ERR069791
ERR925386
ERR870078
ERR1399869
ERR1439007
ERR1191928
ERR433529
ERR044983
ERR433566
ERR568648
DRR098620
ERR774127
ERR633045
ERR751090
ERR046723
ERR434001
ERR2091241
ERR1400011
ERR1400579
ERR750816
ERR730793
ERR107571
ERR051654
ERR505914
ERR1066168
ERR063874
ERR1439805
ERR742394
ERR505761
ERR701852
ERR2090647
ERR646559
ERR1438995
ERR750806
ERR742389
ERR1438290
ERR750993
ERR1440454
ERR774345
ERR056804
ERR033130
ERR980021
ERR316934
ERR1439241
ERR869909
ERR774705
ERR913138
ERR051872
ERR730325
ERR490754
ERR048172
ERR907782
ERR600211
ERR470321
ERR316867
ERR975602
ERR023422
ERR048076
ERR913145
ERR470459
ERR1438942
ERR1202548
ERR1439053
ERR1795481
ERR2852108
ERR730198
ERR460435
ERR1439298
ERR470184
ERR023589
ERR714181
ERR884350
ERR907522
ERR925609
ERR1066142
ERR568497
ERR1400549
ERR568728
ERR1453770
ERR2091048
ERR742393
ERR1439499
ERR1400341
ERR1947247
ERR913395
ERR1399958
ERR1202211
ERR646576
ERR1192115
ERR1453512
ERR633028
ERR1438033
ERR907792
ERR876518
ERR730663
ERR2091202
ERR1439002
ERR257538
ERR1438059
ERR730943
ERR755558
ERR774711
ERR056714
ERR540361
ERR1440293
ERR1440017
ERR1453531
ERR600280
ERR018087
ERR1066244
ERR1430871
ERR600144
ERR1422444
ERR1440600
ERR2089826
ERR2090678
ERR909123
ERR1439650
ERR925116
ERR1440322
ERR774047
ERR774360
ERR751124
ERR2852096
ERR054585
ERR751157
ERR1440513
ERR1400240
ERR1947672
ERR907174
ERR066266
ERR876619
ERR505591
ERR461808
ERR742620
ERR884460
ERR063892
ERR2090859
ERR2091122
ERR501589
ERR2089875
ERR909164
ERR051667
ERR338221
ERR774547
ERR2089687
ERR505801
ERR1065739
ERR568507
ERR060022
ERR1795457
ERR060038
ERR505913
ERR1440651
ERR540345
ERR730762
ERR2852054
ERR1438281
ERR869884
ERR064062
ERR063982
ERR470199
ERR701843
ERR730450
ERR774719
ERR340883
ERR925088
ERR730567
ERR2091035
ERR979905
ERR047129
ERR1400263
ERR751048
ERR701845
ERR714671
ERR2612039
ERR2089860
ERR600600
ERR1065641
ERR060039
ERR925357
ERR751103
ERR049968
ERR057766
ERR913396
ERR925401
ERR1440555
ERR056778
ERR128854
ERR1440307
ERR461840
ERR909311
ERR1422438
ERR1438992
ERR057894
ERR908927
ERR470385
ERR2089461
ERR069818
ERR063877
ERR1947409
ERR997668
ERR1440669
ERR925036
ERR662452
ERR461756
ERR056883
ERR1399811
ERR051662
ERR1192065
ERR1439335
ERR505464
ERR701796
ERR1438799
ERR505653
ERR1065472
ERR2852104
ERR1422354
ERR862420
ERR2089306
ERR554876
ERR057966
ERR730651
ERR1440158
ERR1065302
ERR1947269
ERR063954
ERR450603
ERR884401
ERR2612074
ERR1065926
ERR045396
ERR540475
ERR697283
ERR1439655
ERR019730
ERR1439285
ERR316833
ERR316922
ERR909051
ERR433785
ERR586417
ERR066203
ERR1788243
ERR730477
ERR884300
ERR876489
ERR980264
ERR600197
ERR774357
ERR730455
ERR600126
ERR1065998
ERR089626
ERR714179
ERR600245
ERR1440404
ERR925629
ERR701839
ERR774255
ERR433951
ERR097243
ERR425416
ERR425387
ERR056799
ERR980293
ERR461090
ERR600243
ERR461177
ERR979877
ERR046121
ERR774053
ERR909132
ERR461095
ERR1540701
ERR1065197
ERR2090811
ERR1947216
ERR461774
ERR2667094
ERR577964
ERR774315
ERR2090682
ERR774325
ERR2090394
ERR1438365
ERR505731
ERR107519
ERR568583
ERR714593
ERR1438527
ERR697245
ERR907315
ERR600387
ERR600400
ERR1947877
ERR064099
ERR1439971
ERR554866
ERR870289
ERR470437
ERR1947533
ERR461196
ERR730358
ERR742439
ERR1438251
ERR097267
ERR033150
ERR046115
ERR1065218
ERR913089
ERR697211
ERR039654
ERR1439171
ERR107496
ERR057790
ERR1440394
ERR1399979
ERR1400269
ERR1440144
ERR1440441
ERR774501
ERR461442
ERR388892
ERR1440819
ERR742680
ERR913065
ERR316825
ERR057778
ERR1065858
ERR1439613
ERR490761
ERR316714
ERR1438098
ERR774350
ERR2090632
ERR129112
ERR1066272
ERR1440135
ERR388925
ERR065974
ERR064182
ERR657120
ERR600130
ERR460445
ERR1007889
ERR600188
ERR506052
ERR039633
ERR052438
ERR1440352
ERR129083
ERR1947612
ERR689486
ERR1400144
ERR979947
ERR600607
ERR046075
ERR751169
ERR907261
ERR1439498
ERR051459
ERR956431
ERR433520
ERR2089773
ERR1065620
ERR505520
ERR540410
ERR016708
ERR1438304
ERR755398
ERR461660
ERR1066305
ERR505508
ERR039596
ERR2091231
ERR044859
ERR1453516
ERR870230
ERR1422343
ERR2090689
ERR600577
ERR1438988
ERR124288
ERR1191829
ERR540406
ERR1947723
ERR449117
ERR338188
ERR730361
ERR046158
ERR054570
ERR714114
ERR2091238
ERR730597
ERR056729
ERR051539
ERR701816
ERR1438149
ERR1065362
ERR461554
ERR730652
ERR1437983
ERR913068
ERR1440460
ERR039639
ERR876461
ERR2089399
ERR2090961
ERR052598
ERR434033
ERR054348
ERR1438868
ERR460478
ERR1756446
ERR913420
ERR907080
ERR264485
ERR1439245
ERR056719
ERR505463
ERR689455
ERR714381
ERR1422508
ERR900669
ERR1399799
ERR1430811
ERR1288886
ERR596379
ERR2090953
ERR742468
ERR701868
ERR433551
ERR730279
ERR1065555
ERR742654
ERR470155
ERR018825
ERR057874
ERR461443
ERR1065514
ERR1007869
ERR925385
ERR1453658
ERR773776
ERR742526
ERR470158
ERR870136
ERR716239
ERR1438501
ERR054276
ERR045026
ERR570411
ERR925596
ERR913404
ERR570379
ERR461469
ERR425403
ERR461625
ERR1438358
ERR876604
ERR2091004
ERR1439325
ERR273549
ERR316930
ERR697301
ERR470243
ERR326722
ERR505905
ERR1438495
ERR2090954
ERR600543
ERR460425
ERR774521
ERR862357
ERR714501
ERR730326
ERR1438020
ERR907587
ERR884421
ERR755508
ERR1638454
ERR2090939
ERR016826
ERR1191900
ERR1399910
ERR107545
ERR1422680
ERR1439032
ERR1440082
ERR1400059
ERR900719
ERR052465
ERR662383
ERR2091191
ERR084238
ERR064112
ERR870045
ERR097337
ERR056699
ERR730720
ERR632914
ERR1788444
ERR714463
ERR980289
ERR1439729
ERR505911
ERR505904
ERR773917
ERR433911
ERR433647
ERR714709
ERR433505
ERR505915
ERR028740
ERR048099
ERR1065970
ERR425474
ERR516647
ERR124231
ERR1439020
ERR1440517
ERR505857
ERR107511
ERR044884
ERR045354
ERR502541
ERR568712
ERR730224
ERR925614
ERR568514
ERR1439362
ERR540420
ERR449755
ERR1400447
ERR730362
ERR714283
ERR1440719
ERR450619
ERR064134
ERR128841
ERR2089423
ERR470411
ERR751125
ERR1400507
ERR1438791
ERR570439
ERR054394
ERR773841
ERR1788160
ERR907149
ERR1439502
ERR505590
ERR1439559
ERR050057
ERR1438893
ERR600349
ERR554903
ERR742628
ERR980149
ERR1400201
ERR907783
ERR1439472
ERR048143
ERR056869
ERR1947545
ERR2089348
ERR884365
ERR450610
ERR908970
ERR714460
ERR046110
ERR056846
ERR124279
ERR913304
ERR128826
ERR1788359
ERR2089704
ERR742555
ERR2091088
ERR064217
ERR470489
ERR470285
ERR2612095
ERR084201
ERR056833
ERR2090862
ERR600235
ERR876465
ERR862264
ERR730539
ERR052614
ERR730944
ERR461133
ERR773832
ERR352026
ERR869850
ERR084299
ERR461532
ERR1422360
ERR714503
ERR048062
ERR900709
ERR1438459
ERR742425
ERR907481
ERR697259
ERR1439081
ERR1788277
ERR662362
ERR701780
ERR1066264
ERR907535
ERR063991
ERR774552
ERR1202380
ERR730714
ERR2089867
ERR600502
ERR540582
ERR742624
ERR050022
ERR433796
ERR1439346
ERR124226
ERR908977
ERR773952
ERR646600
ERR908902
ERR066272
ERR460993
ERR736930
ERR129151
ERR662440
ERR909195
ERR1453486
ERR876636
ERR1065491
ERR907141
ERR461471
ERR568702
ERR461409
ERR223024
ERR1438549
ERR751056
ERR1439776
ERR755484
ERR884470
ERR1440755
ERR2091087
ERR570731
ERR461272
ERR596389
ERR1399876
ERR980030
ERR586382
ERR024276
ERR048059
ERR064003
ERR1214573
ERR1399834
ERR1191909
ERR2090600
ERR554888
ERR540392
ERR1440194
ERR714298
ERR033155
ERR540646
ERR845751
ERR2089742
ERR870279
ERR1440479
ERR714528
ERR750833
ERR730271
ERR751099
ERR907866
ERR316620
ERR1440577
ERR2091175
ERR869832
ERR1947298
ERR690891
ERR913412
ERR1439873
ERR1065352
ERR063879
ERR568690
ERR1400349
ERR388799
ERR1788537
ERR907759
ERR1065167
ERR048015
ERR906952
ERR449845
ERR913292
ERR1202513
ERR449246
ERR884435
ERR2089473
ERR714486
ERR736939
ERR1438322
ERR596410
ERR925309
ERR586399
ERR714359
ERR1214556
ERR047966
ERR449105
ERR984297
ERR730728
ERR425495
ERR600180
ERR1439369
ERR1422341
ERR755443
ERR340840
ERR907776
ERR064054
ERR2852103
ERR862282
ERR097424
ERR1438976
ERR1288917
ERR1065232
ERR1106776
ERR1192007
ERR909243
ERR980002
ERR516691
ERR742548
ERR1788239
ERR044888
ERR1947676
ERR714433
ERR2089868
ERR870052
ERR049125
ERR742400
ERR984261
ERR016777
ERR2090412
ERR540501
ERR516618
ERR730569
ERR470241
ERR774642
ERR657194
ERR129061
ERR1106765
ERR774110
ERR540617
ERR1764059
ERR1202496
ERR023354
ERR540636
ERR600184
ERR913468
ERR056726
ERR2089671
ERR128837
ERR714488
ERR1947241
ERR461070
ERR913408
ERR1947830
ERR2089294
ERR701829
ERR063856
ERR388833
ERR1437965
ERR505498
ERR069683
ERR862515
ERR388861
ERR730835
ERR909110
ERR1066350
ERR461861
ERR1440413
ERR1422499
ERR1439627
ERR069588
ERR1288887
ERR689515
ERR689453
ERR066297
ERR568584
ERR1399785
ERR1453721
ERR490733
ERR913153
ERR751019
ERR1202093
ERR755383
ERR023454
ERR689484
ERR1453654
ERR862324
ERR067803
ERR540561
ERR774037
ERR316653
ERR1065635
ERR449235
ERR1399932
ERR516659
ERR750982
ERR056784
ERR051642
ERR869920
ERR568502
ERR516669
ERR1438635
ERR433788
ERR730860
ERR701826
DRR121417
ERR773877
ERR449843
ERR054481
ERR1438391
ERR751167
ERR980130
ERR1066312
ERR129203
ERR084261
ERR056693
ERR1065936
ERR1065506
ERR701795
ERR909201
ERR505638
ERR568666
ERR470479
ERR742343
ERR540491
ERR755317
ERR433710
ERR600152
ERR388820
ERR066296
ERR876569
ERR326742
ERR506039
ERR730631
ERR750798
ERR2091101
ERR470316
ERR1440405
ERR540532
ERR449132
ERR425393
ERR913190
ERR751017
ERR069766
ERR907423
ERR1437935
ERR1065329
ERR069633
ERR1947638
ERR505892
ERR755526
ERR047154
ERR1065266
ERR049092
ERR2090968
ERR997647
ERR2089364
ERR461706
ERR730817
ERR1440500
ERR1453708
ERR1065574
ERR1437989
ERR1438017
ERR433922
ERR925150
ERR907389
ERR716184
ERR057815
ERR1202198
ERR470230
ERR1214396
ERR714121
ERR052045
ERR066240
ERR979988
ERR600627
ERR1438165
ERR1400244
ERR876560
ERR461648
ERR1453659
ERR505762
ERR047962
ERR461166
ERR1202177
ERR051649
ERR057769
ERR064202
ERR449732
ERR049987
ERR751021
ERR1439492
ERR697229
ERR862346
ERR1400077
ERR470345
ERR129123
ERR907826
ERR1440023
ERR907023
ERR1438793
ERR690931
ERR2091239
ERR632934
ERR016721
ERR1438401
ERR1065258
ERR1202487
ERR600446
ERR997677
ERR689456
ERR1191935
ERR388914
ERR271792
ERR908984
DRR121427
ERR657218
ERR909286
ERR774343
ERR751002
ERR072180
ERR1400285
ERR908869
ERR2091243
ERR1440768
ERR1439812
ERR044968
ERR1400205
ERR845741
ERR870064
ERR1192151
ERR870313
ERR2089504
ERR045418
ERR870023
ERR1288908
ERR460925
ERR047901
ERR047109
ERR1439069
ERR1400552
ERR023977
ERR1453504
ERR024221
ERR470267
ERR774635
ERR1192049
ERR870051
ERR907394
ERR1440746
ERR913475
ERR461711
ERR1065831
ERR064092
ERR1399998
ERR1439381
ERR060035
ERR1439039
ERR755352
ERR907184
ERR1065383
ERR052602
ERR470156
ERR438994
ERR1947616
ERR979878
ERR730146
ERR997570
ERR742445
ERR1065836
ERR714178
ERR730579
ERR316607
ERR054268
ERR051999
ERR1422447
ERR2091149
ERR730158
ERR129096
ERR1191917
ERR690887
ERR057789
ERR2667121
DRR121422
ERR048183
ERR1788538
ERR730259
ERR068039
ERR505921
ERR540408
ERR097293
ERR2090406
ERR774510
ERR129025
ERR433872
ERR1065587
ERR1065216
ERR048213
ERR054547
ERR907359
ERR057915
ERR1947839
ERR909295
ERR1065212
ERR1437986
ERR1756422
ERR697295
ERR657360
ERR714621
ERR273548
ERR433868
ERR774353
ERR1437942
ERR570420
ERR084234
ERR884397
ERR1066147
ERR1400327
ERR774141
ERR501595
ERR925257
ERR1453554
ERR461465
ERR2612082
ERR714540
ERR980320
ERR1439879
ERR326703
ERR1066055
ERR730312
ERR056877
ERR909022
ERR1788250
ERR984259
ERR388827
ERR755617
ERR042153
ERR701784
ERR051508
ERR057959
ERR051415
ERR069610
ERR067926
ERR730931
ERR084317
ERR052466
ERR1065375
ERR072175
ERR1439080
ERR048026
ERR1947343
ERR2091014
ERR1081474
ERR1202172
ERR461745
ERR2090573
ERR470335
ERR460409
ERR054342
ERR057941
ERR065341
ERR714443
ERR1400248
ERR056708
ERR056802
ERR906958
ERR059366
ERR2089653
ERR388898
ERR773965
ERR1947341
ERR461231
ERR470457
ERR900713
DRR141056
ERR907005
ERR1202470
ERR596399
ERR1440812
ERR1191951
ERR632928
ERR066216
ERR054376
ERR1192086
ERR1438086
ERR505942
ERR461302
ERR2091165
ERR716132
ERR050012
ERR2612098
ERR2089531
ERR1788216
ERR433829
ERR051617
ERR730356
ERR059979
ERR773827
ERR751186
ERR1439202
ERR1399972
ERR067851
ERR774548
ERR084180
ERR1422533
ERR1202303
ERR222952
ERR1106751
ERR907821
ERR730438
ERR774066
ERR2090842
ERR925396
ERR1947863
ERR540668
ERR1202167
ERR750812
ERR870309
ERR774734
ERR1422500
ERR1400499
ERR1065548
ERR913499
ERR069760
ERR046119
ERR016728
ERR024255
ERR870286
ERR1440167
ERR742418
ERR1440415
ERR1214707
ERR870282
ERR1202432
ERR1399895
ERR1202421
ERR1065419
ERR097324
ERR163138
ERR925355
ERR064230
ERR2090820
ERR449804
ERR730288
ERR1947139
ERR461695
ERR774069
ERR714702
ERR051968
ERR1400396
ERR913189
ERR338215
ERR054471
ERR1065459
ERR1658167
ERR044939
ERR1440794
ERR1947606
ERR054488
ERR600168
ERR054588
ERR425437
ERR577927
ERR063939
ERR773854
ERR1192092
ERR048168
ERR1439743
ERR751026
ERR1066313
ERR568627
ERR433562
ERR600492
ERR1788522
ERR044953
ERR925643
ERR1437921
ERR047155
ERR925305
ERR730889
ERR1439047
ERR1214523
ERR461505
ERR129088
ERR1788376
ERR906973
ERR662450
ERR600512
ERR042199
ERR1437943
ERR1422407
ERR226356
ERR774551
ERR1439049
ERR050051
ERR051437
ERR1192112
ERR2852076
ERR016731
ERR066202
ERR1756487
ERR1440201
ERR1440157
ERR1065788
ERR908888
ERR742570
ERR505504
ERR2089774
ERR925109
ERR050061
ERR069659
ERR063854
ERR072210
ERR1192025
ERR908967
ERR1438394
ERR925066
ERR1422346
ERR046091
ERR774157
ERR907567
ERR697266
ERR1422606
ERR1400260
ERR1399816
ERR870245
ERR051528
ERR714564
ERR1399956
ERR907625
ERR1788307
ERR016645
ERR774187
ERR1400382
ERR052599
ERR316639
ERR1065528
ERR1440647
ERR956422
ERR714515
ERR876540
ERR1202339
ERR1947774
ERR2090824
ERR568506
ERR2667105
ERR750819
ERR084257
ERR1438634
ERR1947382
ERR1065294
ERR067782
ERR505488
ERR1788462
ERR461445
ERR907267
ERR048154
ERR505519
ERR742459
ERR1440002
ERR750975
ERR1440346
ERR1400278
ERR273517
ERR1947864
ERR1947688
ERR461020
ERR925165
ERR388899
ERR730189
ERR1440811
ERR1400351
ERR057800
ERR774738
ERR461806
ERR1191835
ERR2090831
ERR689471
ERR054222
ERR1440085
ERR774700
ERR1191998
ERR461079
ERR876674
ERR1065480
ERR907455
ERR1214679
ERR1440014
ERR2091092
ERR1399923
ERR1202560
ERR862382
ERR956289
ERR907329
ERR1065365
ERR2091139
ERR065313
ERR1422583
ERR1422374
ERR736924
ERR1439569
ERR907309
ERR979886
ERR1192094
ERR388890
ERR461500
ERR913204
ERR1947305
ERR1066008
ERR1065639
ERR1440459
ERR1947332
ERR064108
ERR326728
ERR2089850
ERR1440586
ERR084174
ERR084182
ERR1440419
ERR909321
ERR051430
ERR056792
ERR1214583
ERR063828
ERR067913
DRR098681
ERR774295
ERR1438606
ERR1422672
ERR049084
ERR730946
ERR1440715
ERR2090509
ERR047898
ERR913161
ERR1440499
ERR956299
ERR600264
ERR223030
ERR097366
ERR1065397
ERR1438956
ERR714281
ERR742503
ERR568440
ERR051948
ERR461523
ERR925251
ERR908896
ERR084305
ERR774558
ERR714664
ERR338232
ERR755388
ERR054235
ERR909008
ERR1788220
ERR2089771
ERR056759
ERR1065503
ERR054343
ERR461108
ERR540566
ERR884321
ERR2852066
ERR1106757
ERR774144
ERR646575
ERR1438329
ERR016688
ERR1214626
ERR750791
ERR662351
ERR1422684
ERR909267
ERR730761
ERR870167
ERR568527
ERR066260
ERR039611
ERR505973
ERR662382
ERR925328
ERR1065155
ERR570391
ERR773939
ERR461743
ERR714660
ERR2089556
ERR925538
ERR1438678
ERR069710
ERR046202
ERR505704
ERR600270
ERR1453570
ERR050029
ERR502542
ERR016757
ERR1066333
ERR1422584
ERR1438850
ERR1439427
ERR1065507
ERR876532
ERR980005
ERR540528
ERR1422471
ERR750802
ERR956425
ERR1214618
ERR997551
ERR1191889
ERR730229
ERR051446
ERR1440808
ERR1202153
ERR054607
ERR1400335
ERR052639
ERR913261
ERR107570
ERR470221
ERR2089375
ERR084297
ERR496938
ERR869915
ERR1065321
ERR909119
ERR1400202
ERR352022
ERR1288905
ERR714685
ERR046051
ERR1947193
ERR016700
ERR1438810
ERR1288989
ERR2090887
ERR1191901
ERR226374
ERR461047
ERR1440063
ERR128857
ERR1453746
ERR870068
ERR460410
ERR1437999
ERR1399946
ERR1288816
ERR1453779
ERR056690
ERR054564
ERR461460
ERR470275
ERR925540
ERR2091047
ERR069665
ERR460482
ERR2089569
ERR505889
ERR1400527
ERR461688
ERR2089370
ERR1438157
ERR1947312
ERR069648
ERR1788144
ERR054571
ERR730248
ERR925054
ERR028755
ERR1192166
ERR470468
ERR1065409
ERR461867
ERR997555
ERR084218
ERR1947671
ERR646589
ERR646548
ERR714374
ERR714189
ERR069615
ERR461579
ERR1439821
ERR730172
DRR141047
ERR1947155
ERR554858
ERR057957
ERR1438094
ERR1202109
ERR069830
ERR869834
ERR1422535
ERR107572
ERR751010
ERR2091298
ERR1438238
ERR750866
ERR1400414
ERR646532
ERR064022
ERR774151
ERR1066358
ERR326717
ERR434007
ERR730744
ERR461170
ERR056777
ERR662446
ERR051532
ERR1214650
ERR1947620
ERR773908
ERR461805
ERR461759
ERR662368
ERR1081469
DRR121426
ERR714320
ERR340886
ERR048007
ERR1202252
ERR056897
ERR069841
ERR907658
ERR755386
ERR063956
ERR1065147
ERR018055
ERR048201
ERR1065964
ERR1400313
ERR1065289
ERR1288877
ERR2852130
ERR1191834
ERR1453550
ERR632980
ERR018042
ERR1438602
ERR1440208
ERR714350
ERR1756461
ERR907365
ERR1453586
ERR730147
ERR461484
ERR979940
ERR540399
ERR730272
ERR600128
ERR1214411
ERR568622
ERR1422498
ERR730237
ERR2091181
ERR876695
ERR730939
ERR1438392
ERR067778
ERR1066207
ERR1440342
ERR1400086
ERR925397
ERR1438197
ERR755338
ERR052120
ERR540555
ERR089628
ERR1430875
ERR1439882
ERR568677
ERR1788430
ERR1438184
ERR425493
ERR057907
ERR633012
ERR067953
ERR600272
ERR042188
ERR1440190
ERR1947763
ERR1081452
ERR1947770
ERR068038
ERR774296
ERR338189
ERR862321
ERR1400087
ERR1439504
ERR1440069
ERR433676
ERR505909
ERR742598
ERR1399867
ERR1788181
ERR568649
ERR730435
ERR1437980
ERR461790
ERR1947691
ERR461216
ERR352036
ERR2091015
ERR570453
ERR900735
ERR876475
ERR907883
ERR540558
ERR2089821
ERR470227
ERR1437929
ERR226347
ERR1065882
ERR697218
ERR1437941
ERR048188
ERR340848
ERR273530
ERR1400166
ERR2090685
ERR2089828
ERR338166
ERR1788487
ERR461577
ERR2089459
ERR540407
ERR505753
ERR1947786
ERR1438254
ERR316592
ERR506019
ERR063849
ERR1453598
ERR1106786
ERR730729
ERR600182
ERR331477
ERR1439339
ERR2852154
ERR774084
ERR1438240
ERR1439780
ERR1065899
ERR129140
ERR2090701
ERR751120
ERR909103
ERR869996
ERR501605
ERR054580
ERR051629
ERR730789
ERR1065556
ERR1202411
ERR044897
ERR1440148
ERR433513
ERR714659
ERR047989
ERR909275
ERR057764
ERR1106764
ERR084265
ERR862450
ERR057865
ERR1191878
ERR1106766
ERR049977
ERR714440
ERR057937
ERR600314
ERR1066257
ERR979976
ERR1422650
ERR064130
ERR2612104
ERR909116
ERR2089320
ERR051551
ERR024269
ERR909010
ERR900737
ERR1439190
ERR065964
ERR1400128
ERR925148
ERR505651
ERR449211
ERR1440407
ERR662407
ERR907101
ERR755566
ERR697243
ERR1440196
ERR730315
ERR701793
ERR028747
ERR084184
SRR2072308
ERR1065521
ERR316832
ERR097251
ERR052017
ERR568487
ERR1440092
ERR129155
ERR046151
ERR050021
ERR1066266
ERR1440361
ERR461157
ERR2090876
ERR596420
ERR1065562
ERR461259
ERR1192040
ERR1453635
ERR1438668
ERR755392
ERR461664
ERR1440466
ERR1399851
ERR1947537
ERR129027
ERR1066194
ERR505920
ERR1438217
ERR2090739
ERR600487
ERR054474
ERR980025
ERR730454
ERR773921
ERR907888
ERR907093
ERR714533
ERR586395
ERR975606
ERR057813
ERR338209
ERR1439262
ERR750824
ERR1439973
ERR067809
ERR925076
ERR862300
ERR755511
ERR461213
ERR340873
ERR054638
ERR057831
ERR1065371
ERR063995
ERR774630
ERR646581
ERR461176
ERR909269
ERR051482
ERR063868
ERR056872
ERR069722
ERR2090726
ERR063947
ERR470466
ERR1288910
ERR751036
ERR2089452
ERR467039
ERR907525
ERR775448
ERR2089547
ERR516682
ERR913159
ERR1065221
ERR925594
ERR059958
ERR1430826
ERR730152
ERR742430
ERR460984
ERR067794
ERR1439809
ERR461171
ERR433563
ERR064018
ERR925628
ERR051593
ERR568470
ERR730730
ERR2090670
ERR425527
ERR870022
ERR2089538
ERR461503
ERR570387
ERR1400206
ERR388806
ERR1065733
ERR909080
ERR862302
ERR1400588
ERR2090435
ERR907265
ERR505970
ERR056703
ERR742386
ERR774170
ERR907653
ERR1422591
ERR1788392
ERR1065707
ERR069741
ERR051663
ERR1440233
ERR1440849
ERR505672
ERR1453561
ERR633090
ERR1453763
ERR433792
ERR388821
ERR774627
ERR067799
ERR2090690
ERR2089421
ERR900675
ERR2091171
ERR925637
ERR057875
ERR773761
ERR884385
ERR1066232
ERR751051
ERR742499
ERR065325
ERR2612058
ERR714414
ERR884334
ERR1440115
ERR1066291
ERR1422544
ERR997495
ERR1430859
ERR505916
ERR1788150
ERR057980
ERR388877
ERR2091280
ERR907845
ERR913173
ERR051896
ERR907416
ERR1400033
ERR1438666
ERR461321
ERR1438778
ERR907496
ERR600323
ERR1437934
ERR845737
ERR461135
ERR2612078
ERR1836940
ERR1202352
ERR1422454
ERR044981
ERR1438156
ERR470308
ERR1440687
ERR1439091
ERR054359
ERR755572
ERR909255
ERR460924
ERR714232
ERR505872
ERR048178
ERR2667149
ERR057873
ERR632942
ERR044895
ERR461491
ERR067788
ERR540522
ERR2089451
ERR600223
ERR701825
ERR714215
ERR907269
ERR461891
ERR2091117
ERR467045
ERR1788488
ERR913249
ERR097308
ERR1440583
ERR774321
ERR461151
ERR884452
ERR600500
ERR1440287
ERR054249
ERR907723
ERR600595
ERR505503
ERR997468
ERR129076
ERR568710
ERR1439956
ERR1202097
ERR1440334
ERR1202505
ERR059370
ERR316600
ERR714674
ERR1453694
ERR714466
ERR2089657
ERR2090657
ERR714302
ERR1065705
ERR107510
ERR1065974
ERR907113
ERR596408
ERR907850
ERR906966
ERR505514
ERR1202439
ERR632966
ERR433939
ERR461268
ERR1453604
ERR1191942
ERR755371
ERR064125
ERR600108
ERR1947555
ERR1439044
ERR979986
ERR907122
ERR425358
ERR1438636
ERR1788157
ERR1065163
ERR2612096
ERR1947333
ERR449803
ERR023435
ERR774629
ERR097261
ERR066277
ERR054528
ERR714555
ERR774545
ERR048162
ERR1202484
ERR505795
ERR1438299
ERR774065
ERR774699
ERR449229
ERR907199
ERR755434
ERR388849
ERR714676
ERR657284
ERR054506
ERR1422339
ERR1191893
ERR316709
ERR1007874
ERR2090673
ERR057821
ERR1439587
ERR689487
ERR045023
ERR900702
ERR1440210
ERR1400411
ERR925215
ERR460964
ERR906994
ERR1400106
ERR050011
ERR1440689
ERR1192167
ERR1438957
ERR1439943
ERR067806
ERR470493
ERR326692
ERR1065271
ERR044949
ERR632951
ERR1439576
ERR1439060
ERR662403
ERR066262
ERR909186
ERR1439621
ERR273513
ERR1106804
ERR1438605
ERR2089559
ERR984243
ERR1422405
ERR925031
ERR097322
ERR1065929
ERR044960
ERR028447
ERR1400109
ERR755519
ERR979880
ERR066302
ERR657219
ERR067871
ERR730741
ERR2852099
ERR540572
ERR876612
ERR774274
ERR1788547
ERR063931
ERR028757
ERR1422692
ERR913382
ERR925123
ERR568554
ERR1400398
ERR046101
ERR1422623
ERR1438025
ERR1066359
ERR129160
ERR2852060
ERR064019
ERR051413
ERR1066309
ERR056683
ERR980014
ERR1440314
ERR107547
ERR069777
ERR028744
ERR907225
ERR1066170
ERR2089876
ERR773940
ERR997483
ERR1947463
ERR980067
ERR1065424
ERR064070
ERR1788149
ERR2090790
ERR984295
ERR2089834
ERR516633
ERR2852063
ERR1947535
ERR1439832
ERR069654
ERR697267
ERR907750
ERR2089339
ERR907599
ERR925567
ERR1399906
ERR869818
ERR925266
ERR568472
ERR1065657
ERR913299
ERR2090416
ERR124320
ERR908898
ERR316841
ERR1106780
ERR1192042
ERR2090921
ERR907059
ERR907435
ERR1947548
ERR1438684
ERR063965
ERR1288822
ERR913140
ERR461066
ERR438962
ERR461271
ERR045356
ERR2090900
ERR1438991
ERR907126
DRR141033
ERR505899
ERR862284
ERR1400203
ERR470400
ERR501461
ERR460976
ERR1439710
ERR460939
ERR516639
ERR1947795
ERR907345
ERR1400462
ERR2090607
ERR316573
ERR057919
ERR1400491
ERR1439416
ERR1438904
ERR044959
ERR028769
ERR1202524
ERR023433
ERR046154
ERR730352
ERR755551
ERR060040
ERR730299
ERR600277
ERR997502
ERR097363
ERR633018
ERR774095
ERR1438265
ERR1202369
ERR1214675
ERR907815
ERR1439312
ERR490745
ERR1422484
ERR1400517
ERR730814
ERR568548
ERR1438212
ERR1453500
ERR1202554
ERR657036
ERR048146
ERR023336
ERR051612
ERR980035
ERR461173
ERR2091285
ERR064185
ERR907429
ERR449156
ERR730801
ERR331405
ERR730360
ERR730574
ERR097426
ERR1430825
ERR1438060
ERR600614
ERR1788525
ERR461550
ERR570393
ERR460418
ERR084181
ERR433952
ERR997631
ERR388920
ERR1288820
ERR1288835
ERR054420
ERR054318
ERR540500
ERR1066164
ERR433587
ERR1438615
ERR1439672
ERR338225
ERR730856
ERR1947773
ERR907867
ERR1065406
ERR997476
ERR2090644
ERR1065649
ERR1422536
ERR884461
ERR044929
ERR1440299
ERR870192
ERR1065963
ERR1400544
ERR057857
ERR1191838
ERR1439994
ERR1439289
ERR051877
ERR714644
ERR600538
ERR1440327
ERR568596
ERR1438669
ERR755356
ERR2089642
ERR600274
ERR774083
ERR069643
ERR124299
ERR884388
ERR909309
ERR129105
ERR997616
ERR1440091
ERR461534
ERR755350
ERR1066004
ERR067997
ERR750804
ERR1439790
ERR1400103
ERR048153
ERR1439031
ERR1438686
ERR1202366
ERR1947435
ERR470181
ERR870143
ERR461104
ERR1438923
ERR568676
ERR023357
ERR331424
ERR064122
ERR907731
ERR425467
ERR925303
ERR907434
ERR1192014
ERR067819
ERR461006
ERR1947719
ERR1947685
ERR1764045
ERR689509
ERR460945
ERR1453688
ERR1453727
ERR054225
ERR505774
ERR1065714
ERR774342
ERR1439306
ERR997630
ERR066288
ERR1439886
ERR048025
ERR068019
ERR1947850
ERR311077
ERR755433
ERR051463
ERR1065299
ERR774519
ERR913479
ERR1065535
ERR751194
ERR1399941
ERR129214
ERR714422
ERR689461
ERR2090717
ERR909200
ERR056787
ERR2089199
ERR461428
ERR773814
ERR460941
ERR1065934
ERR1437987
ERR2090633
ERR1422402
ERR979987
ERR051950
ERR568620
ERR018082
ERR2089665
ERR925298
ERR069817
ERR554863
ERR907381
ERR1422524
ERR568723
ERR065301
ERR028396
ERR980176
ERR633105
ERR925382
ERR913228
ERR2852072
DRR098643
ERR1788204
ERR1191828
ERR730813
ERR097355
ERR018020
ERR870139
ERR979892
ERR862414
ERR064106
ERR907470
ERR730322
ERR1438258
ERR066181
ERR2090720
ERR460981
ERR1438798
ERR1081455
ERR051562
ERR907085
ERR056848
ERR063968
ERR2089823
ERR1947198
ERR730782
ERR067881
ERR1400265
ERR1440843
ERR909120
ERR1438598
ERR730825
ERR1400400
ERR051548
ERR730819
ERR501567
ERR129205
ERR505506
ERR1440159
ERR554873
ERR2090426
ERR662322
ERR1422457
ERR2089431
ERR870255
ERR064082
ERR1288849
ERR884441
ERR449224
ERR554838
ERR048147
ERR054253
ERR1438042
ERR909161
ERR925133
ERR1422609
ERR338211
ERR1947488
ERR1438384
ERR351996
ERR1214430
ERR554841
ERR1065267
ERR2089712
ERR1422561
ERR1065350
ERR340863
ERR1422603
ERR1202516
ERR064110
ERR1202309
ERR433695
ERR1288930
ERR1438298
ERR051668
ERR1440079
ERR057979
ERR1440657
ERR331475
ERR425424
ERR907075
ERR730253
ERR2852048
ERR450605
ERR064047
ERR129038
ERR470209
ERR449209
ERR069601
ERR054305
ERR023447
ERR2852062
ERR646614
ERR984249
ERR1453644
ERR057850
ERR1400004
ERR997467
ERR1947404
ERR751112
ERR755538
ERR1764048
ERR461607
ERR1422530
ERR044924
ERR042168
ERR057808
ERR751146
ERR1947219
ERR460949
ERR907702
ERR1191948
ERR884418
ERR338173
ERR697303
ERR124254
ERR870315
ERR403451
ERR340831
ERR730249
ERR461810
ERR662369
ERR979969
ERR316632
ERR018079
ERR600526
ERR063851
ERR1214597
ERR502548
ERR2091130
ERR045374
ERR540547
ERR2090581
ERR730553
ERR716163
ERR050044
ERR876521
ERR540635
ERR064001
ERR909171
ERR742599
ERR1440498
ERR600554
ERR470233
ERR586360
ERR2089475
ERR066208
ERR774373
ERR264422
ERR755313
ERR449152
ERR600261
ERR1066087
ERR1191916
ERR2089458
ERR1065369
ERR907060
ERR2089278
ERR1400556
ERR045000
ERR925040
ERR1947801
ERR1065704
ERR600587
ERR2090912
ERR2091297
ERR057849
ERR054392
ERR690929
ERR129086
ERR1947188
ERR1400250
ERR716238
ERR2090809
ERR925100
ERR461122
ERR774688
ERR050064
ERR997552
ERR755381
ERR1192008
ERR876547
ERR048129
ERR264480
SRR2072325
ERR1947582
ERR1439720
ERR633019
ERR1440055
ERR054575
ERR1214613
ERR1947141
ERR714475
ERR406040
ERR316792
ERR033115
ERR925243
ERR2089435
ERR632891
ERR1400252
ERR714545
ERR434052
ERR1065154
ERR730466
ERR750972
ERR069723
ERR1438046
ERR554856
ERR1065191
ERR2091012
ERR2090929
ERR600439
ERR1066081
ERR046048
ERR900674
ERR714142
ERR1438148
ERR925577
ERR449116
ERR1422488
ERR714300
ERR980106
ERR1947196
ERR326770
ERR755593
ERR016848
ERR2091120
ERR2090514
ERR907212
ERR714707
ERR047108
ERR689493
ERR1066162
ERR1438106
ERR909208
ERR714677
ERR461059
ERR1214663
ERR425415
ERR1947866
ERR1192060
ERR460452
ERR461048
ERR1438585
ERR714245
DRR098624
ERR907561
ERR632943
ERR311067
ERR701855
ERR1192153
ERR909302
ERR331396
ERR1430877
ERR870014
ERR1440155
ERR540535
ERR907420
ERR907551
ERR907063
ERR273527
ERR056768
ERR876623
ERR554889
ERR316637
ERR049085
ERR730685
ERR1947878
ERR124265
ERR1453730
ERR1440453
ERR1065243
ERR065971
ERR2852047
ERR461775
ERR056845
ERR049983
ERR2090631
ERR311079
ERR069743
ERR066246
ERR1065518
ERR1947407
ERR129078
ERR1438620
ERR1947819
ERR1947754
ERR1289083
ERR1438508
ERR461457
ERR925229
ERR039592
ERR089631
ERR774489
ERR1439844
ERR540430
ERR051424
ERR870199
ERR340854
ERR1065570
ERR047161
ERR033154
ERR755407
ERR2852156
ERR714210
ERR1439791
ERR449262
ERR2090650
ERR1400451
ERR1400564
ERR1065975
ERR084195
ERR862340
ERR340827
ERR730380
ERR461475
ERR997667
ERR600525
ERR056770
ERR461519
ERR2089870
ERR1400369
ERR124250
ERR052141
ERR870009
ERR425470
ERR1439494
ERR1440258
ERR1440046
ERR461502
ERR1453607
ERR470244
ERR714105
ERR600246
ERR1439188
ERR2089432
ERR1453564
ERR1947823
ERR461121
ERR869908
ERR909226
ERR1947601
ERR1065121
ERR2852064
ERR065343
ERR1440857
ERR862455
ERR1106779
ERR048187
ERR1066352
ERR461396
ERR047926
ERR1439291
ERR997524
ERR470211
ERR774515
ERR1065532
ERR056716
ERR433778
ERR730717
ERR069668
ERR730887
ERR097330
ERR980252
DRR141070
ERR1947136
ERR461629
ERR907630
ERR1439490
ERR506048
ERR1400434
ERR2089300
ERR869863
DRR098635
ERR979910
ERR054303
ERR755475
ERR1756469
ERR907189
ERR2090669
ERR1422449
ERR052634
ERR1065835
ERR845738
ERR1422349
ERR340858
ERR730338
ERR470151
ERR742405
ERR505788
ERR980244
ERR1191870
ERR1214593
ERR084198
ERR064037
ERR1399989
ERR657234
ERR742538
ERR714726
ERR755374
ERR1065185
ERR023970
ERR1438168
ERR460491
ERR066285
ERR774506
ERR048091
ERR505951
ERR755394
ERR023445
ERR1947366
ERR773764
ERR505893
ERR578023
ERR1400488
ERR048217
ERR925077
ERR2089550
ERR2091070
ERR1065830
ERR980203
ERR461752
ERR1440109
ERR461570
ERR730148
ERR054282
ERR067872
ERR714258
ERR066347
ERR1439055
ERR433848
ERR980045
ERR1438222
ERR925255
ERR084159
ERR065288
ERR1065151
ERR056829
ERR1192023
ERR063838
ERR023608
ERR714588
ERR884368
ERR501460
ERR1066216
ERR907173
ERR1947306
ERR1202426
ERR057967
ERR755559
ERR750988
ERR568644
ERR876682
ERR1439678
ERR449795
ERR1439486
ERR907290
ERR1065363
ERR730788
ERR470495
ERR773937
ERR909027
ERR449115
ERR1214677
ERR907445
ERR461559
ERR884469
ERR568533
ERR461634
ERR600215
ERR1065916
ERR1439706
ERR697276
ERR1439319
ERR326695
ERR906961
ERR730451
ERR056852
ERR1439856
ERR1066280
ERR755360
ERR047938
ERR064190
ERR1788503
ERR2089542
ERR1066371
ERR063869
ERR461276
ERR047996
ERR054631
ERR097343
ERR554879
ERR600405
ERR689490
ERR1947824
ERR1439930
ERR1947187
ERR273508
ERR1438427
ERR1399820
ERR662448
ERR449800
ERR1438825
ERR1437946
ERR2089266
ERR1947643
ERR107541
ERR984263
ERR600259
ERR072226
ERR907589
ERR052600
ERR124305
ERR956461
ERR632994
ERR1440654
ERR057822
ERR1440103
ERR054227
ERR870241
ERR1439813
ERR775459
ERR907303
ERR742362
ERR057787
ERR066357
ERR047916
ERR909188
ERR2090752
ERR449812
ERR064024
ERR900655
ERR084199
ERR1440642
ERR059363
ERR925544
ERR316612
ERR925603
ERR057807
ERR056837
ERR024226
ERR568767
ERR461369
ERR331422
ERR1439108
ERR065346
ERR774598
ERR490763
ERR461218
ERR913466
ERR1439365
ERR048056
ERR979923
DRR121428
ERR1288856
ERR742602
ERR039561
ERR046065
ERR1440667
ERR984252
ERR2089690
ERR1440215
ERR909074
ERR657273
ERR980161
ERR016729
ERR1453671
ERR1440716
ERR505992
ERR1947256
ERR461315
ERR907321
ERR540429
ERR1422443
ERR1439249
ERR2091085
ERR568453
ERR1399853
ERR501615
ERR1202192
ERR051417
ERR045428
ERR1438324
ERR124253
ERR340888
ERR1440427
ERR1440052
ERR1440743
ERR907733
ERR1439424
ERR1065812
ERR600244
ERR1065729
ERR064173
ERR1440765
ERR046100
ERR862519
ERR909140
ERR1947662
ERR1947698
ERR876512
ERR057916
ERR600384
ERR1202332
ERR554834
ERR1440469
ERR730734
ERR097249
ERR1399968
ERR1439038
ERR016720
ERR388913
ERR2852091
ERR129119
ERR1438969
ERR540596
ERR461440
ERR065963
ERR870294
ERR505976
ERR505861
ERR925531
ERR1438105
ERR2089337
ERR908879
ERR1214577
ERR1439128
ERR600469
ERR742502
ERR862480
ERR064011
ERR051588
ERR907294
ERR568479
ERR050055
ERR1438521
ERR662436
ERR1947487
ERR997577
ERR900699
ERR051541
ERR600396
ERR064113
ERR016701
ERR057879
ERR570477
ERR1440721
ERR1066292
ERR1065501
ERR1438748
ERR2090448
ERR054603
ERR066358
ERR1202591
ERR876693
ERR925152
ERR730389
ERR578014
ERR490757
ERR600488
ERR568711
ERR2090957
ERR056757
ERR774615
ERR1400424
ERR2090563
ERR433949
ERR907562
ERR586352
ERR124313
ERR1947661
ERR516673
ERR1438347
ERR1795485
ERR129175
ERR490731
ERR2089741
ERR2612083
ERR2090432
ERR730891
ERR1438746
ERR900651
ERR1439428
ERR069658
ERR064204
ERR908930
ERR690942
ERR730475
ERR505755
ERR876672
ERR461117
ERR1440564
ERR039573
ERR1947276
ERR907812
ERR057828
ERR1081710
ERR016753
ERR1400095
ERR072227
ERR1438805
ERR016647
ERR568714
ERR505803
ERR1202264
ERR774549
ERR2089484
ERR913092
ERR1947480
ERR1439279
ERR1439331
ERR540511
ERR730180
ERR774475
ERR1947784
ERR1288892
ERR2091255
ERR909333
ERR326733
ERR505491
ERR2090592
ERR714525
ERR023326
ERR600571
DRR141051
ERR1400235
ERR755411
ERR730559
ERR460968
ERR039647
ERR1947400
ERR064159
ERR657216
ERR906968
ERR1214530
ERR1191826
ERR662328
ERR054476
ERR1947851
ERR568705
ERR900721
ERR925117
ERR2090913
ERR730448
ERR900705
ERR033157
ERR1438760
ERR906997
ERR907128
ERR1438021
ERR1947297
ERR2089363
ERR997640
ERR1439413
ERR774126
ERR1453702
ERR1439043
ERR742563
ERR876549
ERR054380
ERR1440320
ERR433902
ERR600139
ERR084270
ERR1192001
ERR596397
ERR470494
ERR222962
ERR1439885
ERR1947810
ERR045037
ERR586355
ERR338165
ERR907594
ERR1400043
ERR1440260
ERR069673
ERR997657
ERR774073
ERR1202375
ERR1438270
ERR1439575
ERR1400307
ERR742483
ERR505523
ERR956481
ERR1400198
ERR326690
ERR540470
ERR862509
ERR862351
ERR570405
ERR1400604
ERR925102
ERR755485
ERR1437988
ERR876678
ERR570457
ERR742470
ERR107544
ERR2091196
ERR2090777
ERR069770
ERR316578
ERR1202472
ERR1947496
ERR1947787
ERR980114
ERR907395
ERR701797
ERR223032
ERR051579
ERR1202405
ERR750994
ERR1440734
ERR774085
ERR388848
ERR540598
ERR869891
ERR1191823
ERR2091166
ERR1438998
ERR064050
ERR056840
ERR470342
ERR716190
ERR1422422
ERR2091016
ERR755502
ERR054263
ERR997617
ERR1066031
ERR1192156
ERR1439827
ERR2089401
ERR1438309
ERR460490
ERR1947664
ERR433880
ERR449739
ERR750999
ERR2089383
ERR018085
ERR470229
ERR1439770
ERR751076
ERR632950
ERR774684
ERR1399878
ERR124317
ERR907405
ERR1066283
ERR2612102
ERR980217
ERR1438389
ERR460412
ERR351998
ERR046712
ERR730766
ERR862508
ERR1788214
ERR2667117
ERR129143
ERR1202121
ERR2091008
ERR1202402
ERR742630
ERR505536
ERR056826
ERR1764057
ERR1453590
ERR461821
ERR907378
ERR1400125
ERR1947507
ERR1438330
ERR1081448
ERR774324
ERR876520
ERR046204
ERR048123
ERR876659
ERR461681
ERR564000
ERR870211
ERR907536
ERR907726
ERR714220
ERR107485
ERR632913
ERR1065349
ERR750840
ERR066325
ERR069692
ERR1947657
ERR1065238
ERR755606
ERR870283
ERR1191865
ERR2091065
ERR774726
ERR913077
ERR433555
ERR045376
ERR2089499
ERR1400138
ERR1106760
ERR909293
ERR1438529
ERR751032
ERR869949
ERR046724
ERR470175
ERR1947326
ERR1065676
ERR1947328
ERR2089777
ERR980356
ERR460935
ERR1400580
ERR1453709
ERR505813
ERR063927
ERR1066353
ERR089622
ERR909135
ERR056818
ERR018088
ERR907691
ERR540600
ERR755472
ERR1214527
ERR047104
ERR1400143
ERR1065668
ERR714703
ERR505758
ERR870221
ERR1202464
ERR540400
ERR1947669
ERR1438614
ERR024236
ERR1065538
ERR1947699
ERR129037
ERR600255
ERR433523
ERR876472
ERR1438722
ERR1947526
ERR461820
ERR046086
ERR2090947
ERR1065162
ERR633075
ERR331443
ERR1065690
ERR1399884
ERR730223
ERR755610
ERR773998
ERR908863
ERR1438864
ERR540445
ERR449250
ERR750870
ERR1440570
ERR870233
ERR505544
ERR876635
ERR540575
ERR600528
ERR925101
ERR1106811
ERR716146
ERR774369
ERR1399802
ERR097361
ERR1440606
ERR2091107
ERR1106808
ERR1214671
ERR1437953
ERR449766
ERR331441
ERR742446
ERR540655
ERR047152
ERR2090429
ERR774710
ERR1066210
ERR1202209
ERR2091242
ERR063916
ERR1439947
ERR470365
ERR050002
ERR1399803
ERR657277
ERR980068
ERR505749
ERR2089715
ERR2090462
ERR1192162
ERR913406
ERR2091044
ERR052594
ERR449721
ERR124266
ERR052631
ERR755444
ERR024239
ERR1947482
ERR1400322
ERR047994
ERR054353
ERR1106810
ERR311085
ERR1440519
ERR1202142
ERR907661
ERR052637
ERR084258
ERR742478
ERR057910
ERR1439839
ERR1202197
ERR069636
ERR097328
ERR1400177
ERR064222
ERR1202205
ERR1438838
ERR570447
ERR048085
ERR461303
ERR048069
ERR689525
ERR980350
ERR1947511
ERR1438334
ERR461236
ERR2089338
ERR600450
ERR048100
ERR906978
ERR056874
ERR1066040
ERR979941
ERR1214669
ERR1437971
ERR632900
ERR907554
ERR1066149
ERR730353
ERR072220
ERR016828
ERR128842
ERR052638
ERR570470
ERR1422394
ERR1947532
ERR600382
ERR1202241
ERR1400386
ERR908971
ERR755321
ERR1439786
ERR052116
ERR773926
ERR907868
ERR1439469
ERR568498
ERR449160
ERR1453615
ERR068003
ERR774049
ERR388844
ERR501608
ERR425371
ERR044912
ERR1788386
ERR470280
ERR742643
ERR870050
ERR1438762
ERR913510
ERR425419
ERR044995
ERR470218
ERR1453707
ERR1065390
ERR2089852
ERR1439347
ERR1439419
ERR1756419
ERR755504
ERR226366
ERR047159
ERR1440221
ERR316728
ERR049105
ERR600375
ERR1439560
ERR870247
ERR461635
ERR316933
ERR907017
ERR714194
ERR751122
ERR774648
ERR1202468
ERR1947517
ERR1065340
ERR470421
ERR925592
ERR1214445
ERR907569
ERR755539
ERR714170
ERR997518
ERR755599
ERR1438305
ERR774633
ERR1422431
ERR1422373
ERR1202561
ERR1438371
ERR907168
ERR925093
ERR1400418
ERR540647
ERR1438185
ERR925048
ERR069761
ERR461370
ERR023344
ERR129111
ERR876551
ERR2612053
ERR057968
ERR750875
ERR1191825
ERR1438216
ERR066251
ERR730584
ERR1438279
ERR054405
ERR925085
ERR909075
ERR461868
ERR909313
ERR054243
ERR730701
ERR047967
ERR460959
ERR540562
ERR1453572
ERR068005
ERR1439761
ERR1947873
ERR1440111
ERR470428
ERR600218
ERR1065214
ERR690937
ERR046195
ERR2091046
ERR908975
ERR054374
ERR1438140
ERR1439273
ERR701842
ERR925097
ERR714175
ERR907696
ERR568591
ERR124275
ERR870204
ERR1439023
ERR063994
ERR925201
ERR870234
ERR632893
ERR128833
ERR1438208
ERR1422660
ERR1756415
ERR1065955
ERR1399882
ERR600445
ERR600619
ERR1422571
ERR056830
ERR870298
ERR997563
ERR050053
ERR730190
ERR980260
ERR338200
ERR1438293
ERR2090517
ERR909014
ERR1439299
ERR048039
ERR984241
ERR505792
ERR1439017
ERR909078
ERR586313
ERR470235
DRR141058
ERR2090897
ERR714344
ERR774481
ERR755481
ERR051582
ERR067927
ERR505642
ERR742336
ERR773989
ERR461834
ERR540537
ERR1066116
ERR730234
ERR1399793
ERR884409
ERR736915
ERR1439698
ERR1065378
ERR056762
ERR907095
ERR048048
ERR1192051
ERR1947703
ERR714218
ERR425447
ERR501588
ERR2090755
ERR2089813
ERR1947229
ERR925237
ERR1439957
ERR774605
ERR913294
ERR600189
ERR433732
ERR064141
ERR067798
ERR907088
ERR434056
ERR755492
ERR1214673
ERR1065794
ERR1422671
ERR1399868
ERR506022
ERR908997
ERR1439386
ERR057903
ERR540488
ERR273500
ERR755466
ERR870300
ERR023595
ERR1214667
ERR1400454
ERR1191903
ERR2089842
ERR1439230
ERR657090
ERR069788
ERR069669
ERR501472
ERR052402
ERR570451
ERR1065655
ERR063801
ERR984272
ERR730270
ERR064021
ERR054514
ERR714633
ERR1788502
ERR774477
ERR449121
ERR051560
ERR657134
ERR2852045
ERR054438
ERR051621
ERR1439210
ERR1788517
ERR773779
ERR568504
ERR018822
ERR2089274
ERR755482
ERR657235
ERR1430805
ERR1439338
ERR461578
ERR2089555
ERR1439829
ERR1439955
ERR1399788
ERR1065551
ERR1437970
ERR568508
ERR060043
ERR057905
ERR869821
ERR039649
ERR1440325
ERR068030
ERR2089641
ERR434060
ERR1438040
ERR925145
ERR057955
ERR048198
ERR057802
ERR1439187
ERR1947166
ERR449822
ERR057797
ERR051625
ERR461210
ERR461046
ERR316874
ERR1066093
ERR1438437
ERR570468
ERR505953
ERR056864
ERR1439046
ERR907197
ERR1438734
ERR470395
ERR714353
ERR600364
ERR065287
ERR063944
ERR730721
ERR2091295
ERR774534
ERR068018
ERR714174
ERR909057
ERR774266
ERR1438899
ERR1440569
ERR1399940
ERR069679
ERR2089454
ERR470362
ERR714312
ERR862457
ERR1214654
ERR1439015
ERR1422570
ERR913132
ERR907135
ERR1066375
ERR1440376
ERR697294
ERR600094
ERR1440723
ERR1438408
ERR449102
ERR568606
ERR2091059
ERR028591
ERR714575
ERR997549
ERR1439263
ERR956435
ERR1439282
ERR1438092
ERR909150
ERR907380
ERR461673
ERR163158
ERR1288865
ERR052136
ERR689501
ERR1202456
ERR907079
ERR876546
ERR862341
ERR1399912
ERR1400245
ERR1439389
ERR1202389
ERR049967
ERR730596
ERR1422408
ERR690903
ERR065311
ERR755380
ERR067945
ERR1065849
ERR1438465
ERR1440152
ERR1422476
ERR461713
ERR516621
ERR1065304
ERR1438313
ERR751135
ERR1439066
ERR1453498
ERR470171
DRR098677
ERR2612066
ERR1422569
ERR054413
ERR568697
ERR774737
ERR129055
ERR1007867
ERR490767
ERR1756468
ERR1191955
ERR2089390
ERR714187
ERR2091226
ERR1788193
ERR1305180
ERR054479
ERR701850
ERR2089290
ERR600383
ERR742384
ERR052621
ERR1191956
ERR1438641
ERR461574
ERR730776
ERR1191859
ERR129177
ERR908859
DRR141034
ERR449728
ERR129192
ERR1065115
ERR016687
ERR1400540
ERR540349
ERR862401
ERR2089444
ERR1438858
ERR907765
ERR054527
ERR632919
ERR540515
ERR633029
ERR751158
ERR316920
ERR449754
ERR577986
ERR338194
ERR1439742
ERR730166
ERR1439104
ERR907465
ERR1065884
ERR449139
ERR461385
ERR925059
ERR907244
ERR907581
ERR600199
ERR1438137
ERR505950
ERR067924
ERR460978
ERR2090783
ERR046050
ERR124255
ERR064013
ERR316586
ERR600534
ERR925261
ERR054237
ERR063789
ERR774128
ERR697270
ERR024230
ERR054229
ERR870193
ERR600266
ERR1288982
ERR568739
ERR049960
ERR273492
ERR554849
ERR570376
ERR461092
ERR352052
ERR1440402
ERR461147
ERR876673
ERR067929
ERR449153
ERR540684
ERR505931
ERR1065337
ERR1430847
ERR1065388
ERR633052
ERR1065659
ERR884453
ERR2612046
ERR056825
ERR774567
ERR908882
ERR1400361
ERR1192198
ERR730898
ERR980355
ERR1202201
ERR516662
ERR067849
ERR570461
ERR2089775
ERR1438766
ERR714171
ERR461416
ERR979968
ERR1066187
ERR1422690
ERR1065505
ERR755488
ERR907335
ERR425361
ERR2090456
ERR2090780
ERR956307
ERR2091163
ERR862277
ERR646617
ERR063981
ERR2089380
ERR907004
ERR862385
ERR2089273
ERR1438315
ERR1288925
ERR461359
ERR433693
ERR064188
ERR048002
ERR909156
ERR1400609
ERR980318
ERR069660
ERR909122
ERR064033
ERR054292
ERR980279
ERR1438491
ERR1439284
ERR773916
ERR047927
ERR505515
ERR774507
ERR1947134
ERR730845
ERR033133
ERR425422
ERR909227
ERR540583
ERR1439631
ERR124307
ERR909011
ERR742404
DRR141036
ERR057927
ERR1438272
ERR714193
ERR461844
ERR1453689
ERR050060
ERR1202593
ERR909158
ERR1399889
ERR1788452
ERR057823
ERR069632
ERR1947205
ERR870159
ERR925391
ERR044979
ERR730369
ERR064216
ERR876626
ERR039579
ERR461082
ERR1400303
ERR1439944
ERR884327
ERR1192097
ERR1214610
ERR600498
ERR124278
ERR1947280
ERR1202414
ERR1214545
ERR774188
ERR540557
ERR069771
ERR054387
ERR051540
ERR1756410
ERR540530
ERR600539
ERR730151
ERR045384
ERR730547
ERR129130
ERR750854
ERR2091079
ERR023339
ERR1788285
ERR1438467
ERR1400185
ERR907325
ERR067910
ERR2090533
ERR046197
ERR257222
ERR997521
ERR461227
ERR388836
ERR1065840
ERR907195
ERR129127
ERR568724
ERR979920
ERR1438323
ERR1453749
ERR050052
ERR066300
ERR1947178
ERR730447
ERR461424
ERR662346
ERR2090810
ERR1438656
ERR1214510
ERR057816
ERR2091078
ERR051549
ERR063884
ERR751067
ERR1202543
ERR1438688
ERR1065640
ERR697282
ERR909029
ERR024282
ERR900692
ERR461127
ERR773884
ERR129047
ERR107525
ERR1788282
ERR2090530
ERR057946
ERR750800
ERR084229
ERR876772
ERR1065866
ERR1065959
ERR1191937
ERR1453682
ERR925533
ERR1065825
ERR1947223
ERR1400219
ERR045381
ERR2089669
ERR600563
ERR016682
ERR997696
ERR1400133
ERR331394
ERR730285
ERR069609
ERR016800
ERR097342
ERR925253
ERR1437930
ERR1214552
ERR925314
DRR141031
ERR1191883
ERR956444
ERR069607
ERR586423
ERR1439514
ERR1438052
ERR1788236
ERR460919
ERR751066
ERR2091052
ERR907207
ERR975625
ERR1439393
ERR067954
ERR1439056
ERR540480
ERR1202159
ERR730900
ERR067991
ERR909037
ERR884376
ERR1192106
ERR751176
ERR730314
ERR069814
ERR257233
ERR862392
ERR742650
ERR066268
ERR1399925
ERR750793
ERR876524
ERR052395
ERR433744
ERR2091296
ERR461885
ERR1947242
ERR956305
ERR708303
ERR1400302
ERR913493
ERR925623
ERR064218
ERR908979
ERR433722
ERR870172
ERR018104
ERR755328
ERR714617
ERR1066377
ERR460920
ERR449258
ERR714536
ERR876628
ERR1438335
ERR2667122
ERR069704
ERR2090430
ERR461639
ERR1438154
ERR1788461
ERR047998
ERR2090589
ERR600359
ERR449853
ERR577977
ERR067942
ERR460403
ERR331431
ERR054633
