# Supplementary material for: Core genes can have higher recombination rates than accessory genes within global microbial populations
Source: eLife. 2022 Jul 8;11:e78533. doi: 10.7554/eLife.78533 (PMC9444244; doi:10.7554/eLife.78533)
Supplement: Figure 3—source data 1. [file elife-78533-fig3-data1.zip]

Archive with 24 entries (23 files):
- accession_lists/
- __MACOSX/._accession_lists
- accession_lists/c_jejuni_accessions.txt
- __MACOSX/accession_lists/._c_jejuni_accessions.txt
- accession_lists/n_gonorrhoeae_accessions.txt
- __MACOSX/accession_lists/._n_gonorrhoeae_accessions.txt
- accession_lists/s_flexneri_accessions.txt
- __MACOSX/accession_lists/._s_flexneri_accessions.txt
- accession_lists/e_coli_accessions.txt
- __MACOSX/accession_lists/._e_coli_accessions.txt
- accession_lists/s_pneumoniae_accessions.txt
- __MACOSX/accession_lists/._s_pneumoniae_accessions.txt
- accession_lists/s_aureus_accessions.txt
- __MACOSX/accession_lists/._s_aureus_accessions.txt
- accession_lists/s_enterica_accessions.txt
- __MACOSX/accession_lists/._s_enterica_accessions.txt
- accession_lists/n_meningitidis_accessions.txt
- __MACOSX/accession_lists/._n_meningitidis_accessions.txt
- accession_lists/s_agalactiae_accessions.txt
- __MACOSX/accession_lists/._s_agalactiae_accessions.txt
- accession_lists/h_influenzae_accessions.txt
- __MACOSX/accession_lists/._h_influenzae_accessions.txt
- accession_lists/p_aeruginosa_accessions.txt
- __MACOSX/accession_lists/._p_aeruginosa_accessions.txt
