# Supplementary material for: Core genes can have higher recombination rates than accessory genes within global microbial populations
Source: eLife. 2022 Jul 8;11:e78533. doi: 10.7554/eLife.78533 (PMC9444244; doi:10.7554/eLife.78533)
Supplement: Figure 3—source data 1. [file elife-78533-fig3-data1.zip › accession_lists/c_jejuni_accessions.txt]

ERR494611
ERR1343472
ERR193144
SRR10011144
SRR9942831
ERR1658568
SRR9962408
SRR8881383
SRR10049868
ERR348873
ERR975677
ERR1658685
SRR9942901
SRR10013678
SRR10002144
ERR593955
SRR1993467
ERR386246
ERR330608
ERR419693
ERR713793
ERR356088
SRR10019008
ERR1343588
SRR3145091
SRR9974280
ERR1343323
ERR924714
ERR594024
ERR758768
ERR676674
ERR1349182
SRR9899107
SRR3029105
ERR459583
ERR585932
SRR9993812
ERR148468
SRR1993561
ERR196209
ERR1022871
ERR450296
ERR473781
ERR148470
SRR1975127
SRR9989863
ERR758843
ERR348875
ERR670821
SRR1952328
SRR10019059
ERR460769
ERR211246
SRR9934029
SRR9992468
ERR676657
ERR278305
SRR10049924
SRR8881528
SRR10026115
SRR9947564
ERR1343423
ERR869507
ERR1343563
ERR1349284
ERR152294
SRR8886203
ERR869584
ERR852896
SRR10054186
ERR975999
SRR9948531
ERR386249
ERR593928
ERR278289
ERR348969
ERR460761
SRR10002332
ERR196308
SRR8886449
ERR330483
ERR757270
ERR593924
ERR1343130
SRR10001401
ERR460727
ERR278475
ERR976187
ERR419741
ERR757311
SRR9924018
SRR9992681
ERR450206
ERR196549
SRR10002236
ERR221414
ERR1658911
ERR759071
ERR646776
ERR1658899
ERR355971
ERR084094
SRR10019117
ERR196697
SRR10026154
ERR348971
ERR108385
ERR386480
ERR975885
ERR226187
ERR1343149
ERR470570
SRR8886422
SRR10011155
SRR8881556
ERR713751
ERR758730
SRR8881371
SRR9902347
SRR9993642
SRR9945274
ERR975891
ERR736747
ERR975740
ERR278507
ERR676651
ERR108374
ERR083892
SRR10011339
ERR148356
ERR676655
SRR9924049
SRR9974489
SRR9924075
SRR10054460
SRR1993546
SRR9974201
ERR439883
SRR10036768
SRR8886484
ERR483975
ERR193095
ERR128788
SRR9948458
SRR8886292
ERR1343150
ERR439828
ERR1349302
ERR1349128
SRR9901610
ERR484021
SRR9902458
ERR1349142
ERR193106
ERR152282
SRR9974113
ERR108328
ERR1349122
SRR9923845
SRR9900603
ERR419476
ERR084045
ERR108333
ERR1658664
ERR419474
ERR670684
ERR759160
ERR758775
ERR593809
ERR450494
ERR356090
ERR1658500
SRR10001323
SRR10049930
SRR9901709
ERR585810
SRR9992653
ERR450289
ERR211380
SRR10036883
ERR196628
ERR460880
ERR470756
SRR10026214
SRR9933974
ERR349092
SRR10053462
SRR10011287
SRR9942719
SRR9901554
SRR9944941
SRR10026379
SRR9924031
ERR758723
ERR330565
SRR3215184
SRR9902942
SRR9992467
SRR9989885
ERR470629
ERR593647
ERR713787
SRR10011385
ERR758981
SRR9942757
ERR553781
ERR1063588
ERR759088
SRR10013359
ERR1343438
ERR1658745
ERR1022774
ERR196426
ERR450345
ERR484058
ERR470769
ERR553864
SRR9947649
ERR1343220
ERR1343066
SRR9993613
ERR459636
SRR10013508
SRR9989880
SRR10013864
ERR646858
SRR1975101
ERR473842
ERR128783
SRR9968761
SRR10019364
SRR9992702
ERR1343590
SRR9974397
ERR278460
ERR473853
ERR148440
ERR975690
SRR9993796
SRR9947559
SRR10037900
ERR553782
ERR1343307
ERR419764
SRR9900117
ERR975678
ERR758743
SRR10026371
ERR196572
ERR419711
SRR1769300
SRR10053493
ERR593768
ERR211326
SRR9945077
SRR10031318
SRR10026416
ERR767446
SRR9900032
ERR278497
ERR386464
SRR10054640
SRR1999729
ERR585881
SRR9989363
ERR278320
ERR924825
ERR759112
SRR10031389
ERR343062
ERR211201
SRR9969021
ERR148289
SRR9899005
SRR10056876
SRR10053598
SRR9974511
ERR670888
SRR9945109
ERR553891
ERR459627
ERR278275
ERR460497
ERR553868
ERR670625
ERR460506
ERR1658502
ERR343089
SRR10056865
ERR278346
ERR646860
SRR10001293
ERR459565
ERR128768
SRR9898814
ERR152369
ERR758702
ERR419960
ERR758729
SRR9993860
ERR278319
SRR9992596
ERR152305
ERR646840
ERR460836
SRR9993609
SRR9974420
ERR1658916
ERR420110
ERR211218
ERR460651
ERR1022859
ERR419697
SRR9948563
SRR9968891
ERR349125
ERR193177
SRR8950025
ERR386413
SRR9989842
ERR349055
ERR975746
SRR10056730
SRR10049830
SRR10011255
ERR419671
ERR356171
ERR137084
ERR758712
ERR585872
ERR1349242
SRR9895250
SRR8881635
ERR1349184
SRR9968919
ERR1163774
ERR419876
SRR8881665
ERR736700
ERR676630
ERR1658527
SRR10054185
ERR330640
ERR148301
ERR439804
SRR9948610
ERR1349225
SRR9895323
SRR1794074
ERR349106
SRR10026197
ERR196244
ERR419937
ERR470643
SRR10019010
ERR1343703
SRR9968956
SRR9921334
SRR9992493
ERR646854
ERR221411
SRR9898845
SRR9895390
ERR356109
SRR9923977
SRR10026119
ERR450562
SRR10049926
SRR9962381
ERR460801
SRR9895402
ERR483996
SRR9934248
ERR348942
ERR193093
ERR1343654
SRR1993483
SRR9947592
ERR869662
SRR9900131
SRR9962424
ERR211242
SRR9992475
ERR196584
SRR9993787
SRR1975180
SRR10053497
SRR10036754
SRR9923857
SRR10026267
ERR1349288
ERR460654
ERR976116
ERR1022780
ERR450398
SRR9902312
ERR869556
SRR9993821
ERR494601
SRR10019096
SRR8886211
SRR9974513
ERR211169
ERR713759
SRR10049700
ERR419636
ERR196592
ERR484051
SRR9993939
SRR9942811
ERR852899
SRR9947655
SRR9969050
ERR976120
SRR9962541
SRR9992629
ERR585871
SRR10018207
ERR758765
SRR10013403
ERR646790
ERR713675
ERR221392
ERR758815
SRR9948662
SRR8886507
ERR419471
ERR148362
ERR330481
ERR211135
ERR1658714
SRR9934192
SRR10054075
ERR419739
ERR924792
ERR450455
ERR148383
SRR10054428
ERR470654
ERR419354
ERR221326
ERR494588
SRR9902350
ERR976110
ERR759128
ERR148388
ERR646806
SRR1975111
ERR189805
ERR460619
ERR420034
ERR869677
ERR1343283
SRR10031557
ERR450342
SRR10053438
SRR10054089
SRR9962232
ERR148444
SRR8881420
SRR9945268
ERR976229
SRR10031414
SRR8881447
SRR1993488
ERR211422
ERR676605
ERR419879
SRR9877503
SRR8886495
ERR975721
ERR460889
SRR9993674
ERR1658701
SRR9945111
ERR758697
ERR646695
ERR330505
ERR759182
ERR1349177
SRR1769301
ERR483973
SRR9947620
ERR356131
ERR758757
ERR355954
ERR221354
ERR593691
SRR9948564
SRR1993628
ERR670751
SRR8886452
SRR9992657
ERR211355
ERR386360
ERR419908
ERR924746
ERR975792
ERR211211
ERR193153
ERR222728
ERR193108
ERR196695
ERR758733
SRR9969047
ERR137020
ERR767417
ERR460901
ERR1658639
SRR8881652
SRR9923882
ERR386338
SRR9924020
ERR585851
ERR1343670
SRR9934251
ERR1343211
SRR10014009
ERR419853
ERR349142
ERR196463
ERR975911
ERR356091
ERR419989
ERR676608
ERR084114
ERR356104
ERR343054
ERR343049
SRR10002235
ERR1343105
ERR419445
ERR278434
SRR10054498
ERR646742
SRR8886322
ERR1658689
SRR10013482
SRR9993915
ERR084121
ERR439778
ERR330567
ERR211249
ERR083902
ERR484009
ERR419712
ERR152103
SRR9993794
ERR869596
SRR9899030
ERR349065
SRR10054407
SRR9934304
ERR484041
SRR10049998
SRR9968900
ERR757368
ERR419762
SRR3029056
ERR450445
ERR419789
SRR10026347
SRR9962300
SRR10054370
SRR9885984
ERR593859
ERR460829
ERR470500
SRR1993260
ERR1349416
ERR148459
SRR9923930
ERR470528
ERR594044
ERR759191
ERR148345
SRR9993946
ERR759026
SRR9993666
SRR10013957
ERR108383
SRR8881485
ERR420106
SRR10013315
SRR9947650
SRR9989729
ERR1343183
ERR646761
ERR386454
ERR1658774
ERR450359
ERR553723
ERR278237
ERR226206
SRR9993898
SRR8886280
SRR9948459
ERR594030
SRR9942651
ERR593760
ERR196240
SRR9942777
SRR9900103
ERR1349313
ERR1658676
ERR767490
ERR758763
ERR976196
ERR1163658
SRR2916021
SRR8881433
SRR9968673
ERR869646
SRR9974497
ERR473930
ERR211367
SRR9989414
ERR450402
SRR10037881
SRR9901851
ERR460536
ERR470737
SRR9992618
SRR9948567
ERR278499
SRR9993614
SRR9948675
SRR9968912
ERR670692
ERR758695
ERR386275
ERR211397
ERR976122
SRR10026262
ERR460718
ERR211368
SRR10013328
SRR10019274
ERR439758
ERR736698
SRR9974452
ERR196510
SRR9924027
ERR976311
ERR585883
ERR593921
ERR484001
ERR975857
SRR9993791
ERR386314
ERR386350
SRR9942888
SRR9962448
SRR9945144
SRR9993780
SRR10019060
ERR084086
SRR9948590
ERR459488
SRR9969089
ERR767460
ERR459555
ERR975912
ERR193146
SRR9962453
SRR9974221
SRR10049885
ERR767475
ERR924861
ERR348902
SRR10036895
ERR758741
SRR9968970
SRR10056679
SRR8881514
ERR975870
ERR193070
SRR10053593
SRR10049797
ERR278385
ERR419874
SRR8886384
SRR10049940
ERR1022860
ERR211271
SRR9945211
ERR1163677
SRR9901707
ERR460751
ERR349091
ERR108370
ERR1343544
ERR975733
ERR473949
ERR1349324
ERR196348
SRR9899078
ERR1343284
ERR450185
ERR758801
ERR1349234
ERR348898
SRR1981462
SRR9901830
SRR9942815
ERR419863
ERR757238
SRR10018920
SRR10013372
SRR10013786
ERR976021
ERR459570
ERR450473
ERR759118
ERR757340
ERR420101
ERR1343404
SRR10053660
SRR10018270
ERR759072
ERR278462
ERR137062
ERR348897
SRR9945140
ERR221359
SRR10031452
SRR9962326
ERR1343262
ERR1658618
SRR9942920
ERR084104
SRR8881494
ERR473873
SRR10054399
SRR10002125
ERR108402
ERR553734
SRR9993756
SRR10013970
ERR460753
ERR470646
SRR10026204
SRR9900170
SRR9945051
ERR1658585
ERR196673
ERR713805
ERR450466
ERR736706
SRR9877448
ERR196506
SRR10053488
SRR8881533
SRR1993313
SRR9992548
ERR278431
SRR9898789
ERR196235
SRR10053502
SRR9903040
SRR9974441
SRR9933958
SRR8886440
SRR9877359
ERR553889
ERR1343597
ERR676632
ERR439915
SRR4451713
ERR1343341
SRR9992673
ERR646780
ERR278383
ERR152141
SRR10054398
SRR9899046
ERR736715
SRR9902949
SRR9924085
SRR9948630
ERR196678
ERR713652
ERR1343170
ERR1343520
ERR585894
SRR8886470
ERR670885
SRR9895425
ERR594023
ERR419862
ERR083961
ERR736740
ERR670694
ERR1343100
ERR278264
SRR9901812
ERR221370
ERR419809
ERR1658756
SRR9934258
ERR553778
ERR473942
ERR1022821
SRR8881483
SRR9901922
ERR108359
SRR9924019
SRR8886502
SRR3214532
ERR348913
SRR8881475
ERR975741
SRR9948632
ERR211301
ERR1343343
SRR10006846
SRR10013382
SRR9900039
SRR9968979
ERR459605
SRR10031599
SRR3305649
ERR1343352
ERR460503
ERR211215
ERR196192
SRR9993839
ERR1343338
ERR460741
ERR759145
ERR386478
SRR9992476
ERR386426
ERR924776
ERR330475
ERR553717
SRR10031462
ERR084054
SRR9948638
ERR084064
SRR9902308
SRR9900071
SRR9945038
SRR8881569
SRR10018079
ERR386458
ERR419619
ERR484013
ERR460655
ERR128763
ERR975872
ERR1343104
ERR593743
SRR1993463
ERR084149
SRR10053737
ERR419815
ERR585943
SRR10053655
ERR646741
ERR356117
ERR924873
SRR9900075
ERR593902
ERR083973
ERR419489
SRR9993680
ERR196541
ERR585925
ERR278287
ERR1343025
SRR9993760
ERR585909
ERR211128
ERR736697
SRR9947641
SRR10002173
SRR1981467
ERR460811
ERR759099
ERR221317
ERR211428
ERR196764
ERR924822
ERR196477
ERR1343593
ERR419616
ERR330604
ERR196766
SRR8886326
ERR348973
ERR1343180
ERR024440
SRR9993811
SRR10054632
ERR975665
ERR758824
SRR10026361
ERR349110
ERR676587
SRR10014001
ERR713767
ERR439742
ERR1343679
SRR9993727
ERR349007
SRR9974379
ERR1658879
SRR9945013
SRR10011141
ERR975750
SRR10026240
ERR713771
ERR419944
SRR8881480
SRR9943019
ERR924811
ERR196763
SRR1993470
ERR1349119
SRR9992418
ERR676643
ERR758987
SRR9895430
SRR9947605
SRR10053504
SRR10054172
SRR3305650
ERR128784
ERR450299
ERR221388
SRR9902372
ERR221394
ERR386422
ERR152256
ERR670708
ERR1343101
ERR470587
SRR10054396
SRR10011248
SRR8886347
ERR450498
ERR278274
ERR1343565
SRR8881640
ERR439739
ERR975639
SRR1993559
SRR8886445
SRR10036882
ERR585906
ERR1343596
ERR1658511
ERR193039
ERR278280
SRR9974365
SRR8881714
SRR9974461
SRR9947558
ERR1343437
ERR196255
SRR10031302
ERR386501
ERR459486
SRR9923958
ERR349089
SRR10006868
ERR585907
SRR10026308
SRR9923762
SRR8886390
ERR148389
ERR222748
ERR450421
ERR278388
ERR211315
SRR2182581
ERR1658830
ERR924867
ERR221365
ERR278407
ERR585962
ERR1022891
ERR460673
SRR10049748
SRR9992607
SRR8886348
ERR1349219
ERR460694
SRR9947584
ERR439784
ERR1658662
SRR8881431
ERR585970
ERR459589
SRR10036852
SRR9948566
SRR10011170
SRR9969098
ERR450318
ERR758888
SRR10011202
ERR976067
SRR9934305
ERR759101
SRR9948607
SRR9968887
ERR1349171
ERR1022830
ERR148355
SRR9974102
ERR473857
ERR1343056
ERR1349213
ERR278485
ERR976299
ERR975977
ERR211446
SRR10054421
ERR450281
ERR024426
ERR1343351
SRR10054372
SRR9948472
ERR450386
ERR211236
ERR924729
ERR419973
SRR9989849
ERR189778
ERR386403
SRR9948473
ERR470666
ERR1658583
ERR869644
ERR356079
ERR403187
SRR10031463
ERR278255
SRR1975154
ERR439815
ERR386521
ERR646744
ERR386391
SRR10011326
ERR419394
SRR1993557
ERR128785
SRR9974404
SRR9947548
SRR9948612
ERR460659
ERR1658693
ERR278381
ERR869530
ERR108394
ERR1349107
ERR1343657
ERR593661
ERR196206
ERR137073
ERR386516
ERR386254
SRR10026286
ERR1658902
ERR419560
ERR450477
ERR869577
ERR593778
ERR924767
ERR330633
ERR460827
ERR211181
SRR9886385
ERR460729
ERR152345
SRR8881675
ERR1658782
SRR9989447
ERR713794
SRR10002191
ERR330459
ERR386488
ERR1343291
ERR869590
SRR1975171
ERR196208
ERR585836
SRR9969037
ERR083970
SRR8881415
SRR10049967
SRR8886344
SRR10054678
ERR1658768
SRR10036839
ERR460869
SRR9989909
ERR757362
ERR1658531
ERR419439
SRR9989329
SRR9989367
SRR1993291
SRR9993675
ERR419316
ERR676596
ERR494550
ERR758863
ERR585951
ERR148286
SRR9945110
ERR708254
ERR585800
ERR189783
SRR9974239
ERR439914
ERR189830
ERR450437
SRR10013671
ERR1343578
ERR593644
ERR646801
ERR975801
ERR343011
ERR211229
SRR9945035
SRR10054117
ERR460535
SRR10026427
ERR924817
ERR420053
SRR9992578
ERR343066
SRR10054099
ERR976191
SRR10001314
SRR9945158
SRR10020129
ERR419657
ERR593822
ERR646838
ERR450495
ERR473867
SRR8886239
SRR10053498
ERR330520
SRR9969012
SRR9993835
ERR736691
SRR10053501
ERR386283
SRR10001409
ERR976287
ERR419777
ERR196462
ERR278304
ERR419905
ERR758974
ERR193112
SRR10049955
SRR10031411
ERR670892
ERR473884
ERR386379
ERR189829
ERR1343250
ERR348931
ERR759047
ERR330569
SRR10006799
ERR349085
ERR1343295
SRR10031543
ERR419624
ERR356193
SRR10011364
SRR9898764
ERR221325
ERR757273
SRR9962323
SRR9923756
SRR10002283
ERR343042
ERR759104
ERR419580
ERR419949
SRR9934173
SRR9933922
ERR460872
ERR419676
SRR9992463
ERR419906
ERR420018
SRR9948615
ERR1658794
ERR1349439
SRR9934166
ERR226248
ERR196385
ERR593798
SRR8886374
ERR976177
ERR196677
ERR196266
SRR9924044
SRR9899979
SRR8881466
SRR9945289
SRR9974150
ERR386428
ERR419946
SRR10011360
SRR9948513
SRR9948535
SRR9962280
SRR9903080
SRR10054419
SRR9923780
SRR9968713
ERR759055
SRR10053657
SRR10036798
SRR9989336
ERR975701
ERR976275
ERR196407
SRR10054346
SRR10049632
ERR211118
ERR419335
SRR9911269
SRR9933985
SRR10011165
ERR148441
SRR9934225
ERR419694
ERR1343144
ERR1343129
ERR976129
SRR1993638
ERR439819
SRR9934146
SRR10053459
ERR460622
SRR9992552
SRR9898930
ERR1349269
ERR193158
SRR9962233
ERR1349141
ERR670884
SRR9877454
ERR976176
SRR1993460
ERR1658661
SRR9898780
ERR196279
SRR8881724
SRR9924030
ERR1658503
SRR9923982
ERR646847
ERR343077
SRR10013739
ERR473834
ERR349003
SRR9992451
ERR470734
SRR2938809
SRR9943001
ERR419680
SRR9989760
ERR386296
ERR1349254
ERR386460
SRR9899106
SRR9989450
SRR9948445
SRR9886539
SRR10023766
ERR670730
SRR10011312
SRR10018154
ERR976124
SRR10056649
ERR759030
ERR585803
SRR10053637
ERR758734
ERR419391
ERR419794
SRR9962192
SRR10054676
ERR1343265
ERR278414
ERR450198
SRR9993942
SRR10006841
ERR221419
ERR460717
SRR10011138
ERR713723
ERR1658740
ERR460736
ERR386277
ERR193175
ERR221314
ERR470523
ERR1658541
ERR460837
ERR419485
ERR713755
ERR758886
SRR9902836
ERR713694
ERR349081
ERR419332
ERR869676
ERR757294
SRR9945079
ERR084016
SRR8881639
SRR10006821
SRR10054630
ERR148303
ERR470547
ERR439842
ERR459532
ERR278418
ERR226218
ERR386492
ERR1349441
ERR975631
ERR759142
ERR152279
SRR9962297
ERR975850
SRR10013436
SRR9934193
ERR593936
ERR976300
SRR9993885
ERR736732
ERR330535
ERR419721
ERR460724
SRR8886143
ERR221467
ERR470618
SRR9923819
SRR9945163
ERR349133
SRR10026230
ERR1658525
SRR9945125
SRR9992523
SRR9934018
ERR869514
ERR278468
SRR9974218
ERR211346
ERR137013
SRR9900588
ERR869607
ERR278432
ERR670752
ERR759098
ERR196605
SRR10054394
SRR8886288
ERR1022873
ERR473934
SRR9901809
SRR10026300
ERR869503
ERR975942
SRR9898778
ERR083999
ERR084079
SRR9945183
ERR419591
SRR10002217
SRR9933933
SRR9945190
ERR670721
ERR211162
ERR459639
SRR9923752
SRR9974399
SRR9898974
SRR10031617
SRR9948514
ERR459629
ERR386351
SRR10013460
SRR9989305
ERR553801
SRR10036812
SRR10011116
ERR473788
ERR419947
SRR9989860
SRR9945247
ERR758795
ERR450193
SRR8881570
SRR9933927
SRR9923959
ERR852894
ERR553852
SRR9924080
ERR975778
ERR869521
SRR10006870
SRR9921336
ERR1343531
ERR713654
SRR9911325
ERR348885
ERR460677
SRR9968647
ERR211187
ERR975766
SRR9989905
ERR473798
ERR439752
SRR10019183
ERR439888
SRR9900105
ERR767463
ERR593940
ERR137049
ERR553713
SRR9933925
ERR221334
ERR594041
SRR10011293
SRR9962477
ERR137016
SRR9900155
ERR420079
ERR585935
SRR10054189
ERR137067
ERR1343241
SRR9993925
ERR196330
ERR196607
SRR10019155
ERR419325
ERR1658528
ERR553836
ERR975720
ERR767466
ERR759027
ERR108398
SRR9989807
SRR8881497
ERR221438
ERR1022795
SRR10056788
SRR8881571
SRR9923888
ERR196594
ERR670712
SRR9899076
ERR494558
SRR10056852
SRR10031478
ERR419666
ERR585869
SRR9898838
ERR386459
ERR419428
ERR450598
ERR148348
ERR152143
SRR9968543
SRR9948619
SRR9989890
ERR450434
SRR9945207
SRR9993874
SRR10006820
SRR10036979
ERR869493
SRR10006951
ERR1343063
ERR386320
ERR1343030
ERR196492
SRR9948640
SRR9993676
SRR10053658
ERR1343428
SRR10011343
ERR670665
SRR1993309
ERR330647
SRR10036995
SRR9992597
ERR470704
SRR9902305
ERR349042
SRR9948463
SRR8886408
ERR419447
ERR196347
ERR1349092
ERR593874
SRR1975117
ERR593677
ERR450225
ERR975642
ERR196251
ERR083980
SRR10036782
ERR470740
ERR758828
ERR450224
ERR757258
ERR450586
SRR9993920
SRR10054427
ERR593792
ERR460708
ERR193031
SRR9899983
SRR10054086
ERR1022760
SRR9947555
SRR9974472
SRR9942693
ERR758807
SRR9989372
ERR470761
ERR196575
ERR196284
ERR646830
ERR330590
ERR460830
ERR767455
ERR1349143
SRR10026086
ERR494573
SRR10049914
ERR349053
SRR9900226
ERR975922
SRR9992669
SRR9947588
SRR8886149
ERR349134
SRR10018239
SRR9948522
SRR8886466
SRR10054431
SRR10013387
ERR470754
ERR356055
ERR083936
SRR9974168
ERR211225
ERR278362
SRR9962256
SRR9945118
ERR330621
ERR593704
ERR470583
ERR646783
SRR10053587
SRR8881608
ERR869500
ERR757262
ERR196203
SRR9903037
ERR585905
ERR1658778
ERR419570
ERR148464
ERR349101
ERR278306
ERR450457
ERR450266
SRR9993708
ERR976279
ERR585820
SRR9993685
ERR439767
ERR1658636
SRR8886430
SRR3029082
ERR221306
SRR10011194
ERR278315
ERR189823
ERR1658922
ERR386327
ERR1343121
SRR9968557
SRR9968915
SRR9989296
ERR1343294
SRR9933995
ERR108327
ERR419732
SRR9942818
ERR758750
ERR1658595
SRR9993828
ERR1343424
SRR10053540
ERR713773
ERR196315
ERR767457
ERR1343410
SRR9993664
ERR975941
ERR976171
SRR9934186
ERR196725
ERR108344
ERR196757
ERR1343050
ERR386431
SRR10049844
SRR9945288
SRR8881669
SRR3029054
ERR758964
ERR343087
ERR330644
ERR473818
ERR278331
ERR439759
SRR9947660
ERR1658600
SRR9993659
ERR386297
SRR9974457
ERR196568
ERR767443
ERR386396
SRR9948551
ERR1349108
ERR869548
ERR450219
ERR222706
ERR189794
ERR221468
ERR459591
SRR8881423
SRR9900604
ERR148415
ERR585799
ERR211087
ERR553791
ERR976104
ERR196707
ERR975936
ERR419767
SRR9901982
SRR10026082
ERR196708
ERR439789
ERR593712
ERR470665
ERR494589
SRR10026147
SRR10011396
ERR484023
ERR473861
SRR9947608
ERR1343251
SRR9924045
SRR10054085
ERR975960
ERR758774
ERR1343479
ERR758882
ERR193188
SRR10054433
ERR473820
SRR9947593
SRR9934004
ERR757285
SRR10031607
SRR10036767
SRR9993800
ERR343084
ERR196373
ERR470539
ERR356110
ERR196562
ERR713747
SRR9968978
ERR459480
ERR646765
ERR439880
SRR9901877
SRR9900574
SRR10020172
SRR10049901
SRR9945240
ERR473787
SRR10049877
ERR193156
SRR9900215
ERR084019
SRR9898882
ERR473885
SRR10054109
ERR976205
ERR419827
ERR1349252
ERR670669
ERR211396
ERR460556
ERR137064
ERR148377
ERR976260
SRR9901716
ERR1349215
SRR1993262
ERR1349294
ERR976209
SRR9942746
SRR10026281
SRR9900543
ERR459617
ERR193183
ERR758816
ERR767439
ERR148473
ERR585956
SRR9989457
ERR459487
SRR10018318
ERR975971
SRR10026417
SRR9911157
SRR1993461
SRR10050023
ERR330599
ERR278321
SRR9934277
SRR10049839
ERR470581
ERR450582
SRR9934167
ERR196470
SRR9900579
ERR330571
ERR593890
ERR976202
ERR1343659
SRR9898753
ERR420008
SRR10054409
ERR1349417
SRR9992645
ERR1343566
SRR10002159
ERR593971
SRR9923778
ERR211207
ERR670700
ERR226208
ERR196360
ERR593676
ERR386240
ERR196624
ERR152115
SRR10036724
ERR484040
ERR553762
ERR356180
ERR869654
ERR593658
ERR1343638
ERR450479
SRR9945082
SRR3145088
ERR975787
ERR084131
ERR459606
SRR10031479
ERR1658656
ERR278417
ERR193191
ERR083907
SRR10056696
SRR9945300
SRR9898731
SRR9934333
ERR1022820
ERR221400
ERR1658895
SRR9947630
ERR419910
ERR473933
ERR975722
ERR348903
ERR1658844
ERR1022846
SRR9942645
ERR128805
SRR10036929
SRR10011115
ERR670849
ERR1343686
ERR211436
SRR10036843
SRR10013466
ERR1343460
ERR1343127
ERR976315
ERR460511
ERR976144
SRR9877430
ERR278396
ERR924845
ERR343069
ERR460565
ERR349084
ERR470566
SRR9989892
ERR758784
ERR419329
ERR1022886
SRR9948652
ERR419746
SRR1993641
SRR9933971
SRR9974350
SRR10049789
SRR9902430
SRR9945305
SRR9948634
SRR9934229
ERR356141
ERR278454
SRR9989923
SRR10013443
SRR1769298
ERR759127
SRR9992695
SRR8886444
ERR713799
SRR9899105
ERR924885
ERR460534
SRR10011196
ERR767494
ERR1022793
SRR10013494
ERR221464
SRR9934200
ERR083993
ERR196488
SRR9899102
ERR553872
SRR10056792
ERR196367
ERR975773
ERR196685
ERR924832
ERR1022844
ERR736736
SRR9974454
ERR211409
ERR439801
ERR1343449
ERR278240
ERR670760
ERR1658691
SRR10011356
SRR9923842
ERR211267
ERR152098
SRR10054439
ERR221458
SRR10026324
SRR9901762
ERR1658573
ERR211320
SRR1975186
ERR594040
ERR459558
SRR9945041
SRR10002241
SRR10054417
ERR713711
SRR10019163
ERR494545
SRR10056800
ERR1658590
ERR419479
SRR9933917
ERR975749
ERR330467
ERR494525
ERR585959
ERR348948
SRR10031622
ERR450458
SRR9900130
ERR924739
ERR196291
ERR1343682
SRR9992461
SRR1975119
ERR420037
SRR9947573
SRR10053507
ERR189795
ERR196518
SRR9924064
ERR278435
SRR8881678
ERR459577
ERR975771
ERR196317
SRR9969057
SRR9948506
ERR439744
SRR9934336
SRR10001400
ERR924709
ERR869532
ERR386485
ERR470702
ERR924755
ERR193071
ERR924813
ERR148361
SRR8886417
ERR128761
SRR10050022
ERR670852
SRR9895361
SRR9901906
ERR585897
SRR9898791
ERR193083
ERR152215
SRR10056854
SRR8886312
ERR470695
ERR553830
SRR9942748
ERR1658669
ERR148359
ERR152261
ERR713788
SRR10011359
ERR1343120
ERR221337
ERR348864
ERR593884
ERR128747
ERR221316
ERR348985
ERR196222
SRR9962428
SRR10031377
ERR221335
SRR10018928
ERR226176
ERR470759
SRR10026158
ERR211425
ERR767425
ERR713769
SRR9992571
SRR9974134
ERR450323
ERR343034
SRR9989402
SRR1975128
ERR084052
SRR10054436
SRR9942812
SRR9923914
SRR1975152
SRR10031312
ERR975991
ERR349077
ERR137024
ERR193182
ERR1343707
SRR10018924
ERR084013
ERR1343236
ERR420051
SRR10002323
SRR10013531
ERR084065
ERR084062
ERR1022824
ERR222745
ERR420026
ERR083989
SRR9992481
SRR8881592
ERR024477
SRR9898819
ERR083882
ERR975915
ERR189814
ERR196698
ERR713775
SRR10031428
ERR108320
SRR8886179
ERR470726
SRR9900036
SRR9895176
SRR10011393
ERR196224
ERR330517
SRR9992434
SRR9899032
SRR9933955
ERR758769
ERR419655
SRR9902248
ERR759129
SRR1993478
ERR193165
SRR9923979
SRR9900556
ERR349048
ERR670689
ERR470647
ERR1349164
SRR9969096
ERR975953
ERR386347
ERR1022841
ERR1349257
ERR976234
ERR193205
ERR196414
ERR196637
ERR670674
ERR196431
ERR193190
ERR450204
SRR9992659
ERR1343701
ERR1349118
ERR553730
SRR9934227
ERR152236
SRR9942882
SRR10002369
SRR1794070
ERR470584
SRR9903082
SRR9945165
ERR494548
SRR10011322
ERR278282
ERR450578
ERR278309
SRR9948555
ERR459633
ERR869534
ERR419309
SRR10002357
ERR494577
ERR1349076
ERR593767
ERR460498
SRR9934291
ERR084092
SRR9992431
ERR459634
ERR330524
ERR1349116
ERR356162
ERR713786
ERR137069
ERR450226
ERR343003
ERR767449
ERR330553
ERR1349251
ERR585858
ERR1658827
ERR356072
ERR450328
SRR9974283
ERR356092
SRR10036941
SRR9895200
SRR1811821
ERR193060
ERR553816
SRR9993801
ERR1343584
SRR9947636
ERR386343
SRR9898830
SRR9924082
ERR736728
SRR9989907
ERR460885
SRR9992449
ERR470728
SRR10018205
ERR278361
ERR1658659
ERR459648
ERR148451
SRR9993748
SRR9942857
ERR196599
SRR10002133
SRR9992674
SRR9989821
ERR148477
ERR419826
ERR196294
SRR9923937
ERR1343075
ERR196715
ERR420029
SRR9992414
ERR459571
ERR975849
ERR1343560
ERR196461
SRR8886340
SRR8886448
ERR713667
SRR8881387
SRR8881719
SRR8886371
ERR419702
ERR419754
ERR713820
ERR869517
ERR196642
ERR975663
SRR9969091
ERR196528
SRR9945162
ERR924887
SRR9992506
SRR9974254
ERR676611
SRR10026271
ERR450374
SRR9900143
ERR869657
ERR450245
SRR9945117
SRR9992626
ERR585888
ERR108363
ERR211411
ERR084088
ERR646774
SRR8886489
ERR420092
SRR10053681
ERR343043
ERR137041
ERR759157
ERR676635
SRR9992518
SRR10054424
SRR1993530
ERR594000
ERR1658918
ERR152229
SRR9942770
ERR193193
ERR976206
ERR460525
ERR585834
ERR450208
ERR924734
ERR975939
ERR494555
ERR189821
SRR10036879
ERR646693
ERR460871
SRR10026352
SRR10026235
ERR221399
ERR976225
ERR470744
SRR10002234
ERR419867
ERR226249
ERR419673
ERR470628
SRR10036891
ERR196425
SRR9989774
ERR1343301
ERR330645
ERR355960
ERR419692
ERR470703
SRR9992661
ERR470623
ERR211445
ERR196631
SRR9948507
SRR10036983
ERR211142
ERR420015
SRR8886141
ERR460772
ERR348869
ERR713676
ERR193145
ERR196321
ERR152281
ERR023267
ERR450346
ERR128818
ERR459530
ERR767484
SRR10002123
ERR460630
SRR10054643
SRR10026077
ERR278452
ERR196450
SRR9992610
SRR1993486
ERR975696
SRR9885970
ERR470664
SRR9992628
SRR1993555
ERR494536
SRR9968965
ERR460543
SRR10054644
ERR419709
SRR8886469
SRR10037885
ERR670815
ERR1343213
ERR419914
SRR8881716
SRR10013962
ERR348925
ERR419817
SRR10049779
SRR9989410
ERR1349315
ERR386263
SRR9923997
ERR084081
SRR10054389
ERR869560
SRR2916017
ERR494568
SRR10049989
SRR9902285
SRR1993519
ERR226182
SRR10053521
ERR593734
ERR386316
ERR924821
ERR869619
SRR10026162
SRR9933938
SRR9992487
ERR869605
ERR196326
SRR10026411
ERR222726
ERR670627
ERR084150
ERR193037
ERR646717
ERR1343571
ERR196259
SRR9993838
ERR152316
SRR9993923
ERR736693
ERR386280
SRR8886147
ERR152164
SRR9901409
ERR196486
ERR553828
SRR10006839
ERR975691
SRR9895447
ERR470621
ERR459483
ERR1658587
SRR9933987
SRR9933936
SRR9901580
SRR9934252
ERR450436
ERR593814
SRR9934199
ERR585896
ERR196543
ERR386517
ERR593869
SRR9902275
ERR356058
ERR419602
ERR386278
SRR9992588
SRR9899982
ERR193036
ERR419353
ERR460695
SRR10056912
SRR10026268
SRR9942843
SRR9962467
SRR10036739
SRR9923831
ERR585849
ERR975745
ERR108355
ERR196522
SRR10049809
SRR10036751
SRR10026161
SRR10001410
ERR460613
ERR386462
ERR593878
ERR713726
SRR8886260
SRR10026441
ERR1343147
ERR193161
ERR460588
ERR460758
ERR713721
SRR10053634
ERR278446
SRR9901395
ERR450510
ERR869575
ERR758722
ERR348937
SRR9934027
SRR9968665
ERR084129
ERR330514
ERR759097
ERR419621
SRR10053558
ERR736733
SRR8881726
SRR10049973
SRR9968648
ERR1349290
ERR419803
SRR10023755
ERR356137
SRR1993465
ERR386499
ERR585866
ERR713743
ERR222718
SRR8886457
ERR470652
ERR646751
SRR9989862
ERR193187
SRR10054161
ERR450379
SRR10053631
ERR386236
ERR1658575
SRR8886194
ERR386355
ERR593745
ERR1343547
ERR222690
ERR152208
SRR9875758
SRR9945262
SRR9993864
ERR1658856
ERR975965
ERR419339
SRR2106081
SRR10053644
ERR196655
ERR1343645
SRR10054265
ERR758845
ERR450344
ERR1349206
ERR594015
SRR10032569
ERR420077
ERR975829
SRR9900083
ERR420046
SRR10013780
SRR9992510
SRR9902389
ERR330531
ERR758961
SRR1993319
SRR9962468
ERR924866
ERR419562
SRR8881717
SRR9923905
ERR211388
ERR757331
SRR9962308
ERR758864
ERR1343396
SRR10013779
ERR1658667
ERR585870
ERR349139
SRR9945298
ERR193150
SRR9962455
SRR1975173
SRR9934197
ERR386276
ERR419813
ERR670813
ERR976119
ERR585819
ERR1658910
SRR8886177
SRR2182586
ERR450540
SRR9933980
ERR196281
SRR9942666
SRR9962400
SRR10036833
SRR10054393
SRR8881701
ERR278390
SRR10031589
ERR137090
ERR470661
ERR975990
ERR1343622
SRR9898748
ERR976008
SRR9902591
ERR222693
ERR460841
ERR646702
ERR976141
ERR196749
ERR211113
SRR9901555
SRR9962441
ERR470511
ERR593700
SRR9974449
ERR593763
ERR226217
SRR9923751
ERR196591
ERR343041
ERR759002
ERR713824
SRR9947557
SRR10006855
ERR975910
SRR10001306
SRR10056828
ERR450435
SRR10013507
ERR670634
ERR1658788
ERR975662
SRR8881416
ERR343080
ERR196598
ERR278405
ERR593914
SRR8881725
ERR976267
ERR1343415
ERR419795
ERR420035
SRR9962214
ERR759023
ERR386256
ERR670680
SRR9901784
SRR10036742
ERR419672
ERR278370
SRR10049788
ERR757373
ERR450389
SRR8881596
ERR211076
ERR356173
ERR1658851
ERR450369
SRR10026357
SRR10001398
SRR10013785
ERR757224
SRR9902300
ERR419357
ERR975900
SRR9942776
SRR9969097
ERR386519
SRR9993837
SRR10026097
ERR128745
ERR1343159
SRR8886488
ERR419846
ERR1343142
SRR9948464
SRR10049966
SRR9942814
SRR9942765
ERR1349210
SRR10036932
ERR460825
SRR10011349
ERR419816
ERR1343441
ERR585791
ERR460569
ERR759070
ERR386411
ERR1349440
SRR10049884
SRR10026426
ERR593894
SRR9902998
SRR10054365
ERR349100
ERR439808
ERR593713
ERR924801
SRR9947623
SRR9901597
SRR9962491
ERR758848
SRR9923928
SRR9942870
ERR759134
ERR349145
ERR211308
ERR211203
ERR450575
SRR9948629
ERR152154
ERR593791
SRR9895468
ERR676600
SRR10050096
ERR278464
SRR10002316
ERR193160
ERR196644
SRR8886192
SRR9992585
ERR1658564
ERR1343546
ERR670774
ERR470727
ERR758889
SRR10049954
SRR9945214
ERR593660
ERR211085
SRR10002166
ERR211122
SRR9899100
SRR10013995
SRR10026356
SRR9902310
SRR9968873
ERR083939
ERR024431
ERR193197
ERR553761
ERR083972
ERR869670
ERR1022880
ERR758694
SRR9898851
ERR759131
ERR152303
ERR419799
SRR10001402
ERR278281
SRR9962485
ERR975933
ERR196375
ERR278456
ERR196680
ERR221361
ERR196213
ERR460860
ERR585898
ERR593641
ERR196587
SRR9974235
ERR351539
SRR9992594
ERR349136
ERR460731
ERR593956
ERR1343680
SRR8886175
SRR10036963
ERR343017
ERR152338
ERR1343691
SRR10001295
ERR758756
ERR852893
ERR767447
ERR419968
ERR193072
SRR8881702
ERR420033
SRR9898934
ERR419460
ERR470633
SRR9992590
SRR9989354
ERR470720
ERR1343148
ERR758980
SRR9968651
SRR9989840
SRR9898747
ERR084138
ERR108318
ERR196686
SRR10054158
ERR593997
SRR9901734
ERR1343102
ERR450368
SRR10018938
ERR975805
SRR9989452
ERR758800
SRR9962535
SRR9974462
SRR3215191
ERR593982
SRR9901927
ERR470601
SRR8886365
ERR924764
ERR1349326
ERR1343113
ERR419745
ERR585919
ERR585934
SRR10054434
SRR10054414
ERR1343644
SRR9945130
SRR8881615
SRR9968881
ERR193213
ERR975657
SRR9992409
ERR460818
SRR9962495
SRR9934317
ERR419364
ERR221367
ERR1658666
ERR226228
SRR9942745
SRR10013894
ERR713765
SRR10036800
ERR1022833
SRR8886233
ERR473761
SRR9899057
ERR759076
ERR419769
ERR593665
ERR869623
SRR9942663
ERR278279
SRR8886273
ERR470640
SRR9898863
ERR1343538
SRR9945011
ERR460591
SRR9969016
ERR593705
ERR419383
ERR593911
ERR419955
SRR9974227
SRR9945290
ERR1022796
ERR1349318
ERR148390
SRR9944954
SRR10026116
ERR450470
ERR585824
ERR356212
ERR128816
ERR460803
SRR10053548
ERR083969
ERR348899
ERR419952
SRR9901855
SRR9942638
ERR767419
ERR420103
ERR459604
ERR356122
ERR593737
ERR1658836
SRR3380867
SRR10023769
ERR483990
SRR9992488
ERR221353
ERR758944
ERR758820
ERR137027
ERR670688
SRR10013535
SRR3214574
ERR459484
ERR439818
ERR1022799
ERR976099
SRR10026150
ERR356126
SRR8881422
ERR1343288
SRR9877516
ERR348943
ERR459481
ERR670648
SRR9989409
ERR196341
ERR924814
ERR330484
ERR439825
SRR8881700
ERR1343577
ERR419752
ERR196271
ERR1343324
SRR9901701
ERR356056
SRR9974127
SRR9934285
SRR10053466
ERR386457
ERR460794
SRR8881440
ERR439805
ERR758972
ERR459508
ERR1022848
ERR278401
SRR10050034
SRR3214575
ERR222724
SRR9993863
ERR484022
ERR767428
ERR211238
ERR278270
SRR10053591
ERR1022815
ERR355945
SRR10054469
SRR10031405
ERR758792
SRR10054173
SRR10011246
ERR083941
ERR713662
ERR419351
ERR1343235
SRR9945250
ERR1343051
SRR10019066
ERR1343216
ERR1658514
ERR713750
SRR10037627
SRR10001411
SRR10026109
ERR419881
ERR459476
ERR193184
ERR593657
ERR211195
SRR9999937
SRR8886309
ERR450348
ERR278509
ERR189867
SRR10053539
ERR193075
ERR278421
ERR1343569
ERR211186
SRR8886265
ERR670864
SRR9974130
ERR1343628
SRR9969044
SRR8886500
ERR148376
SRR8886501
ERR976204
ERR148294
ERR420082
ERR222746
ERR211088
SRR10054686
SRR9962276
ERR975945
ERR713738
ERR439811
ERR975644
ERR419405
ERR758715
ERR646842
SRR10036988
SRR1993248
SRR9993634
SRR9993850
ERR343004
ERR196313
ERR108388
ERR386419
SRR9962296
ERR473887
ERR1349270
SRR9969081
ERR196496
SRR9945120
ERR356048
SRR10011128
SRR2016398
SRR10053617
ERR1022842
SRR9900097
ERR713684
SRR10053625
ERR473835
ERR211354
ERR767414
SRR9942701
ERR450599
ERR211349
ERR470724
ERR473870
SRR10002311
SRR8886209
ERR759068
ERR419737
SRR9943075
SRR10049747
SRR8881525
ERR330603
SRR8881666
ERR193109
SRR10050032
SRR9962493
SRR9886412
ERR585811
ERR196272
SRR9974109
ERR924829
ERR355936
ERR976026
SRR10056727
ERR1343300
SRR10014016
SRR10053628
SRR10031353
ERR084074
ERR1343332
ERR356060
SRR10053554
ERR1022872
ERR1343240
ERR758761
SRR10026085
ERR975838
ERR924808
SRR9992554
ERR757288
ERR278254
ERR419381
ERR1022828
ERR975861
SRR9901689
ERR137081
ERR349117
ERR083958
SRR10011310
ERR460754
SRR8881551
ERR460756
ERR211389
ERR196219
SRR8886434
ERR975811
ERR450329
SRR1975126
ERR196253
ERR211084
SRR3215172
ERR1658798
ERR494563
SRR10031376
ERR356087
SRR9901928
ERR419396
SRR10054342
ERR084041
ERR484034
ERR278492
SRR3215195
ERR439750
ERR193079
SRR10026170
ERR348997
SRR9900135
ERR670631
ERR676595
SRR9974206
SRR9933969
ERR386247
SRR9945033
ERR450188
SRR10013423
SRR10036877
ERR1343453
ERR924884
ERR196427
ERR419708
ERR222747
ERR976262
SRR9992442
ERR585797
SRR10013863
ERR470684
SRR3215168
ERR553823
SRR10054262
ERR470615
SRR8886187
SRR9962191
ERR646716
SRR10020124
SRR9901694
ERR459595
SRR9900194
ERR196447
ERR386443
ERR585955
ERR553855
ERR343053
ERR976304
SRR9923876
ERR152289
SRR9974458
ERR757410
SRR10036848
SRR9992654
ERR713809
ERR585921
ERR1658510
ERR1022822
ERR1349238
ERR758857
ERR1658607
SRR9974259
SRR8886353
ERR349029
ERR196728
SRR9993737
ERR1343271
ERR1343044
ERR278502
SRR9968920
ERR211317
ERR484044
SRR9992457
ERR386253
SRR9993646
SRR10013965
ERR1343406
ERR196582
ERR459527
ERR439872
SRR10026278
ERR975980
ERR460809
ERR330559
SRR10002364
ERR196604
SRR10053550
SRR9911164
ERR1343503
ERR419738
ERR196752
ERR083867
ERR593915
ERR1022775
ERR593790
ERR439844
SRR8881680
ERR553768
ERR137039
SRR9895281
ERR1343465
ERR484070
ERR1343062
ERR594043
ERR211080
SRR9962517
ERR189815
ERR1658581
SRR9947566
ERR355956
ERR676602
ERR585783
SRR10054080
ERR1658548
SRR10056898
SRR9962242
SRR9901797
SRR1993504
SRR9968878
ERR386455
SRR1975165
SRR8881720
ERR084089
ERR1343661
SRR8881695
ERR419898
ERR976146
SRR9934280
SRR9962266
ERR758755
ERR470572
ERR670702
SRR10026258
ERR349069
SRR10037867
ERR193062
SRR10036864
ERR356061
ERR349105
SRR9948443
ERR736679
ERR494607
ERR356168
ERR419304
SRR10031533
SRR8881633
SRR10002139
SRR9924081
SRR9989796
ERR1343491
ERR330495
ERR386234
SRR8886350
SRR2157030
SRR9901833
ERR553793
SRR10054465
SRR10019369
ERR348955
ERR593717
ERR439820
SRR10036737
SRR9993641
ERR196446
SRR9974217
ERR152328
SRR9962209
ERR924888
SRR9989312
SRR1993509
SRR9934254
ERR278245
ERR128756
SRR9934250
SRR3215185
SRR8886291
SRR10013977
SRR10019129
ERR670857
ERR419295
SRR9993633
ERR1343132
ERR975794
ERR211362
ERR1349311
SRR8886339
ERR494549
ERR459516
SRR9989809
SRR9968670
ERR148400
SRR9989435
ERR585892
ERR148382
ERR976257
ERR924759
SRR10031396
SRR10013455
ERR713703
SRR9923893
ERR348947
SRR9974405
SRR9945291
ERR349059
ERR278512
SRR9945020
SRR10049946
SRR10019323
SRR10011201
ERR196474
SRR9989910
SRR10054259
ERR593899
ERR221339
SRR8886421
SRR9974355
ERR450535
SRR9989333
ERR343005
ERR1022876
ERR1658865
ERR1349080
ERR494530
SRR10037886
ERR278317
ERR1343606
ERR736699
SRR9948538
ERR470690
SRR9993859
ERR196501
ERR419957
ERR975775
ERR419599
ERR869501
SRR9945032
ERR585865
ERR349132
ERR420049
ERR459552
ERR450420
ERR196485
ERR1343179
ERR713679
SRR10018243
ERR470708
ERR1022834
ERR484004
ERR330469
ERR349073
ERR759085
ERR450334
ERR713669
ERR736734
SRR10053685
ERR713818
SRR9993906
SRR9900074
ERR439909
ERR196650
SRR9974384
SRR8886443
ERR976007
ERR330622
SRR10049879
SRR9969095
ERR196638
ERR356065
ERR976151
ERR1658884
ERR450378
ERR211231
SRR4451709
ERR1343345
ERR084098
ERR419612
ERR1343486
ERR148351
ERR1343106
ERR924837
SRR9989847
ERR924773
ERR450594
SRR8881425
SRR10013502
ERR484016
SRR9945251
SRR10050001
SRR8881691
ERR670801
ERR759144
ERR450499
ERR1658763
ERR084067
SRR10053612
ERR593690
ERR593708
ERR470517
SRR9962270
ERR975878
ERR196612
ERR348946
ERR356076
ERR278419
ERR1658777
SRR10019298
ERR439841
SRR10026397
ERR585815
SRR10026237
SRR1993507
ERR189787
ERR450409
SRR10013764
ERR924799
ERR975880
ERR869638
ERR975767
ERR419870
ERR869554
ERR1343072
ERR484014
ERR083971
ERR221341
SRR10019001
SRR10013453
ERR419557
ERR196682
SRR8886277
SRR10053589
SRR9923755
ERR084008
SRR9945192
ERR1343057
ERR211089
SRR1724178
SRR9934000
SRR9992561
ERR460776
ERR420057
SRR10002313
ERR196457
ERR211314
ERR420072
ERR348974
SRR9962220
ERR676591
ERR196643
SRR9992445
ERR137033
ERR1343602
ERR196639
ERR646724
ERR553709
ERR137009
SRR9962473
SRR1993469
ERR1658789
ERR196557
ERR343073
SRR9902236
ERR757230
SRR10054435
ERR1163603
SRR9993930
ERR196378
SRR10013457
SRR10002373
SRR8881712
ERR585876
ERR758817
ERR1343209
SRR10013421
ERR676612
ERR148384
SRR10011419
SRR9945243
SRR9933976
ERR593937
ERR460500
ERR473878
SRR10011156
SRR10036999
ERR646772
ERR419926
ERR386274
ERR439823
SRR9974192
ERR419592
SRR10049929
ERR869502
SRR9945093
ERR343083
ERR1343215
SRR2916016
SRR10011320
ERR1658688
ERR767467
ERR1343340
SRR10013770
SRR9992507
ERR1658530
ERR470542
ERR975906
SRR8886450
SRR9968964
SRR9962213
SRR10011173
ERR330541
ERR211307
SRR9898885
ERR211261
ERR152101
ERR084037
ERR553892
SRR10036789
SRR9992655
ERR196288
ERR459603
ERR593782
ERR196600
ERR084120
ERR975979
ERR1349131
ERR148422
ERR470554
SRR9948616
ERR670870
SRR10013849
ERR419953
ERR1658841
SRR9948559
SRR9933991
ERR211375
ERR1658549
ERR976212
ERR484043
SRR9993776
ERR975976
ERR193069
SRR9974445
SRR9993876
ERR975736
ERR924703
ERR419568
ERR585838
SRR9989427
ERR278504
ERR759166
ERR419951
ERR419936
SRR10001280
SRR9968748
ERR211165
SRR8886405
ERR419553
ERR852891
SRR1993549
ERR483978
SRR9900197
ERR356047
ERR419318
ERR646704
ERR1343771
ERR330609
ERR758780
SRR10019363
ERR473852
ERR278256
SRR9934257
SRR9993611
ERR976123
ERR439889
ERR226238
ERR459535
ERR196570
ERR460674
ERR196439
ERR924874
ERR222702
ERR736742
SRR9945203
SRR1993481
ERR460702
ERR419682
ERR1343348
ERR222683
ERR1349436
SRR3145089
SRR9947658
ERR869569
SRR9902837
SRR9989417
ERR356133
ERR221288
ERR196579
ERR450565
ERR419822
ERR869522
SRR9945029
ERR1658811
SRR8881490
SRR9993941
ERR450476
ERR450363
ERR593707
ERR670894
ERR1022898
ERR1658759
SRR9944935
SRR9933984
SRR10031628
ERR196719
ERR196627
SRR9962450
ERR419466
SRR9933965
ERR349023
ERR450294
ERR759051
SRR10026294
ERR439916
ERR148469
ERR419929
ERR196663
ERR226177
ERR593896
SRR10011172
SRR10026358
ERR975635
ERR439762
SRR9899103
SRR9947540
ERR419724
ERR137092
SRR9948436
ERR736696
ERR386377
ERR593649
ERR646879
ERR593938
SRR9968885
SRR8881523
SRR9900021
ERR128789
SRR10054420
ERR211138
ERR450555
SRR9992682
SRR9899055
ERR459643
ERR211125
ERR419446
ERR1658512
SRR10011408
SRR9942750
ERR1343319
ERR713740
ERR196701
ERR419315
ERR473782
ERR349049
SRR10053440
SRR9902426
ERR222741
SRR10019299
ERR193120
ERR450347
ERR343026
ERR594006
SRR8881673
ERR1349275
SRR10002251
ERR470513
SRR10049771
ERR976268
SRR9921327
ERR1658598
ERR222738
ERR759190
SRR10006858
ERR1349218
ERR349083
ERR494528
ERR670839
ERR450276
SRR9974266
ERR1349124
ERR148310
SRR9945016
SRR9945166
SRR8881529
ERR553845
SRR10054118
ERR473947
ERR646846
ERR419934
ERR196278
ERR355976
SRR9974439
ERR460650
ERR670862
ERR976175
SRR10050013
ERR1343551
SRR9969042
SRR9895203
ERR278491
ERR758968
ERR646723
SRR9989858
ERR419782
ERR670715
SRR10006702
ERR419333
SRR10026107
ERR976233
ERR670685
ERR975934
SRR10026111
SRR10031536
ERR494521
SRR9934315
ERR148288
ERR470596
SRR10049630
ERR152212
ERR1658708
ERR148365
ERR593765
ERR713774
ERR713653
ERR128729
ERR278478
SRR10053580
ERR553858
ERR470625
SRR9886430
ERR1022874
ERR470707
SRR10011260
ERR470763
ERR646814
SRR9900048
SRR1993273
SRR8886256
SRR9993764
SRR10011124
SRR10050009
ERR585969
SRR2016399
ERR484064
ERR459504
ERR759161
SRR10019873
SRR9962447
ERR473774
SRR9962288
ERR419919
SRR10011090
ERR470590
SRR1993563
SRR9993672
SRR10053606
ERR128758
ERR484052
ERR420084
ERR419716
SRR9942664
SRR10020001
ERR1343656
SRR9945260
ERR460541
SRR8886156
SRR8881663
SRR10006946
SRR9924063
ERR553784
ERR976114
ERR593679
ERR759120
ERR108378
SRR10002285
ERR450251
ERR585867
ERR226247
ERR137032
ERR593931
ERR128766
SRR9900186
SRR10054100
ERR128751
ERR593821
ERR594008
ERR108390
SRR10036745
SRR9898980
SRR10011411
ERR386364
SRR9962272
ERR278474
SRR9989762
ERR459590
ERR976210
SRR8881676
ERR196440
ERR386262
SRR9945105
ERR1343234
SRR10026245
SRR9898775
ERR975818
ERR553752
ERR027222
ERR420074
ERR975670
ERR759078
ERR450257
ERR585908
SRR9974467
SRR9962446
ERR460763
ERR553727
ERR470509
SRR9992545
SRR9974156
SRR9989721
SRR8881473
SRR9993818
ERR593732
SRR9911268
SRR9968719
ERR221318
ERR459625
ERR975957
SRR10056743
ERR278316
SRR8886183
SRR9989360
SRR9974139
SRR9962492
ERR211199
SRR9962463
ERR1022888
ERR924803
SRR10054175
ERR553757
SRR10019172
SRR9992456
ERR128760
ERR343039
ERR459485
ERR1022831
ERR152268
SRR9969046
SRR9944931
SRR10053536
ERR594003
ERR084060
ERR759139
ERR924750
SRR9974431
SRR8886315
SRR9923763
ERR221432
SRR9992666
ERR460843
ERR450180
SRR10054176
ERR450364
ERR459598
ERR1343452
ERR676594
ERR646785
ERR759082
ERR460745
ERR593762
ERR108360
ERR450556
ERR343074
ERR593948
ERR1343413
ERR758736
ERR420068
ERR869568
SRR9948602
ERR1343668
SRR9948614
SRR10054368
ERR1658677
ERR386265
SRR9924046
SRR10053555
SRR10013680
ERR084103
ERR736737
SRR10011185
ERR1349083
SRR10054452
SRR9923812
SRR8881424
ERR757315
SRR9948474
ERR758952
ERR108396
SRR9989724
SRR3380854
SRR10013389
ERR196260
SRR9989420
SRR10001169
SRR9923901
SRR8881472
SRR10050044
ERR758737
ERR023279
ERR343048
ERR1343286
ERR869617
ERR484006
SRR8881450
SRR8886167
SRR9901976
SRR10036763
SRR10031561
ERR419581
SRR10054438
ERR084034
ERR1658591
ERR593900
ERR646778
ERR976245
ERR713804
SRR8886244
SRR10023789
ERR975816
ERR450561
ERR1349079
ERR152205
SRR1993551
SRR10036913
ERR767451
ERR975667
ERR924854
ERR759073
ERR976226
SRR10026339
ERR758878
SRR9962234
ERR975902
SRR10056826
ERR1343398
ERR767474
SRR10013543
SRR9899998
SRR10018123
ERR975969
ERR196234
ERR484065
SRR10013486
SRR9911409
ERR1658706
SRR9992709
ERR869663
SRR10049740
ERR976230
ERR1349293
ERR196403
ERR1022865
SRR9993683
ERR470639
ERR757289
SRR10049986
SRR9992453
SRR10011135
SRR9974332
ERR976011
SRR9923980
ERR211245
ERR343025
ERR975786
ERR924882
ERR976076
ERR646793
ERR193097
ERR196261
ERR349148
ERR976109
ERR459566
SRR9942866
ERR450325
ERR419924
ERR975893
ERR439912
ERR193180
ERR439813
ERR759062
SRR10026163
SRR10049890
ERR759092
ERR148414
ERR1349295
SRR10036825
ERR084026
SRR9989793
ERR869635
SRR10013766
ERR1343621
ERR1349082
ERR148425
ERR646862
ERR193207
SRR9934155
SRR9911209
ERR470505
ERR470751
SRR8881660
ERR1658570
SRR8881439
SRR9989771
ERR1343168
SRR10054493
ERR348939
ERR459522
SRR9948519
SRR10013677
ERR211384
ERR420055
ERR460792
SRR3214566
SRR10011237
SRR1993631
ERR1343629
ERR470750
ERR196420
ERR1658605
ERR869574
ERR1343408
ERR356051
ERR1343208
ERR470592
SRR9969027
ERR1658619
SRR1993317
SRR8886296
SRR9943038
ERR713666
SRR10049781
SRR1993632
SRR9898831
SRR10013956
ERR1022892
SRR8886178
ERR593934
SRR9942729
ERR419691
SRR9945309
SRR9924061
SRR10026394
ERR676672
ERR1343467
SRR8886490
ERR196265
ERR553776
SRR10054261
SRR10013492
ERR924737
ERR420042
ERR1658518
SRR10031511
SRR10053452
ERR221423
ERR419642
ERR924727
ERR1658723
SRR9924077
SRR9942798
SRR10031540
ERR448733
ERR450564
ERR419891
SRR9944943
SRR9900068
ERR211404
ERR108352
SRR9993700
ERR356101
SRR10001294
ERR708251
SRR9974205
ERR356099
SRR9945181
SRR9993897
SRR9945139
ERR1658601
SRR9900569
ERR484066
SRR10011215
ERR1658594
ERR1343065
ERR450256
SRR9989330
ERR193122
SRR9992526
SRR10011374
SRR10054093
ERR593886
ERR1343493
ERR330497
ERR148474
SRR9898926
ERR1349321
ERR593961
ERR473881
ERR759147
ERR975855
SRR1993633
ERR1343331
ERR460834
SRR10026304
ERR976126
ERR585784
ERR211295
ERR193049
ERR221344
SRR9903026
ERR1022826
ERR419457
SRR9945264
ERR1343418
ERR278328
ERR148397
ERR450520
ERR349112
ERR924760
ERR439810
SRR9911341
ERR148394
ERR419759
ERR713798
SRR10011269
SRR1993634
SRR9989361
ERR148463
ERR1343426
ERR852884
ERR439777
ERR553853
ERR1658912
ERR470499
SRR10053492
ERR355962
SRR9989290
ERR439891
ERR975641
SRR9992724
ERR736748
SRR8881634
ERR221378
SRR9900540
ERR593960
ERR975652
ERR330627
SRR10011169
ERR1343485
ERR148393
SRR9945022
SRR9901859
ERR221401
ERR1343681
ERR193055
ERR222710
ERR459584
SRR9993739
ERR083914
ERR1343446
ERR646877
ERR975972
ERR137036
ERR386285
ERR211410
ERR148347
ERR1658896
SRR10050037
ERR1343221
ERR757309
ERR439853
SRR9974498
ERR330649
SRR9921339
ERR1658822
SRR10054084
ERR348980
ERR852889
SRR9945152
SRR10053716
SRR9989820
ERR1349165
ERR450393
ERR713763
SRR9934190
SRR10031409
SRR9974111
SRR9902245
SRR10053575
SRR8886285
ERR494554
SRR10001214
ERR924843
SRR8881544
SRR10013975
SRR10011314
ERR355972
SRR8886367
ERR976066
SRR9923956
ERR758796
ERR1658860
ERR1349304
SRR10053518
SRR10053651
ERR419321
SRR9969009
SRR9989871
ERR330626
SRR9895424
SRR9895171
SRR9923862
SRR8886442
SRR10026307
ERR386330
SRR10049910
ERR386318
ERR221440
SRR9974129
SRR9945100
ERR713749
SRR10053453
ERR1658550
ERR1349314
SRR9989343
ERR196657
SRR9945001
SRR10037899
SRR10011371
ERR470641
ERR196452
ERR594011
SRR9901543
ERR924869
ERR670722
ERR593772
SRR10054610
SRR8886498
ERR386372
ERR348981
ERR1343482
ERR450563
SRR9945119
ERR494578
ERR1343501
ERR356095
ERR975681
ERR189862
ERR439863
ERR1022763
ERR356097
ERR470659
ERR460896
SRR10018340
ERR736702
ERR343086
SRR9992492
ERR594019
SRR10020165
SRR9962513
SRR9993619
ERR448736
SRR10001474
ERR1349240
ERR386513
SRR9945045
ERR330466
SRR10050088
SRR1993482
ERR193111
SRR9886574
ERR419401
SRR9911160
ERR386323
SRR1993333
ERR470689
ERR343022
ERR736739
ERR148461
ERR450335
ERR1343442
ERR473937
ERR1658509
ERR1022896
SRR8881368
ERR713761
SRR9948444
ERR593633
ERR869640
ERR278266
SRR9989736
ERR278263
ERR1022838
SRR9948626
ERR211232
ERR646727
ERR196310
ERR196610
SRR9948461
ERR211296
ERR278503
ERR211230
SRR9969386
ERR152340
ERR924880
SRR9895363
ERR211217
ERR196566
ERR976221
ERR211416
SRR9974366
ERR419688
ERR221332
ERR419555
SRR10019019
ERR976295
ERR1343259
SRR9945180
SRR9948576
ERR196760
SRR9989800
SRR10011306
ERR670776
ERR226200
ERR1343674
ERR713819
SRR9944930
ERR553797
SRR9933990
ERR494547
ERR196731
SRR10001210
ERR470634
ERR976173
SRR10001404
ERR1343699
SRR9993669
ERR852901
SRR10002355
SRR9948635
SRR9934203
ERR594005
ERR759077
ERR083945
ERR1022778
ERR1658694
ERR196304
SRR10049891
ERR1343477
ERR108375
ERR869561
SRR8886251
ERR439831
SRR10019355
SRR10020015
ERR419615
ERR646705
ERR083926
ERR084122
ERR439748
ERR196748
SRR9942998
ERR196335
ERR852892
SRR9947633
SRR9933935
ERR976075
ERR1343237
ERR211273
ERR278325
SRR10053572
ERR869544
ERR355975
ERR1658494
SRR10013656
SRR10026133
SRR10037880
ERR226241
SRR10053636
ERR330629
ERR211293
SRR9934213
SRR8881486
ERR1658818
ERR386299
SRR9947527
ERR420097
ERR1658713
ERR646707
SRR9900045
SRR9974478
ERR196444
SRR9898846
SRR8881649
ERR593646
ERR1658739
ERR473827
ERR196567
ERR593858
SRR8881435
SRR9947646
SRR9902413
ERR975950
ERR494571
ERR767430
SRR10031521
ERR196343
ERR1343055
SRR10036775
SRR1993642
SRR9875608
SRR10011368
ERR419300
ERR419667
ERR137079
ERR193168
ERR460502
ERR483972
ERR460861
ERR585902
ERR083964
ERR419757
ERR975730
ERR196544
ERR419296
ERR448738
SRR10026412
ERR419868
ERR148373
ERR386309
ERR1343128
SRR10054466
ERR196679
ERR1343708
ERR646817
ERR676586
ERR419925
SRR9934272
SRR9900235
ERR128798
SRR8886433
SRR9898850
ERR460549
ERR128727
SRR10031373
SRR10013526
SRR9933972
ERR646843
SRR8881706
SRR10011164
SRR9968747
ERR211083
SRR9945148
ERR196342
SRR9968872
SRR9993650
ERR439833
SRR10031529
ERR759106
ERR975807
ERR420016
SRR10020126
ERR593684
ERR1343231
SRR10053494
ERR1343335
SRR8881547
SRR9992495
SRR9948528
SRR10026406
ERR1349167
SRR9993896
SRR9962310
ERR330594
SRR3145090
SRR8881399
ERR128739
SRR9968630
ERR553751
SRR9992599
SRR9989864
ERR211395
SRR9962247
SRR10026238
ERR386239
SRR9962525
SRR1993592
ERR330576
ERR221422
ERR593787
ERR450326
SRR9934247
ERR976242
ERR759155
SRR10049888
SRR9923841
SRR9945055
SRR10011249
SRR9944933
ERR193067
SRR10054369
SRR10054104
SRR10053442
ERR869604
SRR9968537
ERR439913
ERR196730
ERR439756
ERR976217
ERR1349306
ERR211079
SRR10001165
SRR9974169
SRR10053491
SRR9962195
ERR419894
SRR9924048
SRR8881539
SRR8881363
SRR10036850
SRR9974347
SRR10031581
ERR419659
SRR9948647
ERR1343038
SRR8886393
SRR10049887
SRR9923851
ERR356089
SRR9902966
ERR758869
SRR9948478
SRR10011105
ERR450478
SRR10026178
ERR1343353
ERR196269
SRR9923810
ERR1658698
ERR356078
SRR8881378
ERR553764
SRR10018934
SRR10053645
ERR1349203
ERR386491
ERR975633
SRR10011353
SRR10006922
ERR470686
SRR10026413
ERR278394
SRR10036808
SRR9974112
ERR221301
ERR084063
SRR10053721
SRR10049882
ERR349005
ERR148385
ERR1349248
SRR9877414
ERR976134
ERR193032
ERR713796
ERR386290
SRR10019180
SRR10013670
ERR713716
ERR924855
SRR9923800
ERR1349316
SRR10053451
SRR10013687
ERR1658765
ERR1658683
SRR10054351
ERR221331
ERR460600
ERR483987
SRR9902373
SRR10049918
ERR976186
ERR419464
ERR196292
ERR196283
ERR976253
ERR152254
ERR450391
ERR419579
SRR9948599
ERR419699
ERR975742
ERR221313
SRR3492163
ERR852902
SRR9900578
ERR211423
ERR585928
ERR470564
ERR196473
ERR1658891
ERR128759
ERR470739
ERR450212
SRR9923815
SRR9989831
SRR9968762
SRR9968709
SRR9989716
SRR10036964
ERR278408
SRR8886329
SRR9993825
ERR221390
ERR211316
SRR1975161
SRR10002136
SRR9942900
SRR10026348
ERR924802
SRR8881664
ERR1343257
ERR1343412
ERR1658498
SRR10053565
ERR196415
SRR9989815
SRR9945098
ERR1022878
ERR757407
ERR924800
ERR976161
SRR2916009
ERR767477
SRR10001281
ERR757341
ERR1343468
SRR9895159
SRR10053620
SRR9992512
ERR759113
ERR924860
SRR9901754
SRR9948540
ERR470607
ERR084017
SRR8881579
SRR9992436
SRR9962347
ERR211239
ERR594022
SRR9947627
SRR9900519
ERR460539
ERR196558
SRR10031535
ERR924889
ERR193084
ERR593703
ERR348928
SRR10054375
ERR593891
ERR450277
ERR976096
SRR9898727
ERR152312
ERR470663
SRR10036725
ERR196537
ERR221305
SRR9989371
SRR10020125
SRR9992531
ERR594004
SRR10026104
ERR450501
SRR10026404
ERR470535
ERR473815
ERR975734
ERR975686
ERR470731
ERR084073
ERR767411
SRR10054628
SRR10054371
ERR869598
ERR221319
ERR148442
SRR8886331
ERR450268
SRR10001278
SRR9962484
ERR148405
ERR670853
ERR646839
ERR975873
SRR9923986
SRR10031594
ERR759040
ERR1343037
SRR9992670
SRR9948661
ERR975901
SRR8881358
SRR10026315
ERR196290
ERR975784
ERR975866
ERR460752
ERR975693
SRR8881708
ERR450297
ERR278467
SRR10011333
ERR676653
ERR736701
ERR439875
ERR646757
SRR10011126
ERR386430
ERR1658771
ERR278449
ERR196199
SRR8886181
SRR9924065
ERR1658611
SRR10036898
ERR343007
SRR10056723
SRR9921321
ERR459497
SRR10026407
ERR349063
SRR10026326
ERR221358
ERR494559
ERR670814
ERR386295
ERR128817
ERR736741
ERR349027
ERR975867
SRR9993652
SRR9934327
ERR924751
SRR1993539
ERR1343407
SRR9974131
SRR9993798
SRR10037905
ERR356189
SRR10036824
SRR9947565
SRR9911789
ERR484055
SRR9942993
SRR8881543
ERR419780
ERR470742
SRR9921340
ERR553712
ERR419454
SRR10011325
SRR10026185
SRR8881553
ERR460699
ERR211189
ERR1658802
SRR9901688
SRR8881395
ERR976278
ERR759033
ERR767431
SRR10053679
SRR10011351
ERR349113
ERR450517
SRR9993873
SRR10018914
ERR975876
ERR758830
ERR419713
SRR9945114
SRR9992559
SRR10053467
SRR1975164
SRR10018285
ERR211256
ERR1349435
SRR9942856
SRR9993790
ERR108368
ERR757383
ERR419923
ERR193157
SRR9989318
ERR349141
SRR8886363
SRR9902449
ERR1343561
SRR10026402
ERR758767
SRR3029131
ERR439755
SRR10002249
ERR211173
SRR1952326
SRR8881530
SRR10011345
SRR9993944
ERR553786
SRR10002220
ERR484030
ERR386266
ERR470558
SRR9886437
ERR460779
SRR8886254
ERR439790
ERR758842
ERR1343492
SRR9993813
SRR10011182
ERR152237
SRR9934290
ERR1343145
SRR10031326
ERR494544
ERR1349317
ERR450200
SRR9962322
ERR736730
SRR9903081
ERR1658823
SRR10020130
SRR10031375
ERR196352
ERR450532
ERR356215
ERR419915
ERR767488
ERR1343417
ERR646746
ERR419480
ERR1349098
SRR9968957
SRR9968666
ERR459586
SRR9945115
SRR9901800
SRR9989458
ERR152210
SRR8881554
ERR676583
ERR1658617
SRR8881550
ERR593977
ERR1343425
SRR9934337
SRR9895230
SRR9901759
ERR758865
ERR128792
SRR9942840
ERR470534
ERR758898
ERR585855
ERR976105
SRR8886263
SRR10002266
SRR9942819
ERR349087
SRR8886438
ERR450593
ERR593785
SRR10054458
SRR3305647
SRR9993709
SRR9993615
ERR450232
ERR1349173
ERR196554
SRR8881386
ERR439809
ERR459631
ERR460865
ERR343045
ERR419788
SRR1993513
ERR356068
ERR221345
SRR9943030
ERR924768
SRR9993607
SRR10026337
ERR226232
SRR10036917
SRR9948516
ERR460884
ERR1343443
ERR593673
ERR758900
ERR1343445
ERR330480
SRR9993686
ERR1658637
SRR10018292
SRR9989897
SRR8881612
ERR450312
SRR10011204
SRR10031560
ERR470653
ERR330551
ERR439806
ERR330563
ERR470501
ERR670802
SRR9934171
ERR196221
ERR1658732
SRR10054126
SRR9992422
SRR10049970
ERR473948
ERR211119
ERR221296
SRR2954848
ERR1343500
SRR9895206
ERR975929
ERR450529
ERR553848
ERR1022803
ERR189793
ERR211291
ERR593932
ERR1349109
ERR1343261
SRR9895442
SRR9974427
ERR713823
ERR1343098
SRR9992472
SRR10011091
ERR450380
ERR450349
ERR419683
ERR767476
ERR494604
ERR459543
ERR278374
SRR10049919
SRR10036904
ERR221297
ERR757396
SRR10026123
ERR460701
SRR10011346
ERR924738
ERR713696
ERR148341
SRR9934256
ERR869587
ERR221445
ERR869682
SRR9968963
ERR924758
ERR1343329
ERR553766
ERR450500
SRR10049823
SRR9942999
SRR9989419
ERR349013
SRR10037877
SRR9901691
SRR10031406
ERR593817
ERR494605
ERR450573
ERR356044
SRR9962489
SRR9900555
SRR10001199
ERR757313
ERR975676
ERR137074
ERR439885
ERR108356
ERR083909
ERR439737
ERR355939
ERR553767
ERR976018
ERR670652
ERR330568
SRR8881710
SRR10031343
ERR757403
ERR419303
ERR450304
ERR221356
ERR767473
SRR9968875
SRR9942773
SRR9992614
SRR9974495
ERR330492
SRR9974460
SRR9901919
ERR459561
ERR278292
ERR869591
SRR10036876
SRR9934241
SRR8886387
SRR3151674
ERR869529
SRR10026405
ERR196469
ERR976222
SRR9969085
SRR9948624
ERR278244
SRR8886349
ERR278500
ERR148402
SRR9934262
ERR349129
SRR9933940
ERR420102
ERR975813
ERR470519
SRR9989406
SRR10018157
ERR419382
SRR10036959
ERR460656
ERR211343
SRR9974424
ERR193117
ERR1022790
SRR10054160
ERR196483
SRR9899084
ERR759162
ERR278459
SRR9992470
ERR869620
SRR1975157
SRR9974179
ERR419685
SRR9968902
ERR553874
ERR226207
SRR9962258
SRR9923967
ERR128757
ERR386514
ERR1658649
ERR759042
SRR10026390
SRR9895215
ERR460688
SRR9948620
SRR9900210
ERR460611
SRR8881653
ERR676646
ERR348886
SRR9993740
SRR9974382
ERR221412
SRR9900168
ERR278398
ERR221350
ERR736725
SRR9992477
SRR9993757
SRR8886510
SRR10019127
ERR759059
ERR148438
SRR10002170
ERR460689
ERR148370
SRR8881427
ERR759065
ERR450511
SRR10050036
SRR9945156
ERR349068
ERR585845
ERR278510
ERR1658657
SRR9993660
ERR869679
ERR976010
ERR1658839
ERR759058
ERR278395
SRR10011427
ERR222684
SRR9934224
ERR767468
ERR470632
ERR439852
SRR1993476
SRR10054179
ERR585877
SRR9989788
ERR439907
SRR10031309
ERR450243
ERR484007
ERR1658795
ERR460714
ERR356098
ERR148369
SRR8886250
SRR10054423
SRR8886284
SRR9898847
ERR439751
ERR1343174
ERR1658616
SRR9992647
SRR10002189
ERR419866
ERR148353
ERR024475
ERR450293
SRR10013955
ERR593738
ERR419808
SRR9945084
ERR226244
SRR10018200
SRR10053445
ERR356045
ERR221403
ERR646762
ERR278495
ERR976097
SRR10056690
SRR10026201
SRR9948454
SRR10019142
ERR460716
SRR9902388
ERR023281
SRR9895238
ERR593769
SRR10053535
ERR193174
SRR10053543
ERR1022851
SRR10013390
SRR10036736
ERR460528
SRR9989378
ERR1343683
ERR152267
SRR9968698
ERR193119
ERR1349176
SRR10011235
ERR419431
ERR137010
ERR975899
SRR9933948
ERR713671
ERR419451
ERR1349422
SRR10054092
ERR211111
ERR356152
ERR593727
ERR460665
SRR1993459
SRR9993763
SRR8886152
ERR852887
ERR758782
ERR713702
ERR484033
ERR419710
ERR211277
ERR593907
ERR976269
ERR278278
ERR439733
ERR083915
SRR10036947
ERR023266
SRR9992509
SRR9895270
SRR10031308
SRR9886336
SRR9933954
ERR211435
ERR349098
ERR196195
ERR278307
SRR10001399
ERR193057
ERR221465
ERR211439
SRR10031433
SRR9962531
SRR9902448
SRR9962383
ERR593776
ERR450298
ERR759167
SRR9900063
SRR9944953
ERR348868
ERR494586
ERR419760
SRR9923927
ERR470706
ERR148445
ERR1343099
SRR9944946
SRR3114499
ERR196553
ERR1163643
ERR356201
ERR211408
SRR10002304
SRR9993704
ERR386475
ERR278488
SRR9993658
SRR10036750
SRR8886317
SRR9974500
SRR9933952
ERR356053
ERR419677
ERR975649
SRR10011303
ERR450528
ERR646833
ERR924838
SRR9901557
SRR1993500
SRR9962474
ERR356113
SRR9974446
SRR9923981
SRR10018929
SRR9993806
SRR3215181
ERR473797
ERR1658717
ERR419670
ERR448734
SRR10026166
ERR1022782
SRR10011205
ERR439761
ERR670868
ERR460518
ERR852883
SRR8886300
SRR10011415
ERR585901
ERR356114
ERR196716
ERR386436
ERR459576
ERR221320
ERR924857
SRR9899039
SRR1981471
SRR10011279
SRR9992665
ERR083876
ERR767489
ERR1658507
ERR420001
ERR084068
ERR585887
ERR419559
SRR10054274
ERR137029
SRR8886376
ERR330575
SRR10013417
SRR10013773
ERR148366
ERR676659
SRR9989738
SRR8881374
SRR10026430
ERR759186
ERR148418
ERR278501
SRR10054183
SRR1993528
ERR924749
SRR9992553
SRR10002333
ERR459615
ERR975865
ERR757390
ERR976213
SRR3029055
ERR226250
ERR470527
ERR470683
ERR211399
SRR9942832
ERR1658720
ERR419686
SRR10001395
ERR024457
ERR419828
ERR1343567
SRR10018981
ERR196333
ERR084101
ERR975772
SRR10011367
SRR9992574
SRR9993894
ERR1343308
SRR9993916
ERR450541
SRR10053674
SRR10018907
SRR3000054
SRR1975163
SRR10037873
ERR713708
SRR9942775
SRR9993701
SRR9968728
ERR759012
ERR278391
SRR9993910
ERR419326
ERR924871
ERR348878
SRR9898933
ERR976138
ERR460749
ERR585958
SRR10054130
ERR593639
ERR1658807
ERR869668
ERR1658874
ERR356086
SRR10001307
ERR448737
ERR152106
ERR976179
ERR976264
ERR1022781
ERR758854
ERR348987
SRR4451712
SRR9948622
ERR211164
SRR8886150
ERR386446
SRR8881454
SRR10011297
SRR10006874
ERR758893
ERR1658915
SRR9974209
ERR758794
SRR9934201
ERR196526
ERR226215
SRR8881647
ERR386298
SRR10050011
SRR10049812
SRR8886496
ERR211311
SRR10011328
SRR9993872
ERR1658696
ERR278441
SRR9900581
SRR10023774
ERR1343313
ERR767493
ERR767471
SRR10037870
SRR9992420
SRR9945263
ERR759048
ERR196531
ERR189800
ERR193094
SRR10006800
SRR10002243
ERR137091
ERR450550
ERR1343272
SRR10049905
SRR8881616
SRR9989797
ERR349138
SRR9989720
SRR8886307
SRR9945286
SRR10031585
ERR221387
SRR1993316
ERR386456
SRR9947587
ERR975967
ERR1343509
ERR585938
ERR1658553
SRR9900162
ERR757408
SRR10053446
ERR1658675
ERR670727
ERR450362
SRR9993728
ERR330478
SRR10019826
ERR137051
ERR1343678
ERR1658758
ERR221324
ERR646811
SRR9899003
ERR221347
SRR8881510
ERR1658523
ERR356211
SRR10049880
ERR1343542
ERR1349103
ERR349107
ERR757239
SRR10013685
ERR419668
ERR278412
ERR278476
SRR10011406
ERR196753
SRR9993738
ERR189777
SRR9934282
SRR9989281
SRR9993840
ERR189820
ERR757228
SRR8886389
ERR189819
ERR459513
ERR148452
SRR9903086
SRR9992459
ERR330648
ERR593866
ERR450283
SRR9968737
SRR9900157
ERR593819
SRR8881364
SRR9945042
SRR9993610
SRR9945242
ERR211385
ERR1349223
ERR976291
SRR9993901
SRR9945083
ERR670690
SRR9992676
ERR460510
ERR211329
ERR450449
ERR484032
SRR9962331
SRR10013513
ERR084100
SRR9942875
ERR193035
ERR128813
SRR9974208
SRR10018284
ERR585840
ERR736711
ERR553841
ERR757415
SRR3305660
ERR1343420
ERR386366
SRR9948542
ERR211382
ERR211300
ERR976250
SRR9934318
ERR211365
ERR585954
ERR386345
ERR460551
ERR108321
ERR1343071
ERR976215
SRR10002351
ERR593857
ERR1343124
ERR1349071
ERR758978
ERR470748
ERR062581
ERR450416
ERR386315
ERR356159
ERR386324
ERR459502
ERR585823
ERR1343219
SRR8881591
SRR9993824
ERR152245
SRR9992601
SRR8881625
ERR450446
ERR975748
ERR975890
SRR10013994
ERR1343204
ERR975828
ERR420080
ERR196561
ERR137060
ERR450337
SRR9974154
SRR9933918
ERR084070
ERR084010
ERR330591
ERR593887
ERR1658743
SRR8881469
ERR976227
SRR10054444
ERR473846
ERR713739
ERR196225
ERR553821
ERR473822
ERR1658752
ERR1343595
ERR759052
ERR193098
ERR196479
SRR9902219
SRR10053537
SRR9992515
SRR9962355
ERR083968
SRR10019082
ERR924834
ERR128733
ERR108364
ERR593634
ERR585927
ERR386506
SRR9948435
ERR670619
SRR9947639
ERR713661
ERR278445
ERR083872
SRR9945202
SRR9993649
SRR8886206
ERR419594
SRR10036910
SRR9900544
SRR10026330
ERR211402
SRR10018276
ERR152200
ERR348871
SRR10019165
ERR196421
SRR9900101
ERR924724
ERR189824
ERR593777
ERR759081
ERR193195
ERR083978
ERR1163698
ERR196324
SRR1993341
ERR869669
ERR1658643
ERR976139
ERR439746
SRR10036817
ERR713778
ERR1658900
ERR108393
ERR676621
SRR9989764
SRR10054101
SRR9993772
ERR450542
SRR9899031
SRR9934162
ERR439803
SRR10006832
ERR439838
ERR356177
SRR9992650
ERR419552
SRR10013488
ERR473800
ERR1658889
ERR450309
ERR439797
ERR330630
SRR10011216
SRR10026164
SRR10053626
SRR9947551
SRR9901572
ERR767478
SRR10053568
SRR9902383
ERR439858
ERR470682
SRR8881540
ERR420095
ERR439906
SRR10002324
SRR10011271
ERR211331
ERR1022829
ERR459553
ERR084018
ERR419917
ERR473868
ERR976070
ERR460799
SRR10056887
ERR924765
ERR278231
SRR9948434
ERR419585
ERR459491
ERR975907
ERR976289
ERR1343591
ERR459510
SRR10054521
ERR924787
SRR9989853
ERR1658716
SRR10002368
ERR226233
SRR9974762
ERR460647
SRR10049708
SRR10054688
SRR8886477
ERR211144
ERR419706
ERR148412
ERR221406
ERR343076
ERR470588
ERR148426
ERR553773
ERR196412
ERR585793
ERR419792
ERR1022768
SRR1769302
ERR1343470
SRR9902391
SRR9989781
SRR8886436
ERR189826
SRR9993722
SRR9933960
ERR108386
ERR593985
ERR196478
ERR450502
ERR189812
ERR585942
ERR084024
ERR473819
SRR9969077
ERR593860
SRR8886214
ERR646754
SRR9989355
ERR460572
SRR10020112
SRR10031503
SRR10037903
SRR10036776
ERR473791
ERR1343439
ERR1343490
ERR348986
SRR9900542
ERR386447
ERR670703
ERR278333
ERR419477
ERR152313
ERR976113
ERR278406
SRR9923952
SRR8881477
SRR8886276
ERR553882
SRR10019002
SRR10011347
SRR9974703
ERR670622
ERR553824
ERR473784
SRR10018275
ERR211437
SRR9992641
ERR1658635
SRR9968558
ERR869504
ERR676610
SRR8886290
ERR386303
SRR2062772
SRR9974341
ERR450566
ERR226201
ERR585837
ERR484002
SRR10026429
SRR8881430
ERR152302
ERR670677
SRR10002259
ERR196455
ERR439788
SRR9923992
SRR9992581
ERR1343202
SRR1993515
SRR10011376
SRR9962321
SRR10053656
ERR483980
SRR10002271
ERR758810
ERR759181
ERR975777
ERR924794
ERR226243
ERR1343684
ERR470691
ERR708253
SRR9900104
SRR1993477
ERR460847
ERR211127
SRR10026340
ERR459545
ERR152324
SRR9968745
SRR10056699
ERR386354
ERR757306
ERR585859
ERR343012
ERR221417
ERR976167
SRR10037876
ERR1022840
ERR470549
ERR351540
ERR419334
ERR460632
ERR1658858
SRR9895411
SRR9899021
SRR10002263
SRR10053441
ERR108369
ERR419841
SRR8881696
SRR8881577
ERR459536
ERR767413
SRR9989874
ERR976190
SRR9934195
ERR869555
ERR593773
SRR9989743
ERR759116
ERR450546
ERR024448
SRR10036844
ERR1343244
ERR759115
ERR450271
ERR670716
ERR483998
SRR9948606
ERR152255
SRR10026189
ERR221295
ERR419491
SRR9968706
ERR386243
ERR869650
ERR278494
ERR419722
ERR108387
SRR9993836
SRR9969049
ERR758941
SRR1952322
ERR767448
ERR278410
SRR9962405
ERR278375
ERR594021
ERR278422
ERR585957
ERR330522
ERR757299
ERR975948
ERR348919
ERR470575
SRR10011352
SRR9947531
SRR8881516
SRR10013429
ERR083960
ERR1658673
SRR9901763
ERR593919
ERR128801
ERR1658692
SRR10013850
ERR196249
ERR1343651
ERR976166
SRR10036741
ERR196603
ERR976004
SRR10053613
ERR450452
SRR9962411
ERR553890
SRR9944948
SRR10026374
ERR713724
ERR593933
SRR10001320
ERR1343630
ERR419311
ERR460520
ERR553871
ERR386304
ERR330493
ERR349070
SRR10026327
SRR10036846
ERR386312
ERR222734
SRR9948609
ERR450201
ERR189818
ERR221427
ERR108381
SRR9968990
SRR9989307
ERR450503
ERR450388
ERR670742
SRR10026145
ERR1343489
SRR9945039
ERR189822
ERR196646
ERR585818
SRR9945005
SRR9947618
ERR459592
ERR1343080
SRR10053564
ERR976283
ERR767459
ERR460636
ERR593748
SRR8886462
SRR9895163
SRR8881650
ERR976272
ERR196307
ERR152110
SRR1993335
ERR386352
SRR1993506
ERR419367
SRR1993480
SRR9924084
SRR9968639
ERR1022786
SRR10053647
ERR450444
ERR646823
SRR9969073
ERR460567
ERR976017
SRR10006918
ERR470533
ERR460642
ERR593802
ERR196620
SRR10031563
SRR8881692
ERR108336
ERR1349127
SRR10011275
ERR419791
SRR9923843
ERR148343
ERR450399
SRR10054625
SRR1975113
ERR460501
ERR1658914
SRR10036863
ERR278463
ERR419988
ERR196597
SRR8881432
ERR330533
ERR386289
SRR8881437
ERR211072
ERR869571
SRR10026389
ERR585796
ERR450310
ERR137019
ERR419465
ERR975661
ERR975932
SRR10139501
SRR10053503
ERR221352
ERR1349125
ERR330539
ERR330613
ERR278455
SRR10026234
ERR278461
SRR9992447
SRR1993590
SRR9992568
ERR1658810
SRR1975160
ERR759193
ERR460638
SRR8881536
SRR9945239
SRR9989369
SRR9923973
ERR023285
ERR1349170
ERR211290
ERR1658588
ERR976127
ERR1343138
ERR343015
SRR10018913
ERR278443
ERR356063
SRR10026208
ERR1658709
ERR419573
SRR9933944
SRR9989838
SRR8886145
ERR976107
SRR10031350
SRR10013441
SRR9974281
SRR9895423
ERR439812
ERR713673
ERR975830
ERR1349104
ERR1349069
ERR767470
SRR9989359
SRR9974251
ERR128774
ERR593789
ERR108382
ERR460652
SRR8881699
SRR9942841
SRR9993908
SRR9969026
ERR1343636
ERR976149
SRR8881373
ERR128793
ERR211206
ERR1343249
SRR9989836
ERR137058
SRR10054276
ERR419628
ERR494531
ERR1658660
ERR593678
SRR10018086
ERR1349200
SRR9962299
ERR196652
ERR343023
ERR646836
SRR9923817
ERR330625
ERR676641
SRR9945280
ERR355961
ERR419844
ERR148434
ERR348906
ERR2834486
ERR976307
ERR670869
ERR1349261
ERR128803
ERR152155
ERR1343200
ERR386334
ERR348958
ERR1343336
ERR221348
ERR713768
ERR869592
SRR9900204
ERR1349097
SRR9924062
ERR593715
ERR767415
ERR196451
SRR8886230
ERR976249
ERR419424
ERR494596
ERR975796
ERR646855
ERR460854
ERR221434
ERR196257
SRR10049959
ERR349012
ERR222725
SRR9942880
ERR713714
ERR1658545
SRR9968560
ERR1658571
ERR450199
ERR211370
ERR1658837
ERR460685
ERR450592
SRR8881508
SRR8886193
ERR356042
ERR1022813
ERR470649
ERR593925
ERR450527
ERR553869
ERR976306
ERR646735
ERR419350
ERR553812
SRR9948477
SRR9948673
ERR670644
ERR470600
SRR10031474
ERR473809
SRR9923975
SRR8886385
ERR758781
ERR869497
ERR083899
ERR470529
ERR1658864
SRR8881518
ERR976301
SRR9974124
SRR8881377
ERR758844
SRR9898982
ERR419291
SRR10053633
ERR330557
ERR736749
ERR1022869
ERR976156
ERR024453
SRR8881677
ERR221355
SRR10053638
ERR330607
SRR9962230
ERR593651
SRR8886160
ERR593865
SRR1993541
SRR9942705
SRR10002301
ERR593742
SRR10011210
ERR189865
ERR1022847
ERR676603
ERR473778
SRR10002307
SRR10053465
SRR10036728
SRR2218500
ERR460692
SRR9923806
ERR713680
ERR852900
ERR196236
SRR8881545
SRR8886165
SRR9962291
SRR10050016
ERR193162
SRR9948573
SRR9945034
ERR386336
SRR8886226
ERR211405
ERR193143
SRR9901761
ERR470503
ERR108345
SRR3092138
SRR9974210
ERR1658559
SRR9989412
ERR450280
ERR108338
ERR196606
SRR9945259
ERR196423
SRR1999662
ERR196556
ERR083937
ERR450192
ERR646766
ERR152344
ERR083908
ERR593781
ERR1349250
ERR1349244
SRR10026177
SRR9974367
SRR10026211
ERR108334
ERR494537
SRR1993479
ERR1349074
SRR8881674
SRR1986529
SRR10054081
ERR349147
ERR975803
ERR152269
SRR10026421
SRR9923844
ERR108353
ERR646771
SRR8881648
ERR585910
ERR1343665
ERR193066
ERR1349190
SRR9901897
ERR1343543
ERR386398
ERR450394
ERR128750
SRR9942691
ERR553738
SRR9901703
SRR8886258
ERR1022901
ERR1658566
SRR9934309
SRR10031592
ERR758793
SRR10018235
SRR9974101
SRR10019044
ERR470530
ERR759140
SRR9901779
SRR10056782
ERR470687
SRR8886382
SRR9934009
ERR137089
ERR211350
SRR10050043
ERR148398
ERR593995
SRR9934170
SRR9900073
ERR460742
SRR9901984
SRR9989731
ERR473785
SRR10026283
SRR1993471
ERR470617
ERR494606
ERR585916
SRR9947542
ERR713733
SRR10026410
ERR221426
ERR450595
ERR386242
ERR193092
ERR196535
ERR439736
SRR9974394
ERR196505
ERR646753
ERR676618
SRR10023754
ERR1022827
SRR10037882
ERR419362
ERR924778
ERR450354
SRR9989429
SRR8886321
SRR9948440
ERR975989
SRR9934334
ERR1343634
ERR221436
ERR767469
SRR9901886
ERR869633
SRR10018300
SRR10031439
ERR211099
ERR419773
ERR646787
SRR10013662
SRR10053454
SRR9974147
ERR1343631
SRR9947528
ERR759122
ERR1343529
SRR8886341
SRR9923978
SRR9974164
SRR10026395
ERR1658589
ERR221437
ERR137061
ERR152105
SRR10013983
ERR152163
ERR1343448
ERR713736
SRR10031566
SRR9989342
ERR869652
ERR348989
ERR189785
SRR9948613
ERR439779
ERR646815
ERR083888
ERR386356
ERR646720
SRR9934316
ERR460509
SRR9924000
SRR10011217
SRR10054418
SRR9942769
ERR585780
SRR10053505
SRR9992514
SRR10018963
SRR9974406
ERR419848
ERR646874
ERR349144
ERR221298
ERR278332
SRR9993635
SRR9923781
ERR1658861
ERR470516
ERR211419
ERR759032
ERR484012
ERR137088
ERR439904
ERR152327
SRR8881626
SRR9968686
SRR9993711
ERR1343222
ERR924872
SRR9943010
SRR9969076
SRR9900028
ERR1658544
ERR196210
ERR676590
ERR646798
SRR9942707
SRR9945174
ERR148408
ERR1658784
ERR330534
ERR646732
SRR10053659
ERR594037
ERR460645
ERR585863
ERR1343247
ERR670843
ERR439892
SRR9902953
ERR349082
SRR9934010
ERR1349425
ERR211328
ERR553847
SRR9934178
SRR9992458
ERR1658727
ERR975874
SRR10049836
SRR10050025
SRR9974391
SRR10013867
ERR348992
ERR713741
ERR759020
ERR419787
ERR585841
ERR343082
SRR9902378
SRR9947595
SRR9974207
SRR10001305
SRR8881576
ERR758829
SRR9989830
SRR10031324
ERR758976
ERR196661
SRR9901559
ERR196339
SRR9945277
ERR976147
SRR9898865
SRR10001392
ERR211223
ERR585807
ERR450263
SRR10049810
ERR128732
SRR9900054
SRR10011274
ERR459608
ERR470747
SRR10031467
SRR9900094
ERR278358
ERR670691
SRR9898880
ERR1658610
SRR9899072
SRR9969020
ERR975964
ERR349124
ERR593968
ERR128814
ERR439905
ERR1022900
ERR419835
ERR1349162
SRR1993625
ERR1343474
ERR193027
ERR1343669
ERR976241
ERR420078
SRR9947654
ERR439743
SRR9923859
ERR1658787
SRR9895407
SRR10026167
SRR9969010
SRR10011163
SRR9974146
SRR10049932
SRR10019086
ERR221455
ERR349071
ERR193217
SRR8881567
ERR593811
ERR356191
ERR1349305
SRR8886396
ERR137000
SRR10014021
ERR924763
SRR10054527
ERR975963
ERR494532
ERR646715
SRR1993270
SRR9993639
SRR10019137
ERR1343097
SRR9948561
ERR1022839
ERR713687
ERR1022853
ERR083918
ERR758752
ERR759185
ERR924795
ERR152189
ERR196676
SRR9974242
ERR343050
SRR9923972
ERR084027
ERR221454
SRR10053696
SRR10031331
ERR108376
ERR420047
ERR355959
SRR10036772
SRR10031391
ERR758803
ERR1343067
ERR553870
SRR10011147
ERR1343696
ERR386335
ERR975754
ERR646694
SRR9921337
ERR670883
ERR450448
ERR196495
ERR459538
SRR9974105
ERR1343499
ERR348877
ERR1349233
SRR9989756
SRR10018296
ERR852885
ERR593636
ERR196337
ERR757276
ERR713790
ERR193065
ERR355940
ERR470540
SRR9989282
ERR924702
ERR128811
ERR148421
SRR9974185
SRR9989879
SRR9947622
SRR10019067
ERR736675
SRR10011129
ERR137043
ERR084053
ERR460710
ERR470616
ERR975817
ERR196750
ERR196608
SRR9969088
ERR222744
ERR348935
ERR483999
ERR152275
SRR10026275
ERR976170
SRR9901728
SRR10011338
ERR924858
ERR553833
SRR9899994
ERR976148
ERR553808
SRR9948501
ERR757278
SRR9962189
ERR330474
ERR419432
SRR10013489
ERR976160
SRR9901563
SRR10006931
ERR1343462
SRR8886346
SRR10049968
ERR1022800
SRR8956836
ERR759151
ERR027225
ERR460684
SRR9877523
ERR460643
SRR10001203
SRR9974158
ERR450231
ERR976255
ERR1343298
ERR1022779
SRR9898806
ERR460798
ERR1658634
SRR2157033
SRR10013404
SRR10054094
ERR1658655
ERR924775
SRR3214535
ERR386358
SRR9969055
ERR1343496
ERR084021
ERR343079
ERR439862
ERR278312
ERR137057
ERR128748
ERR450545
ERR976258
SRR9923839
ERR419645
ERR439814
SRR9962315
ERR646710
ERR420116
ERR193063
SRR9895368
SRR9974509
SRR9962430
SRR9900049
ERR419556
SRR10053506
ERR1658901
ERR593756
ERR646769
ERR470714
SRR10001292
ERR460573
ERR473874
ERR221322
ERR460833
ERR152240
ERR419306
ERR211224
ERR975981
ERR494613
ERR470520
ERR152138
ERR343009
ERR975825
ERR278373
ERR196581
ERR419298
ERR585821
SRR9923850
SRR10037000
SRR9992542
SRR10037859
ERR108372
SRR9993783
SRR10002129
ERR278436
ERR1343535
ERR459500
ERR356111
SRR9993693
SRR9962439
SRR10054111
SRR9974099
ERR386251
SRR10054356
SRR8886158
ERR670744
ERR473863
ERR084069
ERR593973
ERR356082
SRR9992446
ERR473764
ERR553741
ERR593875
SRR1993640
ERR484056
SRR10002261
ERR758788
SRR10049961
ERR450302
ERR211244
SRR9933962
ERR553780
ERR869540
ERR975699
ERR148456
SRR10031315
ERR460662
SRR9942657
ERR1343131
SRR10011107
SRR9875609
ERR278276
SRR9974484
ERR1343023
SRR9993815
SRR9989734
ERR593922
SRR9934152
SRR9948479
SRR10011214
ERR1658671
ERR196458
ERR152123
ERR758958
SRR10013323
ERR084050
ERR450186
ERR976165
ERR196494
ERR211160
ERR189861
ERR419661
SRR10054316
ERR460553
ERR330592
SRR9942797
SRR10036802
SRR8881549
ERR585933
ERR470597
ERR470732
ERR975889
SRR10031388
ERR460625
SRR3305661
SRR10053511
ERR439786
SRR9923906
ERR1658877
SRR10053668
ERR767486
SRR10013438
ERR759158
ERR084105
ERR594031
SRR10002165
SRR10053673
SRR9969075
ERR1658842
SRR9993747
SRR9934147
SRR9968903
ERR924805
SRR10049835
SRR9933932
SRR10011123
SRR10031574
SRR9923853
ERR460844
ERR278386
SRR9934016
SRR10031431
SRR10054156
ERR193152
ERR593883
SRR9974400
SRR10031569
ERR419720
SRR9947583
ERR450238
ERR459599
SRR8886237
SRR10053629
ERR1022902
SRR9962435
ERR196247
ERR593771
ERR330577
SRR9921341
ERR221343
ERR646764
ERR976310
SRR1999652
ERR470614
SRR2157031
ERR470555
SRR9968976
SRR9992433
SRR10011327
ERR386438
ERR676607
SRR10018904
ERR152162
ERR330578
ERR419390
SRR9895379
SRR10026210
ERR459587
ERR450317
ERR460658
ERR757414
ERR420113
SRR8886218
ERR419402
ERR594002
SRR10036819
SRR10013420
SRR9968741
SRR9992494
ERR419839
SRR9969056
SRR9947549
ERR1658654
SRR9900180
SRR9989317
ERR758846
ERR084146
ERR196577
ERR494581
ERR419583
ERR278439
ERR419324
ERR196273
SRR10019016
SRR9942844
ERR1658834
SRR9923830
ERR470692
SRR10011234
ERR975860
ERR221292
ERR128799
ERR348917
ERR211418
ERR193029
ERR1658613
SRR8886475
ERR975924
ERR494565
ERR189782
ERR713718
ERR869643
SRR10054386
ERR976182
SRR9974162
ERR924742
SRR9933953
ERR1349078
ERR403186
ERR450454
ERR869589
SRR9945293
ERR593752
ERR193102
SRR10054673
ERR419472
SRR9934298
ERR196691
SRR8886418
ERR222733
SRR10011263
ERR470760
ERR222720
SRR10049897
ERR593815
ERR439884
ERR356043
ERR585814
SRR10019352
ERR420096
ERR713692
ERR1343582
SRR8886217
ERR128819
ERR585950
ERR148357
ERR1343523
ERR585844
ERR084084
ERR278366
ERR356123
ERR1658633
ERR676615
ERR356192
ERR869655
SRR8886426
ERR646760
ERR975770
SRR8886153
SRR9899996
ERR1163604
SRR10054391
SRR9989723
ERR419865
ERR196580
SRR4451711
ERR196583
ERR193056
SRR8881429
ERR330611
SRR9900001
SRR10053717
SRR3029130
SRR10026127
SRR10049942
SRR10006819
SRR8886330
SRR3215162
ERR189863
ERR221330
ERR585920
ERR553802
ERR975637
ERR419597
SRR9942781
ERR757282
ERR676609
ERR1349133
SRR10036731
ERR355947
SRR9993730
ERR450195
ERR278465
SRR9911267
ERR226183
ERR593871
ERR713720
SRR9968669
ERR1022798
SRR10049776
SRR9923998
ERR278489
ERR1343187
ERR585880
SRR9948468
ERR975739
SRR10031584
ERR473864
SRR9900106
ERR193186
SRR9948558
ERR594047
ERR450431
SRR9945086
SRR9989726
SRR10023763
ERR211297
ERR221456
ERR330585
SRR10026273
SRR10036934
ERR419448
ERR459638
SRR10013974
SRR8886182
SRR10049895
ERR676671
ERR196239
ERR211310
ERR470524
ERR419308
SRR10031630
ERR108313
ERR211191
ERR1349110
SRR9968871
SRR9947570
ERR1343642
ERR196301
ERR450467
SRR9947594
ERR670737
ERR420089
SRR10011321
ERR585949
ERR460557
ERR148431
ERR1349202
SRR9900213
SRR9992621
ERR193096
ERR419372
SRR1981464
ERR419614
ERR593873
SRR10054078
SRR8881611
SRR10011096
ERR869576
SRR10026205
ERR459551
ERR869627
SRR8886373
ERR108316
ERR1658540
ERR152220
ERR758744
ERR757236
ERR386472
ERR450303
ERR152173
ERR1022854
ERR278425
ERR356203
ERR211100
ERR152285
SRR9962207
SRR9993911
ERR355957
SRR10011125
ERR976128
SRR9945269
SRR9945146
ERR593730
ERR1343429
ERR137063
ERR1658826
SRR10053563
ERR869536
ERR348954
SRR10050029
ERR975653
ERR278335
SRR9903045
ERR419371
ERR1658747
SRR9934228
ERR975958
SRR8886415
ERR211172
ERR439848
ERR670626
ERR585835
SRR9974214
ERR713772
ERR1349201
ERR196632
ERR470712
ERR670740
ERR419916
ERR976271
SRR9989856
SRR10031551
ERR460804
SRR10013778
SRR10037863
ERR975673
ERR211257
ERR196456
SRR8881451
ERR196336
SRR9947532
ERR1658653
SRR8886151
ERR221307
SRR10013973
SRR10054257
SRR9898755
SRR9934271
ERR484000
SRR9898843
ERR084006
ERR473893
ERR152124
ERR869672
ERR593655
SRR9974215
ERR419575
ERR193115
ERR211348
SRR9968664
ERR450322
SRR9962205
ERR869680
SRR9934012
ERR278243
ERR1658894
ERR758699
SRR10026096
ERR450340
ERR419554
SRR10037007
ERR211434
ERR137042
ERR869520
ERR211356
ERR083868
ERR196433
SRR3380857
SRR10054489
ERR419778
ERR439922
ERR976140
ERR593999
ERR108348
SRR1993536
SRR10026342
ERR356073
ERR484062
SRR10002122
ERR593989
ERR419348
ERR193058
ERR450597
SRR10002238
ERR975655
ERR976101
SRR10026284
ERR356151
SRR9942783
ERR083933
ERR1343116
ERR027223
ERR083967
SRR9989868
SRR8881458
ERR419945
ERR670898
ERR460720
SRR3029057
ERR196422
SRR10013976
SRR1993526
ERR148292
ERR419482
ERR1658816
SRR9899038
ERR1343604
ERR713727
SRR8886168
ERR450191
SRR9962235
ERR439877
ERR1343539
ERR553844
SRR10026176
SRR9948452
ERR553758
ERR083981
SRR10013655
ERR593893
ERR226211
ERR226236
ERR494529
ERR330570
SRR9945028
ERR459474
ERR1343545
ERR976132
SRR1993310
ERR1022765
ERR193073
ERR355955
ERR470521
ERR419895
ERR084106
ERR484020
ERR196384
ERR221342
ERR759180
SRR10023772
ERR349050
ERR148287
ERR1658793
ERR1343260
ERR924744
ERR211219
ERR450370
ERR211378
ERR1349323
ERR137093
ERR767421
SRR10036869
ERR975751
ERR148367
SRR10050012
SRR9974792
SRR9948560
ERR278483
SRR9934332
ERR196345
ERR676673
ERR470577
ERR976252
SRR10013788
ERR196513
ERR222735
ERR759126
ERR473851
SRR9945095
ERR330581
ERR226251
ERR196356
SRR9944929
ERR356206
ERR419742
SRR9899009
ERR419302
ERR1349077
SRR9945004
ERR1343112
ERR869528
ERR128746
ERR211193
ERR1022764
SRR10013797
SRR9900003
SRR10053630
ERR196596
ERR196720
ERR211352
SRR9974455
ERR976003
SRR9899049
ERR419380
ERR470650
SRR9923744
ERR1658770
ERR1658602
SRR9898756
ERR924840
ERR1343522
ERR676658
SRR9993622
SRR8886446
SRR10031472
ERR196539
SRR10026174
ERR758901
ERR196512
ERR1658513
SRR9992565
ERR713651
SRR9934255
SRR9993816
ERR450207
SRR8881470
SRR9962427
SRR9923809
ERR1658917
SRR1975120
SRR9934314
ERR924875
SRR10002298
SRR10011332
ERR278438
SRR10053646
ERR757360
SRR10053456
ERR152214
ERR473759
ERR585922
SRR9944938
SRR9989766
ERR593880
ERR419974
ERR196355
SRR9945217
SRR3380865
ERR330544
SRR1993524
SRR9895330
ERR460687
ERR108343
SRR8886334
ERR349115
ERR419288
ERR083965
SRR9942742
ERR670876
SRR1975167
SRR1993520
SRR9992704
ERR924793
SRR9993883
ERR084095
SRR9962431
ERR419962
SRR8881655
ERR713650
ERR593994
ERR757323
SRR10013794
SRR10036758
SRR10019040
ERR646821
ERR196354
ERR211077
ERR196658
ERR211302
ERR211176
ERR211209
SRR10053581
SRR9968683
SRR9899976
SRR9945099
SRR9900149
ERR211340
ERR1658773
SRR9989806
SRR9945254
ERR459563
ERR2834493
SRR4451706
SRR10006930
ERR470718
ERR128742
ERR1658847
ERR348962
ERR211141
SRR9945197
SRR1993538
ERR084135
ERR196471
SRR10018995
SRR1768071
ERR976292
SRR9947589
SRR10019302
SRR8886297
ERR470593
ERR473790
ERR460722
ERR470757
SRR9934219
ERR460743
ERR278384
ERR459610
ERR450194
ERR670698
ERR1349260
ERR1658555
ERR083948
ERR083896
SRR9924029
SRR9923868
SRR8881705
SRR9989798
ERR152188
SRR8886483
ERR1343587
SRR10053541
SRR8886435
ERR196481
ERR713756
ERR494593
SRR1993517
SRR10026312
SRR9993758
ERR1343619
ERR1349243
SRR9962397
SRR9962432
SRR10019133
SRR8886210
ERR211104
ERR593761
ERR189868
SRR10036872
ERR473767
SRR10023759
SRR10006920
ERR084090
SRR10037889
SRR9962306
ERR585893
SRR10014017
ERR343033
SRR1993312
SRR9989817
ERR1349253
SRR8886176
ERR419361
ERR343091
ERR108310
ERR450483
SRR9900024
ERR1343495
ERR148424
ERR386385
ERR386424
SRR9968921
SRR9924074
SRR9993640
ERR460874
ERR062582
SRR9923767
ERR196411
SRR10011378
ERR757388
ERR189797
ERR1343315
SRR9993750
ERR439849
SRR3029119
ERR473829
ERR593693
ERR1658532
ERR348993
SRR8881376
ERR211101
SRR1993552
ERR439887
SRR10013407
ERR386505
ERR646773
ERR152128
ERR1658734
ERR593766
ERR386257
ERR1349421
ERR355948
SRR8886306
SRR9924050
SRR10026200
ERR196282
SRR8886474
SRR10036837
ERR196434
ERR585961
ERR975688
SRR10026291
ERR593680
ERR355973
ERR211210
SRR9962475
SRR9968914
SRR9923964
ERR330515
SRR9934206
ERR1343282
ERR278430
SRR10026255
ERR646837
ERR593916
ERR420019
ERR386433
ERR348895
SRR9945025
ERR484039
SRR10031372
ERR108331
ERR869645
SRR10036873
ERR646863
SRR10026232
ERR924771
ERR1658497
SRR9898745
SRR9942869
ERR1343347
ERR386317
SRR10026196
ERR869606
SRR9974143
SRR10036823
ERR386353
ERR494538
SRR1811822
ERR419393
SRR9895239
ERR759133
ERR1343172
SRR9974361
SRR8886400
ERR450572
SRR10011134
SRR9923746
ERR386509
ERR211412
ERR193053
ERR593926
SRR9962339
ERR975650
ERR924870
ERR459517
SRR8886198
SRR10013385
ERR450571
ERR470544
ERR211381
SRR9993895
SRR10013896
ERR349130
SRR8886264
SRR9989453
ERR084028
ERR553867
SRR9962269
ERR553788
SRR8886414
ERR670676
ERR676670
SRR9898730
SRR10053460
ERR349104
ERR459482
ERR420011
ERR646737
SRR3000052
SRR9942896
SRR3233479
SRR9992474
SRR9974477
SRR9947533
SRR9895355
SRR8881463
SRR10056737
SRR10036732
ERR758825
ERR460863
ERR1022870
ERR759183
SRR9968907
ERR330523
SRR9934355
ERR278301
SRR8886386
ERR152251
SRR8881580
ERR152300
ERR148467
ERR330463
ERR439799
SRR10026272
SRR9945061
ERR356064
ERR869531
ERR196289
ERR349120
ERR1658665
ERR419469
ERR193211
SRR10054468
ERR553706
ERR196467
ERR1349111
ERR1658755
SRR3215177
ERR420010
ERR349047
ERR585854
SRR9993768
ERR975738
SRR2157034
SRR10013895
SRR9993799
ERR758899
ERR670686
SRR10019049
ERR976009
ERR976228
ERR1343052
SRR9989424
ERR349102
ERR193142
SRR8886304
SRR10013801
ERR084097
ERR278363
SRR9968892
ERR1343575
ERR196683
ERR024476
ERR758728
ERR386486
ERR470551
ERR1349434
ERR1349181
ERR1658738
SRR8881479
ERR975698
ERR976195
ERR473883
ERR976136
SRR9989280
ERR137047
SRR10031457
ERR419849
SRR10014000
ERR1343435
SRR8881390
SRR10054121
SRR9934275
ERR1349432
SRR10023753
SRR10049944
SRR9948447
ERR470532
SRR10031475
SRR9901397
ERR1022877
ERR128815
ERR137068
SRR10036840
ERR976006
ERR757339
SRR9923849
ERR460835
SRR3305656
ERR1658735
ERR585946
SRR9992534
SRR9974508
SRR1993554
ERR483993
ERR976095
ERR222721
ERR713760
SRR10054627
ERR593749
SRR10036899
ERR1022885
ERR924806
ERR759010
SRR10036885
SRR9992454
SRR9945149
ERR439869
SRR8881613
SRR10049936
ERR759053
SRR10054638
SRR9989903
ERR419647
SRR9923910
ERR473813
SRR9895305
ERR975768
ERR759094
ERR713770
SRR10053461
ERR676606
ERR196460
ERR419733
SRR10013972
SRR9923805
SRR8881709
ERR330573
ERR924761
SRR9945019
SRR9962433
ERR676639
SRR9911339
ERR758874
ERR470622
SRR9968909
SRR10026083
ERR222722
ERR976284
ERR386361
SRR9974333
ERR975731
SRR10049985
SRR8886461
ERR211263
ERR676584
SRR10011377
SRR8886196
ERR024480
SRR10031429
SRR10026246
ERR975808
ERR211274
ERR593654
ERR758890
ERR221291
ERR196634
SRR9933950
ERR1658769
ERR976193
ERR470729
ERR450300
ERR084145
ERR419736
ERR278262
ERR736685
SRR9942807
SRR9945046
ERR593720
SRR9989325
SRR8886416
SRR9974481
ERR211130
SRR1993272
SRR9945010
ERR924824
SRR9993627
ERR869526
ERR419307
ERR450215
SRR10053517
ERR1349121
SRR10049806
ERR386313
ERR196745
SRR9902967
ERR386390
ERR1343599
ERR330462
ERR1343633
ERR759029
ERR585929
SRR8886343
SRR10054404
ERR975845
ERR196711
ERR757413
ERR1658845
ERR221442
SRR10011400
SRR10026303
SRR9992452
ERR330490
SRR10049958
ERR1658631
ERR975672
SRR8881412
ERR211390
ERR221453
ERR459521
ERR553749
ERR473859
ERR1022792
ERR196690
SRR10026202
ERR419851
ERR1022808
ERR152304
SRR10053649
SRR9989783
ERR211289
SRR9992401
ERR148349
ERR1658684
ERR211243
ERR084051
ERR758814
ERR1163685
SRR9933930
SRR9974178
ERR1658719
ERR343037
SRR10056687
ERR924796
ERR1658596
SRR10053584
ERR470604
SRR9962312
ERR1658767
SRR10036816
SRR9934340
SRR10026392
ERR767454
ERR419747
ERR553863
ERR483986
SRR9898766
ERR386340
ERR193086
ERR975719
SRR9934238
ERR553865
SRR9900015
ERR713753
ERR1658882
SRR9898854
ERR585952
SRR9934348
ERR1343317
SRR9989778
ERR1343525
ERR450372
ERR1022832
ERR460806
ERR1343110
SRR9900018
ERR128735
ERR470579
ERR459632
ERR222708
ERR221384
ERR084153
ERR1022810
SRR10001211
SRR10026084
ERR196314
SRR9947628
ERR450258
SRR9901596
SRR9947539
SRR1993643
ERR646853
ERR460855
ERR450581
ERR419444
ERR450523
SRR9934220
ERR450574
SRR9968958
ERR975995
SRR9902239
SRR10013380
ERR450464
ERR976302
ERR196200
ERR470571
SRR9886012
SRR10013989
ERR450584
SRR10019056
ERR459596
ERR676664
SRR9968972
ERR553856
ERR439807
ERR460620
SRR10011425
SRR9901849
ERR470553
ERR670645
ERR924756
ERR196243
SRR9992410
ERR083900
ERR108350
SRR9943000
SRR10053650
ERR593724
SRR1975178
ERR758758
ERR460853
ERR593653
ERR975892
SRR10018931
ERR1349085
ERR196417
ERR869661
SRR9962252
ERR593910
ERR553759
ERR386442
ERR1658857
SRR9992646
ERR419355
SRR8881609
SRR9968711
ERR152332
ERR473775
SRR9974515
ERR211269
ERR084151
SRR9886219
SRR9992448
ERR211401
ERR975718
SRR1999655
ERR1343700
ERR459479
ERR593950
ERR419436
SRR9902399
ERR439802
ERR473844
ERR1349183
ERR1349163
ERR356190
ERR459506
SRR9962204
SRR9895278
ERR419486
SRR9898896
ERR211361
ERR1658648
SRR9947632
SRR9947529
ERR439764
SRR9989289
SRR9898790
ERR975840
ERR646873
ERR713779
ERR553826
SRR10049892
ERR460817
ERR975903
SRR9945177
ERR757297
ERR593706
ERR1658808
ERR083922
ERR1349309
ERR193064
ERR152337
ERR196576
ERR211192
ERR1658651
ERR484025
ERR1343570
ERR553804
ERR1349187
SRR10011104
SRR9899047
ERR419911
ERR450568
SRR10018229
ERR1349214
ERR975643
SRR1993330
ERR189789
ERR148391
SRR9895271
ERR767481
ERR128807
ERR419810
ERR460666
ERR1022858
ERR419588
SRR9948625
ERR196666
ERR646718
SRR9900037
ERR553721
ERR460795
SRR10049969
SRR9901904
SRR10036762
ERR419718
ERR419629
SRR10020034
ERR1343036
SRR10020003
ERR758876
ERR473944
SRR9900098
SRR10056822
SRR9989322
ERR439903
ERR278299
SRR10019864
SRR10023750
SRR9993945
SRR10054443
ERR450583
ERR1343281
SRR8881707
ERR459593
SRR9968735
ERR646728
ERR594007
ERR869603
SRR10020122
SRR9989423
ERR193163
SRR10026180
ERR759172
ERR196756
ERR349074
SRR9900119
SRR9901552
ERR355941
ERR330572
SRR9993843
SRR9993770
ERR148396
ERR1343667
SRR10036867
ERR386241
ERR419977
ERR553735
SRR9895224
ERR713732
ERR494612
ERR222731
SRR10049889
ERR593667
SRR10026365
ERR450423
ERR419904
SRR9934185
SRR9974272
SRR10013775
ERR975820
ERR450549
SRR8886271
ERR196700
ERR1349296
SRR8881436
ERR1658582
ERR593963
SRR9974490
ERR553702
ERR084035
ERR024454
ERR189792
ERR148350
ERR1349239
SRR9901576
ERR196197
ERR024447
SRR10011256
SRR9992405
ERR128738
SRR9962412
ERR459642
SRR1993473
SRR8881624
ERR348952
ERR1658754
ERR439766
ERR193034
ERR470610
SRR10013469
ERR419930
SRR9989335
ERR108342
SRR9962519
ERR343081
ERR211129
SRR9945059
SRR10053553
SRR9989405
ERR226239
ERR386279
ERR152096
SRR10031307
ERR758770
ERR439851
ERR211400
ERR386321
SRR9900173
ERR470626
ERR278471
ERR419987
ERR459646
SRR9993877
SRR9993608
ERR348907
ERR1658538
SRR8886257
SRR10031633
SRR9974360
SRR9993746
SRR1975112
SRR10053600
ERR211090
SRR9947545
ERR553748
ERR924876
SRR9974418
SRR9923951
ERR419392
ERR211335
ERR494590
SRR2970495
ERR343047
SRR10019134
SRR10026099
SRR9974381
ERR976000
SRR9911423
SRR1993322
ERR713826
SRR10002279
ERR193076
ERR211342
SRR10001215
SRR9902294
SRR9945276
ERR196202
ERR196340
ERR670667
ERR470642
SRR9974496
SRR9989773
ERR278397
ERR553733
ERR211377
SRR9992686
SRR10002219
SRR10036946
ERR356084
ERR450474
ERR222711
ERR330555
SRR9942710
SRR10019094
SRR9900524
ERR419823
SRR9974212
ERR439776
SRR10139520
SRR10001479
ERR767445
ERR470768
ERR450183
SRR9992424
ERR494610
ERR553789
SRR1993523
ERR152122
SRR9898935
ERR278469
SRR9968628
SRR10031520
ERR211140
SRR9934312
ERR137037
SRR9974194
ERR713688
SRR10011189
SRR9900593
SRR9993884
ERR1349068
SRR8886411
ERR976316
SRR9898875
SRR9923814
ERR553747
ERR196538
ERR473843
SRR9962305
ERR670693
SRR9948451
SRR10002272
SRR9942648
ERR211414
SRR10002150
ERR450203
ERR670636
SRR10054339
ERR585816
ERR1658848
ERR356204
SRR10037628
SRR9903363
SRR9902363
ERR670633
SRR10049876
ERR148427
ERR189831
SRR9945292
ERR108337
ERR419927
ERR646782
ERR670741
ERR553739
ERR083903
ERR1343107
SRR10031381
ERR869636
ERR1022802
ERR1343421
ERR459542
SRR8881629
ERR1658592
ERR356198
ERR713757
ERR593764
ERR278336
ERR757226
ERR473805
SRR9968554
SRR8886180
ERR450447
SRR1811820
ERR1343169
ERR108309
ERR459578
ERR736751
SRR8886207
SRR1993499
ERR278513
SRR8881520
SRR9947538
ERR1658496
SRR9974260
ERR1658687
ERR330546
ERR450189
SRR10054072
ERR1658574
ERR460564
ERR419340
SRR9942926
ERR585794
ERR1343648
SRR9945222
SRR9989725
SRR10001311
ERR193028
ERR976072
ERR419374
ERR470538
SRR8881380
ERR450411
ERR553862
SRR9992638
SRR9992478
ERR869573
SRR9992675
ERR211379
ERR1343160
ERR137087
ERR356107
ERR759025
ERR196724
SRR9942702
ERR460628
SRR10011245
SRR8886234
ERR1343562
SRR9993914
ERR1349437
ERR419781
ERR473892
ERR1343559
ERR439832
ERR758954
ERR459477
ERR646870
SRR2182576
SRR10036871
ERR221435
SRR9923753
ERR148363
ERR386374
ERR593954
ERR924877
SRR10013357
ERR1658537
SRR9945132
SRR10011350
SRR9962358
ERR593868
ERR1343518
SRR10036796
ERR670807
SRR9993805
ERR975998
ERR386259
SRR9989319
ERR869523
SRR10056901
ERR330506
ERR278340
SRR9989387
SRR10023776
ERR1658712
ERR450314
ERR193181
SRR9900522
SRR8886420
ERR386405
ERR470599
SRR9901931
ERR349109
ERR758822
SRR9974468
ERR676588
ERR211324
ERR1343557
SRR9945199
ERR196705
ERR459611
ERR459509
SRR9900591
ERR1349236
SRR9962384
ERR976135
SRR9974493
SRR10049834
ERR419918
ERR759054
ERR450443
ERR473779
SRR9901783
ERR152278
ERR211259
ERR869581
ERR759102
SRR9900114
SRR9962539
SRR9944957
SRR10054181
ERR226196
SRR10026207
ERR221448
SRR10026181
ERR1349320
SRR10002256
SRR9968960
ERR470738
ERR460644
ERR767444
ERR450505
ERR148399
SRR10011183
ERR419837
ERR439770
ERR473928
ERR419576
ERR450336
ERR024434
ERR553756
ERR222712
SRR9993643
SRR10018319
ERR108397
SRR8886231
ERR759019
SRR10054095
ERR450366
SRR9886315
ERR211358
ERR152307
ERR585940
SRR1993325
SRR10011416
SRR3380859
SRR9933961
ERR585868
ERR975877
ERR084003
ERR1343534
SRR9902242
ERR758940
ERR646698
SRR9901864
ERR278290
SRR1993472
SRR9945229
ERR713777
SRR10006929
SRR9924016
ERR450384
ERR1343540
SRR9992603
SRR9992564
ERR083886
ERR470525
ERR1343299
SRR10026317
SRR9992399
ERR330468
SRR10053533
ERR713780
ERR148300
SRR10036779
SRR10049908
ERR278295
ERR386498
ERR924708
ERR226245
ERR670880
ERR450441
ERR759171
ERR1343292
ERR386293
ERR330511
SRR9974409
ERR419622
ERR757349
SRR9968952
SRR9968629
ERR670800
ERR869570
ERR470552
ERR593689
ERR494574
SRR9992426
ERR975806
ERR152169
ERR553817
ERR211420
ERR593944
SRR10053449
ERR196499
SRR10031401
SRR10002164
ERR1349262
SRR8886229
SRR10031393
ERR221338
ERR196737
ERR585960
SRR10049952
ERR759188
ERR975959
ERR419398
ERR330496
SRR8881659
ERR1343579
ERR356085
ERR975883
SRR9962437
ERR869546
SRR10053476
ERR1658554
ERR494564
SRR9923995
ERR221362
ERR1343232
SRR10026386
ERR196204
SRR8881637
SRR9992591
ERR128812
SRR10026192
SRR10054416
SRR10054074
SRR9989365
ERR758745
ERR148344
ERR976117
SRR10056808
ERR419459
SRR9942704
SRR2985204
ERR593786
ERR585812
SRR9993867
SRR9962443
ERR196215
ERR1022766
ERR1343694
ERR330620
SRR10013485
SRR9993902
SRR9974499
ERR221377
ERR450332
SRR9945134
ERR593996
ERR084049
ERR1349211
SRR9945150
SRR10019062
ERR211284
SRR10026393
SRR10013990
ERR148387
ERR553769
ERR646713
SRR10050040
ERR193151
ERR1343556
ERR553859
ERR975908
SRR9933926
ERR1022890
SRR10023667
ERR083957
ERR278351
ERR420081
ERR211398
ERR759000
SRR10026095
SRR10054377
ERR419433
ERR419734
ERR670734
SRR9901564
ERR084009
ERR386281
SRR9974479
ERR713811
SRR9899051
ERR759039
ERR419763
SRR10036813
ERR196530
SRR9968987
SRR10002270
SRR8881411
ERR356205
ERR976244
ERR355977
ERR758967
ERR470556
ERR594034
ERR460821
ERR128740
SRR10026333
ERR1658521
ERR585963
ERR869626
SRR10037624
ERR1343026
SRR10026415
ERR975819
SRR3214700
ERR152367
ERR148450
SRR9942905
ERR670673
ERR386252
ERR553888
ERR470507
ERR450480
ERR193198
ERR196548
ERR713697
SRR9923766
ERR023278
ERR736726
ERR646700
ERR193087
SRR9993689
ERR196694
SRR8881697
ERR419797
SRR8881718
ERR1343768
SRR10018196
SRR9948603
SRR9969024
ERR553746
ERR757279
ERR484026
SRR10013413
SRR9934269
SRR9969385
ERR759154
ERR976145
SRR3215208
SRR9989350
ERR1343115
ERR450287
SRR10036770
SRR9968667
ERR460725
ERR593695
SRR10054499
SRR9945216
ERR211255
SRR10053653
ERR470589
ERR419940
ERR450509
ERR193208
ERR459496
ERR152243
ERR670873
SRR10036809
ERR759091
ERR211312
SRR10053538
SRR9900159
SRR8886472
ERR1658722
SRR10031423
ERR355951
ERR356213
ERR758705
ERR460544
ERR193110
ERR676598
SRR9992460
ERR1343258
SRR9992613
SRR10013690
ERR976077
ERR460775
ERR221294
ERR713815
SRR10054464
ERR330498
ERR211417
SRR10053665
ERR758853
ERR222709
SRR9898924
ERR439836
SRR10002362
ERR975909
ERR1343585
SRR8881392
ERR1343526
ERR1349426
ERR1658843
ERR083881
ERR1343119
ERR196397
SRR10054363
SRR9993638
ERR211319
SRR3313965
ERR386439
SRR10011389
ERR221286
ERR211424
ERR759179
SRR10006828
ERR460845
ERR152129
ERR460571
ERR419577
ERR420105
SRR10049957
ERR593918
SRR9934153
ERR473854
SRR9993612
SRR10049956
ERR593758
SRR9934233
ERR419821
ERR869525
ERR222715
SRR10031459
ERR975683
ERR148311
SRR10019042
ERR450376
SRR3399434
ERR553787
ERR758877
ERR470586
ERR676633
ERR330473
SRR8886412
SRR9934253
SRR8886409
ERR473801
SRR10026351
SRR9989869
SRR9921331
ERR226195
ERR708256
ERR1343047
ERR196569
SRR8886441
ERR585830
SRR10014005
SRR9989425
ERR1658737
ERR222689
SRR9974356
ERR459580
ERR024432
ERR439882
SRR9903105
ERR713681
SRR8881428
ERR1343252
SRR9989808
ERR1349235
SRR8881693
SRR9945232
ERR148360
ERR386292
ERR593964
ERR450282
ERR1343349
ERR1022814
SRR10019177
SRR10054258
SRR8881474
ERR330566
ERR439773
SRR10019004
ERR419719
ERR221372
ERR193171
ERR553716
SRR8886148
SRR8886467
ERR278272
SRR10023883
SRR8881446
SRR10002192
ERR356134
SRR9900590
ERR356038
SRR10031528
SRR1993484
ERR975815
ERR1022836
SRR9942887
ERR1349267
ERR1343463
SRR9993918
ERR386452
ERR670649
ERR193100
ERR278423
SRR2965588
SRR4451710
ERR1343471
SRR9901402
ERR1343328
SRR9942690
SRR10019131
ERR1658504
ERR1343430
ERR975888
SRR10026381
ERR924782
ERR593913
SRR1975103
ERR736704
SRR9989769
ERR1343076
ERR349149
ERR869511
SRR9962221
ERR759153
SRR10031460
SRR9962203
SRR9902433
ERR349045
ERR585860
SRR9923923
ERR196482
SRR10018192
ERR1343167
ERR356112
ERR460900
ERR869588
ERR670828
SRR9895280
ERR975757
ERR221310
SRR9992579
SRR9992437
SRR9923838
ERR196351
SRR10054406
SRR10026260
ERR356069
SRR10013964
SRR10001217
ERR330542
ERR869630
ERR193061
SRR9974271
ERR386484
ERR211114
SRR10018329
SRR9923900
ERR593682
ERR1343199
SRR9924053
ERR759114
SRR9900192
ERR386346
ERR459556
SRR10036753
ERR349140
SRR9902367
SRR10002282
SRR9900014
ERR713704
SRR10053530
ERR083901
SRR10002353
ERR1022863
ERR460680
SRR8886439
SRR10011424
ERR450353
ERR1658703
ERR757336
ERR196305
SRR10037907
ERR484054
ERR460676
ERR585827
SRR10011365
ERR759006
ERR356164
SRR9901781
ERR355944
SRR10054401
SRR9969059
SRR10056807
ERR924711
ERR084139
ERR419779
ERR196293
ERR196334
SRR9948565
SRR9934311
ERR419449
ERR189796
ERR420030
SRR10053610
SRR10013796
ERR450504
ERR758797
ERR221433
ERR593912
SRR9989328
SRR10053700
ERR593998
ERR758881
SRR8886460
ERR221293
ERR708255
ERR193104
ERR976313
SRR10056765
ERR470595
ERR585808
SRR9923943
ERR189802
ERR1343032
ERR419750
ERR976163
SRR1975166
ERR1343646
SRR10036815
ERR593889
ERR1343305
SRR10001308
ERR759074
ERR1658681
ERR1658524
ERR356077
SRR10011262
ERR670791
ERR419913
ERR356153
ERR460523
ERR1343564
ERR450463
ERR869642
SRR9989802
ERR343027
ERR148403
ERR460733
ERR386286
ERR975725
ERR128772
SRR9901887
ERR759060
SRR9948653
ERR419336
ERR593942
ERR460568
ERR975798
ERR356080
SRR9974244
SRR9900223
ERR1658833
ERR869551
SRR10018921
ERR278424
ERR450587
SRR9974195
SRR9901685
ERR670687
SRR8886324
SRR9934344
ERR713817
SRR9992541
ERR152306
SRR9895383
ERR553840
ERR137054
SRR8886200
ERR1022897
ERR758779
ERR483983
ERR450419
ERR356145
SRR10049825
SRR9934204
ERR494543
SRR1986522
ERR420004
ERR460771
SRR8886235
ERR869602
ERR1658780
ERR459557
ERR152266
ERR193105
SRR10056754
SRR9942852
SRR10031621
SRR1993490
ERR023264
SRR9989750
SRR9989889
SRR9992679
ERR196504
ERR459609
ERR924731
ERR148368
ERR1343197
SRR10139500
ERR758868
SRR9900161
SRR8886269
ERR420060
ERR137072
ERR758798
ERR419578
ERR460914
SRR9974456
ERR1022809
ERR459511
ERR459621
ERR759184
ERR593818
SRR9945089
SRR10020107
SRR10036771
ERR196437
ERR196696
ERR193044
ERR1343246
SRR9992642
ERR759016
SRR8881401
ERR585809
SRR10013668
ERR083895
SRR9974459
SRR9993725
SRR10019078
ERR193046
SRR10002268
SRR9992567
ERR593780
ERR152250
ERR975914
ERR221424
ERR593976
ERR1022875
ERR221315
ERR221303
SRR9968975
ERR646767
ERR924720
SRR8886189
ERR148413
ERR211443
ERR736687
ERR470560
SRR8881389
SRR9993716
SRR9947600
ERR222692
ERR1022845
ERR211221
ERR221441
SRR9898918
SRR10049866
SRR10013661
SRR9993735
SRR10054494
ERR386408
SRR9974514
ERR349000
ERR148416
SRR10050004
ERR278337
ERR083946
SRR9992404
ERR470771
SRR10053684
SRR10056843
SRR10013852
ERR419836
ERR459529
ERR646731
ERR975925
ERR386471
ERR419632
SRR9901702
SRR9934154
ERR470508
SRR10036925
SRR9899035
ERR1658904
ERR460755
ERR593694
SRR9989715
SRR9923827
ERR460681
ERR484037
ERR386339
ERR419730
ERR450338
ERR348968
SRR9898825
ERR1658838
ERR196547
SRR9942790
SRR10031386
SRR9900566
SRR9898914
ERR419461
ERR585917
ERR459503
ERR196472
SRR9899036
SRR9924003
SRR9962391
ERR869675
ERR108401
SRR9969071
ERR459624
ERR355969
SRR9962285
SRR9974505
SRR8886458
ERR470694
SRR8881388
ERR356096
ERR193189
SRR10023732
SRR9902283
SRR9902003
ERR975780
ERR084046
SRR8881515
SRR9945304
ERR976016
SRR8886323
ERR330593
SRR8881434
ERR593803
SRR8881546
SRR9923795
ERR470636
ERR1658674
SRR9945244
ERR148465
ERR1349283
SRR10056722
ERR211253
SRR10002155
ERR484017
ERR1658546
SRR9993781
ERR585878
ERR470716
SRR10049826
SRR9992497
ERR758799
ERR196588
ERR211325
ERR713719
ERR420119
ERR439795
ERR330461
ERR148374
ERR196393
SRR10019148
ERR419356
SRR1993562
ERR221425
SRR8886213
ERR193214
SRR1981468
SRR9989389
SRR10053596
SRR9968671
ERR869494
SRR9974344
SRR9902304
ERR1658536
ERR494541
ERR356067
SRR10049874
SRR10026124
SRR10013491
SRR9992444
ERR343052
ERR1343135
SRR10036993
ERR193114
SRR9974337
SRR8886338
ERR1343079
ERR736721
SRR9924073
ERR083943
SRR9993892
ERR460508
SRR9993694
SRR9989373
SRR10026290
ERR758725
ERR869656
SRR9992619
ERR419703
ERR1022806
SRR9992557
ERR470624
ERR348883
ERR759148
SRR10031323
ERR758732
ERR593974
ERR196726
ERR386380
SRR10049894
SRR9923821
ERR348863
SRR8881564
SRR9899080
ERR211444
SRR9948526
ERR027227
ERR646876
ERR1343327
ERR976203
ERR759192
ERR343059
SRR9945076
ERR349116
SRR9900034
ERR356116
ERR670874
ERR869549
SRR10049909
SRR10018930
ERR460583
ERR1658615
ERR278371
ERR670672
ERR348862
SRR9902403
SRR9974121
SRR9948574
ERR083879
ERR460793
ERR459534
ERR1658699
ERR1022887
ERR553886
ERR1658919
ERR419852
ERR1022770
SRR10019099
ERR148307
ERR221460
ERR189808
ERR976069
SRR9934297
SRR9947567
SRR9942735
ERR1343189
ERR226216
ERR211432
ERR470602
ERR450202
ERR084022
SRR10049904
SRR10049976
ERR460540
ERR1343399
SRR9898784
ERR975926
ERR460683
ERR975812
SRR10031370
ERR196523
ERR278389
SRR9924060
SRR9947643
ERR975822
ERR585839
ERR1343440
ERR196633
ERR419473
SRR9974098
ERR278442
SRR9989338
SRR9993630
SRR9899013
ERR713734
ERR189799
ERR593721
ERR460808
ERR439840
SRR9989413
ERR1658872
SRR9962224
ERR593993
ERR450456
ERR593981
SRR9895454
SRR10056905
ERR128806
SRR9993832
SRR9900112
ERR646856
SRR10139438
SRR8886398
ERR196493
SRR10001315
ERR494579
ERR1658562
ERR108362
ERR924745
ERR419687
SRR9992528
SRR10013767
ERR593888
SRR9974407
SRR9902354
SRR10031427
SRR9898828
SRR10002157
ERR593685
ERR128728
ERR975761
ERR646748
SRR9968680
ERR646736
SRR9974117
ERR419603
SRR10026102
SRR1993635
ERR473760
SRR10026132
ERR1343574
SRR9900152
ERR976162
ERR1349138
SRR1993630
SRR8881382
ERR450395
ERR1658678
ERR450295
ERR593664
ERR757269
ERR976270
ERR1658697
SRR10049949
SRR10056705
ERR676613
ERR459600
SRR9993743
ERR343085
SRR10054445
SRR8886370
SRR9934283
ERR222687
ERR593808
ERR330639
ERR713701
SRR10002231
SRR9968923
ERR1349325
ERR460738
ERR211126
SRR8886328
ERR450392
ERR1343086
ERR193155
SRR9974106
SRR10013409
ERR419313
ERR419320
SRR10013966
ERR924726
ERR083931
SRR9993888
SRR9923962
ERR084110
ERR450229
ERR196687
ERR1349136
ERR473823
ERR593692
ERR484049
SRR10053661
ERR330583
ERR128743
ERR196565
ERR759135
SRR10056815
ERR975940
SRR9974186
ERR1022818
SRR9900190
SRR9901985
SRR10011200
SRR2916023
ERR758806
SRR8881404
ERR196573
SRR9974176
ERR152346
SRR9923946
ERR189827
SRR9945278
SRR8881638
ERR976112
SRR9911300
ERR450343
ERR450469
ERR473891
ERR356166
SRR9989881
SRR9901700
ERR221379
ERR736738
SRR10049917
ERR196536
SRR10049633
ERR484045
ERR349108
ERR419731
SRR9992499
ERR1658526
ERR553873
SRR10013458
SRR10053622
SRR10053484
ERR1343111
ERR278490
ERR494608
SRR10018163
SRR10049907
SRR9993900
ERR419463
ERR975847
ERR676648
ERR152258
ERR460730
ERR211159
ERR1343549
SRR9948549
SRR10056853
ERR196667
SRR9993869
ERR975804
ERR585805
ERR330491
SRR10031342
ERR330587
ERR083991
SRR9900156
ERR343063
SRR10054367
SRR9993605
SRR8881548
ERR459585
SRR1952330
ERR419352
ERR196524
ERR869651
ERR585802
SRR10049893
ERR767429
ERR670701
SRR8881681
ERR869601
ERR759090
ERR757406
ERR278482
SRR10002349
SRR10050038
ERR460813
SRR9923777
ERR670653
SRR1993342
SRR9968633
ERR343046
SRR9974354
SRR8881512
SRR8881391
SRR9992606
SRR4451707
ERR211102
ERR278248
ERR278402
SRR9969084
SRR10013800
ERR196372
ERR869683
SRR1993474
ERR460767
ERR852888
SRR8886419
SRR10049911
ERR758965
SRR10049948
ERR593923
ERR470700
ERR470536
ERR869518
SRR9974362
SRR9942865
ERR386310
SRR9901719
SRR8886199
SRR10019053
SRR9900586
SRR10011197
ERR211105
ERR470515
SRR8886155
ERR1349255
ERR128777
SRR9947604
SRR9974152
SRR8886162
SRR9901818
SRR10031550
SRR9923934
SRR8886242
ERR759056
ERR470657
ERR084033
SRR10053666
SRR9886409
ERR450462
SRR8881713
ERR869513
SRR9989746
ERR349122
SRR8886432
ERR211333
SRR8881715
SRR9947647
ERR593735
ERR084152
SRR10031466
ERR713683
ERR330614
SRR9948530
SRR9989383
ERR349052
SRR9945267
ERR460796
SRR9974464
SRR10053468
ERR1349272
ERR1343690
ERR594035
ERR420115
ERR976282
SRR10013505
ERR419912
ERR196387
ERR356128
SRR9942677
ERR1349287
ERR1343403
ERR196246
SRR9900181
ERR484008
ERR1658542
ERR419663
ERR196734
SRR9945075
ERR553775
ERR386302
SRR10036980
SRR1993320
SRR9934281
ERR494557
ERR759009
SRR9992546
SRR10026143
SRR10026329
SRR9992516
SRR10011340
ERR470688
SRR10050041
SRR10011397
ERR439740
ERR196361
SRR3215179
SRR9993753
ERR585801
SRR9900225
ERR736720
ERR419743
ERR593992
ERR646805
ERR483992
SRR8886357
SRR10011299
ERR1343316
ERR670711
ERR460706
SRR9895264
ERR758726
ERR713825
ERR450308
ERR459520
ERR356187
ERR196702
SRR10011119
ERR137055
ERR419450
ERR1022804
ERR594039
SRR10001288
ERR459528
SRR9945221
SRR1975187
ERR278372
ERR419878
ERR553806
SRR10049742
SRR9947578
ERR758866
ERR450533
ERR226234
ERR1658551
ERR976181
ERR869641
ERR975700
ERR222699
ERR439749
ERR470741
ERR420069
ERR278285
ERR460846
SRR10011174
ERR460765
ERR759089
ERR084004
SRR9993762
SRR10054422
SRR8886184
ERR439785
ERR1343662
ERR758840
ERR420058
ERR439910
ERR470637
ERR450547
ERR419893
SRR9945030
ERR759069
ERR211372
SRR9898774
ERR419438
ERR757305
SRR9989877
ERR439745
ERR670845
ERR221421
ERR419744
ERR278233
SRR9992421
ERR420023
ERR460578
ERR419885
ERR196368
SRR10049935
ERR196563
ERR975869
SRR9901724
SRR9902468
ERR211387
ERR193154
ERR1343664
ERR1343214
ERR459494
SRR9875613
ERR450270
ERR330550
SRR10049824
ERR670661
ERR459546
SRR9992471
ERR196744
SRR10018327
ERR196500
SRR10001221
ERR1658832
ERR975868
ERR278403
ERR975790
ERR386301
ERR1658835
ERR152284
SRR9948512
ERR420073
ERR1343162
ERR759159
SRR9942787
ERR330549
ERR083950
ERR148308
ERR330460
ERR278288
ERR348879
ERR211216
SRR9974245
ERR646740
ERR419884
ERR221444
ERR196371
SRR9993861
ERR1658642
SRR9962342
ERR330527
ERR585798
ERR1343457
ERR1349117
ERR976281
ERR420108
SRR10056666
ERR450230
SRR10054675
ERR356132
ERR450596
ERR758838
SRR10013799
ERR1343146
ERR196545
ERR460615
SRR9974269
SRR9901802
SRR9900198
ERR1349310
SRR9974429
ERR420122
ERR470709
SRR10053603
ERR1343704
ERR193147
ERR553715
SRR9902226
ERR419323
ERR278387
ERR593823
SRR9923931
ERR128762
ERR459637
SRR10026142
SRR1993311
ERR1658821
SRR10013679
ERR148295
ERR473765
SRR10049995
ERR460538
SRR8881519
ERR473886
ERR670784
ERR975671
ERR211214
SRR9992413
ERR713717
SRR10020141
ERR1349192
SRR10026409
ERR222750
SRR9992428
SRR9992464
ERR494591
ERR484046
ERR924886
ERR450235
ERR450506
ERR349066
ERR1349279
ERR869566
ERR1343402
ERR351541
SRR9947586
ERR459620
SRR9923802
ERR196394
SRR9899074
SRR8886479
ERR211116
ERR211353
ERR278393
SRR10013456
ERR419890
SRR9945246
ERR419297
ERR420098
ERR386399
SRR8881555
ERR386369
ERR593683
ERR1658797
SRR9885981
SRR10013961
SRR9902253
SRR8881448
ERR330525
ERR869539
SRR9947543
SRR9895462
SRR9945159
SRR1993332
SRR10026368
ERR975854
SRR10002168
ERR386272
ERR419847
SRR1723386
SRR8881438
SRR9962414
SRR10054629
ERR1343436
ERR460548
ERR670747
ERR494552
ERR553755
SRR10036922
SRR9933957
ERR736717
SRR10013676
ERR593668
ERR348953
SRR9924079
ERR646791
ERR1343285
ERR1343060
ERR196264
ERR1658505
ERR676640
ERR419807
ERR758891
SRR9942816
SRR10013484
ERR713725
ERR553710
ERR211332
ERR343010
SRR9933989
ERR1343770
SRR9945283
ERR924784
ERR330560
ERR221375
ERR349118
SRR9945081
ERR670629
ERR419786
ERR976183
ERR278392
ERR767472
ERR676650
ERR196408
SRR9934342
ERR924769
ERR419414
SRR10049800
ERR196238
ERR736684
ERR348867
ERR221402
SRR9962290
SRR8881414
SRR8881493
ERR083983
ERR459588
ERR646796
ERR758802
ERR759084
ERR450515
ERR1022794
ERR450390
ERR419932
ERR211376
ERR221413
ERR196453
ERR211112
ERR196365
ERR419765
SRR9968955
ERR450255
SRR9923917
SRR9962311
ERR758808
ERR460562
SRR9901695
ERR419654
ERR386238
ERR439781
ERR975680
SRR1993593
ERR759164
ERR278241
ERR1022903
ERR976256
ERR419452
ERR1343207
ERR460711
SRR10056871
ERR976185
ERR1349431
SRR10002239
ERR221475
ERR473777
ERR419995
ERR975823
ERR593788
SRR9968899
ERR757215
SRR9895241
SRR9992667
SRR9992533
SRR9968962
ERR137028
SRR10036954
ERR211282
ERR553795
ERR196377
SRR8881413
SRR9923976
ERR1658558
ERR585785
ERR450560
ERR459653
ERR975918
SRR9943041
ERR148453
SRR9992576
ERR593810
ERR924878
ERR196735
ERR439854
ERR278437
SRR10026414
SRR9993887
SRR9948523
ERR713707
ERR1343709
SRR9993802
SRR10006835
SRR10053687
SRR10053695
SRR8881685
ERR1658641
SRR9947562
SRR8881614
ERR083977
SRR9934007
ERR083956
ERR083929
ERR473824
ERR419344
SRR1993307
SRR9902262
ERR211262
ERR670836
ERR420056
SRR9923938
ERR419571
ERR1658578
ERR196207
SRR10049840
SRR10053689
SRR9962522
SRR8881605
ERR470764
SRR9974410
SRR1993627
ERR349064
ERR450373
ERR450358
SRR10053692
SRR9900102
ERR676619
ERR976158
ERR349088
SRR10002363
ERR356149
ERR1343660
ERR348901
ERR128773
SRR10011379
ERR349015
SRR10013855
ERR713800
ERR211369
SRR9989403
SRR9974444
ERR196445
ERR330507
SRR8886238
ERR1022895
SRR1993581
SRR1723387
ERR226167
SRR8886247
ERR348970
ERR278318
SRR10056707
SRR8886185
ERR196521
ERR450357
ERR1343243
ERR975732
ERR222716
ERR869600
SRR10049996
ERR1349259
ERR473804
ERR975752
SRR9993697
ERR553779
SRR9993718
ERR975668
ERR736714
ERR196404
SRR9902438
ERR152232
SRR8886320
SRR9945123
ERR759031
SRR9900167
SRR9993617
ERR460757
ERR221374
SRR9962409
ERR211306
ERR759036
ERR1658819
SRR10011311
ERR1022835
SRR8886274
SRR9989438
SRR10011203
ERR439861
ERR419969
ERR152326
ERR460705
SRR9895352
SRR9942821
ERR351537
SRR1993521
SRR10056796
ERR278322
SRR10036744
ERR023274
ERR460899
ERR585786
ERR976125
SRR8881561
SRR9969019
SRR8881482
SRR9992612
ERR767434
SRR10036838
ERR211374
ERR757328
SRR1999663
SRR10013512
ERR460774
SRR9886005
SRR10019348
ERR419561
ERR226235
ERR713710
SRR10026228
ERR473862
SRR10001465
ERR646829
SRR9901910
ERR470567
SRR9945231
SRR10018160
ERR083932
ERR137015
ERR460802
SRR8886454
SRR10013861
ERR593881
ERR1343188
SRR9962529
ERR494582
SRR10049791
ERR470710
SRR9989728
ERR553878
ERR193167
ERR670671
SRR9948623
ERR386510
SRR9900203
SRR10054383
SRR10011112
SRR9934326
ERR869595
ERR459651
ERR152293
ERR196196
SRR9948465
SRR8881381
ERR356165
ERR152153
SRR8881668
ERR419416
ERR553772
ERR211431
ERR1343042
ERR196552
SRR9947637
ERR196218
ERR646747
SRR10026136
ERR713783
SRR9992479
SRR10011336
ERR278365
ERR757264
ERR222749
ERR083874
ERR1343227
SRR8886268
ERR196480
SRR10054607
ERR439897
ERR278348
ERR196376
ERR152363
ERR419613
ERR758809
ERR420059
ERR1343346
SRR9902432
ERR196564
ERR330552
SRR10026212
ERR758776
ERR024450
SRR9962244
SRR8886478
ERR646880
ERR278298
ERR1658567
ERR1658623
ERR975658
SRR1986526
ERR646835
SRR9903127
ERR473772
SRR1993485
ERR1658742
ERR152132
ERR419943
ERR196664
SRR9934205
SRR9923968
SRR9898912
ERR975634
ERR211251
ERR1343537
ERR470730
ERR450400
SRR10026270
SRR9898848
SRR9968738
SRR10002160
SRR10056692
ERR1658695
ERR419861
SRR10036727
SRR9989347
ERR1163666
ERR976098
ERR221386
SRR10056884
ERR553732
SRR10006804
ERR193196
ERR713722
SRR10013959
SRR9942654
ERR226230
ERR349128
ERR460852
ERR330488
ERR386305
ERR439782
ERR226202
ERR736710
SRR10014003
ERR459524
ERR757219
ERR386373
SRR9974392
ERR419487
SRR9945112
ERR419584
ERR348920
ERR343021
ERR419942
ERR128802
ERR439917
ERR386474
SRR3313963
ERR1343672
ERR189866
ERR1349277
ERR278367
ERR083963
ERR349143
ERR330635
ERR278293
ERR1349429
ERR211321
ERR484024
ERR975920
ERR585787
ERR152334
ERR593812
ERR193054
ERR470685
SRR9989286
ERR419833
ERR670725
ERR1658690
ERR420121
ERR553763
ERR420038
SRR10056763
SRR10054102
SRR10056809
ERR593687
ERR757266
SRR9968879
ERR975694
ERR419567
ERR193176
SRR10002321
SRR9993917
ERR108317
ERR1343600
ERR027218
SRR8881491
ERR420087
ERR869611
ERR1343652
ERR975966
ERR349079
SRR10053676
ERR084126
SRR10006878
ERR196560
SRR10011160
ERR419312
ERR450433
SRR9968660
SRR9962480
ERR470557
ERR196654
SRR10011315
ERR278356
ERR593905
SRR8886301
SRR8881461
ERR759037
SRR9993755
ERR585945
SRR9900520
SRR8881527
SRR10013478
SRR8881568
ERR460566
ERR419805
SRR10053478
SRR10002224
SRR10049993
ERR083962
ERR439865
ERR759119
ERR419598
ERR593901
SRR9989349
ERR193194
ERR193206
ERR460621
SRR9942774
SRR8881502
ERR676663
ERR439772
ERR196237
SRR8881558
ERR083942
ERR084117
ERR439923
ERR450600
SRR9989439
ERR278257
ERR211336
SRR10031413
ERR1343176
ERR211073
SRR9942862
ERR221469
ERR386425
ERR594042
ERR330616
ERR852890
ERR356202
SRR8886270
SRR1993329
ERR759005
ERR470562
SRR9934191
ERR222705
SRR9898907
ERR713730
ERR196601
ERR355967
SRR3305655
SRR10049906
ERR460819
SRR10001192
SRR10053520
SRR9989765
SRR3215186
ERR460499
SRR10026252
ERR976103
ERR593741
SRR10018998
ERR419574
ERR450355
ERR211288
ERR152170
ERR758819
ERR196502
ERR553810
ERR211180
ERR1343173
ERR1343488
ERR1658907
SRR9968663
SRR10013326
ERR975735
ERR137002
SRR9911414
SRR9924059
ERR211298
ERR196651
SRR9989321
SRR9945073
SRR8886506
ERR196413
ERR553827
SRR9992501
ERR460864
ERR1343182
ERR713678
ERR975833
SRR8886361
ERR713699
ERR473802
ERR084093
ERR553792
SRR9989763
SRR9969061
ERR356105
ERR757361
ERR1658707
SRR9933951
ERR976317
SRR9923826
ERR193192
ERR1343334
SRR9948627
SRR10026419
SRR2916004
SRR9942771
ERR869579
SRR9934165
ERR128734
SRR10026112
ERR473763
SRR10026314
SRR9974199
ERR924823
ERR450284
ERR460915
ERR222707
SRR9974135
ERR420094
ERR222719
ERR594038
ERR593701
SRR9899062
SRR9942886
ERR460554
SRR9942669
ERR470543
ERR460618
ERR084058
SRR9962319
ERR758698
ERR593722
ERR1343314
ERR108325
SRR10056654
SRR9969067
ERR148406
ERR759130
SRR9900537
ERR108354
SRR10011387
ERR459526
SRR9947603
ERR083897
ERR976024
ERR713812
SRR9992415
SRR10001309
SRR8881488
ERR128749
ERR975782
SRR9895296
ERR450278
SRR10001206
ERR484028
SRR10011289
ERR1343337
ERR152273
ERR420000
ERR1022856
SRR10018339
ERR585813
ERR439843
SRR9901699
SRR10031508
SRR10013467
ERR593967
ERR419751
ERR386412
ERR221473
SRR9974108
SRR10020131
SRR9974473
ERR460527
ERR221389
ERR152287
SRR2916014
SRR9895165
ERR439874
ERR189776
ERR193041
ERR1343666
SRR10053510
SRR10054107
ERR343055
SRR9968918
SRR10049787
SRR9923920
ERR1349099
SRR9989758
SRR9993803
SRR9895357
SRR8886327
ERR343006
ERR196625
SRR9993767
ERR450493
ERR1658724
SRR10026263
ERR221312
ERR196662
ERR196517
ERR975769
ERR470743
ERR450519
ERR470565
SRR10011213
SRR8881599
SRR9942683
ERR083906
ERR494580
SRR10006851
SRR10054453
SRR8881487
ERR1349438
ERR196416
ERR676623
SRR9933923
SRR10036900
ERR450387
SRR9923808
ERR646845
SRR9962255
ERR594012
ERR278415
ERR222740
SRR9898760
ERR356163
SRR9901736
ERR128796
SRR10054364
SRR9974386
SRR9974253
ERR924804
ERR593774
ERR976297
ERR670723
ERR356143
ERR470705
SRR9968661
ERR459645
ERR759061
ERR349010
ERR193121
SRR9989339
SRR10049822
ERR1022883
SRR9943033
ERR1343242
SRR9974390
SRR9886193
SRR1993582
ERR460873
ERR459549
ERR148404
ERR137044
ERR128804
ERR226199
ERR221373
ERR460533
SRR8886508
ERR976027
ERR553881
ERR196621
SRR9895236
ERR356188
SRR9924009
SRR10037625
ERR459602
ERR1343085
ERR439787
SRR9945170
ERR439895
ERR975802
SRR10031424
ERR083949
ERR758787
SRR10049843
ERR420088
ERR349028
ERR924881
ERR494587
SRR1999657
ERR670787
ERR211338
SRR8881687
ERR420123
ERR356039
SRR9934223
ERR670842
SRR8886473
ERR221368
SRR9945308
ERR757402
SRR2106080
SRR10019365
SRR9992608
SRR9968752
ERR386512
SRR9923776
ERR356214
ERR473810
SRR9900571
SRR9898884
SRR10053703
ERR193101
SRR9942879
SRR9948593
SRR9992441
ERR211075
SRR10002269
ERR419492
ERR196300
ERR976180
ERR108358
ERR196419
ERR924864
ERR869671
ERR419421
ERR083885
SRR10036989
SRR10018202
ERR221328
SRR10011390
SRR9947560
ERR278481
ERR1658569
SRR9974095
ERR278324
ERR386449
SRR8881566
SRR9900217
SRR10056669
SRR9945026
SRR9993668
SRR9989346
ERR736703
ERR976254
ERR196653
ERR196362
ERR767485
SRR9993786
ERR083976
ERR459507
SRR9947631
ERR278330
ERR713742
SRR9895465
SRR10031525
ERR1658859
SRR9992634
ERR713664
ERR211330
ERR646696
ERR278260
SRR9945215
ERR343030
SRR8881610
SRR8886459
ERR386418
ERR419338
SRR10036975
ERR759086
SRR10053532
SRR9898743
ERR419384
ERR869608
ERR1658672
ERR470526
ERR975799
ERR646722
ERR713808
ERR1343048
SRR9969069
SRR1993560
ERR460617
ERR1022811
ERR459550
ERR278250
ERR976168
ERR196242
SRR9968916
ERR420052
SRR9993732
ERR419385
ERR450261
ERR348929
SRR9962217
ERR349008
ERR553857
ERR1658733
SRR10036766
ERR356106
ERR348900
SRR10026261
ERR1343627
ERR713698
ERR585825
ERR1343117
SRR9945169
ERR736707
SRR10049931
ERR419379
ERR736680
ERR593952
SRR9992543
ERR193103
SRR9923820
ERR196380
SRR9923963
SRR3114500
ERR1022789
ERR670764
ERR386479
SRR9895182
SRR9993919
ERR419606
SRR9895297
SRR9945252
SRR9968913
ERR450385
SRR10054165
SRR9875627
ERR137056
SRR9968991
ERR196332
ERR593711
ERR419443
SRR9900538
SRR8881654
SRR9934308
SRR9947607
ERR330606
ERR1343309
ERR494585
ERR1343519
ERR758739
ERR1343033
ERR713803
SRR10013437
SRR9947571
ERR593642
ERR152144
SRR10026380
SRR10002264
ERR758772
SRR9948596
ERR221409
SRR9945138
ERR419889
SRR9902436
ERR470698
ERR975851
ERR460664
ERR593793
SRR8886161
ERR708252
ERR713663
SRR10026156
ERR349067
ERR553720
SRR9962471
ERR759149
ERR1343688
ERR196672
ERR713748
ERR386386
SRR9934164
ERR211234
SRR10013673
SRR10053514
SRR10037887
SRR10011283
SRR8881489
ERR473786
SRR9992500
SRR9900178
SRR9962245
ERR553785
SRR10053444
ERR553799
ERR148475
SRR9900224
ERR348909
SRR10006869
ERR278343
SRR9921328
ERR193113
ERR460657
SRR8881603
ERR330610
SRR10053556
ERR348870
SRR10050020
SRR10026420
ERR278269
SRR9922753
ERR646808
ERR419349
ERR646818
ERR593816
ERR924736
ERR470630
ERR278484
ERR1349137
ERR439896
ERR975921
ERR460631
SRR9993774
SRR9924012
SRR10013858
SRR9899061
ERR670643
SRR10011095
ERR152194
ERR757274
SRR9993793
ERR470512
ERR108373
ERR450218
ERR419991
SRR10036835
SRR9992536
SRR8881590
ERR386363
SRR9992648
SRR10036811
SRR8881478
ERR349076
ERR646859
SRR9901553
ERR1658565
ERR278296
SRR9933994
ERR593920
ERR460646
ERR975785
SRR10031415
SRR10036783
ERR758835
ERR975640
ERR196527
ERR670639
ERR439846
ERR676631
ERR759143
ERR494534
ERR594026
ERR196338
ERR386368
ERR419341
ERR676665
SRR9989733
ERR196400
ERR419662
ERR670650
ERR1658700
ERR585944
ERR758783
ERR439775
SRR9993829
ERR349024
ERR1022825
SRR9968755
ERR1343230
ERR211305
ERR137008
ERR759111
SRR8886225
SRR9945108
ERR189786
ERR211097
ERR278376
SRR10002176
ERR976298
ERR450291
SRR1993529
SRR9948534
SRR10049999
ERR759107
SRR9962534
SRR9947552
ERR419784
ERR1343409
SRR8881698
ERR419299
ERR419675
SRR10054471
ERR278377
SRR9923832
ERR349062
ERR196616
SRR2916003
ERR148381
SRR9993903
ERR757277
ERR419976
SRR9962273
ERR1343134
SRR9898869
SRR8881462
ERR356130
ERR758731
SRR9948568
ERR924707
SRR8881467
ERR221360
SRR8886431
SRR9993777
ERR593862
ERR278342
SRR10026438
SRR10002258
ERR450290
SRR9989391
SRR9948660
ERR439924
ERR419941
ERR1022850
ERR593674
ERR439826
SRR9962316
ERR975697
ERR713791
SRR10018162
ERR349025
ERR450531
ERR278273
SRR9968656
ERR460627
SRR9898857
ERR221405
ERR419366
ERR758885
ERR419294
ERR211275
SRR10026321
ERR553704
ERR189801
ERR419806
SRR9974466
ERR1349423
ERR084043
ERR646733
ERR759175
ERR975944
ERR419301
ERR128782
ERR196280
ERR670710
SRR8881721
ERR1658873
ERR1343024
SRR9898842
ERR869665
ERR869524
ERR148342
ERR1349282
ERR473812
ERR137035
SRR9974453
SRR8881443
SRR9947625
SRR8886212
SRR9923942
ERR278379
ERR419420
SRR1993458
ERR459640
SRR10013496
ERR670780
ERR593729
SRR1993315
SRR9895350
ERR1343641
ERR1658880
ERR211366
ERR976100
SRR9934339
ERR460582
SRR10036968
ERR211304
ERR494527
ERR439747
ERR470733
ERR137066
ERR470696
SRR9902358
ERR473938
ERR553754
ERR343065
SRR9933942
ERR757391
ERR713744
SRR10049798
ERR1022762
SRR10037890
ERR278493
ERR084099
ERR1022861
ERR593903
ERR670733
SRR10054373
SRR10019153
ERR356062
ERR1343210
ERR152187
SRR9942874
ERR386493
ERR758957
ERR1658621
ERR137077
ERR152102
ERR759063
ERR646820
ERR450239
SRR10019304
ERR975993
ERR137082
SRR9993632
SRR9942726
SRR10026183
ERR196615
ERR1343109
SRR9962243
ERR108319
ERR419825
SRR9993820
ERR439830
ERR386409
ERR473939
ERR1343061
ERR1343253
SRR9947556
ERR450486
ERR594013
SRR9989767
ERR1658892
SRR10026319
SRR9948597
ERR460807
SRR9962190
ERR736718
ERR330596
SRR10019872
ERR670818
ERR330540
ERR083930
ERR278271
SRR9895272
ERR221420
ERR1343058
ERR553809
ERR975973
ERR1658766
ERR976198
SRR9948600
SRR9942779
ERR084130
ERR348996
ERR1022837
SRR10053477
ERR758707
ERR278447
ERR278251
ERR211103
SRR9968541
ERR148293
ERR1343034
ERR420109
ERR869637
ERR330634
ERR348904
ERR924788
SRR10031578
ERR024474
ERR585968
ERR196593
SRR9993637
SRR10013689
ERR193166
SRR9945062
ERR460660
SRR10002374
ERR211406
SRR8886482
ERR450381
ERR483985
SRR9968723
ERR975826
SRR8881397
ERR758771
ERR1343639
ERR419618
SRR9993729
SRR10054266
SRR9992489
SRR9923966
SRR10056794
SRR10026160
ERR473845
ERR646864
SRR8886424
ERR137075
ERR470573
ERR1343414
SRR10053574
ERR152118
ERR1658630
ERR419630
ERR386393
SRR10002366
ERR1658783
ERR193047
ERR646824
SRR10011159
ERR975952
ERR278302
ERR1658495
ERR924852
SRR9992429
SRR10026256
ERR450557
SRR10020123
ERR148460
ERR196386
SRR9924035
ERR386437
ERR473796
ERR594033
ERR1343586
ERR439927
SRR9968971
ERR386378
ERR1343040
ERR083966
ERR1343487
SRR10049943
ERR646703
ERR924780
SRR9974376
SRR8881459
ERR758994
ERR439760
ERR975759
ERR343016
ERR553708
SRR10053437
ERR1343677
ERR419358
SRR10049744
SRR10013386
ERR460641
ERR459650
SRR10020163
ERR460715
ERR484069
ERR976200
ERR1343685
SRR9993702
ERR494609
ERR348880
ERR758724
SRR9900017
SRR9989850
ERR758812
SRR9934244
ERR1343548
ERR196475
SRR9901698
ERR1343178
ERR439798
ERR473896
ERR419377
ERR084007
SRR10054083
SRR1993511
ERR976290
ERR473932
SRR8886392
SRR8881384
SRR9898988
SRR9968688
ERR758778
ERR083955
ERR278404
SRR9924047
SRR3215141
ERR1349096
ERR1349227
SRR8886354
SRR9901711
SRR10011402
ERR128822
SRR10054526
SRR9968736
ERR196551
SRR9992663
ERR419938
ERR759165
ERR757393
SRR9900200
SRR9898993
ERR1349289
ERR386397
SRR10053529
ERR1658652
SRR9923761
SRR10026354
SRR10054529
SRR9900144
ERR137038
SRR10011304
ERR593897
SRR9875602
ERR330537
SRR9974510
ERR386337
SRR9945266
SRR9945078
SRR10002290
ERR460851
ERR1349123
ERR757345
SRR8886286
SRR9993899
ERR196211
ERR869557
SRR9922754
ERR196611
ERR646795
ERR211286
ERR460838
ERR1349241
ERR278259
ERR494572
SRR9947547
ERR348940
ERR196751
SRR9900576
SRR9933943
ERR137053
ERR278466
SRR8881532
SRR8881658
SRR1993323
ERR460639
ERR585833
SRR9942728
SRR10053485
ERR450311
ERR758827
ERR646848
SRR9947610
SRR10053531
ERR594016
ERR330605
SRR1993491
ERR924747
ERR869618
ERR278511
SRR9993937
ERR869653
SRR10053688
SRR9993691
ERR196256
SRR10053609
ERR450425
SRR9974434
ERR1349297
ERR356140
SRR10019301
SRR9900179
ERR975852
SRR9898815
ERR1658686
ERR211270
ERR593648
SRR9992631
SRR10036748
ERR1022879
SRR9945057
ERR348956
ERR419818
ERR356103
SRR10056770
ERR356135
SRR9974237
ERR084031
ERR356147
SRR9989876
ERR553839
ERR459567
ERR419695
SRR10026148
ERR419586
SRR9942908
ERR1022849
SRR9992566
SRR10054525
ERR757256
ERR767416
ERR343070
ERR758973
ERR108371
ERR670729
SRR3380864
ERR1349230
SRR8881689
ERR386273
SRR10011276
SRR9992624
ERR460800
ERR278496
ERR670738
ERR196574
ERR676626
ERR1343494
ERR196710
ERR460709
ERR758821
ERR1343552
ERR386326
SRR10026372
SRR10036853
ERR1658876
SRR8886493
ERR196684
ERR278369
ERR460812
SRR10037911
ERR759117
SRR8886487
ERR593799
SRR8881418
ERR767458
ERR108357
ERR196369
ERR470767
ERR348874
ERR419920
SRR9974114
ERR460810
ERR976199
ERR975923
ERR211433
SRR10031568
SRR10050039
ERR1343427
ERR356120
SRR9974412
ERR196364
ERR759195
ERR152264
ERR356172
ERR976184
ERR084078
ERR083990
ERR1343318
ERR460570
ERR108400
ERR1343228
ERR196660
ERR975949
SRR9922742
ERR1343296
ERR450559
SRR9989770
ERR1343108
ERR470693
SRR10001185
ERR1343158
ERR196729
SRR10036765
ERR196491
ERR196507
ERR278355
SRR8881359
ERR419346
ERR450341
ERR646878
ERR460517
ERR1349088
ERR1658705
SRR9945106
SRR9945131
ERR419643
ERR450205
ERR1343447
ERR189788
SRR9923837
SRR10002276
ERR450475
SRR9989356
SRR10026400
ERR193209
SRR9962313
ERR1343649
ERR450489
SRR9992406
ERR460764
ERR450237
SRR9974202
ERR1343255
SRR10019184
SRR9948533
SRR1993261
ERR1349276
SRR8886223
SRR10018330
SRR9911418
ERR459498
ERR193080
ERR419899
SRR10013987
ERR278249
ERR1343141
ERR713814
ERR278258
ERR196229
SRR10056775
ERR420112
ERR646699
SRR9968538
ERR211426
ERR084061
ERR593795
ERR330632
SRR9934157
ERR758773
SRR8886313
SRR8886463
ERR419481
ERR420063
ERR459619
SRR10013666
ERR593697
ERR646734
ERR128808
ERR196344
ERR593892
ERR108314
ERR439879
ERR419907
ERR386432
SRR10054341
SRR9944958
ERR196382
SRR9942752
ERR758740
ERR1658852
SRR9901606
SRR9922739
ERR460585
ERR196534
ERR152292
ERR343019
SRR9922738
ERR460563
ERR278326
SRR9947642
ERR473889
ERR386444
ERR196618
SRR10031408
ERR419832
SRR9989428
ERR196656
ERR757398
SRR9962228
ERR459489
ERR646827
SRR10031385
SRR1999658
ERR1343333
ERR553814
ERR1163657
ERR713706
SRR10026093
SRR9992672
SRR9942881
ERR676675
ERR484031
ERR1349185
SRR9992627
SRR9877452
ERR196699
SRR10053552
SRR9923969
SRR3215189
SRR9969048
SRR9989444
SRR9898750
ERR386282
ERR356185
ERR759057
ERR460750
ERR193059
ERR1343094
SRR10011152
ERR459547
ERR976224
ERR196395
SRR10013669
ERR196193
ERR355966
SRR10049960
SRR3215203
SRR9948674
ERR670825
ERR420075
SRR8886486
ERR924850
ERR1343082
SRR10036764
ERR226242
ERR676599
SRR9945056
ERR924718
ERR152192
SRR9945282
ERR196212
SRR9989801
ERR646750
SRR9948536
ERR757213
ERR1658751
ERR419373
ERR975728
SRR10026114
SRR9922744
SRR9992397
ERR585832
SRR8881400
SRR9934323
ERR483997
SRR9933996
SRR10023785
ERR1349222
ERR1349101
SRR9974336
ERR484053
ERR473769
ERR473811
SRR10001301
SRR9993795
ERR1343190
ERR1343322
ERR343029
ERR1343766
ERR152222
SRR9974166
ERR419572
ERR976002
ERR594025
SRR9934177
ERR473950
ERR1343194
SRR10053583
ERR450305
SRR10026089
SRR10049805
ERR278338
ERR450438
ERR348888
ERR196489
ERR450249
ERR758895
SRR9934156
SRR1975114
ERR758991
SRR10018918
SRR10018343
ERR484050
ERR1658762
ERR348965
SRR9900532
ERR450320
ERR975853
ERR1658913
SRR9934347
ERR1349245
SRR9993823
ERR869567
ERR585782
ERR976312
SRR9945060
ERR330529
SRR10049923
SRR9942694
SRR10002365
ERR1022852
ERR1343697
ERR593882
ERR278291
SRR9923909
ERR1343481
SRR9900558
SRR9989308
SRR10036951
ERR128755
ERR924748
ERR460552
SRR9974200
ERR553800
SRR10031434
ERR419696
SRR10053675
ERR419843
ERR1022783
SRR9993759
SRR9992465
SRR9974268
SRR9945135
ERR585789
SRR9903050
SRR9942898
ERR975684
ERR759015
ERR975983
ERR222695
SRR9934306
ERR278236
ERR1658897
ERR670792
ERR152159
ERR1343077
SRR9924008
SRR8886191
SRR9886178
ERR450407
ERR439741
SRR9945015
ERR460546
SRR9993644
SRR9900216
ERR758960
ERR196550
SRR1993583
ERR1343053
ERR1349130
ERR439928
ERR460814
ERR708259
SRR3380862
ERR1658628
SRR10053680
ERR976106
ERR473831
ERR670890
ERR419369
SRR8886190
ERR152230
SRR2916005
ERR1349195
ERR439824
ERR137018
ERR460734
ERR975984
ERR221430
ERR084112
SRR10053495
ERR193081
ERR924725
ERR1343125
ERR470736
SRR1975149
ERR553803
SRR9901911
SRR10019018
ERR483982
ERR1343521
ERR553783
ERR924735
SRR9993929
ERR713745
ERR1658731
SRR9989775
ERR419981
ERR349032
ERR767487
SRR10026108
ERR226165
SRR10056783
SRR9942754
ERR924883
SRR10053544
ERR975946
SRR1993318
ERR386504
SRR3216121
SRR10031587
SRR1993629
ERR975756
ERR221429
ERR1658805
ERR128737
ERR470627
ERR593820
SRR9989894
SRR10002169
ERR211386
SRR9899992
ERR924772
ERR450250
ERR459560
ERR1022785
ERR349060
ERR222730
ERR356157
ERR450292
ERR473837
ERR593813
ERR470498
SRR10026249
SRR10002193
ERR767433
ERR419850
SRR10054378
ERR470635
ERR278349
ERR211285
ERR594018
SRR10053570
ERR196721
ERR211205
ERR473940
ERR083935
ERR646875
SRR10056879
ERR459601
ERR924719
ERR470745
ERR196312
SRR9974385
ERR419435
ERR084102
ERR196490
SRR8886316
SRR1993626
ERR278267
ERR356196
ERR083986
SRR10049988
ERR670666
ERR1658560
ERR460870
SRR10036950
SRR9923922
SRR9993789
ERR450424
ERR278350
SRR9968924
SRR9948644
ERR226210
ERR767453
SRR10053654
ERR975636
ERR1349186
ERR976164
ERR211447
SRR9974196
SRR9962445
ERR1343195
SRR9993809
ERR585923
SRR9923874
ERR419285
ERR975824
ERR222701
SRR10054097
SRR9993741
ERR330637
ERR593909
SRR10011171
ERR211322
ERR975758
ERR349020
SRR10006857
ERR348976
ERR1658508
ERR193048
ERR152286
SRR10023743
SRR10011278
SRR10036861
SRR8886278
SRR10011273
SRR9899091
ERR349016
ERR084012
ERR924754
SRR8881357
ERR553711
ERR713764
ERR343044
ERR278416
ERR226246
ERR221474
ERR470546
ERR1343635
ERR473807
SRR8886471
ERR1349303
SRR10011341
SRR10054388
ERR1349102
ERR084116
ERR137052
ERR221300
ERR713816
ERR439850
ERR670681
ERR450521
ERR1022761
ERR128775
ERR470749
ERR460698
ERR976197
ERR419725
SRR9993603
SRR10054114
ERR1658814
ERR1658729
SRR9974226
ERR1349169
ERR1343140
ERR083984
SRR9993912
ERR1343637
ERR356118
SRR10049950
ERR196571
SRR10011192
SRR9993808
ERR1343689
ERR713795
SRR9962494
SRR10053693
SRR9923864
SRR8886358
SRR1975158
SRR9934226
SRR9934028
SRR8886492
ERR646709
SRR9945147
SRR10054129
ERR148428
ERR348887
ERR148375
SRR10001310
SRR9900554
SRR2968333
ERR585850
SRR10056720
ERR676616
ERR473888
SRR9962317
ERR670767
ERR975659
SRR9898876
ERR553753
ERR759105
ERR196739
SRR9989832
ERR343051
SRR9934005
SRR9901786
SRR9968980
ERR386300
ERR386288
SRR10031573
SRR9962275
ERR386287
SRR10011317
ERR1343502
ERR1022862
ERR386331
SRR9992688
SRR9933979
ERR193043
ERR083919
ERR1343270
ERR450233
ERR196316
ERR1343045
SRR10031461
SRR1999648
SRR10036918
ERR975764
SRR1993466
ERR470550
ERR386342
SRR10011219
ERR459649
ERR676604
ERR975858
ERR221428
ERR148298
ERR460594
ERR1343078
ERR222698
ERR759096
ERR196609
ERR211430
ERR278426
SRR9924014
SRR10053516
SRR10013857
ERR593675
ERR1349072
SRR8886228
SRR9901854
SRR8886186
ERR211200
SRR9974345
SRR1993331
ERR975930
ERR585861
ERR924846
ERR1349196
ERR676676
ERR196613
ERR196585
ERR1658868
ERR419700
SRR10036721
SRR9945224
ERR419909
SRR10011355
ERR593750
SRR9933963
ERR459630
SRR9992620
SRR9947638
ERR349090
ERR670768
SRR10054412
ERR483984
ERR450544
SRR10013968
SRR9945206
SRR8881456
ERR767441
ERR152137
ERR450383
ERR553842
SRR8881492
SRR9969093
SRR9968969
SRR10053528
SRR9902447
ERR196692
ERR419983
ERR221451
ERR278313
ERR196484
ERR459525
SRR1975162
SRR10019141
ERR459573
SRR9962483
SRR10053585
ERR108330
SRR10036887
ERR211208
ERR553798
ERR473850
SRR1993623
SRR10018230
SRR10026254
ERR758969
SRR10018227
SRR10537672
SRR8886503
SRR9933956
ERR713729
ERR278268
ERR1343514
ERR196736
SRR9989376
SRR9898738
SRR10011395
ERR1658905
SRR9948438
ERR924791
ERR152199
SRR9993875
SRR9945024
ERR473848
ERR593972
SRR9992540
ERR924810
SRR10053547
ERR196622
ERR1658800
SRR10019166
ERR869631
SRR8886163
SRR10053457
ERR278294
SRR10050014
ERR222685
SRR9900140
ERR211233
SRR10014006
ERR593801
ERR137021
ERR1658825
SRR10019375
ERR593951
ERR1343217
ERR196286
ERR736745
ERR459626
ERR1349094
SRR10011131
ERR221327
ERR593794
ERR473799
ERR975800
ERR419674
SRR9900584
ERR1343618
ERR473762
ERR1343028
ERR1343558
ERR470725
ERR278508
SRR9992482
ERR924812
SRR9923807
ERR196391
ERR221408
SRR9989300
SRR10011398
SRR10019055
ERR152290
SRR1993512
ERR196441
SRR8886173
SRR8881396
ERR083938
ERR1349120
ERR646810
ERR494542
SRR8881505
ERR196514
SRR10036888
SRR9974436
SRR9945127
SRR10011089
ERR975827
SRR9974488
ERR1658813
ERR330580
ERR419756
SRR10019065
ERR196318
SRR9989271
SRR10018939
ERR1343643
SRR9934293
ERR759178
ERR1658501
ERR221346
ERR108312
ERR083898
ERR1343046
SRR9974486
ERR713810
ERR976285
SRR9923804
ERR1658647
ERR419783
ERR356115
SRR8881643
SRR10019303
SRR9900596
ERR083975
ERR976091
ERR386333
ERR758711
SRR9923912
ERR386348
ERR593879
ERR419802
ERR148439
ERR148346
SRR10002377
SRR10053569
ERR193210
SRR8881379
ERR976157
ERR1658516
ERR459579
ERR708258
SRR9898978
SRR9962337
SRR9900164
ERR758841
ERR450468
ERR593984
ERR420040
SRR10014002
ERR758717
ERR494600
SRR10011087
ERR976259
SRR9968893
SRR9962401
ERR356160
ERR976293
SRR8886499
ERR419735
ERR108346
ERR083889
ERR593709
ERR1343031
ERR924701
SRR10036747
SRR9933947
ERR460856
SRR8886381
SRR10031576
ERR869506
ERR1022868
ERR460584
ERR1343459
SRR8886375
SRR8881682
ERR278235
SRR9992466
SRR9899063
SRR10026257
ERR330487
ERR1658890
ERR975664
ERR211202
ERR450265
ERR419399
ERR758989
SRR9968721
ERR585931
SRR10011252
ERR137011
SRR1993328
SRR10056713
SRR9993655
ERR1658535
SRR10011118
ERR1349095
ERR757298
SRR1993637
ERR439774
ERR196590
ERR736719
SRR10026301
ERR713690
SRR8886395
SRR10056883
ERR330643
ERR152161
SRR10013448
ERR196329
SRR9948476
ERR470541
ERR1343198
SRR10011168
ERR419413
ERR196232
ERR1343320
SRR3216114
ERR975875
ERR1343444
SRR2175392
SRR9989898
SRR10018994
SRR9948575
ERR419834
ERR108389
ERR128786
ERR419950
ERR108326
SRR10011180
ERR420050
SRR10001276
ERR670657
SRR1993492
SRR9948470
ERR473832
ERR976013
ERR189816
ERR1343527
ERR473773
ERR420028
SRR8881499
SRR10002154
ERR460505
ERR1349428
SRR8886391
ERR1658520
SRR9992680
ERR196217
SRR9945271
ERR420054
SRR9942795
ERR450514
SRR10054523
ERR460690
ERR593965
SRR10053669
SRR10022797
SRR1993619
ERR924835
SRR9900177
ERR1343456
ERR670779
SRR9901721
SRR8886303
SRR10013472
ERR713806
SRR10056863
SRR10049837
SRR9934232
SRR10011280
ERR343013
ERR189813
SRR9899988
ERR330617
SRR10002314
ERR713797
SRR10026184
ERR1343515
ERR148378
ERR278413
ERR211364
SRR9898744
SRR9992521
SRR9974142
SRR9974246
ERR470620
SRR10026433
SRR1993514
SRR9993826
ERR1658728
SRR9947544
ERR084109
ERR593659
ERR484027
SRR9933988
SRR8886345
SRR9900598
SRR9968718
ERR676614
SRR9974368
SRR9895255
ERR1343339
ERR593797
SRR10026363
SRR9989341
ERR450432
ERR758850
ERR084111
SRR9993913
SRR10026408
ERR470603
SRR9899087
ERR196614
SRR9962328
SRR10054415
ERR470582
SRR9993814
ERR189781
SRR9947616
ERR419939
ERR1349308
SRR9898997
SRR8881595
SRR10026378
SRR9923749
SRR10031437
SRR1993548
ERR196476
SRR9974507
SRR1999730
ERR483981
ERR348995
ERR419640
ERR450214
SRR10049951
SRR9992473
SRR9900057
SRR9969054
ERR330597
SRR9945218
ERR460637
ERR1343096
ERR196296
SRR9911412
ERR349131
ERR211228
ERR976082
SRR9923904
SRR8886166
ERR975982
ERR553750
SRR9924028
SRR9974482
SRR9989379
ERR420111
ERR439867
SRR10023757
ERR450316
ERR211178
SRR9948665
ERR553744
SRR8881578
ERR924863
SRR9943013
ERR713689
ERR593863
ERR593877
ERR1349301
ERR152358
ERR1343022
ERR211280
SRR1975125
ERR976276
SRR9902417
ERR646755
ERR1343598
ERR221407
SRR10001205
ERR470559
ERR924723
ERR348945
SRR9877508
ERR473858
SRR9962229
ERR1658584
SRR8881495
SRR9992469
ERR759170
SRR10054385
ERR084118
ERR023280
ERR386245
SRR10013427
SRR10013783
ERR278334
ERR148358
SRR10054374
ERR439765
SRR9968977
SRR9992570
ERR1343041
ERR670646
ERR1343671
ERR450585
SRR9934245
SRR9933924
SRR9945219
ERR211110
ERR976068
ERR1343706
ERR594009
ERR459569
ERR976305
ERR585899
SRR10023884
SRR10050024
SRR9992416
SRR10013663
ERR128787
ERR869660
ERR211120
ERR757303
ERR759075
SRR3215161
ERR976220
ERR196669
ERR108377
SRR9899004
SRR9989358
ERR646729
ERR330500
SRR9945007
ERR759035
SRR9934151
ERR278411
ERR386244
ERR976294
SRR10053670
ERR419410
SRR9900069
ERR330588
ERR758896
ERR676661
ERR221290
ERR736722
ERR1349140
ERR211248
ERR553819
SRR9992660
ERR460558
ERR924844
ERR460728
SRR9993742
SRR10053546
SRR10053439
SRR10053472
SRR9945234
SRR2182583
ERR975951
ERR460700
ERR083923
ERR222723
ERR152090
SRR9921335
SRR9933977
ERR193149
SRR9934321
SRR10050087
ERR593686
ERR593670
ERR757314
ERR758790
SRR9902429
ERR1343273
SRR10036740
SRR10053481
ERR222743
SRR10036923
SRR10036907
ERR189774
ERR450190
ERR676628
SRR9992498
ERR593663
SRR10026141
ERR330545
SRR10054358
SRR10011084
ERR137070
SRR8886216
ERR196436
SRR10031340
SRR10031329
ERR439827
ERR450321
SRR10054687
ERR670709
ERR084005
ERR460744
SRR10036865
SRR9993679
ERR1658572
ERR460748
SRR9902267
ERR1343068
SRR10050006
ERR420031
ERR278234
ERR330485
SRR10049964
ERR1658824
SRR10031546
ERR713672
SRR10054340
ERR1343293
ERR189798
ERR148462
SRR9875740
ERR758716
ERR211413
ERR084136
SRR10054395
ERR450471
ERR975674
ERR211252
ERR222688
SRR9948448
ERR222737
SRR10011166
ERR767420
SRR9945128
ERR084140
SRR10002229
ERR1658626
SRR8886372
SRR10054355
SRR10056738
ERR222697
ERR211265
ERR483976
SRR8886399
SRR10001478
ERR083952
SRR9989324
SRR9911407
ERR356139
SRR9944960
ERR1658862
ERR419758
ERR593980
SRR9993784
SRR9901556
SRR10011331
SRR8886335
ERR419290
SRR3215188
ERR1343304
SRR9993831
ERR196454
ERR869648
SRR9974274
SRR10053672
SRR9900137
ERR975904
ERR386383
ERR420020
ERR670789
SRR8886262
ERR473828
SRR9992519
ERR450288
ERR450217
SRR9934218
SRR3492159
ERR348893
SRR9945265
ERR473929
ERR330554
SRR8881662
ERR450508
ERR976219
ERR646797
SRR9948511
ERR758714
ERR419990
SRR10053671
ERR196689
ERR196227
ERR459548
SRR9945172
ERR484003
SRR9992584
ERR128731
ERR152217
ERR759049
SRR9933916
SRR8881671
ERR211166
SRR9992538
SRR8886311
ERR758852
SRR10049801
ERR494535
ERR593930
SRR9877510
ERR713674
ERR1343297
ERR450591
ERR869563
ERR196254
ERR278329
ERR1349179
ERR976143
ERR1343330
ERR473935
SRR9968898
ERR221289
ERR226240
ERR083947
ERR670847
ERR975669
ERR193074
ERR148305
ERR128741
ERR419343
ERR221391
ERR419771
ERR758836
SRR9901712
SRR9900047
ERR189790
ERR593754
ERR196277
ERR221285
SRR9900056
SRR9945006
SRR10019349
ERR1343647
SRR9974258
SRR8881686
SRR9989440
SRR9943051
ERR676624
ERR419347
SRR10036830
ERR152362
SRR10049992
ERR211220
SRR9968553
SRR10001324
ERR460712
ERR736724
ERR419607
SRR10013477
SRR9962287
ERR593939
ERR758751
ERR1349166
ERR553726
ERR221369
ERR670796
SRR10031306
SRR9934270
ERR470648
ERR196432
SRR8881606
ERR137048
ERR386362
ERR148457
ERR1349247
ERR419729
ERR924815
ERR593978
ERR419322
SRR10001297
ERR330584
SRR9895279
ERR1658702
SRR9962361
SRR8881522
SRR9974160
ERR1343451
ERR670663
ERR386421
SRR10054462
ERR450569
ERR736678
ERR869496
ERR349039
ERR470585
SRR9900589
ERR470662
ERR1658533
SRR9922747
SRR10011282
SRR9923929
ERR976093
ERR128753
SRR1993532
SRR9992632
ERR924762
ERR221461
ERR1349291
SRR9962382
ERR137083
ERR193052
ERR386357
SRR10031532
ERR676649
ERR450518
SRR9934222
ERR083974
SRR1993493
ERR108311
SRR9968758
SRR10026128
SRR9974097
ERR1343601
SRR10054119
ERR196706
SRR10019159
SRR8886427
ERR593983
SRR9898852
ERR736677
ERR196270
ERR439769
SRR9989370
SRR9877440
ERR386392
ERR1343326
ERR494551
ERR670763
ERR330458
ERR459641
SRR9945031
SRR9895260
ERR646738
ERR483974
ERR439829
SRR9934343
ERR1343650
ERR211093
ERR470569
SRR9974448
ERR196546
SRR9948518
SRR9947576
ERR976131
SRR10006803
SRR10056739
ERR1349090
ERR975931
ERR676669
ERR211182
SRR9942725
ERR976232
ERR924816
ERR148372
SRR3380860
ERR419337
SRR10036997
ERR450213
SRR9900040
ERR646714
SRR10006905
SRR3216123
ERR419774
SRR9947648
ERR869593
ERR553743
ERR646749
ERR419563
ERR450554
ERR553714
SRR10026302
SRR9945092
ERR1658875
ERR193077
ERR1658603
SRR8881408
SRR10011413
SRR9948515
SRR9989433
ERR585953
ERR708250
SRR10056741
ERR976028
SRR9992623
ERR330561
ERR1658517
ERR470699
ERR1349126
ERR349119
SRR9993647
ERR221287
ERR1349175
ERR593957
SRR9992407
ERR976288
SRR10019130
ERR419565
ERR1343171
SRR9968966
SRR9943012
SRR1999731
SRR9948520
ERR330547
SRR9993870
ERR419328
SRR9993847
ERR083883
ERR1343350
ERR975774
ERR278450
ERR470502
ERR1658650
ERR593949
SRR10011094
ERR758879
SRR9974353
ERR670678
ERR758766
ERR152265
SRR9934313
ERR460777
ERR148454
SRR9992633
ERR1343533
ERR211268
SRR8881602
SRR9899109
ERR108366
ERR553771
ERR450558
SRR9974408
SRR10013866
SRR9924040
SRR9934183
ERR278286
SRR9945195
ERR976019
SRR10031476
ERR193170
ERR189806
SRR8886220
ERR1343074
ERR196220
ERR278457
ERR646726
SRR10006895
SRR10006917
ERR585924
ERR593953
SRR9989740
SRR10011102
ERR348866
ERR1343466
ERR713821
SRR9947652
ERR585886
ERR419992
ERR1343626
SRR9900560
SRR10026431
ERR1343161
ERR221443
ERR924789
ERR1658908
SRR8881484
ERR736743
SRR8886362
SRR9992701
SRR3109993
ERR278311
ERR196328
SRR10002326
ERR759123
ERR460735
ERR278458
ERR439900
SRR10053691
ERR278353
SRR9962416
SRR9948467
ERR736692
ERR460609
SRR9948637
SRR10026217
ERR439856
ERR084047
ERR196276
SRR9974170
SRR9923818
ERR196681
ERR975791
SRR8886146
ERR460719
ERR419397
ERR460840
SRR9933983
SRR9948594
ERR593969
ERR869541
SRR9900573
SRR9969086
SRR9974184
ERR196595
ERR1658748
SRR9895217
ERR553866
ERR1658682
ERR419728
ERR450427
SRR8886287
ERR976159
ERR767482
SRR9989844
ERR419790
ERR420027
SRR1993534
SRR9993785
ERR1343088
ERR460629
ERR758867
SRR8886174
ERR585890
ERR386440
ERR084142
SRR10054457
SRR1993284
ERR222703
ERR221463
ERR975962
ERR1022864
ERR594014
ERR222717
ERR460862
ERR975863
SRR9923794
ERR1349075
SRR8881688
ERR759174
ERR450418
ERR152177
ERR148395
ERR278420
ERR386268
ERR330579
ERR1022771
SRR10053471
ERR976102
SRR10054162
SRR10056665
ERR419665
ERR1658854
ERR356081
SRR10054153
ERR869547
ERR330470
SRR9901930
ERR278300
ERR419569
SRR9923773
ERR419483
ERR450513
SRR9900046
ERR758897
SRR9934335
ERR221323
SRR9886349
ERR459607
ERR713700
SRR8881500
ERR976005
ERR211212
ERR349072
ERR1349271
ERR084154
ERR460707
SRR9974264
ERR348912
SRR10053619
SRR9923897
ERR108339
SRR9993707
ERR419389
ERR585842
ERR1349168
SRR10011266
SRR9886187
SRR8886219
ERR386429
ERR083940
ERR593638
ERR084029
ERR196635
ERR196309
SRR10054113
SRR9898883
SRR10022796
SRR10011177
ERR1349281
ERR593959
ERR1658580
SRR10053567
ERR152249
ERR713782
ERR460902
ERR1349193
SRR9947553
ERR1022812
ERR343088
SRR3215169
ERR593867
SRR9923918
ERR439816
SRR10013853
ERR189869
SRR9901584
SRR10056851
SRR8881562
SRR9923894
ERR1349232
SRR9992692
ERR494540
ERR460858
SRR10019068
ERR148291
ERR713715
ERR459613
ERR419342
ERR278487
ERR448735
SRR9924022
SRR9989786
SRR8886295
ERR108379
ERR152333
SRR9974211
ERR419376
SRR1993271
ERR330618
ERR349097
ERR343071
ERR148420
SRR9934188
ERR386394
ERR976012
ERR1022787
ERR193050
SRR9899970
ERR226170
SRR10013346
SRR9933959
ERR193185
ERR1658663
SRR10056762
SRR9943021
ERR356197
SRR10053512
ERR736716
SRR10011265
ERR196732
SRR9924007
ERR193118
ERR593731
ERR593800
SRR9902369
ERR460495
SRR10011140
SRR9947590
ERR226194
ERR869609
SRR10037774
ERR222752
SRR9898972
ERR419842
SRR9934149
ERR196381
ERR975975
SRR8886504
ERR553774
ERR1349258
SRR10026403
SRR3214538
ERR419931
ERR419935
SRR1993624
SRR10056816
ERR713801
SRR9902415
ERR330558
ERR975985
SRR10031425
SRR9922751
ERR459518
ERR189791
SRR8886267
ERR278378
SRR9923886
ERR419388
SRR9993670
SRR8886289
ERR470644
ERR1343029
ERR419441
SRR9923772
ERR975916
ERR196670
ERR470612
ERR713685
ERR196346
ERR1343516
ERR1658746
ERR137003
ERR869616
ERR355943
ERR386237
SRR10013545
SRR10054392
ERR924865
SRR8881531
ERR593987
SRR9934189
SRR8886144
ERR084096
ERR758872
SRR9992394
ERR460555
ERR083951
ERR676656
SRR10049832
ERR593929
ERR355963
SRR8886172
ERR439878
SRR9992656
SRR9900060
ERR221366
SRR8886305
ERR759187
SRR9921325
SRR9962345
SRR10019047
SRR9992616
ERR330538
ERR386410
SRR10011329
ERR593725
ERR356148
ERR975842
ERR221449
SRR9924042
ERR593975
SRR10037868
SRR9945091
ERR924741
ERR1343555
ERR450375
ERR439835
ERR1658599
ERR646849
SRR9934180
ERR137085
SRR8886407
ERR152331
SRR9992649
ERR349094
SRR9901898
ERR278347
SRR10031586
ERR196443
ERR460762
ERR439768
ERR585806
SRR9962536
SRR8886333
ERR221446
SRR8881694
SRR10050005
ERR439822
SRR8881441
ERR419748
SRR10011277
SRR8886404
ERR084080
ERR494576
SRR9948570
SRR10050042
SRR10026105
ERR278242
SRR10023779
SRR10049790
ERR420032
SRR8881690
SRR9945067
SRR1993496
SRR10019091
ERR330556
SRR9992699
ERR470660
ERR419440
ERR1343476
SRR9943035
ERR975682
ERR148299
ERR343068
SRR10049774
ERR460778
ERR713781
SRR10049828
ERR736705
SRR10050000
ERR211086
ERR646850
SRR9945161
ERR196353
ERR975905
ERR343031
SRR10013551
SRR10036807
SRR9944939
ERR470598
ERR1343498
ERR419714
ERR470522
ERR976189
ERR975947
ERR1343532
SRR10053621
SRR10049804
ERR356179
SRR9945299
SRR9962506
ERR758984
ERR460850
ERR1343395
SRR9962320
ERR278448
SRR9898734
SRR9922756
ERR148306
ERR869508
ERR1343568
ERR646851
SRR8881410
ERR349093
SRR9945171
ERR439899
ERR419650
ERR419701
ERR670704
SRR10026117
ERR278480
ERR869610
SRR1993462
ERR869673
ERR420117
ERR386349
SRR9942714
ERR473808
ERR196629
ERR419604
ERR211318
ERR1658726
ERR670797
ERR553703
SRR9993846
SRR8881513
ERR419801
SRR9902843
ERR439864
ERR470613
SRR10054194
ERR419425
ERR676645
ERR1343245
SRR10031562
ERR349036
SRR1993591
SRR10026076
SRR9992430
SRR9992684
ERR355946
ERR708268
ERR211283
ERR196410
SRR9948646
ERR758871
ERR757332
ERR108322
SRR3214550
SRR8886248
ERR460559
SRR1993494
ERR419840
ERR593966
ERR148296
ERR196755
ERR713728
ERR084091
ERR924730
ERR758998
SRR9962488
ERR758883
ERR460773
SRR9969013
SRR9993822
ERR484010
ERR349111
ERR348921
SRR9945223
SRR9901547
ERR356184
SRR10001166
ERR439860
ERR356040
ERR585879
ERR386248
ERR450360
ERR646866
ERR1343605
SRR9968716
ERR494533
SRR10054492
SRR8881537
ERR869552
SRR9993698
SRR10006862
SRR9993943
SRR10026094
ERR1343342
SRR9923941
ERR348964
SRR9895378
ERR470594
ERR593941
ERR222704
SRR10049777
SRR10026428
ERR484019
ERR419829
SRR10054159
SRR9924013
ERR356138
SRR9969030
SRR9923758
ERR211363
SRR9962472
ERR278229
SRR10006845
ERR278486
SRR1993547
ERR1349237
SRR10053682
SRR9989375
SRR10013454
SRR9901748
ERR450264
ERR1349300
ERR1349292
ERR348872
ERR356146
ERR349021
ERR553731
ERR419986
ERR439738
ERR084025
ERR419892
SRR10054387
ERR670867
ERR460529
ERR593796
ERR450534
ERR226214
ERR924842
SRR10001298
SRR1993314
ERR869492
ERR473871
ERR460746
SRR1993497
ERR1349129
SRR9900150
SRR10053694
ERR869499
ERR386255
SRR9992462
SRR8881538
ERR420061
SRR9942695
SRR10054384
SRR9923786
ERR1658772
ERR1343592
SRR9948631
ERR278253
ERR148449
SRR10013319
SRR10036752
SRR10013675
ERR976231
ERR757280
SRR9934237
ERR351538
ERR1349174
SRR10011100
ERR196688
ERR1343069
ERR460879
ERR128771
ERR758826
SRR9898931
ERR1343655
ERR137004
SRR10036790
ERR439921
ERR470568
ERR975695
SRR9962240
ERR419753
SRR10139437
SRR10026101
ERR439911
SRR9942924
ERR196205
ERR924868
SRR10006822
ERR1658638
ERR470578
SRR10056712
SRR9934013
ERR483994
ERR646799
ERR553850
ERR211427
ERR128781
ERR646758
ERR450530
ERR439783
ERR593945
ERR278444
ERR083921
SRR9934008
ERR450428
SRR10011121
ERR450412
SRR9993606
ERR439870
ERR023270
SRR9934003
SRR9992502
ERR1658920
SRR9989353
ERR976238
ERR356170
ERR386382
ERR386376
ERR196636
ERR1658624
ERR553838
ERR420065
SRR9974177
ERR278453
ERR084125
ERR221299
SRR8886455
ERR976092
ERR128765
SRR10026140
SRR9899984
ERR676644
SRR10056702
ERR211415
ERR1349433
SRR9901881
SRR8886336
SRR9962478
ERR108399
ERR137059
SRR9924066
SRR1993544
ERR460832
SRR9911135
SRR10011193
ERR976296
ERR975723
ERR1343238
SRR9933966
ERR1349427
SRR10002228
ERR713656
SRR9948539
ERR975679
ERR083982
ERR439920
ERR152109
ERR494524
ERR713827
SRR10054679
ERR108395
ERR355953
ERR356208
SRR9992524
ERR594010
ERR1658828
ERR226231
ERR419608
SRR10013516
ERR419484
ERR439926
SRR9934265
ERR470746
SRR9895300
SRR9900138
ERR460626
SRR9968674
ERR759008
SRR9945284
SRR9989334
SRR9923996
ERR152288
SRR8881504
SRR10011305
ERR196649
SRR9942921
ERR128778
ERR1349266
ERR975689
ERR084137
ERR758719
ERR553825
ERR419455
SRR10013462
ERR758709
SRR10013997
SRR10036791
ERR128754
ERR713677
SRR9992432
SRR10036958
ERR1343027
SRR8881406
ERR976111
SRR9901714
SRR9968739
SRR9947536
SRR8886383
SRR10053667
ERR759168
SRR9921324
ERR148472
SRR9974480
ERR1022791
ERR470722
ERR593898
SRR10013504
ERR1343203
SRR9923913
SRR9974181
SRR10011358
ERR348915
ERR108380
SRR10056903
ERR419470
SRR10036749
SRR9923823
SRR9992439
ERR1658785
ERR450543
ERR196508
SRR9962324
ERR1022776
SRR9901782
SRR10054496
ERR084000
SRR9968733
SRR10023787
ERR869562
ERR152171
SRR9944942
SRR9993736
ERR1343095
ERR450315
SRR8886425
ERR759083
ERR976223
ERR646730
SRR2225898
SRR9974231
SRR10018988
ERR460507
ERR1343702
SRR10001304
SRR9942830
SRR10019164
ERR349009
ERR148429
ERR758982
ERR758847
ERR152354
SRR10031383
ERR330564
SRR10036735
ERR450234
SRR10053496
ERR585804
SRR10053509
SRR9944936
ERR450491
ERR419933
SRR9962497
ERR196449
ERR419698
ERR419310
ERR593726
ERR211179
ERR1658658
SRR9974503
ERR975726
ERR349095
ERR975779
ERR1658804
ERR975654
ERR330612
ERR084133
ERR439919
SRR10018085
ERR221470
ERR386453
SRR9898871
SRR10019827
ERR221415
ERR196383
SRR10032602
ERR483988
SRR10023767
SRR9962206
ERR924770
ERR736727
SRR9968690
ERR1349194
ERR593927
SRR8881704
ERR459618
ERR975793
ERR148423
ERR450279
ERR975882
ERR975675
SRR9989768
ERR759028
ERR196743
ERR221447
SRR9989313
SRR9934341
ERR758721
ERR386463
ERR137045
ERR975685
ERR1658850
SRR1999661
ERR670886
SRR9992412
ERR670833
ERR024459
ERR484048
SRR10019005
SRR10019064
SRR10049687
SRR9945306
ERR450247
ERR420090
ERR348894
ERR196323
SRR8881552
ERR713758
ERR1343676
ERR924848
SRR9974430
ERR386518
SRR9900095
SRR1993502
ERR1343081
ERR419985
SRR9992419
ERR460816
ERR460831
SRR9947530
ERR420124
ERR483991
SRR9934209
ERR419820
ERR670642
ERR1343306
ERR343057
SRR9993778
ERR420104
SRR10026398
ERR419456
SRR9969035
SRR9974422
SRR9934168
ERR1343416
ERR386322
ERR278314
ERR1658799
ERR439898
SRR1981465
SRR9992485
ERR419888
SRR9968625
ERR759138
ERR419796
ERR221308
ERR196350
ERR869564
SRR9962268
ERR148409
ERR419883
SRR9945043
SRR10053474
SRR8881711
SRR10002359
SRR10053480
ERR1349134
ERR083890
SRR9992586
ERR193215
ERR975994
ERR356176
ERR193116
ERR439855
ERR420017
ERR196503
ERR211213
SRR10049838
SRR9945097
ERR1349105
ERR585903
SRR10026274
ERR348979
SRR9934319
SRR8881385
ERR1658888
SRR9962470
SRR10053686
ERR330471
SRR9992636
ERR494583
ERR553835
ERR975834
SRR9992549
ERR222729
ERR975831
ERR585843
ERR708257
ERR460857
SRR9992611
SRR1993324
ERR1349132
ERR386402
ERR759137
ERR869519
ERR1343517
SRR9989400
ERR585971
SRR9962380
ERR386381
SRR9962501
SRR10013327
SRR10013683
SRR10018178
ERR976309
ERR222700
ERR670748
ERR221471
ERR670683
SRR10013388
ERR221396
ERR646752
ERR349056
SRR10019174
ERR450333
SRR10036943
ERR1349205
ERR083871
SRR10026120
ERR386465
ERR084119
ERR386470
ERR713705
ERR975992
SRR9948601
SRR9945233
ERR419287
ERR108384
ERR196402
SRR10013893
SRR10011239
SRR9933964
SRR8881501
ERR420086
ERR419859
ERR1022819
SRR9945012
ERR386496
ERR585967
ERR593671
ERR593943
ERR593718
SRR9895247
SRR9901836
SRR10011294
SRR10023761
ERR419819
ERR553877
SRR10026179
ERR348977
SRR10002267
ERR758963
ERR553829
ERR1343039
ERR924790
SRR9900061
SRR9993769
SRR9989804
ERR484067
ERR450430
SRR9947597
ERR646816
SRR1986527
ERR343075
SRR10002250
ERR593876
ERR211204
ERR460560
ERR459614
ERR221357
SRR10053513
SRR9898906
SRR10054677
ERR419864
ERR473792
ERR976273
SRR9945037
ERR348978
SRR10019017
ERR1658579
ERR676668
ERR386250
ERR470721
SRR9942909
SRR10054622
SRR10053443
ERR1343049
SRR10031338
ERR975781
ERR553790
SRR9992530
SRR9993922
ERR278303
ERR356041
SRR9989293
ERR083979
ERR593864
ERR226171
ERR759093
SRR10011335
SRR9974369
ERR439901
ERR1349268
SRR9948543
SRR8881563
ERR460737
SRR9962410
SRR9900099
ERR494584
ERR226237
ERR450589
ERR1343143
SRR9989914
SRR10031469
ERR420067
ERR450440
SRR9900129
SRR8886314
ERR1343483
ERR148401
SRR9900089
SRR8881631
SRR1993636
ERR419564
SRR8881360
SRR8886205
ERR211429
ERR585847
ERR975666
SRR10026282
ERR1658718
ERR386332
SRR10054180
ERR349096
ERR211264
ERR459616
ERR670759
ERR1658556
ERR976320
ERR470719
ERR975938
ERR193200
ERR1658846
SRR9899991
SRR9974698
ERR460678
ERR439868
SRR9934294
ERR553705
SRR9948657
SRR9902603
SRR9992443
ERR593666
ERR152182
ERR083995
ERR670679
SRR9993620
ERR924786
SRR9923915
ERR593696
SRR8886509
SRR8886232
ERR1343767
ERR470645
SRR10056799
ERR646852
ERR1343475
SRR9945088
SRR9923999
ERR128791
ERR470715
SRR10026387
ERR646812
ERR494562
ERR419408
SRR9969031
ERR084143
ERR676666
SRR9901585
ERR450472
ERR084076
ERR976251
SRR9934172
SRR9993849
ERR869647
ERR1658887
ERR869639
SRR9877441
ERR713789
SRR10011375
SRR9948446
ERR1022816
SRR1993456
ERR1343059
SRR9968730
ERR330600
ERR767462
ERR355938
ERR450450
ERR419726
ERR356059
SRR9947662
ERR450570
ERR767456
ERR1349307
ERR1343114
ERR758749
ERR356108
SRR9989811
ERR386367
ERR084066
ERR593895
ERR1349246
SRR10036722
ERR196516
SRR10019012
SRR9898837
SRR10053579
ERR108347
ERR349034
SRR10054639
SRR10002293
SRR8881361
ERR1022788
SRR1993503
SRR10019278
ERR1343239
ERR975821
SRR10049873
SRR9974249
ERR221452
SRR8881421
ERR439763
ERR1343280
SRR9989906
ERR758902
ERR420007
ERR1349106
ERR459539
ERR924733
ERR976152
SRR9993893
ERR593716
ERR439918
SRR10053522
ERR439735
SRR9901778
ERR211360
ERR222739
ERR148410
ERR460640
ERR1658792
ERR646775
ERR211299
ERR330528
ERR355970
ERR470701
ERR330508
ERR450590
ERR924827
SRR9993618
ERR148437
ERR1343269
SRR9989364
SRR9968682
ERR1022843
ERR196275
ERR869515
SRR9989722
SRR9989388
ERR148352
ERR869615
ERR152179
ERR128764
SRR9895338
ERR330464
ERR1658885
SRR9901865
ERR349011
ERR713670
SRR9934328
ERR757389
SRR10001405
ERR083934
ERR386291
SRR8881651
ERR1343084
SRR10026396
ERR084128
ERR553832
ERR1022899
SRR10026382
ERR593681
ERR459623
ERR349004
ERR196388
ERR196233
ERR460519
SRR9962227
ERR593804
SRR9923788
ERR460820
SRR9993927
ERR196198
SRR10023771
ERR494566
ERR084108
ERR1658775
ERR1349217
SRR10026218
ERR460624
SRR9923793
ERR278246
ERR494567
SRR10006854
ERR137014
ERR137040
SRR9901560
ERR196747
SRR9900086
SRR9948442
ERR593988
ERR193172
ERR211323
ERR356074
ERR759110
ERR420093
SRR10037853
ERR869537
SRR10011318
SRR9900559
SRR10018922
SRR9898903
SRR8881452
ERR1343572
SRR10020140
ERR1349113
ERR349018
SRR8881457
SRR10037626
ERR419768
ERR084127
SRR9947546
ERR473794
ERR470576
ERR196245
SRR9992551
ERR137001
SRR9923801
ERR975954
SRR10011212
ERR976094
ERR278327
ERR196668
ERR473931
ERR211440
ERR759011
ERR450274
SRR10026121
ERR460542
SRR8886255
ERR137007
SRR10056774
ERR585915
ERR419860
ERR419882
SRR10011254
ERR585947
SRR9992572
SRR1993455
SRR10049971
ERR1349280
ERR330513
ERR1349274
ERR211222
ERR975638
SRR9898786
SRR9900134
ERR459575
ERR1343581
SRR10011188
SRR9945175
ERR1349226
SRR10054487
SRR9962415
SRR10036886
SRR10019138
ERR758839
SRR10013654
ERR386445
ERR758762
ERR473869
ERR976001
SRR9989848
SRR9900551
ERR386325
ERR450248
ERR083927
SRR10054608
SRR9962284
ERR1343617
ERR924710
ERR460663
ERR278470
ERR459572
SRR9942747
ERR924797
ERR356127
ERR419793
ERR470531
SRR9900601
SRR9942911
SRR10053641
ERR494598
ERR736744
ERR593770
ERR976015
SRR10026182
ERR1022855
ERR459635
SRR10053571
ERR553724
ERR1658753
SRR9989399
SRR9989772
ERR221340
ERR670638
SRR9945122
SRR9992395
SRR9989366
ERR419403
SRR9992652
ERR221398
ERR221349
ERR196648
ERR676667
ERR976240
ERR553811
ERR196459
ERR975884
ERR196325
SRR10026144
ERR757372
ERR976133
ERR348914
SRR9923883
SRR9993878
ERR196722
SRR10037883
ERR356124
ERR460526
ERR222736
ERR976277
SRR9962194
ERR869495
ERR473780
ERR759156
SRR10054192
SRR10031392
ERR646712
SRR9989456
ERR196746
ERR459594
ERR356186
SRR1975156
ERR330601
ERR1658815
SRR9923870
SRR9974267
ERR196498
SRR10139434
SRR9992563
SRR10013304
SRR9923855
ERR1022772
ERR419824
SRR9933997
SRR10031582
SRR9895320
ERR1343177
SRR9945141
SRR10026216
ERR137030
ERR386284
ERR759189
SRR10013659
ERR450552
ERR419453
SRR10049694
ERR439929
SRR9969038
ERR1343263
SRR10026087
SRR10011422
ERR1022866
ERR758892
ERR189809
ERR1658898
ERR211391
ERR1343181
SRR10026341
ERR494602
ERR196714
SRR9974228
SRR10013986
SRR10049855
ERR1343089
ERR211294
SRR10019277
ERR757355
ERR211278
ERR975913
ERR1658622
ERR419856
ERR196674
SRR9903245
SRR9902424
SRR10031530
ERR148417
ERR196194
SRR9969032
SRR9945198
ERR386261
ERR1343218
SRR9945168
SRR8881471
ERR494522
ERR196252
ERR459622
SRR10002245
SRR1975150
SRR10019126
SRR9992505
ERR450356
SRR10026292
ERR1349139
ERR196366
ERR758785
SRR9945178
ERR356144
SRR10053706
ERR759177
ERR196671
ERR553794
ERR348960
SRR10002275
SRR9902230
ERR137034
SRR10036874
SRR10018294
ERR024452
ERR473783
ERR713891
SRR9933981
SRR3215170
ERR585822
ERR419411
ERR1343550
ERR1658552
ERR450396
SRR9899971
ERR348994
ERR758748
ERR386387
SRR10054455
ERR023286
ERR450182
SRR8886453
SRR9942661
ERR420076
ERR450512
ERR330516
SRR1993525
ERR869512
SRR9948471
ERR759196
SRR8881645
ERR330536
SRR10011139
ERR420091
ERR593739
ERR420070
ERR1343321
ERR349031
SRR1952325
ERR1658561
SRR1993535
SRR9974191
ERR084044
SRR10036949
ERR470735
ERR419886
ERR196390
ERR459495
SRR1952324
ERR676660
ERR1658577
ERR189803
ERR670877
ERR450286
SRR8881366
ERR1343589
ERR193030
SRR9992525
SRR9942863
ERR1658893
ERR083911
SRR9992693
ERR869533
ERR553813
ERR221450
SRR9962253
ERR450327
ERR1349112
ERR757210
ERR585936
ERR137012
ERR1343212
SRR9900594
ERR211258
SRR1993516
SRR9974180
ERR713813
SRR8886351
ERR585884
ERR484061
ERR757300
ERR356093
SRR9942642
ERR713762
ERR924721
ERR460723
SRR9942903
SRR9993886
SRR9962426
ERR450487
SRR9968880
ERR976014
SRR10049813
SRR10014007
ERR1658608
ERR196509
ERR924849
ERR278477
ERR470609
ERR419812
SRR10019003
ERR852886
ERR459568
ERR196555
ERR419423
ERR450273
ERR450451
ERR869572
ERR736746
ERR196525
ERR152119
SRR9900536
SRR9974165
ERR594027
SRR10049987
ERR758831
SRR10011418
ERR1658801
ERR419378
SRR10026305
ERR193089
ERR1343133
ERR924807
ERR128794
ERR330602
ERR758833
ERR386375
ERR278238
SRR9924005
ERR137025
SRR9947602
SRR10049963
ERR470762
ERR450262
ERR593990
SRR10013684
SRR8881679
SRR10001286
ERR470671
SRR10002140
ERR1658796
SRR9923926
SRR10026190
SRR8886342
ERR330502
ERR1022817
ERR975978
ERR976286
ERR646813
SRR10019353
SRR10036827
SRR9993687
SRR10013476
SRR9948588
ERR585926
ERR386400
SRR10002174
ERR1343325
SRR9945058
ERR976155
ERR148458
SRR9989737
ERR1343064
ERR221395
SRR9895318
SRR8886188
SRR10054674
ERR419772
SRR2970497
SRR9992587
ERR1343692
ERR975656
ERR148471
ERR083917
ERR1349100
ERR278359
ERR193199
ERR460797
ERR083944
ERR152167
ERR670656
SRR9969008
SRR9993924
ERR1658612
ERR976074
ERR137065
ERR1343303
ERR1343087
ERR439754
ERR593908
SRR9974128
SRR10002303
ERR767492
ERR676654
ERR330619
ERR083905
SRR10001209
SRR9989431
ERR083998
SRR10019168
ERR386448
SRR9989291
ERR189811
SRR9968989
SRR8886318
ERR419669
ERR460682
ERR767491
ERR975687
ERR975692
ERR494614
ERR553861
ERR084113
SRR10013367
SRR9992396
ERR278473
SRR10013769
ERR553854
ERR084036
SRR9934175
SRR3029129
ERR349019
ERR553843
ERR439796
SRR10037891
ERR1658547
ERR226168
ERR330479
SRR9942760
SRR9974471
ERR419658
SRR9968870
ERR196370
SRR9989382
ERR593935
SRR9989283
ERR1343201
SRR1993527
ERR1343196
ERR470656
SRR10013515
ERR1343054
ERR758983
SRR9924032
ERR419776
ERR386520
ERR419427
ERR193082
SRR10026137
ERR419407
ERR460859
SRR8881362
ERR1343536
ERR976237
ERR221416
ERR152355
ERR419404
SRR10006892
ERR593779
ERR386294
SRR1993550
ERR196357
ERR585964
ERR349099
ERR676636
ERR759087
ERR646763
SRR9902306
ERR330532
ERR128730
SRR10001283
ERR356150
ERR869545
ERR348950
SRR9962239
ERR196511
ERR593753
SRR1993518
ERR1658539
SRR10011186
SRR9900171
ERR924717
SRR9942837
SRR8886476
ERR713691
SRR10020005
ERR585817
SRR10019063
ERR1658863
SRR9993695
ERR1658878
ERR713686
SRR10049695
SRR9899006
SRR9992547
ERR148447
ERR196320
ERR713822
SRR9898858
ERR343061
SRR10049749
SRR10013528
SRR9902980
ERR196319
ERR460887
SRR9989426
ERR759034
ERR757291
SRR10011162
SRR10013686
ERR083869
SRR10002284
SRR10053632
ERR196559
SRR9993761
ERR148302
ERR450240
ERR450242
ERR975760
SRR9989404
ERR470717
SRR9993935
SRR1993553
ERR1343205
ERR459559
ERR356100
ERR278498
SRR10049899
ERR975797
ERR593947
ERR713682
ERR593714
ERR084015
SRR9945307
SRR9974470
SRR9934267
ERR975724
SRR8881394
ERR869565
ERR553849
ERR975788
ERR1658903
SRR1993249
ERR211383
SRR10053500
SRR10019125
ERR419775
ERR439893
SRR1999733
SRR1993327
ERR759021
ERR278345
ERR1343607
SRR10053508
ERR484018
SRR9942847
SRR9968905
ERR222696
ERR348988
ERR470510
SRR9945238
ERR196659
ERR759001
SRR9898840
ERR083904
ERR196465
ERR027226
ERR196675
SRR9900078
ERR1349114
SRR9962260
ERR924831
ERR439780
ERR758706
ERR470563
ERR222694
SRR9903129
SRR9948521
ERR759121
ERR419800
SRR10050019
ERR148443
SRR8886241
ERR152322
SRR8881498
ERR189817
ERR759022
SRR8886379
ERR585873
SRR10031402
ERR646745
ERR386270
SRR1999653
ERR494616
ERR1343274
SRR8881560
SRR9974151
ERR1343302
ERR148290
SRR10001312
SRR9993868
ERR221371
ERR646692
SRR10054520
ERR221418
SRR9948546
ERR450307
SRR9924021
ERR1658499
ERR420048
ERR439753
ERR349127
ERR646802
SRR9974476
ERR083873
ERR460633
ERR470518
ERR869594
SRR10026091
ERR221321
ERR420062
ERR419409
SRR10011410
SRR9969039
ERR343058
ERR450453
ERR593861
SRR10011206
ERR278440
SRR10001207
ERR196626
SRR9895225
ERR593775
SRR9923828
SRR8881632
ERR460828
SRR8881444
ERR348966
ERR976121
ERR1022881
ERR585889
ERR975961
SRR9901593
ERR1349265
ERR386407
ERR1658853
SRR9992644
SRR8886325
ERR1658750
ERR976274
SRR9989732
ERR670826
ERR593962
ERR211303
SRR10011099
ERR924752
ERR1658640
ERR196709
ERR439837
ERR196285
ERR419761
ERR137050
ERR439890
SRR10026100
ERR976208
ERR152093
SRR10013848
SRR8886337
ERR356071
SRR10002350
ERR356209
ERR470765
SRR9989861
ERR758789
ERR386416
ERR330482
ERR975648
ERR459574
SRR9968967
ERR148411
ERR330598
SRR10026151
ERR419994
ERR419921
ERR759103
ERR924783
SRR9875753
ERR593885
ERR1343278
SRR9962309
SRR9903098
ERR975996
ERR869586
ERR670756
ERR976236
ERR419370
ERR222686
ERR419293
SRR8881455
ERR593710
SRR9993681
SRR9900153
ERR736681
ERR108367
ERR1658761
SRR10013416
ERR450330
SRR10011386
ERR1658609
SRR10011184
ERR1343765
ERR585848
ERR460635
SRR9934159
ERR593986
SRR9989331
SRR10018980
ERR211133
ERR976118
ERR767480
ERR355942
ERR1658710
SRR10054354
SRR9895208
ERR278230
SRR9942833
ERR975970
ERR553760
ERR386481
ERR450253
ERR419566
ERR450525
SRR9993688
ERR767465
SRR8886402
ERR1658881
ERR1658744
ERR1343225
ERR349044
SRR9974241
SRR9923797
SRR10054123
ERR211392
ERR211327
SRR1993250
SRR8886377
ERR1022767
ERR137031
ERR585856
ERR355974
SRR10026309
ERR221472
SRR8881646
ERR924798
ERR1658629
SRR10056915
SRR9924033
ERR1658871
SRR9968695
SRR10036857
SRR10054166
ERR221304
SRR10031482
SRR9934350
SRR9989799
ERR419727
SRR9989323
ERR419715
ERR975927
SRR9900232
ERR211357
ERR1022884
ERR473806
SRR10049939
ERR759066
SRR8886195
ERR193164
SRR8886397
SRR8886261
ERR676647
ERR670871
ERR419903
SRR10053578
ERR450352
ERR356167
SRR9922745
ERR976314
SRR10049922
SRR10031614
ERR420002
SRR9911153
ERR278428
ERR343040
ERR386435
ERR646807
SRR9895345
ERR450485
SRR1975155
ERR1343290
SRR9989315
SRR8881630
SRR9923783
ERR1343397
ERR356052
ERR585891
ERR670682
SRR9968961
SRR10011209
SRR9992630
SRR9947624
SRR2984947
ERR128797
ERR108324
SRR10026080
ERR450267
ERR470753
ERR152156
SRR9993940
ERR494553
ERR484011
ERR221466
SRR10053662
SRR8886279
ERR646834
ERR1343224
ERR1343625
ERR1343769
SRR9989752
SRR8881541
SRR9992558
SRR10037857
ERR869628
SRR4451714
ERR193216
ERR713737
SRR10019320
ERR976308
ERR356136
SRR10031556
SRR10019124
ERR419400
ERR211276
ERR419804
SRR10054405
SRR9993921
SRR9911421
ERR330562
SRR9969022
SRR9923921
SRR10031435
SRR9948618
ERR189784
ERR084077
SRR10031344
SRR9902422
SRR9900163
ERR1343400
ERR473821
SRR9992532
ERR758704
SRR9974155
ERR450577
ERR459612
SRR8886332
ERR1343553
SRR10056718
SRR9948580
ERR356054
SRR9900007
ERR759024
ERR211175
SRR8881517
ERR196401
SRR9900016
ERR196665
SRR10023781
SRR1993487
SRR9947657
SRR9923891
ERR758753
SRR10026277
SRR9974451
SRR10054167
SRR9992575
SRR10054441
ERR419493
ERR1022773
ERR670778
SRR10054278
SRR9962283
SRR10036774
SRR10031526
SRR10013430
ERR419814
SRR1993326
ERR470758
ERR419582
ERR758708
SRR8881542
ERR593979
SRR2916022
ERR386401
SRR9886297
ERR646759
ERR148433
SRR9886359
SRR9942772
SRR8881524
ERR975776
SRR10031504
ERR869658
ERR084132
ERR1343344
ERR419845
ERR1343675
SRR1993337
ERR593970
ERR1343658
SRR9942810
SRR8886170
ERR1349081
ERR450426
SRR9968701
SRR9934182
ERR137017
ERR1658670
ERR494570
ERR553831
SRR10026153
SRR8886197
SRR10013868
SRR10031483
ERR553737
SRR10036755
ERR152203
ERR736713
ERR1343276
ERR152160
ERR419429
ERR470697
ERR356046
SRR10011399
ERR594046
ERR419740
SRR10026168
SRR10054073
ERR356125
SRR10053458
SRR10026122
SRR10002319
SRR9947550
ERR1349093
ERR869622
ERR924809
ERR420066
SRR9993817
ERR976172
ERR593946
ERR196379
ERR083920
SRR8886364
SRR8886468
SRR10036738
ERR196693
SRR9902240
SRR9989759
SRR9900605
ERR420100
SRR8886428
SRR9948553
SRR8886480
SRR10054112
ERR470514
SRR9924015
ERR278357
ERR1022867
SRR10013288
ERR450524
ERR196223
SRR9962452
ERR470723
SRR9992600
ERR196487
SRR8881684
ERR1349197
ERR869597
ERR646804
ERR459597
SRR9989924
ERR211438
ERR593757
SRR10011178
SRR10049807
ERR450539
ERR278239
SRR10026388
SRR9900597
ERR460496
SRR9902419
SRR9993804
SRR10011158
SRR9948503
ERR1658809
ERR348949
SRR9948441
ERR084020
ERR356070
ERR386344
SRR8881604
SRR9947645
ERR419363
ERR869659
ERR450522
SRR8886253
SRR9969052
SRR9974193
ERR196267
ERR349126
SRR1993545
SRR9934322
ERR553770
ERR343020
ERR386434
ERR483995
ERR348982
SRR9968725
ERR450285
SRR10013414
ERR758977
SRR9989348
ERR355937
SRR8881419
SRR9900029
ERR759095
SRR1993457
SRR9993629
SRR10036972
ERR460768
ERR1658557
ERR585864
ERR128779
ERR348922
SRR9992658
SRR8881465
ERR356050
ERR553736
SRR10049831
ERR419971
SRR8886401
SRR9899066
SRR1952327
ERR420099
ERR758747
ERR1343450
ERR137094
SRR10001472
SRR10013776
ERR470537
ERR196429
ERR459492
SRR9993810
ERR553718
ERR593904
ERR343024
SRR8886410
ERR221462
ERR460732
ERR1349135
SRR10031371
ERR450365
ERR924853
SRR9895178
ERR1658515
ERR196418
ERR330494
SRR8881672
SRR8886252
ERR419386
ERR386308
ERR976235
SRR9993779
ERR196617
ERR585900
ERR211373
ERR484042
SRR9989839
ERR1343419
SRR10026159
SRR9923899
SRR9947612
SRR9923834
SRR9901733
ERR1658760
SRR9900081
SRR10002177
ERR1349073
SRR10054196
ERR450246
ERR386258
ERR278252
SRR9968756
ERR196519
SRR2970492
ERR419858
ERR758880
SRR3215200
SRR10050107
ERR420071
ERR1658563
ERR419458
ERR211177
ERR450602
ERR1343773
ERR193068
ERR460747
ERR593672
SRR9993807
SRR10026130
ERR083891
SRR9895166
ERR924851
SRR10054124
ERR976169
ERR460888
ERR767442
ERR330595
ERR975814
SRR9993907
ERR221381
ERR386420
ERR083887
SRR10037860
ERR470658
ERR450331
ERR646768
SRR9934006
ERR419956
SRR9923911
SRR2182587
ERR1658831
ERR083985
ERR193051
SRR9924001
ERR419319
SRR9934214
ERR349037
SRR10002127
ERR439771
SRR9974265
SRR8881565
ERR924781
SRR9886374
ERR450254
ERR330589
ERR348876
SRR9945296
ERR420036
ERR924712
ERR356083
ERR553837
SRR9974348
ERR450429
ERR759080
ERR975928
ERR1343473
SRR10011154
ERR483989
SRR9901857
ERR646800
SRR9942761
ERR196396
ERR348984
SRR10013781
SRR9942914
ERR196274
ERR450567
ERR676593
SRR9900188
SRR10036832
SRR9948466
ERR1343653
SRR8886360
SRR10026259
SRR9934273
ERR1349231
ERR148386
ERR593652
SRR9944951
ERR419875
ERR553883
ERR1658543
SRR9923990
ERR330586
ERR976178
SRR9900575
ERR976266
ERR211394
ERR585828
SRR10011313
ERR470770
ERR593917
ERR196201
SRR8881722
SRR10054530
ERR148392
SRR10049721
ERR211096
ERR975856
ERR419478
SRR8886215
ERR439792
ERR713754
SRR8881426
ERR128767
SRR10011136
ERR439734
ERR585941
SRR10018254
ERR211240
ERR148476
ERR450367
SRR10054382
ERR1349263
SRR8881464
ERR196761
ERR594036
SRR9942822
ERR450260
SRR10019073
ERR419590
ERR278308
SRR9942978
ERR460577
SRR9934221
SRR10023765
SRR9948591
ERR670838
SRR10031559
ERR083997
ERR084107
ERR553885
ERR1349256
ERR152257
ERR494546
ERR713746
ERR460759
SRR3000053
SRR10013665
SRR9993715
ERR330501
ERR676652
SRR9989902
ERR152239
SRR10020167
ERR758727
ERR1349298
ERR646867
ERR676627
SRR10011220
SRR10049786
SRR10023751
ERR450553
ERR975832
ERR348944
SRR8881372
ERR976142
ERR349041
ERR356154
SRR10013500
SRR8886266
ERR758746
ERR758894
ERR553745
SRR9934295
ERR593751
SRR8886319
ERR1658721
SRR9974197
ERR924728
SRR8881607
SRR10053524
ERR1343507
SRR9993881
ERR924826
ERR348889
ERR450410
SRR9968700
SRR10019156
ERR221393
SRR9933982
SRR9968657
ERR152100
SRR9902281
SRR9989735
ERR1343469
ERR1658593
ERR419331
ERR1349091
ERR1343083
SRR3214548
ERR356156
SRR10006843
ERR450361
ERR593650
SRR9948437
SRR10002262
ERR278261
ERR1349199
ERR1343264
ERR494556
ERR924785
ERR386494
ERR084032
ERR484068
SRR9962210
SRR10013791
ERR278310
ERR757296
ERR148380
SRR9923757
SRR10056746
SRR10050015
ERR460537
ERR767424
SRR10026135
ERR084147
SRR9992560
ERR1343576
SRR9968890
ERR470766
SRR9942912
SRR8886368
SRR9921332
SRR9962314
ERR1658534
SRR9945302
ERR193169
ERR196191
ERR869585
ERR460547
SRR9989748
SRR8886240
SRR9945121
SRR8886388
ERR767418
ERR193204
SRR9945248
ERR1343223
ERR419656
ERR1349087
ERR211421
ERR670675
SRR9993703
ERR484059
ERR450516
ERR343092
ERR189810
ERR221329
SRR8881509
ERR1658764
SRR9900009
ERR1343422
ERR196263
SRR10011207
ERR869634
ERR1349178
ERR1658736
ERR1343248
ERR108308
ERR196765
ERR193045
ERR975839
SRR8886451
ERR386476
ERR553879
ERR196623
SRR10036786
ERR593640
ERR1343394
ERR152353
ERR976263
SRR10018905
SRR9962386
ERR460653
ERR196268
ERR713802
SRR10011236
SRR10056708
ERR646706
ERR460545
ERR189807
SRR9902365
SRR9942763
ERR460766
SRR8886204
SRR10054263
ERR450196
SRR9992687
ERR975956
ERR1349286
SRR9924067
ERR439845
ERR355952
ERR758738
ERR483977
ERR419723
SRR10054672
SRR9948592
SRR10011097
SRR9934196
ERR024478
SRR9974435
ERR196295
SRR9942824
SRR9974447
ERR585829
ERR975660
SRR1993571
SRR9974483
ERR976108
SRR10054411
ERR356129
SRR9992539
SRR9993623
ERR759044
SRR1981472
SRR10054623
ERR356037
SRR10013369
SRR10013898
SRR10053560
ERR196540
ERR450484
ERR196448
SRR9962436
ERR348881
ERR278297
ERR713766
ERR758975
ERR419283
SRR9992535
ERR473826
ERR211170
SRR4451708
ERR211235
ERR494526
ERR419327
ERR419961
ERR356057
SRR9900191
SRR9989352
ERR386328
ERR1658730
SRR10049972
ERR152315
SRR9945048
SRR3215178
ERR553851
SRR9989803
ERR585826
SRR9901684
ERR084141
ERR459490
ERR736723
SRR9992605
SRR10054277
ERR1343506
ERR419901
SRR10054128
SRR10013553
SRR9923916
SRR10036892
ERR1343275
SRR10013440
SRR9944934
ERR211403
SRR10001213
ERR1343583
ERR419635
ERR128821
ERR450482
ERR1349220
ERR196733
ERR196389
SRR10049799
SRR9898910
SRR9992490
SRR8881402
SRR9992589
ERR460550
ERR676625
SRR8886465
SRR8886236
SRR10031410
SRR9902454
SRR8881407
ERR553876
ERR869649
ERR196529
ERR869550
SRR10053526
ERR196712
ERR221302
ERR494595
ERR1349221
SRR8881557
ERR593669
ERR459533
SRR8886157
ERR349040
ERR1343554
ERR1658779
ERR1349249
ERR148455
ERR553729
ERR189780
SRR9969023
SRR9945209
ERR137006
ERR676662
ERR221404
SRR8881476
ERR1349229
SRR9901860
SRR9947575
SRR9989835
ERR211168
SRR10018903
ERR670641
SRR9942906
SRR9934329
ERR196322
ERR356199
ERR330510
ERR330623
ERR736682
ERR356169
ERR585874
SRR8886208
ERR593783
ERR494539
SRR10018176
SRR10002138
SRR9989896
ERR196520
ERR084023
ERR459514
ERR419857
ERR355950
ERR459647
ERR473816
ERR869580
SRR9989309
ERR483971
SRR1724281
SRR10053683
ERR450403
SRR9898984
ERR470504
ERR593805
SRR10054091
ERR593645
ERR419664
SRR10056812
ERR196363
ERR553887
SRR10026266
ERR767427
ERR196515
ERR211078
SRR2916018
SRR9886383
ERR460739
SRR9901750
SRR9900093
ERR128780
SRR10054157
SRR10018295
ERR196327
ERR450211
ERR356161
SRR10054098
SRR9992423
SRR10019087
ERR646721
SRR9942846
SRR9895293
SRR8886497
ERR1658627
ERR450601
SRR1999650
ERR758855
ERR196398
SRR9989327
SRR10049953
ERR1349198
SRR1723385
SRR10031510
ERR193088
SRR9942855
ERR355965
ERR343014
ERR869621
SRR9923768
SRR10026311
SRR1993468
SRR9877292
ERR196297
ERR459499
ERR148432
ERR221385
ERR330489
ERR196717
SRR9943053
ERR553707
ERR585792
SRR3305648
SRR10013419
ERR1658749
SRR9900076
ERR211183
ERR196442
ERR330518
SRR8881572
ERR975765
SRR9895381
ERR459493
SRR9903247
ERR976115
ERR386466
ERR553765
ERR758759
SRR9948595
SRR9993678
SRR8881393
ERR1343524
ERR148448
ERR869516
ERR459531
ERR278399
SRR9969028
ERR419360
SRR9899056
ERR128800
ERR450259
ERR470755
SRR9962223
ERR108391
ERR1343136
ERR1658909
ERR646711
ERR473789
ERR1343233
ERR450236
SRR9962530
ERR419877
ERR757227
ERR419634
SRR9993625
SRR9962403
ERR646743
SRR10036773
ERR758805
ERR083877
ERR976216
ERR356094
SRR9942894
ERR137076
SRR9933934
SRR9993934
SRR9968552
ERR419749
ERR976261
ERR593870
SRR8881723
ERR924704
ERR975837
SRR1999654
ERR348999
ERR757392
ERR419406
ERR585862
ERR278228
ERR356119
ERR1349264
ERR494594
SRR9968757
ERR356210
SRR9900020
ERR343008
SRR9947663
ERR473865
SRR8886224
ERR975919
SRR9899008
ERR593906
ERR386384
ERR767461
SRR1952323
SRR9993671
SRR10053450
ERR736750
SRR9901940
ERR869538
ERR343018
ERR348911
ERR758951
SRR9974352
SRR10053545
ERR196532
ERR278429
SRR10054353
ERR852895
SRR10037910
ERR975763
ERR348938
SRR10014010
ERR450465
ERR976080
ERR450576
SRR8881703
ERR148304
ERR278368
ERR419620
SRR8886447
ERR736695
SRR8886308
ERR1022823
ERR152276
ERR419830
ERR128809
SRR9974492
ERR1349216
ERR757312
SRR9898862
ERR084123
ERR759141
SRR10036803
ERR976280
SRR10019061
ERR473860
ERR670795
ERR108349
ERR736683
ERR758887
SRR10036804
SRR9947596
ERR1658620
SRR9993662
SRR10013445
ERR420012
SRR9898794
SRR9942848
SRR10011372
SRR9933920
ERR470506
ERR1343186
ERR196464
ERR439902
ERR670772
SRR9989855
SRR9898878
ERR470711
ERR670697
ERR419766
ERR758718
SRR9934242
ERR473875
ERR419811
ERR083894
ERR108335
ERR1349084
ERR713807
SRR9945208
ERR355978
ERR148446
SRR10036760
ERR593736
ERR767483
ERR585857
SRR10019054
ERR221459
SRR9989899
ERR757302
SRR2938810
SRR10020132
SRR10054642
SRR9900211
ERR759046
ERR148354
ERR221309
ERR470655
SRR10053616
SRR2182582
ERR211237
ERR084144
ERR278341
ERR676642
ERR211091
SRR8881511
ERR356155
ERR1658715
ERR193201
ERR148407
SRR9974233
SRR9945279
ERR1658606
ERR1658506
ERR193078
SRR9945201
SRR1993556
SRR10053643
ERR713792
SRR9924011
SRR9974222
ERR196311
SRR9993624
ERR356142
ERR1658586
ERR646779
SRR10053573
ERR460561
SRR10054454
ERR084075
ERR975835
ERR1658604
ERR083878
SRR10036905
ERR646777
ERR460824
ERR343032
ERR1343454
ERR459644
ERR470772
SRR10026367
SRR10053586
SRR9969051
SRR9901720
ERR196647
ERR108329
SRR9989754
SRR10031486
ERR976201
ERR083916
SRR10054344
SRR10026129
ERR196542
ERR869613
ERR196424
ERR553807
SRR9923852
SRR10019147
SRR10011150
ERR419900
SRR9902238
ERR473817
ERR196374
SRR8886394
ERR460574
SRR9895322
SRR9945155
ERR757304
SRR9962490
SRR9895450
SRR9901828
ERR221431
ERR128752
SRR9968984
ERR450497
ERR196303
ERR196302
ERR211185
SRR9901713
SRR9962197
ERR460815
SRR10026349
ERR420014
SRR8886272
ERR670635
ERR1022889
ERR196214
SRR8881405
SRR10026203
ERR348957
ERR023277
SRR9899999
ERR196306
SRR9934289
SRR9933993
ERR419897
ERR108403
ERR646756
ERR494560
ERR196287
ERR1343070
ERR128776
ERR196228
SRR9993797
ERR758700
SRR9901909
SRR9895421
ERR713665
ERR1349086
ERR211095
SRR9962362
ERR211287
SRR10011127
SRR9989870
ERR419785
SRR10031524
SRR10036822
ERR083910
SRR10019152
SRR9934235
ERR593699
ERR553805
ERR137080
SRR9948605
SRR10053549
ERR355968
ERR1022893
ERR419467
ERR670817
SRR3313961
ERR593637
ERR386487
SRR8881597
ERR757359
ERR1343464
ERR193203
SRR9992408
SRR9989285
ERR1343226
ERR196241
ERR670670
ERR084072
ERR450397
ERR924836
