# Supplementary material for: Core genes can have higher recombination rates than accessory genes within global microbial populations
Source: eLife. 2022 Jul 8;11:e78533. doi: 10.7554/eLife.78533 (PMC9444244; doi:10.7554/eLife.78533)
Supplement: Figure 3—source data 1. [file elife-78533-fig3-data1.zip › accession_lists/n_gonorrhoeae_accessions.txt]

SRR3361356
ERR854981
ERR855213
ERR449549
ERR1602777
SRR5827099
ERR1680306
SRR3350169
ERR3325277
SRR2736227
ERR363667
ERR855191
SRR3361126
ERR3325274
SRR8079831
ERR779786
SRR3357350
ERR3326078
SRR3349200
SRR1661208
ERR1528192
ERR1602756
ERR855253
SRR3349315
SRR3357155
SRR5827093
SRR5827035
ERR855210
SRR3343490
ERR1143712
SRR2736288
ERR854871
SRR8088181
SRR3360621
SRR3360746
SRR5827116
SRR2736194
SRR3349978
ERR855381
SRR3357262
ERR1471121
ERR191791
ERR363598
ERR349944
SRR1661159
ERR223642
ERR223635
SRR3361294
SRR3357143
SRR3349183
ERR3325566
SRR3361316
ERR449582
ERR854940
SRR5827109
SRR3360615
ERR352796
SRR3349232
DRR124867
SRR8079703
ERR1602794
ERR1560914
SRR5827108
ERR3325202
SRR5801869
SRR3360930
SRR3349829
SRR5801860
DRR124748
ERR855262
ERR3325502
SRR3343606
SRR3349893
SRR3349915
ERR855056
SRR3350280
ERR976930
SRR5801847
ERR191815
SRR3357116
ERR2133972
ERR3326114
ERR3325928
SRR3349956
ERR3325209
SRR5827181
ERR1514840
SRR8079750
ERR3325640
ERR449476
SRR1661252
ERR3326002
ERR439297
ERR3325446
ERR3325847
ERR855368
ERR3623227
SRR3357114
ERR350055
ERR2133973
ERR3325253
ERR2172299
ERR439355
ERR1514839
ERR3325206
SRR2736212
ERR976941
ERR449538
ERR3325453
ERR1514728
ERR352825
ERR855265
SRR3349567
ERR363588
SRR3343681
SRR3349643
SRR8079804
ERR855011
SRR3350187
SRR5827097
SRR3360291
ERR1469613
SRR5827234
SRR2736284
ERR855061
ERR234475
SRR5827334
SRR5827361
ERR349939
ERR3325237
DRR129091
SRR3349942
SRR3361246
ERR779803
SRR3349237
SRR2736147
SRR3349887
SRR5827363
ERR1514802
ERR3623446
ERR854937
ERR1560836
SRR3361125
SRR2736136
ERR502207
ERR1560871
ERR1560944
SRR3361235
ERR449459
SRR1661171
SRR2736114
ERR3325758
ERR3325210
SRR3349955
ERR449513
SRR3349932
ERR1528255
SRR3350102
ERR3325547
ERR855225
SRR3360980
SRR2736236
SRR8079866
SRR3349889
SRR3349316
SRR3360631
ERR2172302
ERR234501
SRR3349996
SRR3360999
ERR1560852
ERR223616
ERR1469608
ERR855346
SRR3343626
ERR854934
ERR049024
SRR3357215
ERR2172254
ERR352749
ERR3325742
SRR5827133
ERR3325777
ERR1555242
ERR049025
ERR3325284
ERR234404
SRR5801866
ERR1549681
ERR855231
ERR363620
ERR3325960
ERR854992
SRR3357289
ERR3623232
ERR1555169
ERR3325196
SRR3349710
SRR3350230
ERR352847
ERR1528273
ERR854926
ERR3325871
SRR5827339
ERR3325629
ERR355924
ERR449535
ERR439342
SRR3360921
ERR3325761
ERR349932
ERR388468
SRR2736233
DRR124698
SRR8088172
SRR2736104
SRR3360747
SRR3361160
SRR1661274
SRR3343588
DRR124884
ERR049073
ERR3325844
ERR234436
ERR3325920
ERR3325405
SRR3349825
ERR363596
SRR3360866
ERR855071
ERR363582
ERR1680316
SRR3360287
ERR3325550
ERR349962
SRR3361114
ERR2172352
SRR7226396
ERR352747
ERR3325336
ERR3325729
ERR191765
SRR5235392
ERR1514812
SRR3350126
SRR2736260
SRR3360787
ERR3325532
ERR1528223
ERR1602795
ERR1555185
ERR1067843
ERR3325471
ERR502231
ERR3623451
SRR1661291
ERR1560901
ERR1143688
ERR855188
ERR1514822
SRR3357112
SRR5827104
SRR3350006
SRR3357130
SRR3360809
SRR5827171
ERR029261
SRR1661302
ERR3325295
SRR1661206
ERR1528150
ERR1514723
SRR3361287
ERR3325353
ERR855143
ERR363651
SRR3360690
SRR3349569
SRR8079798
SRR3349666
SRR5827332
ERR191816
SRR3360966
ERR3326039
SRR2736241
SRR3350161
SRR5827201
SRR2736306
SRR3361147
SRR3360609
ERR223623
SRR5827214
ERR855318
ERR449534
ERR1469599
SRR5827321
ERR502233
SRR5827178
SRR5801876
SRR5827230
ERR3325477
ERR3623486
SRR3349336
ERR3325773
ERR1555164
ERR1680310
SRR3361244
ERR3623411
SRR5827410
ERR854918
SRR3350170
SRR3349221
ERR855276
ERR855370
SRR3360316
ERR1528245
SRR8079820
SRR3350004
ERR3623191
ERR1560805
ERR3325769
SRR1661293
SRR3349674
ERR049039
ERR3325589
ERR3325242
SRR3361300
SRR3360654
ERR3325855
ERR1143657
ERR1143695
SRR3361283
ERR1549731
SRR1661288
ERR1067734
SRR3360352
ERR1555244
ERR855263
ERR352833
ERR855317
ERR1469591
SRR3343494
ERR1602761
ERR3325479
ERR049026
ERR3325429
ERR350040
SRR3361258
ERR3325792
SRR3349920
SRR3357131
SRR3360766
SRR3349178
SRR1661225
ERR350059
SRR3361250
ERR363631
ERR349923
SRR3349290
ERR1528148
ERR1082256
SRR2736211
SRR3349233
ERR439296
ERR3326015
SRR5827141
ERR1469741
ERR191757
ERR449490
SRR7534685
ERR3325706
ERR3325902
ERR350073
ERR191785
ERR1067813
ERR3623448
SRR3350233
DRR124757
ERR1602747
ERR1514756
SRR8079913
ERR3623208
ERR3325733
SRR3357197
SRR3361352
SRR3360290
ERR1560855
SRR3350267
SRR3357278
ERR1560863
SRR2736218
ERR1528239
ERR1560788
ERR350060
ERR855374
SRR5827243
ERR779758
SRR3361326
ERR3325869
ERR1469731
ERR1528242
SRR969340
SRR3349582
DRR124783
ERR1514793
ERR1680296
SRR3360299
ERR223658
ERR363617
ERR855049
ERR3325426
ERR234479
ERR2172305
ERR3325661
ERR026597
SRR3361302
ERR3325229
ERR3325335
ERR3325652
ERR3623211
ERR3325500
ERR222936
ERR3325457
ERR1469699
SRR7401670
ERR191768
SRR3349173
ERR1469723
ERR956669
ERR234431
SRR3360907
SRR3349198
ERR3325395
SRR5827041
ERR352738
ERR3325235
ERR1602776
ERR1560860
ERR049076
ERR363670
ERR855389
ERR049068
ERR191753
ERR1549706
ERR1528154
DRR124791
SRR3361171
SRR3349146
ERR3325891
ERR234465
SRR3349677
SRR3357275
ERR1514779
ERR350004
ERR1143663
ERR049006
SRR3360951
SRR3357287
SRR1661227
ERR449487
ERR855373
ERR2133899
ERR234484
ERR976960
SRR3349140
SRR8079757
ERR855104
SRR3349919
SRR2736191
SRR5235206
ERR779802
SRR5827036
ERR855293
ERR349981
SRR3349309
ERR3325574
ERR855328
SRR3350141
ERR049052
ERR048998
SRR3360818
ERR349963
ERR1469738
ERR1143672
ERR1469641
ERR3325836
ERR502228
ERR3325231
SRR3349657
ERR3623447
SRR3349703
SRR1661242
ERR3326092
ERR1560793
SRR5990353
SRR3357015
ERR1602793
ERR502202
SRR8079889
SRR3360971
SRR3360332
SRR3343535
ERR1067771
ERR2133986
DRR124823
SRR5827341
SRR3360325
ERR3325549
ERR854956
ERR349913
ERR1082166
ERR1514727
ERR502217
ERR363583
SRR5827395
ERR449474
ERR855086
SRR5827153
SRR5198562
SRR3361322
ERR1560817
SRR7226409
SRR3349811
SRR3360874
SRR2736253
ERR3623432
ERR855369
ERR1602791
SRR3350253
SRR2736164
ERR1560846
SRR5827020
SRR3360771
ERR3325962
ERR3325812
ERR049029
ERR350011
ERR855211
SRR8079942
ERR3325255
ERR1549762
ERR352767
ERR1143694
ERR1469588
ERR3623133
SRR7401677
ERR3623381
SRR3343653
SRR3343598
ERR3325249
ERR223683
ERR3623383
SRR5827168
SRR5801836
ERR3326007
ERR3325666
DRR117952
SRR3349601
SRR8079739
ERR2172342
ERR449575
SRR3360341
SRR3350120
SRR3349137
SRR5827147
ERR1549742
SRR1661244
ERR3325590
ERR1549712
ERR1560833
SRR3361121
ERR3325935
ERR1514680
ERR855303
ERR1602778
SRR5827312
ERR3326133
SRR3360633
SRR3343563
ERR2133935
ERR3623481
SRR5827314
ERR1560896
SRR5827297
ERR3623467
SRR3357077
SRR3349952
SRR3360691
SRR5827030
ERR439363
SRR2736221
SRR5235381
ERR3623433
ERR439373
SRR3360889
ERR3325435
ERR1528180
SRR1661266
SRR2736202
ERR3325929
ERR1448255
ERR855045
SRR3360658
ERR3325204
ERR029242
SRR1661255
ERR3325529
SRR5827379
SRR3349171
SRR3349981
SRR3357271
SRR3349166
ERR2172291
ERR449475
ERR3325720
ERR1549760
ERR439360
ERR855327
ERR3325539
ERR1067764
ERR3325740
ERR3325688
ERR3325790
ERR3325990
ERR1067820
DRR124878
ERR1469729
ERR388411
SRR3360974
ERR1514726
ERR349974
ERR439324
SRR3360923
ERR191782
ERR2172334
ERR1528217
SRR8088161
SRR3361113
SRR2736282
ERR349960
SRR2736237
SRR8079935
ERR3326109
SRR2736135
DRR124734
ERR3623483
ERR3326061
SRR3349324
ERR1514829
ERR855003
SRR2736117
SRR3360844
SRR5827319
ERR3325432
ERR3325863
SRR3357268
SRR5827266
DRR124810
SRR3349692
ERR3623435
ERR3325514
SRR3343604
DRR124793
ERR2172349
SRR3360937
SRR5827126
ERR3325580
ERR855083
SRR3361151
SRR7226383
ERR1560810
ERR1469683
SRR2736283
ERR350009
ERR3623192
ERR1528272
ERR1514757
ERR2172292
ERR855164
ERR1549745
ERR855273
ERR449578
ERR1143708
SRR3357352
SRR3343514
ERR350025
ERR3325639
DRR124702
SRR3343560
SRR2736229
SRR8079908
ERR026607
ERR855077
ERR363621
SRR3361314
ERR1514755
SRR8079878
ERR1514708
ERR1469715
DRR129095
ERR439292
SRR3343618
SRR3360644
DRR124764
ERR1469619
SRR7401683
SRR2736125
SRR1661156
ERR1067765
ERR855371
ERR1549719
ERR1082258
ERR1514833
ERR363648
ERR3325721
SRR3361240
SRR969045
SRR5827049
ERR352843
ERR1514765
ERR388301
ERR1560880
SRR2736097
SRR8079832
ERR049057
ERR352676
ERR3325422
SRR3361075
SRR8079797
ERR223654
ERR3326043
ERR3325420
ERR1469615
ERR3325243
ERR855107
ERR1528286
SRR7226389
ERR1549685
SRR3357173
ERR3623236
ERR191795
SRR3361227
ERR449525
ERR1143664
ERR234492
SRR3349277
ERR3325467
ERR1560874
SRR3360705
SRR3357035
ERR3623170
ERR3623213
ERR350016
ERR855316
ERR976926
SRR3349610
SRR1661195
SRR3357247
ERR855068
ERR3325837
SRR8079879
SRR2736106
SRR3349619
ERR1514764
SRR3361284
ERR1680305
ERR956678
ERR3325544
ERR502177
DRR124813
ERR049020
SRR3357018
ERR3623155
ERR1555186
ERR3623363
ERR191770
SRR5801863
DRR124737
ERR349899
SRR3350088
SRR3361279
SRR3360989
SRR5827195
ERR439359
ERR855122
SRR7401674
ERR1514721
SRR5198674
ERR3325364
SRR3349192
ERR971376
DRR129097
ERR3325714
ERR855319
ERR3325326
ERR855064
ERR3325411
SRR3360865
ERR1528189
SRR3349923
ERR3325570
ERR223672
SRR5198488
ERR350010
ERR049002
SRR5801829
ERR439285
ERR3325635
ERR3325398
SRR5827162
ERR855322
SRR1661211
SRR2736295
SRR3361296
SRR5827113
ERR3325212
ERR026593
SRR5827064
SRR8079856
ERR3325813
SRR5827342
ERR3325648
SRR8457069
SRR3350273
ERR350056
ERR1067760
ERR3325606
SRR3360323
ERR234383
SRR3349231
ERR2133947
ERR2172303
ERR1514752
SRR3350183
SRR5827244
ERR2172318
ERR234411
ERR1555162
ERR1143662
SRR5827298
SRR3361344
SRR3350281
ERR234463
ERR223681
ERR3325874
SRR8079934
DRR124771
ERR854887
ERR3325535
ERR854911
ERR1514691
ERR502223
SRR2736232
ERR502216
ERR2172285
ERR2172259
SRR3349244
ERR2133959
ERR855161
ERR029256
ERR1560891
ERR3325344
ERR1143661
SRR3343590
ERR349961
ERR1555158
DRR124775
SRR3360820
DRR124872
ERR3325358
ERR855088
ERR3325961
SRR3360355
SRR8079758
ERR3325977
SRR5990454
SRR2736150
ERR350054
SRR3349831
ERR3325376
ERR855351
SRR3349852
ERR3325370
SRR3360613
ERR1143690
SRR8079909
ERR3623224
SRR3349868
SRR5827331
SRR3360929
ERR2133941
ERR363636
ERR350068
ERR1528328
DRR124722
SRR3357263
SRR3349235
ERR1560827
ERR352811
SRR3349288
SRR5801848
ERR1528315
ERR3325877
DRR124798
ERR3623416
ERR1528140
ERR1469653
SRR5827305
DRR117994
SRR3349585
ERR3325881
ERR4198170
SRR5827135
SRR3350135
ERR352720
SRR3360906
ERR3623218
ERR3325753
SRR3343574
SRR3357030
ERR352827
SRR1661315
ERR1560808
SRR5827182
SRR5235186
ERR3325779
SRR3349818
DRR124781
SRR2736094
SRR3343648
ERR855350
ERR1560815
ERR3325292
ERR1549769
ERR3325300
ERR854941
ERR855118
SRR5827271
SRR5801805
SRR3349194
ERR1680299
SRR3360878
SRR3349215
ERR439316
SRR3349664
SRR969338
SRR3349142
SRR3360857
ERR3325694
SRR3350223
ERR1549695
ERR502185
SRR3350106
ERR3325695
ERR234457
SRR3343666
ERR1549740
ERR234506
SRR3349947
ERR3325332
DRR124706
SRR3349303
ERR3325634
ERR1602767
ERR855194
SRR3357150
ERR3325804
ERR3326025
ERR3325192
ERR3325392
ERR1469587
ERR3623457
ERR363659
SRR3360838
SRR8079738
ERR349912
SRR3357256
SRR3349927
ERR1602746
ERR3325527
ERR1555168
SRR3360693
ERR1555181
SRR3349307
ERR3325586
ERR222906
ERR855219
ERR1514707
ERR855406
SRR3349913
ERR1549748
ERR502201
ERR1469632
SRR5827142
ERR855113
SRR5827377
DRR124726
DRR124715
ERR352788
SRR3361218
SRR3361141
ERR3325296
DRR124852
ERR234437
ERR3623453
SRR3349529
ERR956682
ERR363666
SRR3360668
ERR3325265
SRR8079872
SRR3360680
SRR3360721
SRR2736200
ERR1514673
ERR3623358
ERR449472
SRR5827082
SRR2736192
ERR1469696
SRR3349202
ERR1549732
ERR449501
ERR3326049
SRR5827092
SRR3357191
SRR5827058
ERR1514823
ERR349914
SRR5198530
SRR3349346
ERR855028
ERR363652
ERR449583
ERR363665
ERR3325345
SRR5827031
ERR2172346
ERR855383
ERR352823
DRR124858
ERR3325522
ERR1528215
SRR2736222
SRR5827094
ERR049023
ERR2172312
ERR3325254
ERR855301
ERR049053
ERR1528284
ERR3325474
ERR191746
ERR234407
ERR1528204
ERR485167
SRR3360943
ERR1549792
ERR352837
ERR3325386
SRR2736123
SRR969344
SRR3360718
SRR3361120
ERR3326099
ERR191732
SRR5827279
ERR191819
SRR5827263
SRR3350217
SRR3361179
ERR3325791
ERR3325771
ERR026589
SRR3360830
SRR2736143
SRR2736093
ERR234409
ERR3325360
SRR3360993
SRR5801881
ERR3325402
ERR029255
ERR1528276
ERR1602780
SRR3361205
ERR191733
ERR222905
SRR3349995
ERR049000
SRR5827406
ERR855007
ERR1528307
DRR124851
SRR3350243
ERR349910
SRR5801819
ERR3326020
DRR124697
SRR5801842
ERR3326136
ERR3325410
SRR388770
SRR3349875
ERR049042
ERR3623130
ERR449577
SRR3349896
ERR191798
ERR191820
SRR3361155
ERR1560844
ERR029247
ERR3325232
ERR1514733
ERR449494
SRR3357304
SRR3343664
SRR5827172
SRR3350111
ERR1555204
ERR449573
ERR3325616
SRR5827187
ERR352692
ERR854951
ERR449504
ERR855000
ERR3325551
SRR3349961
ERR363577
SRR1661181
DRR124883
ERR855041
ERR1549710
SRR5827240
SRR2736145
SRR5827258
SRR3349670
ERR3325581
SRR3361268
ERR191780
DRR124843
SRR3349925
SRR5827101
SRR3360676
SRR8079925
SRR2736258
ERR363664
ERR3623134
SRR3349813
SRR3361280
ERR1528152
ERR1514702
DRR124885
ERR049032
SRR3361002
SRR8079828
SRR4048838
ERR3325908
ERR1528237
SRR5801837
SRR5801873
DRR124774
ERR854876
ERR3623174
SRR1661189
SRR3349531
ERR449553
SRR5801811
ERR775154
DRR124758
ERR3325940
ERR855257
SRR3360659
SRR3360738
SRR3360622
ERR854929
ERR3325710
ERR976915
ERR349933
SRR3360689
ERR352829
SRR3343646
ERR049048
ERR3623151
SRR3349873
ERR1067726
ERR3623351
ERR2172336
ERR1469646
SRR3349894
SRR2736296
SRR3360656
ERR029273
ERR3325488
ERR1067735
SRR3343510
ERR352728
ERR3326046
SRR3349680
ERR350063
ERR191766
ERR3623189
SRR5827197
SRR3349269
SRR3350132
ERR350021
ERR1514688
SRR3361101
ERR3325774
ERR1082161
SRR8079927
ERR234432
ERR191748
ERR855181
SRR8088101
ERR3325750
ERR1602759
ERR2172308
SRR3357040
ERR1528195
SRR2736220
SRR3357185
ERR855025
DRR124799
ERR779765
ERR3325487
SRR3360711
ERR1514678
ERR3325189
SRR3349143
SRR3343635
SRR1661228
ERR363663
SRR5827318
ERR049051
SRR3360870
SRR3350257
ERR1560837
ERR855123
DRR124868
ERR3623482
ERR775150
SRR3360939
ERR855338
SRR5827269
SRR3349226
SRR7226385
SRR3361100
SRR3349587
ERR1560866
SRR2736109
SRR3349888
ERR3325515
ERR855307
ERR3325373
SRR3343580
SRR3343553
ERR3325256
DRR124838
SRR5827089
ERR1528266
ERR3325261
ERR1560853
ERR3325669
ERR1471127
ERR350069
ERR3325734
SRR3349293
ERR1560795
DRR117969
SRR2736285
ERR350028
ERR439331
ERR1067728
SRR3361173
ERR3325952
ERR1528269
SRR3343640
ERR3325436
ERR3325825
ERR3325775
ERR854894
ERR1514676
DRR124756
SRR3361299
ERR3325900
ERR3325401
ERR855266
SRR3361317
ERR1528193
ERR1514821
SRR3350098
ERR3325991
SRR3350219
ERR223655
SRR3349234
SRR3360663
SRR3349881
SRR5827138
ERR3325748
ERR3325443
SRR5801817
SRR3350087
ERR854953
ERR191813
ERR2172353
ERR439343
ERR449541
SRR3343650
ERR1471136
ERR439301
ERR223605
ERR1555180
SRR969343
SRR3361105
ERR3325270
SRR3349580
SRR3349590
SRR3360826
SRR3343655
SRR5801810
ERR3326093
SRR3349594
DRR124830
ERR855423
SRR3349708
ERR3325301
SRR3360734
ERR1560825
SRR8079877
ERR349917
ERR349952
SRR3357022
ERR1469708
ERR449489
SRR3360702
ERR449528
ERR3325221
DRR117964
SRR1661250
ERR223647
SRR5827275
SRR3361233
ERR1549686
SRR5801843
SRR3360725
SRR3350262
SRR5827272
ERR1469732
ERR349897
SRR3349319
ERR049017
SRR2736100
SRR2736183
ERR1555205
SRR3343513
SRR3360334
ERR1602779
SRR3360914
SRR3350207
SRR3361223
ERR971379
SRR3361269
SRR3349939
ERR352716
ERR855099
SRR5827316
SRR3343596
SRR3349193
ERR1560822
ERR1514679
ERR3326065
SRR3361123
ERR855243
ERR191759
ERR449511
ERR3325926
SRR5827111
ERR1549766
ERR1514827
ERR3325348
ERR1469747
ERR3623367
ERR029240
SRR5827050
ERR1469720
ERR1469698
ERR449532
SRR3350104
SRR5827144
SRR3360292
ERR352781
SRR3361219
SRR8079932
ERR350039
SRR3361161
ERR3623434
ERR855349
ERR349925
ERR3325656
SRR3360982
ERR1602752
ERR779820
SRR3349190
ERR855228
ERR1469663
SRR3343557
ERR449572
ERR3325591
SRR5827369
ERR854903
ERR1549751
ERR049070
ERR976955
ERR3325934
SRR3349612
ERR1514815
ERR2133898
SRR955973
ERR502225
SRR3360917
ERR855357
SRR1661272
ERR3325873
ERR1514704
ERR855043
DRR124773
SRR8079725
SRR969351
DRR129101
SRR5827129
SRR3361342
ERR3325359
ERR2172325
ERR855300
SRR3349561
SRR3360994
ERR1528156
SRR3349724
ERR234396
ERR855260
ERR855306
SRR5827236
ERR3325228
SRR3349228
DRR124688
ERR350015
SRR3357313
ERR352801
SRR3349341
ERR855167
SRR4048862
SRR5827317
SRR8079827
ERR029249
SRR5801858
ERR2133940
ERR3325907
ERR3326029
ERR1528322
ERR352841
ERR1560792
SRR3350196
ERR449557
ERR234476
SRR3360933
ERR3325445
ERR234467
SRR3357190
SRR2736161
SRR5827353
SRR7226392
SRR3343605
ERR350070
ERR1560909
ERR3325433
ERR449497
SRR3343620
SRR3349523
ERR350052
ERR855294
ERR1549767
SRR3349929
SRR2736234
SRR5827386
ERR1514735
SRR5235210
ERR3325559
ERR1514729
SRR3361273
ERR1528130
SRR3350226
SRR5827024
SRR5827080
ERR1560818
SRR3357331
SRR8079918
SRR3357039
ERR3623206
ERR854961
SRR5827304
ERR855410
ERR223615
SRR3361252
SRR3350175
SRR4011631
ERR449552
ERR449576
DRR124869
SRR5235241
SRR5827061
SRR8079885
ERR3325337
SRR5827183
ERR1528135
SRR8079716
ERR1528300
SRR3349572
SRR8079825
ERR854930
ERR1471122
DRR117985
SRR3343475
DRR117954
ERR854936
SRR3350190
SRR3360900
DRR124765
ERR352666
ERR1143676
SRR5827102
ERR855311
ERR855176
SRR3349521
ERR3325190
SRR3349979
ERR3325925
SRR3350117
ERR1549696
ERR956690
ERR352799
ERR349986
ERR3325469
ERR3623197
ERR3325557
SRR5827265
SRR3343525
DRR124856
DRR129088
ERR1514791
SRR1661162
ERR3325430
ERR3325354
SRR3360922
ERR3325722
SRR3343622
ERR1528181
ERR223659
SRR4011649
SRR3357261
SRR3349606
ERR855415
ERR352682
SRR3349623
SRR5827389
SRR3349718
SRR3349535
SRR3361293
ERR3325998
SRR3349578
SRR5235242
SRR3349292
SRR3349928
SRR2736128
SRR2736301
ERR2172258
SRR5801835
SRR5827176
ERR2172343
ERR855256
ERR1602762
ERR1602748
ERR223633
SRR5827411
SRR5827165
ERR1143675
ERR855375
ERR855035
ERR3325933
ERR855258
ERR854979
SRR3349727
SRR2736137
SRR3360310
DRR124832
SRR969353
SRR3360912
ERR349940
ERR191731
SRR3343633
SRR3361327
ERR1143710
SRR5827354
SRR5827048
SRR2736286
ERR1528297
SRR3343499
DRR124750
ERR1469669
ERR502214
ERR234451
SRR3350105
SRR3357249
SRR3360712
ERR026594
ERR3325320
ERR855089
SRR1661196
SRR3349858
ERR1602758
ERR1549716
SRR5801824
ERR1680315
ERR976917
ERR855238
ERR1514825
SRR8079886
DRR124841
SRR8079814
ERR3325751
ERR855094
SRR8079919
SRR3349820
ERR363639
ERR855274
SRR5801827
SRR3360952
ERR1528132
ERR3325452
SRR5827119
SRR7226405
SRR5801845
SRR3360977
ERR3325478
SRR3350109
ERR854955
DRR124800
ERR855157
SRR5827173
SRR3350091
SRR1661177
SRR3349697
SRR5827255
SRR3349716
ERR350030
SRR7226386
SRR3360909
ERR1514706
SRR3349672
ERR775153
ERR1560862
ERR1469713
ERR855084
ERR3326036
SRR3360303
SRR3357137
ERR2133967
SRR3357176
SRR3357026
SRR3361245
SRR8079766
ERR502235
SRR5827022
ERR449492
ERR029269
SRR3357252
SRR3349291
SRR1661213
ERR223669
ERR3325451
ERR2133980
ERR1528334
ERR191787
SRR1661240
SRR3357164
DRR124882
DRR124738
ERR3325577
ERR1528194
ERR3325503
SRR8457066
SRR3357182
DRR124880
ERR363608
SRR8457067
ERR352734
SRR3360958
ERR502221
SRR3361011
SRR7226378
ERR3623441
ERR1469666
DRR117973
ERR855214
SRR3360336
SRR3357075
ERR3326131
ERR1528186
ERR191779
SRR8079896
SRR7534705
SRR8079815
ERR854921
DRR124863
ERR855140
SRR3343495
ERR855066
ERR855012
SRR3361333
ERR2133975
SRR3349824
ERR352792
ERR350020
DRR124888
ERR234488
SRR3349298
ERR439311
SRR3357258
ERR049046
DRR124699
ERR1680297
ERR3326108
ERR3325662
SRR3343503
ERR1528171
ERR1549717
SRR3343572
ERR976962
ERR223603
ERR349904
ERR049014
SRR5235365
ERR449568
ERR3623136
ERR779828
ERR3623180
ERR976965
ERR352674
SRR3360312
ERR3325663
ERR352730
SRR3361140
ERR1528126
ERR234448
ERR3325621
ERR1560877
ERR3623443
ERR352807
ERR350074
SRR3349679
SRR8079854
SRR3350247
SRR5827352
ERR3325603
SRR2736243
ERR855295
SRR5827362
ERR222927
ERR854982
SRR3349862
ERR3623166
SRR8079888
ERR3623418
ERR3325909
ERR3325499
ERR3326026
ERR3325245
SRR3349545
SRR3350172
ERR3326103
DRR124731
DRR117980
ERR502197
ERR3325271
ERR2133913
SRR3349655
ERR3326059
SRR3349524
ERR855141
SRR5827388
SRR5827143
ERR1549714
SRR5827323
SRR3361025
ERR363594
ERR3325378
SRR2736099
ERR1514808
ERR1549783
SRR3357202
SRR3343647
SRR5827391
SRR3357187
ERR502205
ERR1602772
ERR363584
ERR349977
SRR3361056
ERR3326024
ERR855029
ERR2133911
SRR969345
ERR1560784
ERR222933
ERR1471146
ERR1602751
ERR1469655
ERR1514774
DRR124785
ERR1528209
ERR1680313
ERR3326134
DRR124725
DRR124891
SRR5827311
SRR7226414
SRR3360972
SRR2736170
ERR3325213
ERR349908
SRR5827134
ERR1555238
ERR3325809
ERR3623188
SRR3343657
ERR1560892
SRR3360673
SRR4048843
ERR3623187
ERR1528222
ERR3325880
ERR191760
ERR1143707
ERR191794
ERR1514772
ERR3325321
ERR363660
ERR1549687
SRR8079726
SRR7226393
SRR5827155
SRR7534690
ERR3623203
SRR3349618
SRR3361243
SRR3357133
SRR3350122
ERR1067722
ERR3325805
SRR5827237
ERR349951
ERR855195
SRR3349565
ERR3623209
ERR026605
SRR3361256
SRR3343603
ERR1555227
ERR1528153
ERR3326033
SRR2736271
ERR3325709
ERR2133924
ERR3325484
DRR124857
DRR124837
SRR3349819
ERR1528252
SRR3349849
ERR223624
ERR2172289
ERR854881
SRR3343644
ERR1469761
ERR3325194
SRR5827249
ERR2172278
SRR3360845
SRR3349555
ERR3325450
ERR3326117
ERR976912
SRR3349625
SRR3360877
SRR2736277
SRR3350133
SRR969346
ERR1549730
ERR855160
SRR3343549
DRR117993
ERR048995
ERR363614
SRR1661165
SRR3360350
ERR1067732
SRR5827256
ERR1469681
SRR5827159
ERR3623440
ERR3325997
ERR855114
SRR8079881
SRR3360975
ERR234433
ERR485168
SRR3357080
ERR1514789
SRR3349994
ERR223607
ERR1528167
SRR3360769
ERR976922
ERR3326030
ERR3325698
ERR3325679
SRR3350103
ERR854885
DRR124778
ERR3325571
SRR3361282
SRR3361108
ERR234400
ERR855148
SRR3360754
ERR1514805
ERR976902
SRR8079769
ERR3325222
SRR3349832
SRR3361355
SRR8079801
SRR3360296
ERR1560919
ERR1469684
SRR3349667
ERR1067724
ERR350033
SRR3350005
ERR976942
SRR2736134
DRR124797
SRR3350001
ERR855055
ERR3623129
DRR124717
SRR5827200
DRR129096
ERR352664
SRR3349640
ERR775149
ERR352680
SRR3360745
ERR026600
ERR363626
SRR3360986
ERR3325293
ERR855047
ERR3325195
SRR3349918
ERR855128
SRR3357259
ERR855059
SRR3343518
ERR3325534
SRR2736230
SRR3349584
ERR191810
SRR3361335
ERR439348
SRR3349216
ERR049035
ERR026592
SRR3349890
ERR3325377
ERR234478
ERR363612
ERR3325379
SRR5990456
ERR234424
ERR363613
ERR449590
SRR3360879
SRR4011644
ERR1469595
SRR3360614
SRR5827397
SRR3349699
ERR363646
ERR1560783
ERR854923
ERR855196
ERR223621
DRR124854
ERR3623222
SRR1661253
SRR8079806
ERR1067738
ERR1528234
SRR3350177
SRR3349935
SRR8079912
ERR1560845
ERR3623489
ERR855324
ERR234399
SRR8079849
SRR2736121
ERR3623127
ERR3325627
ERR1555231
DRR117984
ERR222897
SRR3343477
ERR1471123
ERR3325418
ERR3623460
ERR854906
ERR855360
SRR3349649
DRR124743
ERR1555240
SRR3349554
SRR8079753
ERR1680304
ERR3325463
ERR3325313
ERR449467
ERR1528142
ERR2172262
ERR1469584
ERR449486
SRR3349717
SRR3349187
SRR3350101
ERR1528324
ERR3623413
ERR3623360
ERR3325599
ERR3325879
ERR352751
ERR854945
SRR5827202
ERR3325408
ERR363604
SRR3349145
ERR3325612
SRR3360950
ERR3325897
ERR3623365
ERR1560903
ERR234444
ERR3325327
ERR855275
ERR1555166
ERR363605
ERR3325494
ERR1602744
ERR2133943
SRR3343582
ERR349893
ERR854914
SRR3343551
SRR5827043
ERR3325315
ERR2172279
SRR8079914
ERR855129
ERR854990
ERR2172313
SRR3361070
SRR3349251
ERR352741
SRR1661218
SRR3349168
ERR349969
ERR1469693
SRR3360311
ERR223653
SRR3361264
ERR3325524
ERR855067
SRR2736215
SRR3360343
SRR8079729
ERR1469583
ERR855139
SRR3357344
ERR3325939
ERR3325493
SRR1661285
ERR449531
SRR5235317
ERR351670
ERR1514736
ERR2133931
ERR855146
ERR3325217
ERR3623454
ERR1514685
SRR3361238
SRR3360911
ERR350005
ERR191738
ERR439315
ERR3325715
SRR5827118
ERR855178
ERR855330
ERR1143667
ERR1528332
SRR3343536
ERR1143704
ERR1528196
ERR2172316
SRR3360632
SRR5990483
SRR4048856
ERR349982
ERR363643
SRR3350268
DRR124803
ERR1514705
SRR3349658
DRR124879
SRR3360741
ERR3325671
SRR5235388
SRR5801832
ERR854996
ERR2172294
ERR449491
ERR3325846
ERR1560927
ERR222899
SRR7226381
SRR5801885
ERR1621700
ERR3623421
SRR5235369
ERR855226
SRR3357356
SRR3361338
ERR3325442
SRR3357151
ERR439323
ERR352690
ERR1528213
ERR3325924
DRR124776
ERR1549699
ERR1549791
SRR5198538
ERR223608
ERR363576
ERR855279
ERR855239
SRR5827180
ERR502220
SRR3350186
SRR3343546
ERR1514780
SRR3349982
ERR3325822
ERR3325304
ERR191751
ERR1143684
ERR350047
SRR3350252
SRR3349949
SRR5235368
ERR1555232
DRR124873
ERR1549725
ERR1560900
ERR223682
SRR5801850
ERR3325620
SRR3360306
ERR1471124
ERR3623138
ERR3325878
ERR1555207
ERR234417
DRR124741
SRR3343593
SRR3343517
SRR5827033
SRR3357147
SRR3349566
ERR1555173
SRR2736291
SRR3361098
ERR349985
ERR234428
ERR1555249
ERR1555191
SRR5827251
SRR1661322
ERR3326052
ERR1469724
SRR5801818
SRR3349301
ERR3326102
ERR3326095
SRR4011636
SRR3343497
SRR3349204
ERR855412
ERR1528290
ERR049034
ERR3325983
SRR2736129
SRR3360624
ERR1555167
SRR3349814
SRR3349857
ERR3325914
ERR350057
SRR3349985
ERR3623164
ERR352745
ERR349935
SRR3349933
SRR5235319
ERR3325475
SRR8079863
ERR855202
ERR502196
SRR3349528
ERR349926
DRR124695
ERR855027
ERR1602764
SRR5235260
SRR3361257
SRR3349626
SRR3360961
ERR223620
ERR3325650
ERR854970
ERR855136
SRR3349843
SRR5827299
ERR3325512
SRR3343534
DRR124753
SRR3360618
SRR5990375
ERR1469739
ERR854901
ERR191747
ERR234443
SRR3349280
SRR3350100
SRR3349874
SRR3349990
SRR3360612
SRR3343616
SRR3361131
ERR1528166
SRR3360645
SRR3349647
ERR3623385
ERR2172341
ERR1514731
SRR5827021
SRR3343485
ERR855204
SRR3349539
SRR3343630
ERR3325349
ERR3325427
SRR8079931
ERR3325772
SRR8079894
ERR855362
SRR3361249
ERR350023
ERR1514674
SRR3357011
ERR1469621
SRR3350146
SRR5827228
ERR3325513
SRR3350125
DRR124719
SRR3343506
ERR349887
SRR3343651
ERR449466
ERR223613
ERR854974
ERR029267
ERR234486
ERR1143702
ERR1469620
SRR7534683
ERR223636
SRR3350174
ERR855013
SRR2736265
ERR3325713
ERR1528258
ERR502208
ERR1143692
ERR449509
ERR2133933
DRR124804
ERR1528313
ERR3623143
SRR1661241
SRR1661307
SRR3350198
SRR8079722
ERR855050
SRR5827344
ERR352726
SRR1661303
SRR5827225
DRR117988
ERR1560801
ERR388469
SRR8079904
ERR049060
ERR3325637
ERR1469635
ERR3325216
SRR3349712
ERR3325250
SRR8079745
DRR117976
SRR3360885
ERR3325862
DRR124875
ERR855170
DRR124847
SRR3343537
ERR854890
SRR3360998
SRR8079817
SRR3361226
SRR4011643
ERR3325923
ERR855249
SRR1661192
ERR3325975
SRR3357274
SRR3361169
ERR234494
ERR502232
ERR1528301
SRR7226412
ERR350007
SRR3361295
ERR3623230
ERR2133979
ERR350012
ERR3325819
SRR3350113
ERR3325797
SRR3360683
ERR3325701
ERR1528226
SRR3357145
ERR3325305
SRR3360692
SRR5827366
ERR234398
SRR1661259
ERR1528251
ERR3325268
SRR3361259
SRR3349924
SRR2736224
SRR5827219
ERR3623430
SRR3360695
SRR5827368
SRR3349977
ERR3326118
DRR124892
ERR1469672
SRR3357260
SRR3361162
ERR191803
SRR3360353
SRR7226418
ERR2133961
SRR3349861
ERR1528310
ERR223667
SRR3361290
ERR2133922
ERR855315
ERR3325260
ERR3325892
DRR124825
SRR3360686
ERR352805
SRR3343515
SRR5990473
SRR1661309
SRR1661243
ERR449560
ERR855126
ERR234453
SRR5827333
SRR3349871
ERR3326006
SRR5801871
SRR3349892
ERR3325918
ERR3326063
ERR1549737
ERR2172350
ERR3325653
SRR7226400
SRR3343554
SRR3349299
ERR222911
SRR2736154
ERR855093
ERR1143668
ERR855408
SRR5198585
ERR1555197
ERR1528247
ERR449483
ERR1469561
SRR5827307
ERR855393
SRR3350179
SRR1661305
ERR1602771
SRR1661183
SRR8079748
ERR3623450
SRR3360710
SRR3357160
ERR049036
ERR234452
ERR855203
ERR2133958
DRR124735
SRR3349520
ERR222902
SRR5801806
ERR1602790
ERR854917
SRR3349250
ERR234410
SRR1661318
ERR1528325
SRR3349598
ERR3325272
SRR3343577
SRR3350011
ERR3325520
SRR5827045
SRR8079845
SRR3349335
SRR3343571
ERR3325355
ERR3325540
ERR854954
SRR3349686
SRR5827358
SRR5827034
SRR3361003
ERR855192
SRR1661254
ERR3623476
ERR854993
ERR1143689
ERR956671
ERR2133951
ERR3325198
ERR3325883
SRR2736144
ERR855159
DRR117971
SRR1661174
SRR3350234
ERR363640
SRR3349308
ERR1469594
SRR2736163
ERR855426
ERR3325801
ERR1560935
ERR502178
ERR3326130
ERR2133966
SRR3360670
ERR352743
SRR3357094
SRR3349951
ERR223665
SRR3349972
SRR3343600
SRR5801883
ERR363615
SRR3361111
ERR439320
ERR234491
ERR352809
SRR3361167
SRR5827372
ERR349970
ERR349943
SRR3349639
SRR3361311
ERR855048
ERR363635
SRR5827378
DRR129094
ERR449517
DRR117961
ERR1469727
SRR3360967
ERR855151
ERR1560774
SRR5801890
ERR1549752
ERR1549715
ERR1469645
ERR439349
SRR5827174
ERR854946
SRR3350195
ERR855347
ERR2172326
SRR3349246
ERR049037
ERR1549726
ERR1560884
DRR117959
ERR855158
SRR3349707
ERR3325246
ERR2133985
DRR124736
ERR349921
SRR8079728
ERR3326037
ERR234419
ERR1560775
SRR3349909
SRR5198608
SRR5827326
SRR3357193
ERR855014
SRR3360634
ERR3325944
ERR191762
SRR5827136
ERR363668
SRR3349210
ERR3325374
SRR3360667
ERR234388
ERR223625
ERR049018
SRR3349181
ERR1528294
ERR775141
SRR3357244
ERR3325251
SRR8457072
SRR3349599
ERR3325388
SRR3349602
ERR855010
ERR2172301
ERR223611
SRR3343570
SRR3350256
DRR129087
ERR349891
SRR3360295
SRR5827267
SRR3349914
ERR363606
SRR3357098
ERR1514759
ERR1560918
ERR191745
ERR3325258
ERR855296
ERR3325913
DRR124772
ERR222920
ERR1555182
SRR2736126
SRR969349
ERR855234
ERR350065
SRR3350282
ERR3325525
ERR2172347
ERR1469744
ERR1469728
SRR3343544
ERR1528331
ERR1549781
SRR5827301
SRR3349256
ERR854950
SRR5827054
SRR3343583
DRR124853
ERR1549765
ERR855100
ERR363619
SRR2736262
ERR855269
ERR223686
SRR5827081
SRR3360996
ERR191789
ERR3326087
SRR1661202
ERR3325849
SRR3357200
ERR1528202
ERR3325562
ERR1514811
SRR3360335
ERR3325800
ERR352773
SRR8079719
SRR1661205
SRR3360871
SRR5801889
SRR3357149
ERR2133971
ERR3325979
ERR3325906
ERR2172351
ERR3325369
SRR3349921
SRR8079903
ERR855134
SRR3349328
ERR1549755
ERR3325282
ERR854893
SRR1661236
ERR3325310
ERR3325318
SRR8079742
ERR855106
SRR5827250
ERR363653
ERR1528168
SRR5801838
SRR3349593
ERR854902
ERR234440
ERR2172263
ERR976954
SRR3360289
DRR124692
SRR8329864
ERR3325726
ERR3325677
ERR3325641
SRR3361313
ERR1514832
SRR515980
SRR3360298
ERR1514699
SRR3360881
ERR1082253
ERR349954
SRR3343520
ERR363637
ERR1560797
ERR855242
ERR439286
ERR449500
ERR1549688
SRR3343589
ERR1528175
ERR352839
ERR3325281
ERR1514818
SRR3357074
SRR3360704
ERR3325893
DRR124865
ERR1602743
SRR3349247
ERR1528220
ERR1469751
ERR855002
SRR5801833
ERR3623175
SRR3349720
ERR855309
ERR352736
ERR2172322
ERR3623380
ERR222910
SRR5827254
ERR349927
ERR1528280
ERR855150
ERR1560906
SRR3349684
ERR1469623
ERR502191
ERR1560941
SRR1661207
SRR2736272
ERR855299
ERR449523
SRR3350206
DRR124792
SRR5827285
ERR223692
SRR5235370
ERR976925
ERR855414
SRR5827084
ERR222904
ERR3325838
SRR1661306
SRR3360992
ERR1549690
SRR2736201
SRR1661238
ERR854870
ERR1555156
SRR3349560
ERR855235
ERR1621698
ERR3325850
SRR8079883
SRR8079730
ERR3900348
ERR3325887
SRR3361044
ERR855076
ERR449586
SRR3350138
SRR8079873
ERR439302
SRR3357020
SRR3349912
ERR223617
ERR2172335
ERR3325203
ERR1469565
ERR1560922
ERR502176
ERR3325848
ERR502204
ERR049056
ERR3325380
SRR8079721
ERR029254
SRR5827216
SRR1661249
SRR5827203
SRR5827371
ERR3325333
ERR855409
ERR1560828
SRR5827278
ERR439294
ERR3326034
ERR1067823
SRR3349838
SRR8079746
SRR3350242
ERR449585
ERR854984
ERR3325936
ERR3325932
ERR3326106
ERR3325814
SRR3350178
SRR3349195
SRR3349675
ERR3325578
ERR1528207
SRR5827400
ERR1469609
ERR1528182
ERR439338
ERR3623419
ERR1528321
SRR3360859
ERR363578
SRR2736120
SRR3360724
SRR1661209
ERR1469679
ERR976964
DRR124727
ERR855251
ERR3325757
SRR3343581
SRR3360946
SRR7226387
DRR124815
ERR3325905
SRR1661210
SRR3361138
ERR1555174
ERR1469605
SRR2736267
ERR3326141
SRR5827046
ERR2133957
ERR1555189
SRR3349167
SRR3349562
ERR3325821
ERR234477
ERR1469670
SRR3349311
ERR1528143
ERR449526
SRR7401675
ERR449493
SRR3350218
DRR117974
SRR2736190
SRR1661235
ERR855102
ERR3325884
ERR3325352
SRR3360678
ERR3623376
ERR1469573
SRR3360716
ERR854975
SRR5827264
SRR3361230
ERR3325830
ERR1602763
SRR3360349
SRR5801846
SRR3343516
ERR3325986
SRR3349258
SRR3361134
SRR3350238
SRR3349700
ERR855308
ERR1469597
ERR855133
SRR3360942
ERR1471142
SRR8079859
ERR1528205
ERR3326077
ERR1469560
ERR1471141
SRR7226407
ERR855119
ERR502184
SRR3360637
SRR2736249
ERR1469576
SRR3349630
SRR3361286
SRR2736304
SRR3360872
SRR2736293
SRR3350000
SRR4011635
ERR1555233
DRR117963
ERR439356
SRR2736204
ERR855297
ERR1067855
ERR2172282
ERR3325409
SRR7401669
ERR1143698
SRR3361000
ERR3325665
SRR7226416
ERR1560794
ERR363622
SRR2736270
ERR234471
ERR1514828
ERR1560939
SRR3361217
ERR029250
SRR5827161
SRR5827337
DRR124742
ERR349898
ERR2172257
ERR3325866
SRR2736175
SRR1661273
SRR3360880
SRR3360882
ERR439362
ERR1469712
SRR3350274
SRR2736182
ERR049031
SRR3349711
ERR3325919
ERR1514712
ERR1469758
ERR779837
ERR3325561
ERR1143679
ERR485165
ERR855325
SRR5827281
ERR3325343
ERR3623186
ERR2133952
SRR5827056
ERR1560895
ERR029276
ERR1514788
SRR3361164
SRR8079922
SRR1661251
ERR3623198
ERR223626
SRR3357189
ERR1514816
ERR1528303
ERR349934
ERR3325236
ERR3325931
ERR1555198
ERR854892
ERR855247
SRR1661308
SRR3349185
ERR449482
ERR1469596
DRR117970
SRR3360736
ERR3325858
SRR1661296
SRR3343675
ERR1143682
SRR3350099
ERR191742
SRR5235320
ERR1528172
ERR3325785
SRR3349175
ERR049005
SRR5827211
SRR2736165
ERR1469748
SRR2736113
ERR855186
SRR3349261
SRR4011645
ERR3623379
SRR5827273
SRR2736132
SRR3360630
ERR3325681
SRR3349854
ERR222903
ERR3325658
ERR1549703
SRR5801865
SRR3360841
ERR1469592
SRR8079710
ERR1469710
ERR222919
SRR3357355
ERR234385
SRR3350181
ERR3325472
ERR388348
ERR3325428
SRR5827350
ERR388467
SRR5827191
ERR2133939
SRR8079724
SRR4011647
SRR3357351
ERR1471147
ERR1469571
ERR349922
SRR3361073
SRR3349848
ERR855264
ERR3326055
SRR5827190
DRR124807
SRR3350258
SRR5827315
SRR3349721
SRR5827107
ERR855254
SRR3343481
SRR3360750
ERR855201
ERR3623163
ERR349955
ERR855022
SRR5827204
ERR352786
SRR1661314
SRR5801894
SRR3360674
ERR3326127
ERR1528268
ERR3623135
SRR3361130
SRR1661267
SRR5827078
SRR8079772
ERR439335
ERR3325776
SRR2736146
ERR1528133
ERR3623201
ERR363642
SRR1661298
SRR3361267
ERR1528244
ERR1528134
SRR2736168
ERR3326047
ERR1555209
SRR3360829
ERR3326132
ERR3325391
ERR775147
ERR3623145
SRR5827169
ERR349964
ERR855217
ERR350042
SRR1661287
ERR1555234
SRR5827284
ERR1143711
ERR855197
SRR10350531
SRR1661185
SRR3357242
SRR5827355
DRR129103
ERR855020
ERR1514799
ERR1621696
DRR124788
ERR3325980
ERR854998
ERR3325841
ERR855162
SRR3350224
SRR3349592
SRR3343660
SRR3350167
SRR3357257
ERR855366
SRR3360643
SRR5827229
ERR1549724
ERR439304
SRR3350220
DRR124769
ERR234493
ERR2172272
SRR3360863
SRR3361331
ERR1560936
DRR124751
ERR029246
ERR3326053
ERR1602788
SRR5827167
SRR3349882
ERR388462
ERR1602754
SRR3343524
ERR956672
SRR3349207
ERR3325970
ERR3325978
ERR3325974
SRR3357269
ERR1469733
ERR349968
SRR5827146
ERR2172314
ERR3325835
ERR3623237
ERR1514783
ERR1555246
ERR3325996
ERR1549729
SRR3361251
ERR363628
ERR779833
ERR1560873
SRR3361181
SRR5827025
SRR3360308
SRR2736149
ERR3623214
ERR3623158
SRR3343576
ERR191749
SRR3360620
ERR2133981
ERR388463
ERR2133923
ERR349911
SRR3349870
SRR5827310
ERR029248
SRR3360732
ERR855070
ERR449537
ERR3325415
ERR3325383
ERR349895
SRR3350162
SRR5827276
ERR449519
ERR1471126
SRR3349866
ERR3623462
ERR3325687
ERR349978
ERR976953
SRR3360897
ERR2172317
SRR3349264
ERR223651
SRR5827286
ERR223622
ERR1549763
SRR2736197
SRR3361272
ERR3326017
ERR2172276
SRR3349313
ERR3623374
ERR3326069
SRR5827407
SRR3349613
SRR3350246
ERR1528224
ERR1469719
SRR8088155
DRR117981
SRR3349148
ERR855081
ERR956670
ERR3325458
ERR026601
ERR352710
ERR1560811
ERR3325647
ERR3325592
ERR1528320
ERR3325481
ERR3325604
ERR223679
ERR049027
ERR3325605
ERR3325896
SRR5827404
SRR5235391
SRR2736239
SRR3361031
ERR1143681
ERR1555187
ERR855244
SRR1661284
ERR1528317
DRR117990
SRR3349546
SRR3360842
ERR1555221
ERR1560867
SRR3350097
ERR3325366
SRR3357113
ERR191740
ERR855040
ERR855252
SRR3360890
ERR3325322
ERR191818
ERR439312
SRR3349305
ERR2172261
SRR5801804
ERR855112
ERR3325314
SRR3360947
ERR223688
ERR976961
ERR3325593
SRR5827221
SRR3343539
ERR3326001
ERR2133987
ERR2133894
SRR3349728
SRR3349596
SRR3350261
ERR350051
ERR1528275
ERR363658
SRR3343667
ERR1560861
SRR5827245
SRR5990423
ERR1549705
SRR3349632
ERR1560899
SRR3350279
ERR855334
ERR1469607
ERR2172338
SRR3357168
ERR1067890
ERR223618
ERR3623137
ERR855005
SRR3361292
ERR2133930
ERR234487
DRR124806
DRR124770
ERR1514787
ERR3623357
SRR3349334
SRR3343631
DRR124787
SRR5801839
ERR222892
ERR2172260
SRR7401682
ERR855278
ERR049078
ERR1555248
SRR3357028
ERR3325973
DRR124780
SRR3360959
ERR3325736
ERR223656
SRR1661279
ERR2172265
SRR3360926
SRR3360304
ERR1514715
ERR3325995
ERR1067737
ERR3623362
SRR5827040
ERR3326064
ERR1528296
ERR1469755
ERR502203
ERR1549733
SRR3360846
ERR3623176
ERR3325784
ERR1560850
ERR1560926
SRR3349223
SRR1661230
ERR1469579
SRR3360664
ERR855218
SRR4011650
SRR5827164
SRR5827042
SRR3360944
SRR3350129
SRR2736223
ERR3325219
SRR1661265
SRR5827163
ERR1560807
ERR2133918
ERR3326081
ERR3325745
ERR3325795
ERR1514769
SRR3361104
ERR222893
SRR3360733
ERR1514743
SRR3357062
SRR8329892
ERR029260
SRR3349260
SRR3349635
ERR1471125
ERR1469575
SRR3357203
ERR234401
SRR3343575
ERR388461
SRR3343507
SRR3361232
ERR3325664
SRR3361175
SRR8079761
SRR2736140
SRR5827038
ERR3325622
ERR352790
SRR3361142
ERR234405
ERR234450
ERR029264
ERR1528210
ERR2172266
ERR363591
DRR124779
SRR3343662
ERR1555220
SRR3349583
ERR3325707
ERR191825
ERR1555223
ERR1555171
ERR3325798
SRR5827270
SRR3361222
ERR234427
SRR8079799
SRR3350145
ERR3623429
ERR3325325
ERR855424
SRR2736303
SRR3360891
SRR3349837
ERR855132
SRR8088113
SRR5827280
SRR3360941
ERR855320
ERR3326014
SRR3349869
ERR449588
ERR223631
SRR8079924
ERR1560802
ERR971377
SRR5827199
SRR2736257
SRR2736259
SRR7226417
SRR3360887
ERR449533
SRR3349823
SRR3350197
ERR1528162
SRR3349844
ERR439328
ERR1555230
ERR1514784
ERR854928
SRR5827393
SRR5827399
SRR3360957
DRR124877
SRR3360653
SRR5827277
ERR976927
SRR3360910
ERR1549776
ERR1528157
ERR223680
ERR3325225
ERR1143670
SRR5827338
SRR5827274
ERR1514782
ERR222900
SRR5801812
SRR8079813
SRR5827121
ERR234490
SRR8079933
ERR855154
SRR5827137
ERR3325560
ERR1528149
ERR352678
SRR2736185
ERR449496
ERR3623162
SRR3360905
SRR3350140
ERR048997
ERR1528299
SRR5827347
ERR1082156
SRR3357023
SRR3360286
ERR855385
ERR855396
ERR1560786
SRR2736174
ERR449471
ERR026588
SRR5827154
ERR1555211
SRR3349553
SRR3360294
ERR1621699
ERR854969
SRR3360297
ERR854883
ERR855046
ERR2133964
ERR1560888
ERR3325357
SRR3361354
SRR3343482
ERR1143685
ERR2172333
SRR3350228
ERR3623420
ERR449499
ERR1469589
ERR1469694
SRR8079874
SRR3361254
ERR223691
SRR3343542
ERR3623178
SRR3361341
ERR854878
SRR2736219
SRR3349179
SRR3343627
ERR3325275
SRR3349589
ERR1555228
SRR1661304
SRR3360811
ERR3325389
SRR3360848
ERR349957
SRR8079930
ERR1514844
ERR049072
ERR3325719
ERR855352
SRR3357357
ERR3325596
SRR2736217
ERR3325615
ERR855312
SRR3350150
SRR2736142
SRR5827023
SRR3361255
ERR1560848
SRR8079816
ERR3325568
SRR3360988
ERR363589
ERR3325407
ERR855131
ERR1555200
ERR3623179
SRR8079808
ERR1514698
ERR3326110
SRR5827329
ERR350026
SRR2736228
ERR449463
ERR1549777
ERR1549727
ERR223646
ERR855427
ERR3623131
SRR3357291
ERR3326050
SRR3349908
ERR449468
SRR1661222
ERR1471148
SRR3349938
SRR3350176
ERR1528261
ERR1560951
SRR8079842
SRR2736226
ERR1560800
SRR5827290
ERR449561
SRR3349644
ERR976958
ERR3623144
ERR3325752
ERR855127
ERR3325922
ERR449584
ERR173150
SRR3360661
SRR3349278
ERR855364
ERR2172327
SRR3349604
SRR3349872
ERR363669
SRR3343642
ERR855180
ERR439357
ERR1555219
ERR1560898
SRR3357157
ERR3623452
SRR3357196
ERR3623384
SRR3360347
SRR3349518
SRR3349840
ERR1602796
ERR3325827
ERR3325686
SRR3360696
SRR3360893
SRR2736138
SRR3360640
ERR439367
SRR3349205
ERR3325397
SRR3343673
SRR8079898
ERR234460
SRR8079841
SRR5198564
ERR854868
SRR3360894
SRR5827065
ERR3325999
SRR8079887
ERR349920
SRR7534703
ERR3623223
SRR3357184
ERR3325717
ERR029251
SRR5801870
SRR2736238
SRR5827336
ERR222894
SRR3361029
SRR5827069
ERR349903
SRR969354
ERR976935
ERR3623146
SRR5235395
ERR854905
SRR3361334
SRR3343502
ERR2172280
DRR117982
SRR3349930
SRR3350269
ERR3326116
ERR1514694
ERR439318
ERR855333
ERR1528246
SRR1661224
SRR3349254
ERR1602785
ERR3325889
SRR8457068
ERR222908
ERR352670
ERR349976
SRR3350265
ERR350018
ERR1514700
ERR3325857
ERR1602745
SRR3349176
SRR2736252
ERR855137
ERR3325972
ERR3325903
SRR1661168
ERR1555172
ERR3325239
SRR5827063
ERR855283
ERR1514683
ERR1680317
ERR1528216
SRR3357288
SRR8088130
ERR855290
ERR349907
ERR1560865
ERR854987
ERR352702
ERR1560904
ERR3325660
SRR3357179
ERR1549679
SRR1661193
SRR5827018
SRR3349607
SRR3349624
SRR3357016
ERR1555214
SRR5827222
ERR976939
ERR3325423
DRR124814
ERR223641
SRR3350096
SRR3349704
SRR5198587
SRR8088137
ERR502198
ERR191800
ERR234485
DRR124820
SRR3357013
ERR234462
SRR3360898
SRR3361023
DRR117957
SRR3357266
SRR3361320
ERR3325240
DRR124700
SRR3349885
ERR1528282
ERR1555159
ERR3325631
SRR3361165
SRR3349936
SRR3357161
ERR2172293
SRR3360774
ERR3325894
ERR234461
DRR124709
ERR1469718
SRR8079915
SRR8079882
ERR3325856
SRR2736214
DRR124784
ERR2172319
ERR1560950
ERR855343
ERR855032
SRR5827340
SRR5198665
DRR129093
ERR3325921
SRR5827268
SRR3361263
SRR3349669
ERR855060
ERR449587
ERR1560908
ERR3325456
ERR1514831
SRR3360344
ERR3325672
SRR2736205
SRR3349525
SRR3349911
ERR3326011
ERR3623466
SRR3349272
ERR855388
SRR5827396
ERR3325207
ERR3325530
ERR1549708
ERR855425
ERR3325832
SRR3360293
SRR8079902
SRR8079920
ERR352784
ERR349941
ERR349997
SRR3357153
ERR1549785
ERR1528259
SRR8079829
ERR854932
ERR502182
ERR3326023
ERR029243
ERR1528203
SRR3360934
ERR1514842
SRR2736179
ERR449505
SRR3360903
ERR502192
ERR352718
ERR854976
SRR3349946
ERR3326119
SRR3349681
ERR222934
ERR1514785
SRR5827289
SRR3361208
ERR388304
SRR8079762
ERR3325916
ERR1528229
ERR1514838
SRR3350115
ERR1560928
SRR5827345
SRR8079760
ERR363579
SRR3357279
SRR3343680
SRR3349141
SRR3349563
SRR5827160
SRR3360915
SRR3349332
SRR3349248
ERR1560821
SRR3360752
ERR3325971
SRR3343558
SRR3361112
ERR3325595
SRR3349197
ERR1560912
SRR2736101
SRR3357317
ERR3325824
ERR3623423
ERR976932
ERR3325885
ERR439366
SRR1661262
ERR1549749
ERR1469574
SRR959017
SRR5827224
ERR363662
SRR1661312
ERR3325319
ERR3623184
ERR449542
ERR855030
ERR3325765
SRR7534672
ERR3325399
DRR117986
ERR1469601
ERR1469598
ERR3325763
ERR976910
ERR1555239
DRR129099
SRR5827189
ERR049069
ERR1560858
SRR3349310
ERR1560893
ERR223676
SRR3360828
ERR3623388
ERR1469577
ERR1528232
ERR2172315
ERR3623171
SRR8079921
ERR855223
ERR1549764
ERR3325691
ERR449507
ERR1549761
ERR3325416
SRR3343533
SRR3349300
ERR976950
SRR3361177
SRR1661271
SRR8079714
ERR1555179
SRR3360623
SRR5827139
ERR1528173
ERR3325404
SRR5827123
SRR3360610
SRR5827292
ERR3325552
SRR3349286
ERR449555
ERR3623387
ERR1560832
SRR3349552
ERR779771
SRR5827252
ERR439293
ERR1469667
ERR854991
SRR3357115
ERR1469736
ERR1143658
SRR3350114
SRR3360313
ERR971375
ERR029274
ERR1549728
ERR855153
SRR3343682
ERR049010
SRR3350147
SRR7401673
ERR1471131
ERR191769
SRR5827207
SRR3361242
ERR855168
ERR223650
SRR3343643
ERR1621697
ERR3325968
SRR3350094
ERR1555235
SRR3349259
ERR3326004
SRR3349283
SRR3357142
SRR3349816
ERR2172311
ERR1549680
ERR1528333
ERR350064
SRR2736255
ERR854959
ERR3623422
ERR1514687
SRR3349517
ERR3325553
ERR855353
ERR855165
SRR3357172
ERR3325959
ERR1528293
SRR5827374
ERR223606
SRR3361281
ERR1143691
ERR502193
SRR3360888
SRR3360969
ERR1560940
SRR3360717
ERR3325942
SRR3343487
SRR3360708
DRR117979
ERR854889
ERR854943
ERR049001
ERR449457
ERR1560920
SRR3350211
SRR8079855
ERR3325328
ERR191781
SRR3349262
SRR8079840
ERR049003
ERR3325434
ERR1560905
ERR049075
SRR3357270
ERR1067754
SRR3350209
ERR222914
SRR3349263
SRR3349615
SRR3349154
ERR363624
SRR3360960
ERR1514684
ERR3325668
ERR3325394
ERR855124
SRR3350231
ERR2133944
SRR3343526
SRR3349333
SRR3361110
ERR3325626
SRR5198637
ERR1469593
ERR3325915
ERR3325911
SRR3357354
SRR8079819
ERR352684
SRR3349169
ERR3623487
SRR8457071
ERR234455
SRR2736184
ERR854896
SRR3360749
ERR2133905
SRR3349966
ERR855394
SRR3349723
ERR855101
ERR1528137
ERR1549757
ERR1560913
SRR3349821
ERR855335
ERR2172345
ERR449464
SRR3349842
ERR2172339
SRR5801857
SRR3349847
SRR1661167
ERR1514724
SRR969350
SRR3349147
ERR3325489
ERR855079
ERR029257
ERR3325582
SRR7226413
SRR3349621
ERR855037
DRR124777
SRR3361350
ERR1602769
ERR349905
ERR049033
SRR8079821
SRR3360318
ERR1549734
ERR3326101
ERR449461
SRR3361308
ERR3325725
ERR3325654
ERR363654
ERR049021
ERR3325655
ERR2133909
SRR3350214
DRR124844
SRR8079868
SRR3350180
ERR1560777
SRR7534688
ERR1528291
ERR502230
SRR2736133
SRR3360666
ERR3326010
ERR1560902
SRR3361001
SRR3350152
ERR049011
SRR3360806
ERR855270
SRR3350191
SRR3350227
ERR439345
ERR3623225
SRR2736269
SRR2736096
ERR1602760
ERR3325347
ERR1514790
SRR3361115
ERR1514758
ERR1555241
SRR3360728
ERR855009
ERR363623
ERR234446
ERR029268
ERR1469760
ERR3325994
SRR4011630
ERR3326018
ERR855016
SRR5827367
ERR3623354
SRR8079701
ERR1514836
SRR3360862
SRR3357276
ERR3325414
ERR1514754
SRR3361071
ERR352813
SRR1661204
SRR3357272
ERR3325642
ERR191814
SRR3349963
ERR1549773
SRR3349636
ERR3623436
ERR349947
ERR976940
SRR7401680
SRR7226379
ERR956668
SRR2736166
SRR8079834
SRR5827392
SRR3349693
ERR234438
ERR3325731
ERR1528176
SRR5827282
SRR3357041
ERR1469631
ERR854964
SRR5827088
SRR3349891
ERR3325492
SRR3349652
SRR3349695
DRR124754
ERR3325448
SRR3349180
SRR1661260
ERR1528279
ERR1514798
ERR3325413
ERR3325702
SRR3360713
ERR449579
SRR3361237
ERR3325567
ERR355925
DRR124801
SRR3350251
ERR3325563
ERR350067
ERR1560835
ERR363656
SRR3360853
ERR352708
ERR1469695
ERR2172329
ERR1528163
ERR3325309
ERR855175
ERR3325516
ERR855183
SRR3360991
SRR1661175
SRR7401672
SRR5827409
SRR3357166
ERR363625
ERR855062
SRR3360660
ERR049049
ERR3325425
ERR1514767
ERR3325334
ERR854897
SRR3349883
SRR2736127
ERR1528302
SRR3343550
SRR3349834
SRR5827328
ERR449484
ERR3325949
SRR3357245
SRR5801884
SRR3361214
ERR976904
ERR3623132
SRR3350124
ERR855367
SRR2736187
ERR3325613
ERR350002
SRR3343678
ERR3325538
ERR855345
ERR439295
SRR5198687
ERR3325498
ERR855392
ERR3325796
ERR049038
ERR3623424
SRR3350086
SRR8079768
SRR3349931
SRR3360825
SRR3360327
SRR5827208
SRR5827260
SRR3349828
ERR2172307
SRR3349239
SRR7226410
ERR049045
SRR8079911
ERR854875
ERR2133907
ERR3623415
ERR1528288
SRR3343527
SRR3350254
ERR855006
ERR223668
SRR969341
ERR1528219
ERR234447
SRR3349177
ERR3325197
SRR3360904
SRR5827220
ERR779770
ERR3326144
SRR3343472
ERR1469674
ERR223689
SRR3349295
SRR2736195
ERR3326123
ERR1469602
ERR1555194
SRR7401685
ERR349975
SRR3361074
ERR1514753
ERR855403
ERR191777
ERR350061
ERR449574
ERR2133984
SRR3360954
ERR234397
DRR124808
ERR3325807
ERR3326082
ERR1469600
ERR349890
ERR1469757
SRR5235382
ERR855400
ERR2133915
ERR3325468
ERR439370
SRR3343491
SRR4048886
ERR502224
ERR3623488
ERR3325266
ERR349989
ERR1555215
ERR1471139
SRR3361144
ERR1560789
SRR5827037
SRR8079929
ERR502188
SRR3350084
ERR3326067
SRR7226402
ERR3325608
ERR3325288
ERR2172323
SRR3350108
ERR855017
ERR976928
SRR3349570
ERR2133948
ERR222907
SRR5827047
ERR1555222
SRR3350163
SRR1661311
SRR5827300
ERR1528185
SRR2736297
SRR3350229
ERR048999
ERR349888
SRR3349225
SRR3349532
SRR3350201
ERR1560868
ERR1469603
ERR854977
ERR1560921
DRR117977
SRR2736198
SRR2736242
ERR449565
ERR352672
DRR124855
ERR3325737
SRR3349322
ERR3325264
DRR129090
ERR223670
ERR1067766
SRR5827115
ERR854912
ERR3325636
ERR1528285
SRR3350165
ERR1549779
SRR1661199
SRR3361096
ERR855380
ERR3325941
ERR363627
ERR234391
SRR3357076
ERR1514762
ERR1528311
ERR3325754
SRR5827110
SRR5827412
ERR363641
SRR8079905
SRR3349975
SRR1661237
SRR5827122
SRR5827320
ERR1549694
SRR3349859
ERR855285
ERR191776
ERR1549788
ERR854900
ERR3325689
SRR4011633
SRR5827359
SRR8079713
ERR234413
ERR1528230
SRR2736254
SRR5827293
ERR222926
DRR117967
DRR124712
ERR1560911
ERR3325789
ERR234445
SRR5827253
SRR3350204
SRR2736263
SRR1661158
ERR1528197
SRR5827029
ERR1549758
ERR3325746
SRR3343641
SRR3361225
SRR3360679
SRR3360321
ERR439319
ERR350008
ERR1469572
ERR1560870
SRR3357180
SRR3361228
ERR1549723
SRR3360646
ERR1549713
SRR3349661
SRR5801880
ERR1143715
ERR3325718
SRR5827055
ERR449516
SRR2736289
ERR234386
ERR854999
SRR3349588
ERR779794
ERR3326138
SRR3343530
ERR2133978
SRR5827083
ERR349984
ERR855038
SRR5827057
SRR3360875
ERR222916
ERR3623484
ERR191806
ERR3326045
ERR3325708
SRR3350210
DRR117996
ERR2133983
SRR3349648
ERR1602755
ERR3326089
ERR223661
ERR449592
ERR1560885
ERR855087
ERR2133926
SRR3361159
ERR349916
ERR3325367
ERR1469756
SRR1661239
SRR8079864
SRR3360808
ERR3325950
ERR3325958
ERR3325954
SRR8079843
SRR4011646
ERR449546
DRR124749
SRR7226380
ERR439313
ERR3325831
SRR3361157
ERR350006
ERR191824
SRR5827212
SRR5827365
SRR2736102
DRR124718
DRR117972
SRR3361337
SRR5801813
SRR3357280
SRR3350271
ERR1514797
ERR3325767
SRR1661280
ERR3623228
ERR449510
ERR3326051
ERR1555224
SRR3360823
ERR3623417
ERR1514800
ERR1560824
ERR1549682
ERR449564
SRR2736207
ERR049063
SRR3349209
SRR8079857
SRR3349323
SRR3349236
ERR3325966
ERR3325341
SRR3361248
ERR855125
ERR855289
ERR1528138
SRR3360675
ERR3325910
ERR352775
ERR855135
SRR3349934
ERR1514766
SRR8079848
ERR449521
ERR855031
ERR349998
ERR222922
SRR2736225
SRR5827205
ERR2172271
ERR449508
DRR129092
SRR4048869
ERR349993
ERR439284
SRR5827215
SRR3349940
ERR352706
SRR8079740
ERR855085
ERR1680320
ERR191786
ERR234470
SRR1661215
ERR349937
SRR1661294
SRR3360876
SRR3349150
ERR2172296
SRR1661176
ERR854997
SRR2736153
SRR3357359
SRR1661169
ERR234429
SRR3350116
SRR2736206
SRR2736172
SRR3349907
ERR854895
SRR3361289
ERR173152
SRR3349267
ERR3325876
SRR2736276
SRR5827357
SRR3360963
ERR2172288
ERR223687
ERR1560780
ERR1469740
SRR1661282
ERR3325208
SRR3350255
ERR223630
ERR349988
SRR3349581
ERR049009
ERR1514722
ERR363630
ERR1528139
ERR3325419
ERR3325303
ERR049062
ERR1560946
SRR3357265
DRR124874
SRR5827302
ERR3325649
ERR1602757
SRR8079844
SRR3361285
ERR855391
SRR3360945
ERR3325741
ERR191741
SRR5827306
SRR7226403
SRR5801849
ERR1680311
SRR3350149
ERR1067851
SRR3349973
ERR350017
ERR855053
SRR5801823
ERR1528274
ERR3325506
ERR049061
SRR3349271
ERR3325984
ERR502219
ERR1469697
ERR1549782
ERR026602
SRR5827373
SRR5827044
ERR854988
ERR956680
ERR1143693
ERR3325802
ERR222935
ERR1514689
SRR5801809
ERR1067740
ERR1528312
ERR855268
ERR234423
ERR855358
SRR3360813
DRR124752
SRR1661217
ERR855216
SRR1661164
SRR3360931
ERR3623200
ERR855098
ERR1514794
ERR1680308
SRR2736273
SRR2736245
ERR3623372
ERR855314
ERR3325211
SRR7534682
SRR3350221
ERR3325697
SRR5801878
SRR3349715
ERR1514843
ERR855433
SRR3343669
ERR234418
ERR3326086
ERR363655
SRR3343638
ERR1555216
SRR3361319
SRR5801816
ERR1514835
ERR1528271
SRR3360962
ERR3325630
SRR3360985
ERR3325957
ERR3325953
SRR8079862
SRR3349600
ERR1514792
ERR223604
ERR3325992
SRR3360737
ERR1514751
SRR3343473
ERR3325682
SRR3360309
ERR1528267
ERR3623160
ERR1560869
ERR449506
SRR3343659
SRR7226406
ERR191823
ERR855344
SRR3350148
ERR3325531
SRR3360864
ERR3326107
ERR439337
SRR2736112
ERR855206
ERR1528170
ERR439288
ERR855008
SRR3360305
SRR3349573
ERR350043
ERR1514761
SRR3361216
ERR349972
ERR1528235
ERR3623373
ERR3325965
ERR191812
ERR029270
SRR3350166
ERR3623195
ERR3325700
SRR3361277
SRR3357286
ERR3325340
ERR1549678
ERR349992
ERR855313
ERR234505
SRR5198537
ERR449462
SRR3357312
ERR3326070
ERR1528218
ERR1555195
SRR3349149
SRR7226415
SRR3350009
DRR124782
ERR439336
ERR1764360
SRR5235208
ERR855212
ERR1560809
ERR3326035
ERR502213
SRR3357309
ERR3325381
DRR124733
SRR8079699
ERR234426
ERR855189
SRR3350287
ERR352686
SRR8457065
ERR3325201
ERR191764
ERR855288
ERR3325735
ERR049077
ERR3325297
ERR854978
ERR352794
SRR3349701
ERR1680319
ERR2172274
ERR1560924
ERR363601
SRR3357021
SRR4011632
ERR223685
ERR2133895
SRR7534710
ERR363649
ERR3326028
ERR049041
ERR234480
ERR855377
SRR3350215
SRR5827140
ERR1528319
ERR352835
ERR855420
ERR191750
SRR5801822
ERR029275
SRR5827283
ERR2133955
ERR349942
ERR3623389
SRR3357315
SRR3350200
ERR1469745
SRR3357241
SRR3349522
ERR449559
SRR3361270
ERR352831
ERR502227
SRR4048829
ERR3325927
ERR363586
SRR3350241
SRR3360748
ERR3326098
SRR5801892
ERR3325312
SRR3360899
DRR117995
SRR3360719
SRR5801830
ERR855138
SRR3361152
ERR3325843
ERR1528236
SRR3349527
SRR3360642
ERR3623194
SRR3361146
SRR3343665
ERR976907
ERR3325618
SRR3357253
SRR3360927
SRR8079822
SRR3357183
ERR2133949
DRR124759
SRR5801879
SRR5827384
SRR3350142
ERR3325424
ERR449554
ERR349991
SRR969348
SRR8079796
ERR3325339
SRR3349220
DRR124730
SRR5827106
SRR5827185
ERR1514672
ERR3325510
SRR3361220
SRR3361266
ERR2133946
SRR3349833
ERR1469709
ERR1680294
ERR449465
ERR449470
SRR8079851
SRR5801887
ERR3623352
ERR1528174
DRR124836
ERR1560930
ERR3623425
ERR1469726
SRR3360681
ERR439326
SRR3343538
ERR2172332
SRR3360315
SRR3357138
ERR234390
ERR1514710
ERR1143687
SRR3357156
SRR5827360
ERR1514768
SRR7534689
SRR8079715
ERR1528240
SRR2736110
ERR349945
ERR3325676
ERR049008
DRR124710
ERR1549684
ERR855205
SRR3349306
ERR1602774
SRR3360949
SRR3360770
ERR3325888
SRR3349673
ERR439352
SRR3357144
ERR1528187
ERR1560943
ERR1560942
ERR350053
ERR1067770
SRR3349999
ERR1602753
ERR352761
ERR3623471
ERR3325573
SRR3357255
SRR969352
ERR3326135
SRR5827223
ERR2133929
DRR124893
ERR3325526
ERR855277
ERR1528264
SRR3349993
ERR1528323
SRR7226404
ERR350000
ERR1560778
ERR855042
ERR3623183
ERR2172348
ERR585985
SRR2736298
ERR854966
SRR2736160
DRR124817
ERR349892
SRR3343629
ERR1143686
ERR1469675
ERR222929
SRR3343613
ERR1514770
ERR855184
SRR3350089
ERR1549720
ERR350050
DRR124871
SRR8079747
ERR855340
ERR3325816
SRR5801867
SRR3349865
SRR3349886
SRR3349172
SRR2736180
DRR124694
ERR1528201
ERR855363
ERR854989
SRR1661289
ERR855026
SRR7534671
ERR3325505
SRR2736216
SRR3357358
ERR1469750
SRR1661184
SRR5801854
ERR854944
SRR5827060
SRR4048864
SRR3350134
SRR3360919
SRR7534681
SRR5827291
ERR1143683
ERR2172310
ERR855280
ERR1514734
ERR855245
ERR223614
SRR2736300
ERR3325233
ERR977394
ERR049019
SRR3349227
ERR976921
ERR191790
SRR3361024
SRR5198638
SRR5827132
ERR3623185
ERR956676
SRR5827131
SRR1661187
SRR3357175
ERR1469665
ERR173151
ERR3326057
SRR7226388
ERR3325188
SRR5235401
ERR3623216
DRR124821
ERR234403
ERR1528184
SRR3360744
ERR502211
SRR3357281
SRR3343587
SRR5827206
SRR3343599
DRR124839
ERR3325579
SRR3349327
SRR3349992
SRR3349815
ERR222913
ERR350046
ERR1560878
ERR1528211
ERR1555229
SRR3350182
ERR234507
ERR234435
SRR3349676
ERR223694
SRR3357163
SRR3350137
SRR3361204
SRR3361260
ERR1469721
ERR855421
ERR3326112
ERR3325287
ERR976909
SRR3360983
ERR3623153
ERR1067772
SRR3357111
ERR1549701
ERR2133954
SRR3357264
DRR124789
SRR3349268
ERR3325948
ERR1514806
ERR1560894
ERR1469668
ERR1602749
ERR352777
ERR3325870
ERR3325486
ERR191754
ERR349924
SRR3361135
ERR234415
ERR1469614
ERR363616
SRR8079916
ERR855034
ERR855177
SRR3357136
ERR1560849
SRR3343614
ERR1514763
ERR352739
SRR3360997
ERR854884
SRR8079698
ERR855348
ERR3325609
ERR3325241
ERR1514696
ERR779829
SRR8079727
ERR234481
SRR8079765
ERR855354
ERR3325868
ERR779821
SRR3361083
SRR3360990
SRR1661172
ERR3325528
ERR363590
ERR1555184
ERR3325546
ERR234406
ERR223696
SRR3343568
SRR3360638
SRR3357284
ERR223693
SRR3357134
SRR5801826
ERR2172281
SRR5801877
SRR3349294
SRR3361239
SRR7534701
ERR3623390
ERR779778
SRR3349611
SRR8079720
ERR855111
ERR234442
SRR3361231
ERR1471144
ERR222932
DRR124696
SRR3360320
ERR449456
SRR3361332
ERR191755
SRR8079823
ERR363618
ERR1528309
ERR352771
ERR223695
SRR2736279
ERR1602775
SRR2736208
SRR3343562
ERR3325865
SRR3343649
ERR223627
SRR5235209
ERR449480
SRR3350205
SRR1661313
ERR1549704
ERR1555192
SRR3360925
SRR3361221
ERR1514804
ERR3325899
ERR2172298
ERR3325732
ERR3325712
ERR3325901
ERR026596
SRR3349174
ERR3325787
ERR3623377
ERR439351
ERR3623172
SRR3357248
SRR3349139
ERR1560820
ERR191783
DRR124834
SRR3343552
ERR1602768
SRR3349706
SRR3357285
ERR3325263
SRR3357308
ERR3623438
ERR854882
ERR223639
SRR8079718
ERR191808
ERR1469585
SRR1661153
SRR5827239
SRR2736274
ERR3325441
ERR352769
ERR3325454
SRR3349238
SRR2736131
SRR7534709
SRR8079805
SRR3349540
ERR1602792
SRR3349276
SRR8079741
ERR855259
SRR5801831
SRR5801852
ERR1560945
ERR976931
ERR352851
ERR352660
ERR2133921
ERR3326048
SRR8079926
SRR3349515
ERR956677
SRR5827149
ERR854968
DRR124728
SRR8079763
ERR854958
SRR1661319
ERR1560890
SRR3343578
SRR5198496
ERR1555201
SRR3349344
SRR5827382
ERR1549770
ERR349971
ERR1560847
DRR124860
ERR3325323
SRR1661232
ERR3325947
ERR049047
DRR124826
ERR3325951
SRR3350245
SRR2736115
SRR4011652
SRR8079895
ERR3326054
ERR502226
ERR2172354
SRR3349165
SRR3349229
ERR3623442
ERR855073
SRR3343555
ERR223698
ERR352803
ERR1143705
SRR3357034
SRR3349988
ERR1560929
ERR352755
ERR1067731
ERR855215
SRR3361298
SRR5801861
ERR3325646
SRR3360831
ERR1469630
ERR1143696
ERR439361
SRR3357132
ERR3325329
SRR4011641
ERR1555161
ERR3325842
ERR855207
ERR1555170
ERR855163
ERR2133945
SRR3349822
SRR5827261
SRR3343623
SRR3349827
ERR1555188
SRR3349526
ERR1469566
SRR3350283
ERR1560907
ERR855058
ERR439325
ERR3325762
SRR3361271
ERR1514725
SRR3350237
SRR3343625
ERR1469580
ERR1560796
SRR3349347
ERR1555196
ERR1469680
SRR3357198
ERR191737
ERR1469562
ERR1680307
ERR3325187
SRR3357314
ERR3623356
ERR223643
ERR363587
ERR352779
ERR363580
ERR191807
SRR1661234
ERR223674
SRR5990475
ERR855072
SRR3349698
ERR3325558
SRR2736118
ERR3623368
SRR3343567
ERR1469676
SRR7534706
DRR124805
ERR956687
ERR3325455
SRR8079795
ERR029244
ERR854891
DRR124833
ERR1469616
ERR234393
ERR439317
SRR3349285
ERR3325351
SRR5827186
ERR1528256
SRR3349960
SRR3360731
ERR855090
SRR3343632
ERR049007
SRR3360635
SRR7401668
SRR2736261
SRR5827403
ERR449512
ERR1555176
ERR976911
SRR3360995
ERR3325214
SRR5827402
SRR3360902
ERR1528144
SRR3349687
SRR3349950
ERR349979
SRR3350003
ERR1067733
ERR3623468
ERR1549793
SRR969336
SRR3343597
SRR3350263
ERR3326075
SRR3350192
ERR350058
ERR223645
ERR3326115
ERR1549746
SRR3360636
SRR3361021
ERR349900
ERR1514749
SRR3361291
SRR3357290
ERR3623193
SRR2736305
DRR124859
ERR1471129
SRR5827175
ERR1514703
ERR1555193
ERR223612
ERR855404
SRR3361072
ERR1471128
ERR222918
SRR2736188
ERR3325440
SRR1661182
ERR3325619
ERR349987
ERR3623181
SRR5827246
ERR3325946
ERR855384
ERR1560819
ERR3623219
DRR124796
ERR3325545
SRR3349551
SRR5827335
DRR117968
DRR124739
SRR3350159
SRR3361346
SRR3349614
ERR388420
SRR1661264
SRR8079910
SRR3349812
ERR3325793
ERR449481
SRR3343476
ERR222925
SRR3349863
SRR3361102
ERR223678
SRR3349884
ERR3325632
SRR1661320
SRR2736196
ERR1471133
SRR3349339
SRR5827166
ERR3325781
SRR3357012
ERR3326008
ERR2133928
ERR349915
ERR234468
ERR350024
ERR855304
SRR5801859
SRR5827145
SRR3360328
ERR026609
ERR1528198
ERR3326073
ERR3325716
SRR3350092
ERR223628
DRR124849
SRR3360984
SRR3360833
SRR3349656
ERR1602781
ERR2133927
ERR855120
SRR3357178
ERR1469610
SRR3361312
ERR1560814
SRR5827370
SRR3350107
ERR855208
SRR3349557
ERR363599
ERR191767
SRR3357254
ERR855190
DRR124740
ERR449539
ERR1680312
ERR3325403
ERR3325598
ERR363657
ERR3325806
ERR855241
SRR5801893
ERR3623235
SRR3349282
ERR3325290
SRR3360627
ERR222912
SRR3349633
SRR5198639
ERR2133906
ERR388325
ERR3623204
SRR5827383
ERR854995
SRR3350118
ERR855105
ERR1549775
ERR234387
SRR3360884
ERR854971
SRR3360739
ERR1555177
ERR449498
SRR2736256
ERR1555183
SRR5827413
DRR124703
ERR234472
ERR049004
ERR1549736
SRR3360868
SRR3343565
ERR2172306
SRR8079880
ERR3623386
ERR3326062
ERR502212
ERR3623233
SRR7226411
ERR1528278
ERR1560948
DRR124816
SRR4011637
SRR3349958
SRR3357025
SRR3350156
ERR449536
SRR3343601
SRR3360619
ERR1528169
ERR352724
ERR1560803
ERR855398
ERR1602782
ERR1602773
ERR3623150
ERR2133974
ERR855229
SRR2736266
ERR3325298
ERR3325521
SRR3361207
SRR3360753
ERR3326142
ERR2172256
ERR2172309
ERR1549677
ERR3326121
ERR3325387
ERR3325780
ERR3325860
ERR3623190
SRR3343671
ERR3325267
SRR3361315
ERR2133920
ERR1528165
SRR5827248
ERR3325199
SRR3361122
ERR854949
SRR3349281
SRR3349325
SRR1661201
ERR1560857
ERR3325244
ERR1514738
SRR3349709
ERR1528125
SRR3343540
SRR8079876
ERR1555157
ERR1555218
SRR3361178
ERR855250
ERR3325623
ERR3325657
ERR1560886
SRR3349645
SRR8079736
SRR3349880
SRR960561
ERR3325692
SRR3357349
SRR8079907
SRR3343610
ERR3326113
SRR5827039
ERR3325829
SRR3349906
DRR124845
SRR3349904
DRR129102
ERR449580
ERR1082158
ERR3623458
SRR3350095
SRR5827075
ERR191811
ERR2133917
ERR029262
ERR1560831
ERR976959
SRR3360346
DRR124701
SRR3360338
SRR3357146
SRR8079717
SRR8079901
ERR1560882
SRR5827349
ERR3325890
SRR3349628
ERR855397
ERR3326044
ERR3325670
ERR1528221
SRR5827238
ERR449529
ERR449518
DRR124829
SRR3360641
SRR3360700
ERR1471132
ERR349906
SRR3350168
SRR3349253
ERR1514740
ERR854960
ERR502209
ERR855422
ERR855416
SRR2736151
SRR5827394
ERR191774
ERR1528177
DRR124876
SRR3357316
ERR1514796
ERR191743
ERR3623479
ERR2133903
ERR855182
ERR855355
SRR8079764
SRR5827398
SRR3349240
ERR3623202
ERR234425
SRR3357174
ERR3325465
ERR854938
ERR1555236
SRR3357110
ERR855402
SRR5801803
ERR029266
SRR3360314
ERR1528327
SRR3349170
ERR439353
SRR3360307
ERR502210
ERR3325234
ERR349946
ERR3325898
SRR3350189
SRR3361241
ERR855431
ERR3325859
ERR029272
SRR5827346
SRR2736235
ERR3325543
ERR2133908
SRR5827376
SRR3357140
ERR976949
SRR8079939
ERR855220
SRR3349533
SRR3343661
SRR3343504
ERR1555225
SRR3357306
SRR3349191
SRR2736141
SRR3349729
SRR3349654
ERR3325614
ERR1471149
ERR3623412
ERR1514819
SRR7401678
ERR1528249
DRR124761
ERR976933
ERR3326090
SRR2736157
ERR3325291
SRR2736159
SRR2736292
ERR350049
ERR1469578
DRR117953
ERR234502
ERR3623473
SRR3360772
ERR350013
SRR5827127
SRR3357010
ERR3325572
ERR349967
ERR234395
SRR5990426
ERR223649
ERR2133950
SRR3350154
ERR3326140
ERR349956
ERR350003
ERR223684
SRR5827066
SRR3357267
ERR449514
SRR3350188
ERR352714
ERR3325576
ERR1469590
ERR855209
ERR1602750
ERR2133938
SRR1661321
SRR3349284
ERR855267
ERR1469677
SRR3349245
ERR3325307
ERR3623226
SRR3357181
SRR3349945
ERR3325497
SRR3360625
SRR3350144
SRR3343639
ERR1143714
ERR502239
ERR3325945
ERR3325342
SRR8079837
ERR449458
ERR349994
SRR3360617
ERR1555237
SRR3360662
ERR3623361
SRR3360703
ERR352698
ERR191797
SRR5801814
SRR3350002
SRR3360867
DRR124802
ERR349896
ERR352704
SRR3360965
SRR3360697
DRR124881
ERR1528330
ERR1549697
SRR5827287
SRR3361348
ERR2172268
SRR3360701
SRR3360671
ERR3326139
SRR8079767
ERR363634
ERR1514795
ERR1560910
SRR8079941
ERR3326005
ERR3325597
ERR3623210
ERR1469604
ERR3326100
ERR349902
SRR3349184
ERR3325673
SRR3361329
SRR4048851
ERR1528283
SRR1661188
SRR1661173
SRR3361172
ERR1549774
ERR1560872
SRR3349199
SRR3360605
DRR117955
SRR3360978
SRR3343483
SRR3360665
SRR3349287
ERR855103
ERR2133919
ERR3325839
SRR3349916
ERR1469753
SRR2736240
SRR5801855
ERR1560829
ERR1514845
SRR3361158
ERR363609
ERR3325851
ERR1528289
ERR222901
ERR1469569
SRR3343602
SRR969342
ERR1528199
ERR388465
SRR1661290
SRR5827177
SRR3360819
ERR3325976
SRR3360301
SRR5827196
ERR1143666
SRR5801820
ERR3325730
ERR026590
ERR3623182
ERR223644
SRR3349537
SRR1661258
ERR854886
SRR3349345
ERR1528238
ERR855232
SRR3349722
SRR3357310
ERR349958
DRR124760
SRR5827408
ERR1528254
DRR124840
SRR3361353
ERR855156
ERR349931
ERR1067758
SRR5827348
ERR976948
ERR502238
ERR1469743
ERR234441
SRR3349922
ERR855233
ERR1555226
SRR5827070
ERR222941
SRR4011634
ERR3325224
SRR5827114
SRR3343474
ERR3325412
ERR3325396
ERR1067773
ERR3623165
ERR234420
ERR3325390
ERR234439
SRR3361210
SRR1661278
ERR3326012
SRR3349943
SRR8079867
SRR3350286
ERR029263
ERR1143673
SRR8079743
ERR029253
ERR049059
ERR191730
ERR350029
SRR3350194
ERR854910
SRR3360652
ERR956681
ERR234474
SRR8079838
ERR191736
SRR3360685
ERR1560799
SRR2736290
ERR855413
ERR449543
ERR3326058
ERR1514701
SRR2736213
SRR3349544
SRR1661160
ERR1549786
SRR3343663
SRR3349627
ERR2133969
SRR3350139
SRR1661292
ERR1560812
ERR1514681
ERR1528188
SRR3349242
ERR3325585
SRR8079826
ERR1469737
ERR1560889
SRR3361213
DRR117987
SRR8079759
SRR3343484
SRR3349577
ERR3623455
SRR3350164
ERR2133914
SRR8079800
SRR1661295
ERR3325462
ERR502199
ERR3325565
SRR8457064
SRR3360669
SRR8079899
SRR3361236
SRR3360706
DRR124822
SRR5827210
SRR5827117
SRR3360895
ERR049065
SRR3343500
SRR8088126
SRR3350008
ERR029258
DRR117983
SRR3343569
ERR1528243
SRR3360908
DRR124746
SRR3360340
SRR3349910
DRR124887
SRR5827327
SRR3350266
ERR1528225
ERR1549721
ERR352712
ERR2172295
SRR3357192
ERR3325496
ERR3326105
ERR2172269
ERR1469626
ERR3326041
ERR1680301
SRR3349836
SRR5801882
SRR2736251
ERR349996
ERR1560932
ERR223671
SRR3360629
ERR855149
SRR8079836
SRR3349986
ERR3623437
SRR3349542
SRR3360956
ERR3623154
SRR3349337
SRR8079869
ERR502186
SRR3361103
SRR3357014
ERR3325536
SRR3349252
SRR3343566
ERR854994
ERR1560787
SRR5990373
SRR2736210
ERR855018
ERR956679
ERR1560806
SRR5801864
SRR3361170
ERR234503
ERR3325988
DRR124861
SRR5198534
ERR1528298
SRR2736181
DRR124714
ERR449551
ERR1469717
SRR1661297
ERR1469734
ERR1560915
SRR3350199
SRR3349980
ERR222939
ERR1469735
ERR3325365
ERR1549784
SRR3361351
ERR3325768
ERR3325537
SRR5235387
ERR855054
ERR3623490
SRR3349682
ERR855298
ERR1528164
SRR8079770
ERR363610
ERR2133942
ERR3325823
SRR4343301
ERR855248
SRR5235393
ERR1528178
ERR439354
SRR3349926
SRR3349969
ERR234430
SRR5827062
SRR5827233
SRR3360300
ERR234482
ERR349949
SRR3360726
ERR1469671
ERR350045
ERR3623142
ERR191792
SRR3349279
ERR855286
ERR854957
SRR3343528
SRR8079917
SRR3343519
SRR8079891
ERR191763
ERR3325470
ERR223634
ERR855435
ERR049050
ERR191778
ERR350032
SRR3343591
SRR3343489
ERR3325588
ERR1514778
ERR855116
ERR1514737
ERR1560887
ERR3325504
ERR1549743
ERR2172275
ERR855117
SRR2736098
SRR3350213
SRR3357027
ERR855272
ERR3325820
SRR3361323
DRR124729
ERR976923
SRR3349257
ERR191744
ERR1514810
SRR3349714
SRR5827308
SRR3357229
SRR5827226
SRR1661191
ERR3325464
ERR363645
ERR855430
ERR3325518
ERR855372
SRR3350085
ERR3325938
ERR3325257
SRR8079884
DRR124870
SRR3361150
ERR026598
ERR449581
SRR3360740
ERR2133934
SRR3349270
ERR3326040
SRR3360322
ERR363597
ERR352700
ERR1528253
ERR1528248
SRR3343532
DRR124755
ERR349999
SRR5827156
SRR5801888
ERR855326
ERR1067727
ERR1528141
SRR8079706
DRR124831
ERR3326137
SRR8079773
SRR3349289
SRR3361133
SRR8079865
SRR5827325
ERR1514777
SRR3349642
ERR449477
ERR363647
ERR234473
ERR855302
ERR3325262
SRR5827294
SRR3349954
SRR2736287
ERR449524
ERR3623371
SRR3349689
ERR3325382
ERR1469586
SRR5801895
ERR855075
SRR2736246
ERR029259
SRR3349659
SRR3350151
SRR3361128
ERR449473
ERR2172273
DRR124827
ERR2133901
ERR449540
ERR1560839
ERR3325684
ERR586000
SRR3343594
SRR3349902
ERR1514826
ERR3325685
ERR1560859
SRR3349317
SRR3361139
ERR1560897
SRR3357186
SRR8079861
SRR3343512
SRR3350270
SRR5827087
SRR8079945
ERR1067853
ERR1469582
SRR5801853
DRR124707
ERR1469725
SRR3357139
ERR2133962
SRR3361166
SRR5801844
DRR124723
ERR1560842
ERR3325594
DRR129100
SRR3360684
ERR3325460
SRR3357318
SRR1661269
SRR5827303
SRR3360892
SRR8457070
SRR3360329
DRR124886
ERR971374
ERR3326019
SRR5827188
SRR3360858
ERR1067841
ERR855246
ERR855379
ERR2133956
SRR7226377
SRR3360326
ERR1514692
SRR3360611
SRR3357169
ERR3326084
SRR3361307
SRR3360827
ERR855021
ERR1560937
ERR1514803
ERR3325770
SRR5827100
SRR3357073
SRR3360607
ERR855255
ERR502215
ERR191756
ERR388466
SRR3360722
SRR3357036
SRR5827364
ERR3325400
ERR049054
SRR7226391
ERR1514714
ERR449569
ERR449567
ERR2133970
SRR3361156
ERR1514773
ERR1514732
ERR352817
ERR3325834
DRR124889
SRR1661248
SRR3357251
DRR124828
ERR191817
ERR855341
ERR449547
ERR234408
ERR502222
ERR3325964
ERR1143697
SRR3349516
SRR3360987
ERR855115
SRR4011629
ERR049016
ERR1528145
ERR352694
SRR5827027
SRR7226384
SRR3349662
SRR3349705
SRR3343595
ERR3326021
SRR3361262
ERR3326003
ERR3326076
SRR3349218
ERR855096
SRR3357204
SRR3349543
ERR1549750
ERR349995
ERR1555199
SRR3357311
SRR3349536
ERR1469581
SRR3357243
SRR3361119
ERR234389
SRR3349243
ERR3325989
SRR5801868
ERR1528191
SRR3360940
ERR223663
ERR349953
SRR2736124
SRR3349878
ERR3325431
ERR1528147
ERR049067
ERR3325511
ERR3325937
SRR5827380
SRR3343619
SRR5827198
ERR3623370
ERR3325476
ERR1528263
ERR854879
ERR191822
DRR124720
ERR855271
ERR3326068
ERR1528277
ERR3326126
SRR3350232
SRR3349665
SRR3349559
DRR124691
ERR1560949
ERR3325643
ERR854935
ERR352732
ERR3325743
ERR350034
ERR3325601
ERR779836
ERR3623475
SRR5827157
SRR5827096
SRR3361174
ERR855147
SRR7226408
SRR8079744
SRR3349967
ERR2172297
SRR3349944
SRR3350143
SRR3350184
ERR388464
ERR3325764
ERR3326009
DRR124862
ERR363661
SRR3349830
SRR5827209
ERR223638
ERR3325346
ERR855155
ERR2133925
ERR191809
ERR1560925
SRR5827401
SRR3360840
ERR1549759
ERR3325749
ERR1143699
ERR3325815
ERR3326074
SRR2736116
SRR7534704
ERR3623472
ERR1528146
ERR1560851
SRR3349671
ERR3325371
SRR5827385
ERR1448254
SRR3349576
ERR3623196
ERR350041
SRR5198685
ERR3326083
ERR3325542
ERR3325421
SRR3349998
ERR048996
SRR3343617
SRR3360339
ERR3325987
SRR3360687
ERR2133976
ERR3325678
SRR3357037
ERR3325728
ERR173153
SRR3349683
ERR1514718
SRR3343636
SRR3349725
ERR363585
ERR3623391
ERR3325501
ERR349909
SRR5801840
SRR5198686
ERR1469628
ERR1469627
SRR5801874
ERR855287
ERR350038
SRR3357201
ERR1514841
SRR3360869
ERR1528265
SRR3350203
ERR502187
SRR3350272
SRR5827128
SRR3349212
SRR8088179
SRR3350128
ERR1528281
ERR1549771
ERR2172337
ERR855305
SRR3350131
ERR3325368
SRR3349331
SRR5827295
SRR3349591
ERR1469612
ERR350022
ERR352688
SRR3361154
ERR1143660
SRR3361209
ERR3325760
ERR3325963
ERR3623168
ERR3623220
ERR854972
ERR1549707
ERR1560790
ERR1469664
SRR8079723
SRR5827193
ERR049074
SRR5827415
SRR3349547
ERR350037
ERR1514697
SRR5827192
SRR3349201
ERR3325393
ERR1514776
DRR129086
ERR855121
DRR124790
ERR223648
ERR3623159
ERR1528329
ERR439344
ERR352763
SRR3361276
ERR854980
SRR3357283
ERR1471135
SRR8079936
ERR2172304
ERR439287
SRR2736169
SRR5235175
SRR3361099
ERR3325680
ERR349919
SRR5827059
DRR124704
ERR3325564
ERR3326129
SRR5827130
ERR352849
ERR3623414
ERR1528304
ERR349889
ERR3325659
SRR5801862
ERR1549789
SRR3349208
SRR3349965
SRR3357353
SRR8079937
SRR7226397
SRR3357148
ERR3623167
SRR3349855
SRR3360920
ERR222923
ERR956674
SRR3349275
SRR3360649
ERR234421
ERR855193
ERR3325508
SRR5827026
ERR855171
ERR855074
ERR854983
ERR223677
ERR855078
SRR2736248
ERR502179
ERR1680318
ERR363629
SRR3361265
SRR5827217
ERR3325294
SRR5827227
ERR191788
SRR8079938
ERR855282
SRR3349650
SRR2736173
SRR3343674
SRR5990376
SRR5827067
ERR191734
ERR1514713
SRR3350260
SRR1661220
ERR049013
ERR1528318
ERR234459
SRR7226401
ERR3326016
SRR3360935
ERR3623375
SRR3360628
ERR1143669
SRR3360317
SRR3349617
SRR3349152
SRR3349302
SRR3349905
ERR3325667
ERR3325361
ERR854962
ERR3325215
ERR1514682
ERR223690
ERR3325625
SRR3361247
SRR8079839
SRR3361022
ERR3325533
ERR349901
ERR3325600
ERR234483
ERR1555210
SRR3350136
ERR1528241
SRR8079705
ERR1469564
SRR8088116
ERR1082168
ERR976957
SRR3343584
SRR1661223
SRR3349846
ERR3325810
SRR3349853
SRR3349864
ERR1528306
ERR3325556
SRR3360735
ERR234449
SRR5827231
ERR1602789
SRR3361303
SRR1661197
ERR349930
ERR3623485
ERR3325289
ERR3325324
SRR4011639
ERR234394
DRR117956
ERR1560931
SRR3349917
ERR3326091
ERR191735
ERR191773
ERR855292
ERR3623217
ERR1549698
ERR3325283
ERR3325569
SRR3360356
SRR3360970
SRR5990374
ERR1514771
ERR1469682
ERR1514739
ERR1560804
SRR3357177
SRR3343615
SRR3349959
SRR5827313
ERR2172277
ERR222940
SRR3360768
DRR124842
ERR2133936
ERR191758
ERR854924
ERR223619
ERR976908
SRR8079940
ERR3325223
ERR855036
ERR1560816
SRR3350155
SRR3349900
ERR449520
ERR855365
ERR1528183
SRR4011651
ERR3325744
ERR3326104
ERR855024
SRR3343628
ERR3623139
ERR2133902
ERR350031
ERR1549693
DRR124824
ERR1528200
ERR502236
ERR349894
SRR3349976
SRR1661180
ERR3325683
ERR1555206
DRR124890
SRR3350010
SRR3361136
SRR3360648
SRR3361325
ERR855179
SRR3350110
ERR1067736
ERR1555190
SRR3360896
SRR3360657
ERR855172
SRR3349304
ERR3325696
SRR2736167
SRR7401684
SRR2736156
SRR5827077
SRR4011640
ERR223660
ERR1514677
SRR3343559
SRR3360855
ERR1528233
ERR854872
ERR3325724
SRR3349691
SRR3350216
ERR3325803
SRR3343548
ERR1549739
SRR2736209
ERR1514709
ERR222921
ERR855108
ERR855390
SRR3349203
SRR4011642
ERR449488
ERR223657
SRR3343608
ERR1514824
ERR2172324
SRR3350236
ERR502183
ERR854874
ERR363644
ERR3325485
SRR3360647
SRR3350171
ERR855051
ERR1680298
SRR3357246
SRR3349575
ERR3325875
ERR3325864
SRR3349297
SRR5827405
ERR3325473
SRR7226390
ERR1549709
ERR855432
SRR3360886
ERR854952
DRR124763
ERR1528287
ERR3623456
ERR439291
ERR223666
SRR3349550
ERR855004
ERR3325509
ERR3623369
ERR3623231
ERR1143674
SRR5827356
ERR349938
SRR5801807
SRR3361215
ERR2172255
ERR3325466
ERR3623469
ERR350072
SRR3361309
ERR1528270
SRR5827213
SRR3349860
ERR363611
ERR449485
ERR855342
SRR3343561
SRR3361321
ERR3325278
ERR1528231
SRR1661157
SRR3349964
ERR855321
SRR3360832
SRR2736107
SRR3357038
ERR1560798
SRR3361288
ERR3326027
ERR3326071
SRR2736275
ERR3326013
ERR1560916
SRR5827241
ERR449545
SRR3361318
ERR1469678
ERR956673
SRR3349839
ERR3325330
ERR855240
SRR3349188
ERR234434
SRR3349138
SRR3349609
SRR3343479
SRR3360773
ERR3325854
ERR191796
ERR3325299
SRR1661256
SRR3343508
SRR3360694
ERR855323
DRR124716
DRR124708
ERR191804
ERR2133912
ERR855057
ERR2172267
SRR3360682
SRR3349897
ERR1560782
ERR349966
SRR3357158
SRR8079708
SRR3343523
ERR971382
ERR3325507
ERR191802
SRR3357188
ERR1528292
SRR5198648
ERR502189
ERR234469
SRR2736280
DRR124786
DRR124724
ERR779774
SRR8079731
SRR3350127
ERR1560779
SRR3360861
SRR3360351
SRR5235199
ERR1549754
ERR1471130
SRR1661301
ERR449556
ERR3325852
SRR3349153
ERR049064
DRR124819
SRR2736302
SRR8079700
ERR854927
ERR3623378
ERR1549738
SRR5827296
ERR855222
ERR1469754
SRR8079755
ERR3325226
SRR1661317
SRR3349265
ERR349965
ERR1560953
SRR3357024
SRR2736119
ERR234414
ERR1514744
ERR1549741
SRR3349719
DRR117960
ERR1469656
SRR3361116
SRR8079807
ERR1555202
SRR3349321
ERR502237
ERR1528159
ERR3325193
SRR3349558
ERR1555213
ERR854933
ERR3325482
SRR3349991
SRR3361143
SRR3357307
ERR3325583
ERR854931
ERR3325833
ERR854913
ERR1469568
ERR3325555
SRR3361297
ERR3325845
SRR5827091
SRR8079803
SRR3360810
SRR5827103
ERR449479
SRR3350222
SRR5827381
SRR1661226
ERR449591
ERR191801
ERR1560875
SRR3357159
ERR855080
ERR223632
ERR855166
ERR855237
ERR854899
ERR3326122
ERR3623444
SRR1661299
SRR8079847
ERR3325276
SRR3357195
ERR1549692
ERR779799
ERR1469722
SRR3343612
ERR439329
ERR1514746
ERR3623439
ERR3325755
SRR3350185
ERR3325491
SRR3349937
SRR3343492
ERR855091
ERR049043
ERR1560856
SRR8079897
SRR3343480
SRR4048837
SRR3357135
ERR1560864
SRR3349835
SRR2736095
SRR4011638
ERR1067837
ERR3325956
ERR439350
ERR1528227
ERR1549778
SRR3343621
ERR234416
ERR2133910
ERR854888
SRR3360834
SRR1661166
SRR3360964
SRR3357162
SRR3349206
ERR855015
ERR854877
SRR8079735
ERR976963
SRR5827218
ERR3325218
SRR3360698
ERR363592
ERR502195
SRR3361310
ERR222937
ERR855336
ERR1549747
ERR855386
SRR3360672
SRR3343522
ERR855419
SRR3361012
SRR7401681
ERR1471119
ERR388302
SRR3349970
SRR3360331
SRR3349329
ERR854867
ERR3325739
DRR124705
SRR1661163
ERR3623459
SRR3349330
ERR1528316
ERR191752
SRR3349663
ERR3325759
SRR3360606
SRR3360354
SRR1661212
DRR124850
ERR1549787
ERR1067716
ERR3325584
ERR439305
SRR5827330
ERR3325607
SRR3349214
ERR3325517
SRR3360707
SRR1661154
SRR5827095
ERR3325311
ERR1469563
SRR2736247
ERR3623229
DRR117965
ERR1528326
SRR3360932
ERR3325738
SRR3360729
ERR1471134
ERR191761
ERR2172320
ERR2133968
ERR1560823
ERR449495
SRR3349151
ERR1471140
SRR5827232
DRR124690
ERR956683
SRR3350259
SRR3350153
SRR5801856
SRR3360918
SRR3349182
SRR5827125
ERR223609
ERR3623157
SRR4011648
ERR855227
ERR222924
SRR5801886
ERR222938
DRR124848
SRR3360854
DRR124745
ERR3325338
SRR5827390
SRR3343496
SRR3343592
ERR1555165
ERR349990
ERR3325799
ERR855145
ERR1514807
ERR3325285
ERR855001
ERR1067759
ERR2133960
SRR3361137
SRR8079928
ERR3325406
ERR3325259
ERR1549702
SRR3361168
ERR1528262
ERR855142
ERR449544
SRR7226394
SRR3357250
SRR3349903
SRR3360938
SRR5827184
ERR3325783
ERR1528295
SRR3360743
SRR1661214
SRR3360851
ERR1469570
SRR3349514
ERR3623161
ERR1143678
SRR5827257
ERR3325861
SRR3343564
SRR3343547
ERR854869
ERR222898
ERR855069
SRR5827072
ERR223662
ERR352696
SRR8079818
SRR1661281
ERR3326124
DRR117978
ERR3325449
SRR3349534
ERR1560834
ERR1528206
SRR3349219
SRR5827170
SRR5827074
ERR234497
SRR2736152
ERR1549711
ERR352753
ERR3623234
ERR3325252
SRR3349564
ERR2133897
ERR1549691
ERR976956
ERR439310
SRR3350121
SRR8079749
SRR960423
ERR1560791
ERR222909
ERR3325651
ERR1528129
ERR3325853
ERR439314
ERR222931
ERR222895
SRR7226398
SRR1661270
ERR449503
ERR3325375
SRR3349983
ERR3325384
SRR3360800
ERR3326022
ERR854916
ERR3623464
ERR3325490
ERR1549689
ERR223637
SRR5827151
ERR350019
SRR969339
SRR3360720
ERR3325611
SRR8079890
ERR352845
SRR3349685
SRR3361148
SRR8079752
ERR1560934
SRR3349867
SRR1661231
SRR3361026
SRR1661155
ERR3325723
ERR855291
SRR3357152
ERR3325624
ERR049066
ERR3623449
ERR855284
ERR1602786
SRR1661219
ERR3623350
ERR1528212
ERR1514775
SRR1661283
SRR1661246
ERR502180
SRR5827112
SRR3349845
SRR3350158
SRR5235409
ERR1528208
ERR234504
ERR3623409
SRR5235318
SRR3361211
ERR3326096
DRR124835
ERR1549744
ERR449460
ERR223673
ERR1549735
ERR191771
SRR5827343
SRR3349879
SRR3360821
SRR3349189
SRR3361336
ERR3326031
ERR234456
SRR3343505
ERR855382
SRR3360836
ERR855337
ERR1514750
ERR1067742
ERR1602765
ERR976951
SRR3360699
ERR854939
ERR1555245
SRR2736281
SRR3349603
SRR5198517
ERR1514747
ERR350001
SRR3360616
ERR2172287
SRR2736244
ERR363593
ERR352757
ERR234454
ERR854915
ERR234495
DRR124713
SRR3361278
ERR1514745
ERR3623205
ERR234499
ERR976937
SRR1661275
ERR1514760
DRR124744
SRR5827179
ERR502234
SRR3350235
SRR3349634
SRR3360348
SRR1661233
SRR2736264
ERR3325220
SRR3360755
SRR3361206
SRR8079709
SRR3349538
ERR3325548
ERR1469643
SRR5827247
SRR3349266
SRR8079707
ERR222930
SRR969347
SRR3361301
DRR117962
SRR3360953
ERR855044
ERR3325982
DRR117992
SRR3360655
SRR3349620
ERR1680300
SRR7401679
ERR1560938
SRR8079732
SRR3357171
ERR3325930
ERR3325269
ERR439371
ERR1555160
ERR3325230
SRR8079824
DRR124767
ERR363633
DRR124864
SRR3361149
SRR3349274
ERR3326094
ERR3325917
SRR5827120
ERR1555163
ERR1549683
ERR2172344
SRR5827086
SRR8079756
ERR439327
SRR3360723
ERR855200
ERR191821
ERR352765
SRR3343656
ERR3623359
ERR3623212
ERR2133977
DRR124747
ERR3325955
SRR3360916
ERR854880
SRR2736122
SRR5827262
SRR3360973
SRR3357167
ERR1469742
ERR3623428
ERR3325705
SRR3361347
SRR3349997
ERR1514786
ERR3623169
ERR854904
ERR449522
ERR349959
SRR3350244
SRR8329865
ERR1560843
ERR3325840
DRR117975
ERR485166
ERR3325617
ERR971378
SRR3349608
ERR3325519
SRR3350160
ERR1528257
ERR3325818
SRR3361340
SRR3361229
ERR3325385
ERR352821
ERR3325302
ERR854909
ERR855417
ERR1471138
ERR1555208
ERR3325794
ERR1469622
ERR1680303
ERR3325690
SRR5827071
SRR3350275
ERR855331
SRR3360936
SRR5827079
SRR3360651
ERR3623147
SRR3343676
ERR1555175
SRR3357029
SRR3349713
SRR3349646
SRR3360715
SRR1661263
ERR1560840
SRR8079835
ERR1555178
SRR3360835
SRR3360924
ERR855387
ERR855221
SRR3349694
SRR3357273
ERR976943
ERR3325826
SRR1661198
ERR854973
ERR191775
SRR3349957
ERR2172290
SRR3361132
ERR854907
ERR1469716
ERR388435
SRR3360883
SRR5827242
ERR3325674
ERR3325439
SRR2736189
ERR3325675
ERR1514742
ERR234384
ERR049015
ERR502200
ERR3325461
ERR3325417
ERR855224
ERR049071
ERR855169
SRR3360849
DRR124866
SRR3349230
ERR350071
ERR855023
SRR3360608
ERR3325610
ERR855198
SRR3350250
SRR8079858
ERR854919
ERR449469
SRR3357305
ERR3623366
SRR2736111
ERR3325782
SRR1661257
SRR3360751
ERR1549753
ERR3325943
ERR1602770
SRR4048884
ERR855395
ERR1549756
ERR3325886
ERR1514748
ERR363581
ERR3623477
SRR3360981
ERR3325981
ERR3325247
ERR1602784
ERR3325273
ERR2172284
ERR855039
ERR3325912
ERR3325437
SRR5827288
SRR3357199
SRR3349688
SRR3349941
SRR1661179
ERR439364
ERR449548
ERR1514717
ERR3623445
SRR3360302
ERR3326000
SRR5235216
SRR3349968
ERR363638
SRR3360342
ERR3325205
ERR2172300
ERR1514781
ERR3325786
ERR3623474
SRR3357165
ERR3326128
SRR1661178
SRR3349548
SRR3361345
ERR1528128
ERR2172270
ERR3325867
ERR352759
DRR124811
SRR3350284
ERR1528161
SRR3349326
SRR3360730
ERR349929
SRR3343579
ERR855361
ERR855405
ERR3325248
DRR124794
ERR3325703
ERR2133896
SRR5801851
SRR3349597
ERR1469673
SRR3349314
ERR363632
ERR855173
ERR350035
ERR449566
ERR855261
ERR3325191
ERR223664
SRR3361129
SRR1661286
ERR439309
ERR1469606
ERR1469618
SRR2736268
SRR7534702
ERR3325766
ERR049022
ERR1469617
ERR1471137
ERR1514820
ERR3325633
ERR1067767
SRR3360812
ERR3326038
ERR956685
SRR3349342
ERR3326143
ERR191772
ERR2133904
SRR2736203
SRR3360976
ERR976952
SRR3361176
ERR1549722
SRR2736299
SRR3360860
SRR3343679
SRR3360288
ERR2133937
SRR3349320
ERR854963
SRR2736193
ERR3325363
SRR3360688
SRR3343498
ERR855356
SRR2736171
SRR3357194
SRR5235428
ERR1514693
ERR1514686
SRR3349568
ERR855152
ERR234500
ERR855376
SRR5827148
ERR449502
SRR3350264
ERR855185
ERR1514730
ERR049030
ERR1560952
ERR1143701
SRR3349217
SRR3349296
ERR1143703
DRR124795
SRR3350173
SRR3349841
ERR191799
DRR129084
ERR3623465
ERR363607
ERR854922
ERR1528179
ERR223640
SRR3349255
ERR956689
ERR3325788
ERR449478
SRR3357019
ERR855144
ERR234402
SRR3343511
ERR3325238
ERR1528190
ERR854925
ERR1469611
ERR855332
ERR3325438
ERR234458
ERR3325495
SRR3360948
ERR1514716
ERR1469644
ERR3325483
SRR4048866
ERR049040
SRR3350093
ERR854898
SRR3343486
SRR2736162
SRR8079860
ERR223697
SRR3350208
ERR1143665
SRR5827259
ERR855174
ERR191739
ERR855097
SRR5827076
ERR3326066
ERR779811
ERR1514837
SRR3349948
ERR449515
ERR223629
ERR3325316
SRR3360330
SRR5990356
SRR3350249
ERR1514830
SRR2736231
ERR1560883
SRR3349987
ERR1549772
SRR3361163
ERR1514690
SRR3349971
ERR3623355
ERR1560879
ERR1680302
ERR449589
ERR1469654
ERR3325778
SRR3349549
ERR2172286
ERR3325447
SRR3360847
ERR349948
SRR5827051
SRR3349222
ERR3325200
SRR3349726
SRR3349856
ERR855230
ERR349980
ERR1549718
ERR855130
SRR3361253
SRR3360727
SRR5235386
ERR234392
ERR1555212
ERR3326072
SRR8079852
SRR5801825
ERR3325872
ERR855092
SRR3350130
SRR3349622
ERR2133932
ERR1514809
ERR1528260
ERR855187
SRR1661200
ERR3325480
ERR222915
ERR234498
ERR1067769
ERR449571
ERR3623410
SRR3343556
SRR8079944
ERR1680309
DRR117958
ERR855401
SRR2736130
ERR1067743
SRR3349343
SRR3361343
ERR3325693
ERR3623463
SRR1661186
SRR2736158
ERR1469746
ERR2133963
ERR1514741
ERR1555243
ERR3325882
DRR117991
ERR1469629
ERR3326111
ERR049028
SRR5827032
ERR1560781
SRR3349196
SRR3360843
SRR3343521
ERR439347
DRR124732
SRR3350248
SRR3343493
ERR855052
ERR3325372
SRR3361339
DRR129098
SRR3350112
SRR3350090
SRR5801828
ERR1469711
ERR1528136
SRR5827073
SRR5827098
SRR5827235
ERR1602787
SRR5827375
ERR976947
ERR1560785
SRR3360319
ERR350027
SRR3349826
ERR1560923
SRR5827019
ERR1469730
ERR1469625
SRR3357017
ERR3325459
SRR3343531
SRR5827124
ERR855082
SRR2736103
ERR1469759
ERR3623480
ERR1067849
ERR3325727
ERR1514813
SRR5827028
ERR3325362
SRR3349984
ERR3623199
SRR3349318
SRR2736278
SRR5801821
ERR855065
ERR3325985
SRR3349637
SRR3361109
ERR855329
DRR124693
ERR3325331
ERR049058
ERR234466
SRR3360324
SRR8079893
ERR449558
SRR3361118
ERR3325967
ERR352815
SRR5827152
ERR854948
SRR3349953
SRR8079751
SRR3349974
SRR3361027
ERR1469624
SRR3349653
ERR3623221
SRR3349696
ERR976924
ERR3623431
SRR3357170
SRR8079850
ERR502218
ERR1514711
ERR1560841
SRR1661268
ERR2172283
ERR1514834
SRR8079900
ERR2172340
ERR779818
SRR8079830
ERR1528155
ERR3325711
ERR855033
ERR855428
ERR3325628
SRR3350119
SRR3349241
SRR2736105
ERR1560933
ERR1555203
SRR3360850
ERR1602766
SRR3360709
SRR5801802
ERR3623470
ERR3325587
ERR3623173
ERR3623215
DRR124812
SRR8079853
SRR7226419
ERR1469714
SRR3349213
SRR3350285
ERR854985
ERR3325286
ERR1560838
SRR5827322
SRR7226399
SRR5801875
SRR1661247
SRR3349899
SRR1661310
ERR439321
SRR7401671
SRR3360822
SRR3360968
ERR1082159
ERR3325808
SRR3360626
SRR3360677
ERR1514719
ERR3325444
SRR3350212
ERR349936
ERR363603
ERR3325356
ERR3326079
SRR5801891
SRR5827052
SRR3360979
ERR3325969
ERR2172331
ERR234464
ERR352722
ERR1560854
ERR388379
SRR3343488
SRR3350225
SRR8079754
ERR3623478
SRR3361328
ERR2133916
SRR7401676
ERR1514695
ERR855019
ERR855411
SRR3361124
SRR7226382
DRR117989
ERR223675
SRR2736108
ERR1143700
SRR5827068
SRR1661300
SRR3343586
ERR855310
SRR3349851
ERR502229
DRR124762
SRR3357277
SRR3343543
SRR3360357
ERR222917
ERR3326060
SRR3349186
SRR3350193
ERR854908
ERR352819
SRR3361234
SRR3349579
SRR7226395
ERR350014
SRR8088103
ERR350036
SRR3361261
SRR3360837
SRR3343509
ERR049012
SRR3349224
ERR026606
SRR3360839
ERR363602
ERR3325644
SRR2736139
SRR5827351
SRR3349989
SRR3349338
ERR3325645
SRR3361145
ERR855110
ERR3325602
ERR1514801
ERR855359
ERR854920
ERR363650
SRR3360333
ERR3325306
ERR854942
ERR1560826
SRR3361224
ERR3623128
SRR3349702
ERR1555247
SRR3349574
SRR5827194
ERR1528250
ERR1560917
SRR3350007
SRR3350157
ERR2172330
ERR026603
ERR2133965
SRR5827387
ERR1549790
SRR3343609
SRR3360650
ERR1549780
SRR3349817
SRR3343670
ERR1528160
SRR3350239
ERR3326125
ERR223610
ERR1549700
ERR1560813
DRR129085
ERR3325895
SRR3349631
ERR1528305
ERR1143677
ERR1514817
ERR3623152
DRR117966
ERR855378
DRR124809
ERR3623382
ERR3325756
DRR129089
ERR3325279
SRR3361357
ERR1528314
ERR3623353
ERR2133900
DRR124766
SRR1661316
ERR3326085
ERR049044
ERR029241
ERR222928
ERR439307
DRR124818
ERR029271
SRR5801808
SRR5827090
ERR1528151
ERR234489
SRR5827105
SRR8079892
ERR1528158
SRR3349877
ERR1471120
ERR350066
SRR8079734
SRR3349898
ERR026595
ERR855429
SRR3361324
ERR1469752
SRR3360714
ERR3326042
ERR1560876
SRR3361212
ERR2133982
SRR969337
ERR3325904
SRR3360852
SRR3343545
SRR5801815
ERR3325817
SRR8079875
SRR8079943
SRR5827085
SRR5827324
ERR3325704
ERR1528214
ERR349886
SRR5990352
ERR1067729
ERR855339
ERR855407
ERR1560830
ERR3623364
ERR3326056
SRR3357047
SRR3343501
SRR3350123
SRR3343607
ERR855063
ERR956675
SRR4048840
ERR3325554
SRR5801834
SRR5827309
ERR1143659
ERR3325350
SRR3360824
ERR3326120
SRR2736199
ERR449550
SRR3350240
SRR3349901
SRR5990372
ERR1469567
SRR3360345
ERR1680314
ERR3623177
DRR124768
ERR1560947
SRR3360337
SRR5827053
ERR3325828
SRR3343672
ERR363600
SRR3360873
ERR854986
DRR124689
SRR2736294
SRR5801841
ERR191784
ERR855095
SRR3343529
SRR5827150
ERR026608
DRR124721
SRR3349211
SRR3349312
ERR855236
SRR3361180
ERR855199
SRR5827414
ERR3623426
ERR3325227
SRR3360639
ERR363595
ERR855434
SRR3361274
ERR1555217
ERR2133953
SRR1661203
ERR191805
ERR854947
ERR223652
SRR8079871
ERR234422
ERR029245
ERR1602783
ERR854965
SRR3349249
ERR1528308
SRR5801872
SRR5827158
ERR3325993
ERR191793
SRR3349340
SRR3360856
ERR779772
ERR3325575
DRR129083
SRR3343654
SRR3343541
ERR1560881
SRR3349273
ERR049055
ERR234496
ERR855399
SRR3361275
ERR439308
SRR5235322
ERR1471143
ERR222896
SRR3343585
DRR124711
ERR3325541
ERR350062
SRR3349638
ERR1514675
ERR449562
ERR3326097
ERR1469749
ERR1514814
ERR1528228
ERR1528131
ERR1549768
ERR3325523
SRR3361349
SRR1661194
ERR3326032
SRR3360913
ERR439334
SRR1661161
ERR3325638
ERR1143671
SRR3349895
ERR2172264
ERR449527
DRR124846
ERR1082242
