# Supplementary material for: Core genes can have higher recombination rates than accessory genes within global microbial populations
Source: eLife. 2022 Jul 8;11:e78533. doi: 10.7554/eLife.78533 (PMC9444244; doi:10.7554/eLife.78533)
Supplement: Figure 3—source data 1. [file elife-78533-fig3-data1.zip › accession_lists/s_flexneri_accessions.txt]

SRR7827076
SRR5005328
SRR4897622
SRR7172266
SRR4897221
SRR5017320
SRR10006310
SRR4181487
SRR8086724
SRR5005414
SRR7180010
SRR4897418
SRR7172067
SRR7274812
SRR7172284
SRR8201573
SRR7266800
SRR4192510
SRR7251056
SRR7208626
SRR8364208
SRR7191557
SRR4181560
SRR7286178
SRR7244366
SRR7215520
SRR3289601
SRR7286633
SRR7250998
SRR7184380
SRR5029859
SRR4897646
SRR7187035
SRR7187842
SRR8281105
SRR7283748
SRR4787220
SRR8182951
SRR7204202
SRR4788368
SRR4788327
SRR4897343
SRR7230372
SRR4181601
SRR7251460
SRR4786482
SRR8774308
SRR7276957
SRR7209029
SRR4192131
SRR7191563
SRR8185669
SRR7367236
SRR7244245
SRR7286615
SRR5005324
SRR8369245
SRR7401662
SRR7215294
SRR7244379
SRR8032853
SRR5029855
SRR4787402
SRR4787072
SRR7187830
SRR7230305
SRR7407960
SRR3289525
SRR7838550
SRR8052172
SRR10036507
SRR7286399
SRR5029822
SRR7249802
SRR4195742
SRR5017522
SRR4787733
SRR4181482
SRR7988743
SRR4897624
SRR8204014
SRR4788315
SRR10228156
SRR4897253
SRR7839328
SRR7501335
SRR4787392
SRR8586210
SRR4786851
SRR4897820
SRR7833092
SRR5006337
SRR7850068
SRR7367207
SRR7285412
SRR7277780
SRR8936115
SRR4786301
SRR4897679
SRR7979552
SRR7251478
SRR7505876
SRR7184250
SRR7832329
SRR4788287
SRR8774309
SRR7230375
SRR7250994
SRR7244277
SRR7191551
SRR7172270
SRR7244297
SRR7187820
SRR7367198
SRR7286394
SRR8237818
SRR5024217
SRR5006430
SRR9973695
SRR9050428
SRR7249743
SRR8268974
SRR3289606
SRR9967816
SRR7251012
SRR10350842
SRR4897406
SRR4787082
SRR7866108
SRR7285457
SRR7191561
SRR4897196
SRR7283669
SRR8924443
SRR4181495
SRR7191431
SRR4897154
SRR3360204
SRR7204419
SRR4787206
SRR5017473
SRR7187868
SRR7223102
SRR8551540
SRR7184341
SRR4195633
SRR7291609
SRR9967803
SRR7286252
SRR8114781
SRR7266792
SRR10088481
SRR4897428
SRR7204353
SRR7274780
SRR4184726
SRR8591919
SRR7215296
SRR4897203
SRR7266801
SRR9942567
SRR4787890
SRR8281075
SRR7367368
SRR4897588
SRR7187062
SRR7249714
SRR4787419
SRR8554749
SRR8568156
SRR7208463
SRR7283661
SRR4897205
SRR8325554
SRR7251461
SRR7208997
SRR10350823
SRR8281107
SRR7286513
SRR9050410
SRR8166030
SRR7890014
SRR5024294
SRR7230672
SRR5018302
SRR10283320
SRR3289596
SRR4195478
SRR7892547
SRR7401709
SRR7285458
SRR10017989
SRR5024075
SRR4192096
SRR8832724
SRR7266823
SRR7204344
SRR4787909
SRR4897199
SRR4787303
SRR7277737
SRR10036695
SRR4788155
SRR7184395
SRR4787792
SRR7274847
SRR4897480
SRR7282658
SRR7223059
SRR7172061
SRR7184265
SRR9050425
SRR4786367
SRR8553840
SRR8670854
SRR10228507
SRR8820018
SRR3289623
SRR7172438
SRR5017401
SRR3360203
SRR5005557
SRR7244226
SRR7286382
SRR4788341
SRR5023884
SRR7184226
SRR7230234
SRR4787200
SRR7223057
SRR10212138
SRR4184864
SRR7187759
SRR4184778
SRR4788178
SRR10302324
SRR7251505
SRR7184254
SRR7266785
SRR7826931
SRR8116859
SRR8774282
SRR7286516
SRR8297020
SRR7172607
SRR5030798
SRR3289540
SRR7842059
SRR7172415
SRR7204104
SRR8332400
SRR7184346
SRR8924482
SRR10236633
SRR9944895
SRR5023831
SRR8281088
SRR5005351
SRR9050435
SRR7826912
SRR7282622
SRR3289522
SRR10228116
SRR4195630
SRR5005492
SRR5029849
SRR7230215
SRR4184820
SRR7286604
SRR7286443
SRR4193680
SRR7249517
SRR5006085
SRR4184790
SRR7842078
SRR4897481
SRR7223035
SRR5005266
SRR4897260
SRR7187014
SRR8775485
SRR7274822
SRR4897473
SRR4787891
SRR7286498
SRR7236601
SRR4897578
SRR7495420
SRR7265847
SRR7184204
SRR10312203
SRR10352152
SRR3360209
SRR8588269
SRR4184862
SRR7230676
SRR5018382
SRR7286492
SRR4184782
SRR7291021
SRR4897546
SRR7943908
SRR7204203
SRR3360198
SRR10312191
SRR3289542
SRR5017976
SRR3289580
SRR8237822
SRR5006021
SRR7286402
SRR4897771
SRR7407910
SRR7417143
SRR5024263
SRR10231912
SRR10212221
SRR7250962
SRR7191683
SRR4897524
SRR7290914
SRR7256976
SRR10312190
SRR5018330
SRR8114755
SRR5030752
SRR5005605
SRR9904833
SRR7244315
SRR7286616
SRR4192092
SRR4181524
SRR4897323
SRR7896002
SRR3289585
SRR4787322
SRR8740645
SRR8634616
SRR4897127
SRR4788160
SRR7358034
SRR7266764
SRR4181442
SRR10088455
SRR7291918
SRR7256978
SRR4787226
SRR5005527
SRR7277727
SRR8114771
SRR7257486
SRR4787353
SRR5005356
SRR9944897
SRR8238023
SRR8591906
SRR5024466
SRR7286725
SRR10198849
SRR7266385
SRR7291002
SRR4195482
SRR7223044
SRR7250988
SRR3289550
SRR8293489
SRR7215941
SRR7826942
SRR7277785
SRR7588730
SRR5024201
SRR7250982
SRR7223092
SRR7358285
SRR3289605
SRR7474060
SRR7187898
SRR7223045
SRR4787228
SRR7291647
SRR7367405
SRR8981837
SRR7215897
SRR4897008
SRR7285628
SRR7285460
SRR8368700
SRR4788346
SRR7286534
SRR7257154
SRR4787779
SRR7842066
SRR10198858
SRR5006145
SRR3289613
SRR8052156
SRR7286529
SRR7249722
SRR5018398
SRR5006043
SRR7249513
SRR7215913
SRR7274823
SRR5017471
SRR4897627
SRR7274820
SRR7290979
SRR3289611
SRR3742269
SRR7209054
SRR5460697
SRR4897512
SRR10036496
SRR7223152
SRR4788109
SRR8923788
SRR3289604
SRR3289571
SRR7204434
SRR3289561
SRR7291560
SRR7256955
SRR7249705
SRR8086713
SRR7221298
SRR4788205
SRR4897409
SRR7291638
SRR8165799
SRR3289598
SRR7184308
SRR7290965
SRR7839343
SRR4195636
SRR4897819
SRR5006386
SRR7256979
SRR5029697
SRR10253249
SRR7286170
SRR8467680
SRR4788149
SRR7838551
SRR7285517
SRR7277767
SRR9050427
SRR7266819
SRR8299406
SRR7358290
SRR8473593
SRR4184807
SRR10312204
SRR7850203
SRR4897211
SRR4897598
SRR7501004
SRR5006097
SRR4787149
SRR10212190
SRR7291838
SRR7251489
SRR7172296
SRR8405055
SRR7187023
SRR4897560
SRR10228524
SRR4897169
SRR7277766
SRR7221122
SRR4897448
SRR3742266
SRR8558500
SRR3289581
SRR4192404
SRR4195777
SRR8820068
SRR4181341
SRR7282653
SRR7230295
SRR7286457
SRR7221266
SRR7221268
SRR7223098
SRR7274858
SRR5024521
SRR7172278
SRR4178709
SRR5029667
SRR7172423
SRR5006051
SRR7274784
SRR7223043
SRR7840352
SRR9072785
SRR10013308
SRR7286538
SRR4897701
SRR7186906
SRR8591909
SRR3289614
SRR4787814
SRR7290892
SRR4897019
SRR7244382
SRR7215286
SRR7291585
SRR10212209
SRR7256995
SRR4181599
SRR4786217
SRR10228558
SRR4192076
SRR4788225
SRR7866256
SRR3289543
SRR5024315
SRR5023773
SRR3742263
SRR5024275
SRR4788198
SRR7358110
SRR4787335
SRR4897623
SRR4897108
SRR8429819
SRR5024165
SRR7850104
SRR4788284
SRR7208759
SRR4787232
SRR8553836
SRR7223094
SRR7401667
SRR7274832
SRR5024456
SRR5006367
SRR7187044
SRR8263047
SRR7842133
SRR4787076
SRR4788373
SRR4786475
SRR4195744
SRR4184838
SRR7286376
SRR8924483
SRR4788365
SRR7850386
SRR8048064
SRR7407941
SRR8656991
SRR7285473
SRR7943923
SRR4897018
SRR3289588
SRR7277803
SRR3289615
SRR4897612
SRR7826965
SRR4787812
SRR7358272
SRR4787886
SRR7187754
SRR4787747
SRR8715549
SRR3289526
SRR8754000
SRR5023871
SRR7286508
SRR5018380
SRR5006046
SRR3289544
SRR4195773
SRR7256961
SRR10088446
SRR7184224
SRR4897424
SRR7286530
SRR7439045
SRR5006411
SRR7286259
SRR7274827
SRR7191547
SRR7276911
SRR4897671
SRR8148869
SRR7286613
SRR4787325
SRR7850128
SRR7291634
SRR5029827
SRR4897393
SRR4897593
SRR8775483
SRR7367425
SRR4897429
SRR7265957
SRR5018389
SRR10133044
SRR7836307
SRR4787174
SRR4195637
SRR7221119
SRR7286662
SRR5017968
SRR7223053
SRR10231917
SRR7244236
SRR7184329
SRR10313640
SRR5018321
SRR5017396
SRR7849982
SRR7842047
SRR7223064
SRR10088473
SRR4192071
SRR5018357
SRR7221124
SRR7250997
SRR4788408
SRR4184748
SRR4788128
SRR7256987
SRR8381974
SRR7249732
SRR4193889
SRR7286452
SRR4184827
SRR7236629
SRR5018287
SRR3289531
SRR7223034
SRR4184806
SRR7285462
SRR10314863
SRR7850147
SRR8325552
SRR4897630
SRR4897256
SRR5024489
SRR8307265
SRR8194841
SRR7836289
SRR4195728
SRR10270582
SRR7522848
SRR4788248
SRR7184273
SRR8281081
SRR8715503
SRR10313635
SRR8820019
SRR8281093
SRR4787717
SRR7249715
SRR7265963
SRR8237811
SRR7850219
SRR3289578
SRR8771300
SRR5024196
SRR4897081
SRR3289567
SRR10006610
SRR7172293
SRR5006380
SRR4787857
SRR7850143
SRR10053433
SRR4897329
SRR7244244
SRR8634605
SRR7291538
SRR7500947
SRR10271375
SRR7172422
SRR10228173
SRR5006375
SRR7832334
SRR10133042
SRR7285410
SRR4897016
SRR4195472
SRR7866245
SRR4897513
SRR7417190
SRR7367394
SRR7283725
SRR8924436
SRR7249703
SRR3289573
SRR7187098
SRR4786323
SRR4786447
SRR7251435
SRR8775487
SRR10276115
SRR8832728
SRR7251459
SRR10054187
SRR4181521
SRR7230237
SRR7230239
SRR4192070
SRR5023688
SRR7172155
SRR5024270
SRR8377827
SRR8979721
SRR7588689
SRR7187884
SRR4195730
SRR7889985
SRR8367000
SRR8204016
SRR5024229
SRR8281090
SRR7842166
SRR5005546
SRR7291648
SRR8568224
SRR10212172
SRR4897500
SRR7286401
SRR8936118
SRR7209041
SRR3289512
SRR7282615
SRR7265739
SRR7842114
SRR4788347
SRR4897763
SRR4192080
SRR7895970
SRR7286526
SRR9018544
SRR7187047
SRR7826955
SRR8367001
SRR7495418
SRR7187066
SRR8370418
SRR7187028
SRR4788121
SRR7407972
SRR7191574
SRR8116857
SRR5017397
SRR7230304
SRR4788302
SRR4193548
SRR7223076
SRR9920984
SRR4787773
SRR7221206
SRR7204310
SRR4787159
SRR7187093
SRR7187533
SRR4897408
SRR7204433
SRR7276961
SRR8832687
SRR7187840
SRR4787879
SRR7842072
SRR7850009
SRR8568228
SRR7291612
SRR5006071
SRR7291662
SRR7172058
SRR4193214
SRR4897464
SRR7401704
SRR4897249
SRR8194861
SRR7184270
SRR4181542
SRR8368699
SRR3289569
SRR4195751
SRR10247346
SRR3530569
SRR4180823
SRR7215896
SRR4179380
SRR5006392
SRR7842084
SRR7223071
SRR7842105
SRR7184355
SRR4181496
SRR4192130
SRR7187022
SRR7282630
SRR7826930
SRR4897830
SRR5005562
SRR7850100
SRR7367203
SRR7257137
SRR7285466
SRR7204368
SRR7204429
SRR9018472
SRR10247131
SRR7257084
SRR3289575
SRR7187043
SRR4181514
SRR7184351
SRR7401631
SRR4786030
SRR4897737
SRR7244235
SRR7251464
SRR9050407
SRR7286386
SRR9961610
SRR4897188
SRR4787737
SRR3360205
SRR7236606
SRR7839301
SRR4897091
SRR7236639
SRR10247330
SRR8740648
SRR7187776
SRR4787765
SRR4788268
SRR7187853
SRR3289622
SRR8114790
SRR7223128
SRR7204217
SRR7588706
SRR10314874
SRR8240968
SRR7286381
SRR4787171
SRR7215919
SRR7223073
SRR7285464
SRR7358004
SRR7367455
SRR4897437
SRR4897753
SRR7223130
SRR10212211
SRR4787268
SRR8405060
SRR4787789
SRR7416072
SRR7276964
SRR7249808
SRR7223155
SRR7850053
SRR4787400
SRR8924438
SRR7251004
SRR7285559
SRR7230394
SRR4787880
SRR7187010
SRR7230318
SRR3289527
SRR5006373
SRR7265737
SRR7187828
SRR7265920
SRR7283664
SRR4788325
SRR5006020
SRR7286373
SRR7833072
SRR7277728
SRR7286166
SRR4786635
SRR7291597
SRR7285432
SRR5029853
SRR7266797
SRR7208792
SRR7276898
SRR7187001
SRR7527646
SRR5023920
SRR5018285
SRR5006347
SRR7187818
SRR8924474
SRR7249746
SRR7187919
SRR7943931
SRR7184266
SRR7974369
SRR4897666
SRR7895994
SRR3289568
SRR5454563
SRR7277707
SRR8452174
SRR8979696
SRR7943915
SRR5024202
SRR7249706
SRR7184377
SRR7286537
SRR9973690
SRR4787259
SRR3289529
SRR7191699
SRR7184222
SRR10120178
SRR7249719
SRR7251446
SRR7283823
SRR4192107
SRR8740646
SRR4897391
SRR7250945
SRR8820011
SRR4787182
SRR7407950
SRR7184212
SRR7367209
SRR7274833
SRR7249685
SRR5006238
SRR7358286
SRR7223078
SRR4787293
SRR7416059
SRR9921003
SRR10357205
SRR7274834
SRR10054174
SRR7291602
SRR10319754
SRR8551538
SRR4787865
SRR8584993
SRR4897225
SRR7187029
SRR7290991
SRR8644962
SRR5005325
SRR4184746
SRR4788182
SRR7286251
SRR8554746
SRR4181519
SRR10312195
SRR3531846
SRR4181520
SRR7208796
SRR8981836
SRR7416061
SRR7204361
SRR7367233
SRR4897092
SRR7208802
SRR5024510
SRR7186916
SRR7236597
SRR7367525
SRR7221281
SRR4184743
SRR7401611
SRR7215942
SRR4788107
SRR7184253
SRR5017464
SRR10247352
SRR7850054
SRR7286528
SRR8268972
SRR7277777
SRR7244311
SRR5024324
SRR4192091
SRR4897462
SRR4786191
SRR8540695
SRR3289511
SRR10228134
SRR7236644
SRR7943934
SRR7215945
SRR8670853
SRR7286573
SRR4897594
SRR4897250
SRR8281089
SRR4788314
SRR4787851
SRR10313639
SRR8281082
SRR7842098
SRR7286449
SRR5005610
SRR4192124
SRR4181584
SRR4788135
SRR10228529
SRR10228155
SRR7416053
SRR4897356
SRR10228167
SRR7215283
SRR7265969
SRR7401694
SRR7184243
SRR8325547
SRR7401691
SRR5029696
SRR5023890
SRR8863363
SRR4181537
SRR7367426
SRR4897772
SRR5023892
SRR4787719
SRR7256806
SRR4787836
SRR4788181
SRR5024195
SRR4897654
SRR8588618
SRR4787838
SRR7204214
SRR7187791
SRR10228528
SRR7221326
SRR3289517
SRR7286605
SRR7172259
SRR7276921
SRR7209040
SRR7283802
SRR7286566
SRR7277745
SRR7474045
SRR7215925
SRR10231899
SRR4195629
SRR7179867
SRR8553846
SRR8325551
SRR10236650
SRR5006090
SRR5030801
SRR4897404
SRR9018480
SRR7286710
SRR3289595
SRR4195780
SRR7368858
SRR7835534
SRR10088430
SRR5023937
SRR4897465
SRR7191553
SRR10312201
SRR8117833
SRR4897158
SRR3289621
SRR5005431
SRR4787198
SRR5005510
SRR4786848
SRR10313627
SRR4897333
SRR7187814
SRR7367215
SRR8820013
SRR8183257
SRR8863365
SRR9083708
SRR3289519
SRR4786382
SRR7208628
SRR7850003
SRR7179952
SRR7842093
SRR10088475
SRR7221105
SRR3289521
SRR7249723
SRR7257104
SRR8591911
SRR8832733
SRR4195492
SRR10319757
SRR3289534
SRR8237827
SRR3289617
SRR8715620
SRR8444438
SRR9920975
SRR4195764
SRR7283731
SRR8182752
SRR4897611
SRR5024479
SRR7407973
SRR3289576
SRR7257103
SRR7236690
SRR7187753
SRR4788254
SRR7358262
SRR7367433
SRR7826907
SRR7236571
SRR7187038
SRR8166037
SRR5018365
SRR4192122
SRR7276920
SRR10036504
SRR7221032
SRR7367389
SRR4195623
SRR7367395
SRR4788348
SRR5006426
SRR7230167
SRR7244227
SRR10219445
SRR4897440
SRR8307266
SRR8117831
SRR3289560
SRR3289577
SRR4787436
SRR7367463
SRR3289619
SRR7274879
SRR4181511
SRR4195628
SRR4786841
SRR4897183
SRR7187797
SRR3531888
SRR10088472
SRR4897638
SRR5017979
SRR10037532
SRR3289513
SRR7358291
SRR8419056
SRR4897243
SRR7187849
SRR7839317
SRR7285553
SRR7186925
SRR7204376
SRR10231922
SRR3531911
SRR10294290
SRR4193920
SRR5029704
SRR8097473
SRR7291604
SRR4787885
SRR7285610
SRR4788173
SRR7256981
SRR7286476
SRR7274963
SRR4192115
SRR10228114
SRR7230685
SRR4897309
SRR8746517
SRR4897405
SRR7833082
SRR8105428
SRR4786070
SRR10212141
SRR5029851
SRR7204201
SRR7892128
SRR7291625
SRR7208761
SRR8832721
SRR8746520
SRR7187779
SRR7179966
SRR5017478
SRR10228174
SRR7367362
SRR7286484
SRR4195477
SRR5018355
SRR9072784
SRR5018280
SRR9967784
SRR7837068
SRR7286554
SRR4184810
SRR8240411
SRR7172275
SRR7172421
SRR7838555
SRR3289602
SRR4897808
SRR9007497
SRR7291603
SRR4897078
SRR4786907
SRR5017443
SRR8419081
SRR7276948
SRR7290994
SRR10228553
SRR3289556
SRR7215920
SRR7367377
SRR7236677
SRR8237816
SRR8820024
SRR7839327
SRR3289607
SRR7522851
SRR4897207
SRR10228510
SRR4181494
SRR7249757
SRR8240965
SRR7236634
SRR4788136
SRR7179907
SRR7850001
SRR4786889
SRR5018381
SRR4787735
SRR4788112
SRR7215926
SRR3289518
SRR5005565
SRR3289570
SRR4786994
SRR7251492
SRR10236648
SRR3289541
SRR5018306
SRR4195704
SRR8634621
SRR7358044
SRR7172066
SRR7850062
SRR7358046
SRR7407969
SRR4897736
SRR10314870
SRR7221116
SRR3289590
SRR7236616
SRR7215511
SRR7209031
SRR7850165
SRR7290997
SRR7282626
SRR7221232
SRR7588731
SRR10271374
SRR7265943
SRR8281099
SRR7223069
SRR8166023
SRR5017324
SRR7215936
SRR5024318
SRR10037524
SRR7204432
SRR7257463
SRR7358109
SRR5024516
SRR3531663
SRR8586209
SRR4897261
SRR7833089
SRR7266768
SRR3289597
SRR4181555
SRR7179906
SRR10231900
SRR7286487
SRR7291556
SRR7839366
SRR7291932
SRR8820022
SRR8418840
SRR8263048
SRR9050423
SRR8873627
SRR8540690
SRR7249502
SRR7286638
SRR3742270
SRR7221030
SRR4897726
SRR5018095
SRR4897670
SRR7275074
SRR4788301
SRR10212198
SRR7204198
SRR8382245
SRR5031177
SRR3289524
SRR3289599
SRR4897317
SRR8448208
SRR5018196
SRR7367238
SRR5005302
SRR9973691
SRR8737841
SRR3289545
SRR7230356
SRR8281080
SRR8086656
SRR4788125
SRR7221211
SRR5024158
SRR3289523
SRR4184757
SRR7251061
SRR9018478
SRR5018394
SRR7244216
SRR4787275
SRR7367574
SRR4786247
SRR4195626
SRR8582759
SRR4195712
SRR8704598
SRR7274835
SRR5023780
SRR7230296
SRR3289549
SRR8052162
SRR8473385
SRR7249720
SRR7230207
SRR7408188
SRR7836306
SRR7588682
SRR7266759
SRR7230248
SRR5018279
SRR4897291
SRR8435651
SRR7187060
SRR8568152
SRR7827033
SRR7230306
SRR10352158
SRR7221251
SRR3289609
SRR7179817
SRR9018475
SRR7286510
SRR7204206
SRR8737842
SRR3360229
SRR4897065
SRR10247300
SRR7251458
SRR7501114
SRR4897493
SRR8052179
SRR4787346
SRR10236639
SRR8283099
SRR7172281
SRR4195490
SRR7456562
SRR4788219
SRR7842100
SRR7367259
SRR5005543
SRR3289587
SRR4193616
SRR7826956
SRR7244248
SRR7416065
SRR7850046
SRR8981796
SRR7286542
SRR10198862
SRR5024161
SRR8237823
SRR8924486
SRR7850022
SRR4788158
SRR3289520
SRR4786532
SRR4897285
SRR4788220
SRR7292640
SRR7187067
SRR5024182
SRR4897569
SRR8457062
SRR7265956
SRR8705954
SRR10120198
SRR7274844
SRR7251428
SRR4787211
SRR7291490
SRR7283815
SRR8307245
SRR7827038
SRR8551541
SRR5006082
SRR8380566
SRR4192116
SRR7890117
SRR4787359
SRR7291035
SRR10236627
SRR7277696
SRR7290970
SRR7836286
SRR7277782
SRR7187011
SRR4184842
SRR3289514
SRR4788340
SRR4788286
SRR4193479
SRR8299409
SRR4195735
SRR10228522
SRR7184260
SRR5005258
SRR7244283
SRR7236588
SRR10228122
SRR7230359
SRR5006077
SRR9018481
SRR7285636
SRR8863364
SRR7172452
SRR7266389
SRR7407989
SRR4195772
SRR5024200
SRR10120186
SRR7286509
SRR7827066
SRR8657000
SRR4787233
SRR10302296
SRR7286507
SRR8558513
SRR3360228
SRR8568151
SRR7236676
SRR8878449
SRR10312188
SRR7215903
SRR4195784
SRR7401700
SRR10319755
SRR8293490
SRR5005515
SRR7186904
SRR4184852
SRR10133139
SRR7842109
SRR5018248
SRR4184773
SRR7850019
SRR8114777
SRR7358280
SRR5018378
SRR5029830
SRR9007501
SRR7184225
SRR5017395
SRR7401654
SRR5005525
SRR7527643
SRR4195737
SRR10228518
SRR10212159
SRR8582763
SRR5024224
SRR7839335
SRR10005832
SRR7827060
SRR7286363
SRR10212200
SRR7285624
SRR4195731
SRR4897674
SRR4787414
SRR7527639
SRR8097435
SRR7286475
SRR7835328
SRR7286256
SRR4184843
SRR5017306
SRR4184781
SRR7221034
SRR7890023
SRR7367434
SRR7187827
SRR5023774
SRR8586213
SRR7826949
SRR4897700
SRR4192757
SRR8281109
SRR7223077
SRR5454497
SRR4195634
SRR7244276
SRR4787807
SRR4788212
SRR8586212
SRR7191694
SRR8540693
SRR7277705
SRR7186918
SRR7191692
SRR10283333
SRR7286258
SRR7184362
SRR5017533
SRR8757983
SRR7283719
SRR7208801
SRR4184756
SRR7291032
SRR7975970
SRR8656987
SRR8924400
SRR7256982
SRR8582615
SRR5005512
SRR8375182
SRR7291543
SRR9018543
SRR7215524
SRR10212176
SRR4181540
SRR7250996
SRR7588717
SRR5023694
SRR10231901
SRR7221033
SRR4897564
SRR4897583
SRR7588672
SRR4787181
SRR7244326
SRR3360213
SRR7251027
SRR7827081
SRR4787749
SRR3289528
SRR7285557
SRR10120193
SRR7256968
SRR7172272
SRR7208462
SRR7286392
SRR7230343
SRR4788358
SRR7251451
SRR4788317
SRR4897561
SRR7286446
SRR5006069
SRR7286619
SRR4181591
SRR7833085
SRR7221339
SRR4787162
SRR8114769
SRR5024532
SRR8281083
SRR4786762
SRR7236441
SRR5006332
SRR4195738
SRR4787843
SRR7274857
SRR8307239
SRR4787427
SRR8052174
SRR5024185
SRR8715504
SRR8558509
SRR9973707
SRR8240392
SRR7282638
SRR8832725
SRR4788169
SRR4788360
SRR7215951
SRR7291671
SRR7187829
SRR7204327
SRR5029678
SRR7172063
SRR8553845
SRR4897360
SRR7892548
SRR7251005
SRR7290919
SRR7286405
SRR7251422
SRR7215944
SRR4195717
SRR8419055
SRR8457082
SRR8148299
SRR5018180
SRR7286367
SRR4788228
SRR4897758
SRR7291640
SRR10231926
SRR4897208
SRR7266806
SRR3289533
SRR4788141
SRR7276917
SRR8381977
SRR7276951
SRR7850155
SRR3289579
SRR7187872
SRR10228175
SRR8237810
SRR8866503
SRR7866073
SRR7187786
SRR7892534
SRR10348776
SRR7251013
SRR9920985
SRR4787830
SRR3289510
SRR4195746
SRR4788261
SRR7179909
SRR7179850
SRR8866527
SRR8979703
SRR7244246
SRR8551537
SRR3289612
SRR7892124
SRR10212149
SRR7368857
SRR4786268
SRR10133090
SRR7277765
SRR4788207
SRR4787144
SRR7842172
SRR7832331
SRR10319761
SRR5005357
SRR9018471
SRR10088439
SRR4787809
SRR7187024
SRR4897506
SRR4788101
SRR9920996
SRR7223126
SRR8634618
SRR4787415
SRR9904130
SRR7367402
SRR5024309
SRR7286505
SRR8656989
SRR7187772
SRR5454562
SRR10054500
SRR10312199
SRR4897407
SRR8166008
SRR5023878
SRR8184552
SRR4787286
SRR7187053
SRR10228500
SRR4192132
SRR7236438
SRR7221220
SRR7230314
SRR3742208
SRR7221201
SRR7850023
SRR8293494
SRR8924471
SRR5018363
SRR5029828
SRR4788093
SRR7221270
SRR4184813
SRR7266811
SRR4787848
SRR4788312
SRR3289620
SRR7215955
SRR9072786
SRR4897451
SRR7850207
SRR5029661
SRR9050403
SRR7286501
SRR3289515
SRR4787310
SRR4184711
SRR7277709
SRR7230217
SRR7221038
SRR9973700
SRR4897412
SRR7283819
SRR7249751
SRR7215916
SRR8942806
SRR7842142
SRR8427517
SRR8878872
SRR4897760
SRR7285578
SRR8820016
SRR8452173
SRR3289586
SRR3289548
SRR7266390
SRR8097444
SRR7256965
SRR7221238
SRR7223124
SRR7221229
SRR5024160
SRR7179822
SRR4787888
SRR7358282
SRR10212193
SRR7184264
SRR4181562
SRR7172409
SRR7184215
SRR8588621
SRR4193176
SRR4897044
SRR3289572
SRR4787321
SRR7283742
SRR4192120
SRR7209048
SRR7527642
SRR7367535
SRR7187832
SRR5017484
SRR7401695
SRR8473386
SRR7826978
SRR3289592
SRR5005551
SRR4897063
SRR8419057
SRR7291589
SRR7367404
SRR4788193
SRR8097467
SRR4788130
SRR4897724
SRR7286404
SRR7187787
SRR7221292
SRR8715463
SRR4192125
SRR7204328
SRR7286653
SRR5006089
SRR7266779
SRR4897298
SRR3289532
SRR7223031
SRR10088465
SRR7522836
SRR7842161
SRR4787403
SRR8086727
SRR9961608
SRR7236652
SRR3289618
SRR4897629
SRR7291619
SRR7223066
SRR4787053
SRR8670857
SRR7184339
SRR3289582
SRR7172419
SRR5460696
SRR7221190
SRR4897484
SRR4192306
SRR7407988
SRR10212160
SRR4897667
SRR8704595
SRR4184736
SRR4786394
SRR4787077
SRR5029843
SRR10247350
SRR4897709
SRR3289593
SRR7266808
SRR4787782
SRR7209035
SRR4184839
SRR7842183
SRR7285602
SRR7172283
SRR7283812
SRR5018304
SRR4788295
SRR8568150
SRR3289610
SRR8766809
SRR4788183
SRR7277796
SRR7223147
SRR7527636
SRR4897503
SRR4788180
SRR4897712
SRR7187865
SRR7223068
SRR4897187
SRR4195493
SRR5005566
SRR5024254
SRR7286494
SRR7215574
SRR7283799
SRR10037520
SRR7187756
SRR5031227
SRR4897436
SRR8551539
SRR7187757
SRR4195479
SRR9904230
SRR7186909
SRR7266383
SRR10313624
SRR7291940
SRR7827109
SRR5006366
SRR7416068
SRR10352161
SRR7367204
SRR8086739
SRR10352156
SRR8979702
SRR8149133
SRR7850139
SRR8086725
SRR5023895
SRR8893084
SRR4195640
SRR7827058
SRR7890010
SRR7221282
SRR7251471
SRR4786747
SRR7290923
SRR7215933
SRR7187825
SRR7850167
SRR7291642
SRR10228153
SRR7251425
SRR10049414
SRR5005346
SRR7849992
SRR7500963
SRR7186947
SRR4181572
SRR8540696
SRR3289551
SRR4786753
SRR7215932
SRR7277706
SRR5018338
SRR7286670
SRR7215478
SRR7249704
SRR7291547
SRR4897218
SRR7265968
SRR7291904
SRR7827052
SRR4897355
SRR5024474
SRR7191564
SRR7191704
SRR7208995
SRR4897348
SRR4787829
SRR7866277
SRR4788238
SRR7358019
SRR7842088
SRR7283665
SRR4787899
SRR10302321
SRR5017487
SRR7842086
SRR8820021
SRR4897304
SRR5006241
SRR7283745
SRR4787862
SRR7208630
SRR4184721
SRR5454496
SRR7285618
SRR8861600
SRR7221244
SRR5018268
SRR8239836
SRR5017531
SRR4897242
SRR7842077
SRR4897690
SRR10247143
SRR7286512
SRR5017399
SRR4184753
SRR4788098
SRR4787236
SRR7588733
SRR5500538
SRR7250950
SRR7187009
SRR7215508
SRR4181595
SRR7221117
SRR3289538
SRR7257106
SRR3289552
SRR8097474
SRR4787186
SRR7208994
SRR7892541
SRR7172068
SRR7186917
SRR7291923
SRR7850115
SRR10357093
SRR4787212
SRR7191730
SRR7850015
SRR10096054
SRR7208631
SRR7209000
SRR7172158
SRR7850164
SRR7286395
SRR7285550
SRR8979627
SRR7866287
SRR5454561
SRR3289603
SRR8087112
SRR7187760
SRR7221216
SRR8754022
SRR5005199
SRR7204377
SRR7416056
SRR4787202
SRR3289583
SRR7286171
SRR5017277
SRR5018272
SRR7230245
SRR4787273
SRR4788196
SRR4897811
SRR10212147
SRR4788351
SRR7230252
SRR10212153
SRR10198852
SRR7244234
SRR4897768
SRR7286393
SRR4897358
SRR7187813
SRR9050418
SRR4787397
SRR9050422
SRR8325461
SRR5024259
SRR7286174
SRR5006056
SRR7249700
SRR7249789
SRR4787845
SRR8263044
SRR4788156
SRR10133077
SRR5024323
SRR10228143
SRR4787184
SRR7367464
SRR4788260
SRR7265864
SRR7223129
SRR8172601
SRR8307270
SRR7184517
SRR8878459
SRR7204383
SRR7291620
SRR4192083
SRR8165808
SRR10228132
SRR7187883
SRR7236621
SRR4788355
SRR7495429
SRR8281110
SRR7251481
SRR4181559
SRR8771454
SRR8893083
SRR5023826
SRR7286606
SRR4787771
SRR8052187
SRR3531845
SRR7221097
SRR5029804
SRR7588693
SRR4192082
SRR4786481
SRR7184349
SRR10212187
SRR10049443
SRR3530583
SRR7236689
SRR4180466
SRR4787368
SRR8558499
SRR5006397
SRR5005436
SRR7215943
SRR7291632
SRR7943893
SRR7407992
SRR4787790
SRR5006062
SRR7221037
SRR8774313
SRR9651420
SRR5005358
SRR5023883
SRR5018328
SRR8087113
SRR7204403
SRR4897189
SRR7215477
SRR8368698
SRR4192139
SRR8293488
SRR5024449
SRR10228519
SRR5005425
SRR7215293
SRR8634613
SRR7358050
SRR4787724
SRR4786528
SRR7407991
SRR7187846
SRR7285506
SRR8754021
SRR7256810
SRR7186911
SRR4787903
SRR3289589
SRR8283102
SRR7367470
SRR3289594
SRR7186970
SRR7833077
SRR8114756
SRR4181556
SRR5006425
SRR10133074
SRR7850173
SRR7835543
SRR10231916
SRR4181575
SRR10228508
SRR7249512
SRR4897054
SRR7215959
SRR7277783
SRR7285543
SRR7208633
SRR8204017
SRR7827036
SRR7285490
SRR3289547
SRR7277710
SRR4788110
SRR7286377
SRR10088433
SRR7251417
SRR7249771
SRR7291615
SRR5460695
SRR10212203
SRR4788188
SRR10088445
SRR7172411
SRR10357097
SRR7895989
SRR7221225
SRR7266830
SRR4897430
SRR7285615
SRR5017465
SRR7401665
SRR8467677
SRR5024230
SRR5005295
SRR4788152
SRR7265924
SRR10302328
SRR4184731
SRR7286591
SRR7895996
SRR7850010
SRR3289553
SRR7291554
SRR7367376
SRR7186936
SRR4788187
SRR10314881
SRR7842164
SRR5023939
SRR7249739
SRR8737849
SRR8591907
SRR5031204
SRR10283331
SRR4897111
SRR7826914
SRR7866262
SRR8293481
SRR5017323
SRR8783670
SRR4787853
SRR7291004
SRR7251453
SRR7826929
SRR7368889
SRR4788080
SRR7179828
SRR7286590
SRR4787377
SRR10212216
SRR7250971
SRR5024228
SRR5006061
SRR10212175
SRR7286459
SRR7274788
SRR4786828
SRR4897785
SRR7367548
SRR7367382
SRR4897417
SRR5005408
SRR8375180
SRR4195768
SRR7286525
SRR8086681
SRR8634620
SRR7367208
SRR7223042
SRR4787892
SRR7290890
SRR7588726
SRR7265867
SRR9050432
SRR8293757
SRR7500968
SRR5024293
SRR4897423
SRR7889988
SRR3289530
SRR5017288
SRR5005284
SRR5024447
SRR5024322
SRR7274752
SRR8551556
SRR7187054
SRR8293754
SRR7266784
SRR5024240
SRR10352154
SRR7401619
SRR5029861
SRR5017612
SRR7285586
SRR10247323
SRR8873626
SRR4184698
SRR7407942
SRR10352155
SRR5029698
SRR4897528
SRR8981834
