# Supplementary material for: Core genes can have higher recombination rates than accessory genes within global microbial populations
Source: eLife. 2022 Jul 8;11:e78533. doi: 10.7554/eLife.78533 (PMC9444244; doi:10.7554/eLife.78533)
Supplement: Figure 3—source data 1. [file elife-78533-fig3-data1.zip › accession_lists/e_coli_accessions.txt]

SRR6052707
SRR6816945
SRR6052078
SRR7291582
SRR4786032
SRR4897777
SRR4181526
SRR8281100
SRR4181571
SRR11954375
SRR4178271
SRR3578990
SRR3241834
SRR4787378
SRR7285596
SRR7286612
SRR4897077
SRR10088469
SRR3581359
SRR9942568
SRR4181529
SRR3581324
SRR5005541
SRR7291939
SRR3241098
SRR8204009
SRR7221260
SRR7290985
SRR3581362
SRR3578790
SRR3578640
SRR4192079
SRR4787777
SRR4787772
SRR8240975
SRR8185539
SRR7256812
SRR6052005
SRR6052071
SRR7236593
SRR4897059
SRR8176553
SRR8052180
SRR8656988
SRR5034917
SRR7286520
SRR4897445
SRR7842138
SRR7179885
SRR7659094
SRR3241992
SRR4787318
SRR4184741
SRR6052065
SRR7286655
SRR7892556
SRR10417689
SRR8832726
SRR7407928
SRR7250984
SRR7500921
SRR5904129
SRR8873625
SRR8240397
SRR7522835
SRR4788264
SRR7208998
SRR7274821
SRR7249697
SRR7230388
SRR3578993
SRR9050430
SRR8656983
SRR7474040
SRR4788339
SRR5030814
SRR4787882
SRR8105425
SRR4787231
SRR6052053
SRR5470347
SRR8224847
SRR5112865
SRR7285508
SRR6079343
SRR10948614
SRR7186958
SRR4195775
SRR7223082
SRR7501117
SRR3574230
SRR6052077
SRR7842115
SRR7277731
SRR7282606
SRR7285522
SRR10417655
SRR3773740
SRR3241850
SRR6001308
SRR7184207
SRR4788303
SRR4897096
SRR6185856
SRR3581365
SRR7588713
SRR4897496
SRR8670856
SRR4787738
SRR7588725
SRR7988729
SRR6820991
SRR7284182
SRR7184306
SRR7842101
SRR8281094
SRR4787207
SRR6816934
SRR10348761
SRR7251442
SRR7163943
SRR7221273
SRR10228111
SRR7850071
SRR7230210
SRR8656992
SRR6053002
SRR5031211
SRR4788311
SRR7500909
SRR6001147
SRR7291027
SRR7367227
SRR7367566
SRR10049400
SRR4176973
SRR7850168
SRR4783376
SRR7500927
SRR10417654
SRR3574305
SRR7286575
SRR7223091
SRR5031164
SRR5998793
SRR6051935
SRR6052047
SRR7286168
SRR5024526
SRR10062481
SRR7286250
SRR6052932
SRR6052835
SRR4786995
SRR3578604
SRR4897191
SRR4181471
SRR5034948
SRR5033666
SRR7187005
SRR8467676
SRR4788166
SRR10228147
SRR6051754
SRR5023729
SRR7358275
SRR7866110
SRR8052160
SRR4179266
SRR7285435
SRR7230298
SRR5034930
SRR4787246
SRR7187888
SRR5023803
SRR5034934
SRR7223052
SRR4788146
SRR8923805
SRR8291890
SRR5005434
SRR10010935
SRR8182731
SRR7230323
SRR7833083
SRR4184857
SRR8224870
SRR8235463
SRR10139421
SRR7367360
SRR7167540
SRR7367551
SRR3578561
SRR6051878
SRR7659106
SRR5033706
SRR8832735
SRR5018319
SRR10228157
SRR7187790
SRR7501426
SRR7588681
SRR7407937
SRR6052172
SRR6051911
SRR7249503
SRR7407974
SRR5006412
SRR3578650
SRR4787314
SRR5034932
SRR7833094
SRR7167536
SRR8634617
SRR7285575
SRR5034998
SRR7474039
SRR7835541
SRR5017305
SRR7291040
SRR8114773
SRR5006363
SRR6816940
SRR3578653
SRR7358047
SRR5018375
SRR4786888
SRR6052096
SRR5033649
SRR7500953
SRR7892544
SRR6185882
SRR7266820
SRR10271370
SRR5006339
SRR4897157
SRR3773328
SRR4181441
SRR6079345
SRR6375615
SRR7501115
SRR4181577
SRR10013360
SRR7358010
SRR7163942
SRR7505866
SRR7285530
SRR4787180
SRR7826945
SRR7277748
SRR7866264
SRR7187891
SRR7892540
SRR5006391
SRR5024249
SRR7221343
SRR4787833
SRR7826971
SRR10417592
SRR7277870
SRR10417680
SRR4788214
SRR8547515
SRR8224844
SRR7505767
SRR3581442
SRR5031185
SRR4787915
SRR5035011
SRR7839348
SRR10219461
SRR8086693
SRR10198860
SRR5006140
SRR4897790
SRR3578447
SRR4787818
SRR4180180
SRR4787811
SRR5031151
SRR10247301
SRR7850195
SRR4788199
SRR9947472
SRR7187870
SRR4897048
SRR5031165
SRR7283817
SRR6001339
SRR9973703
SRR7835547
SRR9083705
SRR3831248
SRR7367537
SRR4897251
SRR7204301
SRR6052038
SRR5005301
SRR4788278
SRR3578295
SRR7249691
SRR3831842
SRR4787406
SRR7501139
SRR6052784
SRR8244728
SRR7367409
SRR4184713
SRR6051882
SRR5029693
SRR7221115
SRR6079219
SRR7215567
SRR7291432
SRR7866259
SRR6052105
SRR7215523
SRR10948612
SRR8735008
SRR3831884
SRR6051752
SRR10417701
SRR10417620
SRR3578274
SRR7285556
SRR7283718
SRR4787370
SRR4787893
SRR5034920
SRR7283816
SRR6052922
SRR6185870
SRR6051865
SRR4897608
SRR6052021
SRR7890013
SRR7827072
SRR4195722
SRR6001304
SRR7286607
SRR4788084
SRR5033724
SRR10417626
SRR10228161
SRR7988744
SRR7230229
SRR10212169
SRR5017470
SRR7501689
SRR7251455
SRR7505878
SRR5005507
SRR4897314
SRR5023772
SRR4788331
SRR4788086
SRR3574226
SRR7826910
SRR4788203
SRR7836312
SRR7505771
SRR3773975
SRR7191542
SRR10138413
SRR10417688
SRR8466382
SRR3581395
SRR7221252
SRR6052883
SRR7837071
SRR7215513
SRR5033734
SRR6052083
SRR4897097
SRR4787320
SRR4897805
SRR4897245
SRR3241984
SRR10133054
SRR6052871
SRR5005405
SRR7850000
SRR4787900
SRR6052796
SRR7358107
SRR8086719
SRR4897079
SRR5034982
SRR7943912
SRR4184851
SRR4786846
SRR7223049
SRR7286379
SRR8587799
SRR7367365
SRR5006335
SRR7836287
SRR7266826
SRR6052828
SRR6052733
SRR7230161
SRR3742279
SRR7659090
SRR7184256
SRR7251006
SRR6053013
SRR4181532
SRR3241835
SRR10417610
SRR8097469
SRR7250968
SRR7850176
SRR4786638
SRR6051886
SRR10228170
SRR7286380
SRR5470227
SRR7209038
SRR4788195
SRR7285703
SRR5006232
SRR7850025
SRR10417644
SRR9015785
SRR6052018
SRR4897350
SRR10018990
SRR7187794
SRR7278083
SRR7850033
SRR7265854
SRR5031228
SRR7826922
SRR4897293
SRR4897312
SRR10005853
SRR4786758
SRR4897557
SRR10212213
SRR7975982
SRR5005504
SRR7505772
SRR10120184
SRR5029826
SRR5018351
SRR8924421
SRR7265955
SRR5034976
SRR4181448
SRR7276897
SRR7163939
SRR6052728
SRR5998781
SRR5470264
SRR10417609
SRR3578570
SRR3241865
SRR5470230
SRR9007504
SRR9050413
SRR5006333
SRR4897780
SRR4178669
SRR5029858
SRR7285572
SRR3581353
SRR7975965
SRR10005841
SRR7266832
SRR8176516
SRR10247132
SRR9050411
SRR7285515
SRR5018326
SRR6144123
SRR6001314
SRR3581640
SRR7358309
SRR7265736
SRR8086723
SRR7251454
SRR6825084
SRR7265977
SRR6051997
SRR6816931
SRR5034918
SRR6052890
SRR4788342
SRR6052928
SRR7276903
SRR5006345
SRR8429818
SRR5006361
SRR6079233
SRR7221272
SRR3574273
SRR10139418
SRR3579394
SRR7850137
SRR7249501
SRR3574329
SRR4176976
SRR5030804
SRR7358021
SRR7265849
SRR7842182
SRR10056644
SRR4184715
SRR5030809
SRR4192102
SRR8052863
SRR4897075
SRR4897678
SRR6001323
SRR7527613
SRR8234814
SRR7221245
SRR7256990
SRR7842070
SRR10417734
SRR4787312
SRR8547392
SRR3831841
SRR3742241
SRR7251438
SRR3578950
SRR4786856
SRR8981809
SRR4897637
SRR9961599
SRR7249679
SRR4786263
SRR4787384
SRR5018294
SRR7282634
SRR6052767
SRR7850236
SRR10350837
SRR4176980
SRR10001272
SRR7163933
SRR5034935
SRR3773572
SRR7186952
SRR7474043
SRR5024310
SRR7943899
SRR7291024
SRR5023716
SRR4897586
SRR8591918
SRR6051835
SRR5034995
SRR7187916
SRR5030806
SRR7401613
SRR7456555
SRR4897689
SRR5031229
SRR4787720
SRR4787055
SRR4181478
SRR5023707
SRR5024269
SRR8942797
SRR7286544
SRR5018088
SRR6052710
SRR4181574
SRR7866255
SRR7988746
SRR4787824
SRR8172595
SRR7401699
SRR5006396
SRR8861603
SRR6051869
SRR6053029
SRR5029730
SRR6051785
SRR10417674
SRR4787801
SRR7282602
SRR5023945
SRR4176951
SRR7866233
SRR8558501
SRR8032430
SRR3773897
SRR7588582
SRR6052694
SRR5017965
SRR4897463
SRR4897053
SRR6001328
SRR6820838
SRR8224875
SRR6051985
SRR7500970
SRR5029840
SRR8866629
SRR7500928
SRR8224840
SRR7187788
SRR7172279
SRR4897523
SRR9901971
SRR4788229
SRR5006084
SRR4897258
SRR7850171
SRR5470221
SRR8032837
SRR7842050
SRR3241837
SRR6872957
SRR10360438
SRR6467517
SRR5023733
SRR7286580
SRR5024523
SRR7892572
SRR8366959
SRR7401649
SRR6052920
SRR5006383
SRR7191461
SRR3574321
SRR7837069
SRR4195743
SRR3773877
SRR8224866
SRR7256808
SRR7291942
SRR7401713
SRR5024204
SRR7842179
SRR10228502
SRR7223135
SRR3241996
SRR7208632
SRR7839299
SRR4787821
SRR4181543
SRR4897014
SRR6079223
SRR6001302
SRR12464681
SRR10133075
SRR6052757
SRR6051863
SRR8405058
SRR7850169
SRR7187843
SRR4180811
SRR10053430
SRR5034902
SRR3578932
SRR10235683
SRR7905905
SRR7187762
SRR4897345
SRR5030825
SRR7838538
SRR6052028
SRR5029805
SRR7501150
SRR8240396
SRR10417649
SRR7474050
SRR7850096
SRR7274825
SRR3574261
SRR7187033
SRR7257041
SRR7358117
SRR7944808
SRR6052118
SRR7839341
SRR5018318
SRR7358001
SRR4788285
SRR7286396
SRR4181594
SRR5031246
SRR3581394
SRR7184295
SRR6052905
SRR6185829
SRR8148953
SRR7265844
SRR8704599
SRR6051973
SRR7833087
SRR9973679
SRR7842116
SRR5006376
SRR7833075
SRR5018293
SRR10133056
SRR6051720
SRR7285423
SRR4787905
SRR5005560
SRR8116852
SRR5024237
SRR7186897
SRR4788142
SRR10417642
SRR6324156
SRR7256959
SRR6001192
SRR7215939
SRR7290921
SRR7265973
SRR6052766
SRR7285499
SRR7866102
SRR7285440
SRR7358002
SRR10417650
SRR5024271
SRR10212220
SRR7251449
SRR4195727
SRR7522845
SRR7401653
SRR7251419
SRR9947521
SRR4787396
SRR7291614
SRR10212180
SRR4897236
SRR8235466
SRR5029644
SRR4181327
SRR6051884
SRR5024214
SRR7401634
SRR8586208
SRR6052741
SRR6052061
SRR5023736
SRR4897540
SRR7204370
SRR4787304
SRR6052911
SRR10417710
SRR3574029
SRR6051944
SRR4787815
SRR4787237
SRR6052758
SRR6052919
SRR3742246
SRR10417621
SRR6473157
SRR7892546
SRR7167530
SRR4787834
SRR8032847
SRR4897741
SRR7250948
SRR8185663
SRR3578643
SRR7286260
SRR5033711
SRR7367556
SRR4786372
SRR7250990
SRR7588719
SRR6051946
SRR7290966
SRR7500913
SRR7842107
SRR3530412
SRR7291644
SRR4181505
SRR7367359
SRR10271364
SRR7187775
SRR4897802
SRR10314865
SRR4788356
SRR5035010
SRR9973677
SRR3581340
SRR4787223
SRR7187905
SRR9947475
SRR9050436
SRR6051815
SRR7975964
SRR5017315
SRR10054606
SRR6051880
SRR7266828
SRR3578458
SRR7285511
SRR3578979
SRR6052714
SRR7266829
SRR10036501
SRR7215507
SRR8656990
SRR6185869
SRR4184856
SRR6051735
SRR7842102
SRR6001190
SRR4787716
SRR6052013
SRR8832722
SRR4788323
SRR10314880
SRR7167514
SRR9050434
SRR10313632
SRR3581358
SRR8086698
SRR7842085
SRR8052189
SRR6052156
SRR7505773
SRR7244225
SRR7527619
SRR5017547
SRR3581387
SRR7286177
SRR3574324
SRR7892127
SRR6052167
SRR5018367
SRR6872952
SRR7230224
SRR8166046
SRR4786299
SRR10037519
SRR3581377
SRR5006068
SRR4897641
SRR7500900
SRR6079385
SRR6001164
SRR6052738
SRR6079347
SRR7286167
SRR4896920
SRR7208794
SRR5017539
SRR6079231
SRR7208635
SRR7187051
SRR5998772
SRR3773784
SRR6052726
SRR10312186
SRR4897130
SRR5005441
SRR4897459
SRR6051932
SRR7285510
SRR5023921
SRR7230346
SRR5018344
SRR7474036
SRR7208461
SRR6001298
SRR7184327
SRR4897095
SRR7588735
SRR7221236
SRR7191706
SRR3578793
SRR7184331
SRR4897259
SRR8924481
SRR5035006
SRR10271368
SRR3578582
SRR3581332
SRR4787282
SRR7187861
SRR7989180
SRR6052734
SRR4179213
SRR4788143
SRR4897818
SRR7527632
SRR7184325
SRR7187767
SRR4788235
SRR4897058
SRR4787331
SRR4180990
SRR8878455
SRR7209036
SRR4787911
SRR7230355
SRR6009919
SRR10212184
SRR4897752
SRR4787274
SRR7256994
SRR8235462
SRR3574299
SRR5038954
SRR4896919
SRR6052902
SRR7191713
SRR6079382
SRR7826973
SRR6051856
SRR4184837
SRR7850072
SRR5034945
SRR4179920
SRR5031179
SRR5018383
SRR7833839
SRR4176978
SRR4786188
SRR3773333
SRR4897677
SRR6052850
SRR3241852
SRR7186962
SRR7283805
SRR5470234
SRR5005413
SRR5024448
SRR4897349
SRR6820993
SRR6052025
SRR8114784
SRR5005308
SRR5005544
SRR10312185
SRR7879235
SRR4897156
SRR7659111
SRR7501113
SRR7236573
SRR10049409
SRR4194479
SRR7286550
SRR7285560
SRR3578962
SRR7187055
SRR7187816
SRR8281102
SRR10312202
SRR3574316
SRR6052861
SRR7265850
SRR7495427
SRR4897669
SRR6052690
SRR5006240
SRR5017482
SRR7500952
SRR10005858
SRR7407915
SRR5024518
SRR3578919
SRR7588727
SRR10417666
SRR3773886
SRR5030813
SRR3578968
SRR4786521
SRR8737848
SRR7358032
SRR7527616
SRR4788204
SRR8224859
SRR4787831
SRR7250975
SRR4179996
SRR6079437
SRR6051850
SRR4788176
SRR3581378
SRR8097446
SRR8194843
SRR6052862
SRR6052865
SRR5023792
SRR5023905
SRR7522841
SRR7291553
SRR7358274
SRR4184720
SRR10083532
SRR7285502
SRR7277808
SRR7249500
SRR5029852
SRR4181564
SRR10010924
SRR10948601
SRR8117842
SRR3578970
SRR5005564
SRR4181541
SRR8645023
SRR4786799
SRR5033646
SRR7367429
SRR10417724
SRR7251007
SRR7223072
SRR7367417
SRR7184353
SRR6052809
SRR6052840
SRR3241989
SRR7215285
SRR5470260
SRR4787155
SRR6051963
SRR6079436
SRR5112872
SRR7850109
SRR8863360
SRR6001154
SRR4787196
SRR8086691
SRR7832332
SRR3579390
SRR7244222
SRR5006406
SRR3578296
SRR6324143
SRR6079448
SRR4180841
SRR7501106
SRR8086687
SRR8176612
SRR6052853
SRR5006407
SRR5029691
SRR7842060
SRR4179428
SRR5006083
SRR7367385
SRR7286522
SRR6052120
SRR7251437
SRR10314891
SRR7290983
SRR6079432
SRR4786508
SRR6052906
SRR4181498
SRR7285598
SRR7251466
SRR8097430
SRR6001165
SRR7832333
SRR4177387
SRR5005609
SRR10083534
SRR7276882
SRR3573432
SRR7850093
SRR3574306
SRR3831863
SRR3578956
SRR7187765
SRR7522839
SRR7256985
SRR5005391
SRR7251021
SRR7895988
SRR5029829
SRR7505879
SRR10236654
SRR8159441
SRR8117839
SRR6051852
SRR10010915
SRR7215949
SRR7250976
SRR6052825
SRR7285566
SRR5006402
SRR7285480
SRR7163899
SRR3578157
SRR10417742
SRR6079372
SRR7230329
SRR4897300
SRR10417678
SRR10350824
SRR10228126
SRR7277691
SRR7417183
SRR7285574
SRR5470233
SRR4897012
SRR5033732
SRR10120180
SRR4897322
SRR8644969
SRR3578978
SRR5017732
SRR10212134
SRR4897319
SRR8293496
SRR9018541
SRR10231918
SRR5470242
SRR9018473
SRR7285587
SRR4897761
SRR4195715
SRR10417708
SRR8656999
SRR7184337
SRR6052826
SRR4897164
SRR4897596
SRR8032843
SRR4788095
SRR7474053
SRR8366962
SRR10133084
SRR7215277
SRR3578586
SRR5005419
SRR7944806
SRR8427099
SRR3578637
SRR6052110
SRR5018334
SRR6001159
SRR7286255
SRR3578769
SRR4181507
SRR7291013
SRR5023944
SRR7186901
SRR4181565
SRR7204297
SRR4181513
SRR6051896
SRR7850078
SRR3773810
SRR7244237
SRR7187037
SRR4181570
SRR7276955
SRR7285438
SRR6052839
SRR7230164
SRR10118789
SRR6052870
SRR4897698
SRR5006076
SRR5024524
SRR4181528
SRR4788122
SRR8873636
SRR3578597
SRR8185672
SRR4787859
SRR6816943
SRR7407966
SRR10271373
SRR3773936
SRR4184835
SRR5024529
SRR3579367
SRR5033715
SRR5030824
SRR7501181
SRR5031241
SRR10054528
SRR10247138
SRR5470161
SRR4897720
SRR7840168
SRR3578807
SRR8052200
SRR8194844
SRR7256992
SRR10417715
SRR7285442
SRR10417634
SRR5005345
SRR6051836
SRR6052814
SRR8291876
SRR5005300
SRR7416051
SRR7251452
SRR6185873
SRR8820629
SRR10417722
SRR7850061
SRR6051819
SRR3742250
SRR5031209
SRR4181489
SRR10219457
SRR5006378
SRR4788300
SRR7873474
SRR10138418
SRR7249753
SRR3530589
SRR4787934
SRR6052704
SRR5005534
SRR8263046
SRR3581339
SRR9947478
SRR5024262
SRR5470246
SRR7367419
SRR8032831
SRR7975976
SRR7495428
SRR5470158
SRR7291005
SRR7191695
SRR5018353
SRR3578156
SRR10231920
SRR6052703
SRR7283814
SRR8237512
SRR5029672
SRR7505763
SRR7184208
SRR5034919
SRR4897468
SRR10083526
SRR7265952
SRR10120192
SRR7265962
SRR7842092
SRR7588704
SRR6816947
SRR7191522
SRR3241095
SRR6051742
SRR8547395
SRR7500926
SRR4178851
SRR6052868
SRR3578957
SRR6051738
SRR6052993
SRR5005531
SRR4786157
SRR7833084
SRR7244232
SRR10417693
SRR4897080
SRR7283821
SRR7850081
SRR7283813
SRR10247141
SRR5998789
SRR4181590
SRR10417606
SRR3579359
SRR3241840
SRR7249772
SRR7221283
SRR7975960
SRR4897655
SRR6001191
SRR7223123
SRR4897240
SRR7505774
SRR8172593
SRR5030805
SRR3578425
SRR5023912
SRR3581391
SRR7236633
SRR5005554
SRR4897479
SRR3581441
SRR7184391
SRR4184858
SRR8165796
SRR7285492
SRR6051921
SRR7184348
SRR9015783
SRR7401626
SRR5024301
SRR7842173
SRR7285474
SRR6872951
SRR5029731
SRR5033729
SRR10049399
SRR3574279
SRR4184831
SRR7221121
SRR4787901
SRR8832723
SRR10212166
SRR7251482
SRR5018339
SRR8715452
SRR7191556
SRR8146030
SRR3581504
SRR5031201
SRR4788127
SRR7850172
SRR4787290
SRR5030816
SRR6051740
SRR8117835
SRR4897166
SRR4897010
SRR7230246
SRR7588528
SRR5024514
SRR7283798
SRR6001296
SRR4180831
SRR3241847
SRR4787166
SRR8224845
SRR3581370
SRR6052772
SRR7204340
SRR6079363
SRR7866080
SRR7236632
SRR10036709
SRR5998782
SRR7257090
SRR7416058
SRR7249516
SRR6052027
SRR6144116
SRR4897264
SRR3241863
SRR7167518
SRR4788202
SRR5018311
SRR5018308
SRR5005198
SRR4787759
SRR6052171
SRR5018179
SRR10212178
SRR3578161
SRR8224885
SRR3531464
SRR5005269
SRR5024175
SRR6052107
SRR7439064
SRR4787423
SRR7291588
SRR4788210
SRR8086710
SRR8448207
SRR5023717
SRR7500944
SRR4897489
SRR7522853
SRR7588705
SRR7179943
SRR10036689
SRR8176539
SRR4897392
SRR7286624
SRR5005354
SRR4897649
SRR5470255
SRR7265846
SRR5023958
SRR7849993
SRR9947522
SRR3578154
SRR10212174
SRR8224889
SRR7500964
SRR7251431
SRR8429821
SRR6375612
SRR5005424
SRR6052770
SRR5017469
SRR3742258
SRR6051877
SRR5904128
SRR7244212
SRR5031168
SRR4195476
SRR3574312
SRR7236433
SRR8146039
SRR7249755
SRR6816949
SRR6001163
SRR9988721
SRR7516046
SRR7358022
SRR7367374
SRR7236567
SRR7266769
SRR7215522
SRR3579386
SRR6001156
SRR7286478
SRR3773576
SRR3578599
SRR7291599
SRR5024205
SRR3578918
SRR4787070
SRR7826913
SRR3578992
SRR3578795
SRR8240402
SRR6053036
SRR4787912
SRR3574332
SRR7500950
SRR10294275
SRR10139420
SRR6052174
SRR7223118
SRR4788354
SRR5112860
SRR5017548
SRR7251429
SRR6052815
SRR6008943
SRR3574310
SRR6079357
SRR7274786
SRR6053038
SRR7282635
SRR5017328
SRR10352166
SRR3578574
SRR7942547
SRR7842130
SRR4787305
SRR6052717
SRR4787364
SRR9988863
SRR5023886
SRR3578917
SRR7839336
SRR8086690
SRR4897320
SRR10247139
SRR4787784
SRR4184792
SRR10219442
SRR7956017
SRR6052010
SRR7522837
SRR4897754
SRR4787060
SRR4787839
SRR8979691
SRR4787075
SRR4787832
SRR7942548
SRR6051975
SRR4897814
SRR5005285
SRR7256989
SRR5023769
SRR3574266
SRR8032845
SRR6185854
SRR12464683
SRR8923794
SRR7501167
SRR8086715
SRR7256947
SRR4897504
SRR10348764
SRR7276914
SRR7285629
SRR3578942
SRR7256949
SRR4897070
SRR5031180
SRR4786890
SRR4897302
SRR7285609
SRR10417651
SRR7833101
SRR7505889
SRR7266816
SRR7274779
SRR3578949
SRR5034977
SRR7230211
SRR7221235
SRR5005304
SRR3574289
SRR7401605
SRR3579366
SRR7249522
SRR5024246
SRR5023962
SRR7251440
SRR7282647
SRR7251472
SRR4181573
SRR7163913
SRR6051858
SRR5470241
SRR5470266
SRR3531889
SRR5035023
SRR10083529
SRR7849997
SRR6185889
SRR7866021
SRR10056636
SRR8591912
SRR7167515
SRR7208993
SRR7187889
SRR6052114
SRR6051778
SRR4897011
SRR6051943
SRR10417622
SRR3578646
SRR7834592
SRR8224886
SRR5029836
SRR8204019
SRR7892524
SRR4195716
SRR6051894
SRR10054685
SRR6052122
SRR7191538
SRR5017304
SRR6052735
SRR4184847
SRR5018177
SRR10036503
SRR7291028
SRR3578785
SRR7842042
SRR8568147
SRR8820023
SRR7407948
SRR10417608
SRR4897642
SRR5006382
SRR3241981
SRR10236635
SRR7215528
SRR6051952
SRR5023954
SRR7842055
SRR7204345
SRR7290976
SRR9050406
SRR3531853
SRR8281101
SRR7842061
SRR7401663
SRR7407962
SRR3581333
SRR7401628
SRR7283759
SRR7250958
SRR7866089
SRR7439118
SRR7286495
SRR6051780
SRR5024210
SRR10036692
SRR5034953
SRR4897255
SRR7291449
SRR8224829
SRR7495419
SRR5023960
SRR10417601
SRR5470245
SRR4897128
SRR7221265
SRR6051872
SRR7256997
SRR4181475
SRR7204322
SRR10417636
SRR7208791
SRR8820014
SRR4787820
SRR4178797
SRR4181522
SRR7184242
SRR3578568
SRR7827049
SRR5470251
SRR7839306
SRR5034944
SRR6079438
SRR7505770
SRR3578595
SRR8116749
SRR7221284
SRR6052798
SRR8634619
SRR3578938
SRR10212130
SRR6473144
SRR8224865
SRR4787327
SRR7265970
SRR7184312
SRR7850005
SRR7179887
SRR10236649
SRR7850013
SRR10138420
SRR7839374
SRR8086692
SRR10088463
SRR5023819
SRR7291840
SRR7283760
SRR6051857
SRR7850148
SRR4181569
SRR6185875
SRR10121278
SRR8771461
SRR4897067
SRR7236610
SRR7850191
SRR4786317
SRR8194858
SRR6324138
SRR5035005
SRR8257974
SRR7291659
SRR3574275
SRR4787803
SRR7500972
SRR3241982
SRR6051984
SRR8924485
SRR7187026
SRR8059109
SRR4786060
SRR7834593
SRR4786431
SRR4897359
SRR7988724
SRR7500955
SRR7209042
SRR4897686
SRR7290977
SRR7456554
SRR6051843
SRR7286172
SRR5006422
SRR7879233
SRR6052035
SRR9967775
SRR7251444
SRR4897419
SRR7500966
SRR6052810
SRR4180889
SRR7277002
SRR7276889
SRR7505764
SRR6051731
SRR5470164
SRR5023804
SRR4788106
SRR4181476
SRR5034992
SRR3581379
SRR7892573
SRR3579379
SRR7249701
SRR7244317
SRR5005514
SRR7274814
SRR8774311
SRR8710725
SRR3578648
SRR4787401
SRR4897474
SRR7187792
SRR5031210
SRR4786541
SRR4788299
SRR7283729
SRR7236623
SRR4897082
SRR7277792
SRR7835537
SRR4897729
SRR7187061
SRR5023715
SRR7265944
SRR4181533
SRR7236598
SRR7842080
SRR3574026
SRR6052059
SRR7850045
SRR7837070
SRR4897827
SRR5998832
SRR7401647
SRR7842154
SRR6051829
SRR10054193
SRR7221123
SRR4897223
SRR6001343
SRR6079208
SRR7842153
SRR8087114
SRR8201660
SRR8097431
SRR10031296
SRR7187852
SRR4897414
SRR4195486
SRR4788353
SRR7187531
SRR4788081
SRR7291656
SRR10948607
SRR6052170
SRR4788148
SRR7184374
SRR7291022
SRR4181603
SRR4181491
SRR7204246
SRR4897122
SRR4788345
SRR7500904
SRR5018390
SRR5017314
SRR5031182
SRR7215918
SRR6051854
SRR7401607
SRR10357095
SRR6052117
SRR10053389
SRR4184833
SRR7204298
SRR7850149
SRR6052082
SRR10228506
SRR8149418
SRR4788280
SRR7286248
SRR8116850
SRR6052162
SRR3240982
SRR7208625
SRR6051918
SRR6052056
SRR6052124
SRR7588711
SRR3574263
SRR5470247
SRR7896005
SRR7290969
SRR5006022
SRR6052179
SRR7367213
SRR7215906
SRR10368101
SRR7184227
SRR8224858
SRR7456550
SRR7266770
SRR10357207
SRR7588679
SRR7527618
SRR6052068
SRR7186930
SRR10053432
SRR8979705
SRR7285445
SRR6052104
SRR7256952
SRR7842134
SRR8116856
SRR5033722
SRR10133055
SRR3742284
SRR3578563
SRR7191544
SRR4787374
SRR4897104
SRR6079444
SRR7826927
SRR7500981
SRR3578581
SRR7291592
SRR7266824
SRR6051776
SRR10005854
SRR6872963
SRR6001324
SRR3240967
SRR7659088
SRR10290290
SRR7850158
SRR3581423
SRR6052023
SRR7842122
SRR7251048
SRR6375610
SRR3581343
SRR7249680
SRR4184719
SRR4181548
SRR5006374
SRR7368883
SRR6051849
SRR5470220
SRR4897015
SRR7230218
SRR6052076
SRR9967783
SRR7367254
SRR7265738
SRR3574260
SRR7274785
SRR4897100
SRR10031299
SRR4787883
SRR6052086
SRR7223081
SRR7839350
SRR5029692
SRR3581401
SRR10198864
SRR6079368
SRR3581399
SRR7407947
SRR10019092
SRR7456557
SRR7251434
SRR8086651
SRR5006080
SRR3578797
SRR5006428
SRR10417652
SRR7850059
SRR7286602
SRR7842053
SRR4787432
SRR5017317
SRR7265939
SRR4181608
SRR7358011
SRR9942565
SRR10417717
SRR4897526
SRR4787438
SRR3578639
SRR6052929
SRR3581374
SRR4195621
SRR7505780
SRR5034926
SRR7191700
SRR6051779
SRR7167525
SRR4181567
SRR8086655
SRR4787147
SRR7223095
SRR6051743
SRR8116848
SRR4787340
SRR3578976
SRR10083525
SRR7367202
SRR7943901
SRR7285503
SRR5031216
SRR7892542
SRR3578587
SRR8979690
SRR6079446
SRR3574335
SRR6324154
SRR7249788
SRR7236570
SRR10054690
SRR4897170
SRR10133057
SRR7500918
SRR7286568
SRR4788234
SRR4786590
SRR7209045
SRR7826916
SRR8981812
SRR8304475
SRR7184307
SRR7274805
SRR4897838
SRR7407986
SRR3574225
SRR7474044
SRR7500938
SRR7209043
SRR6051739
SRR8299408
SRR10417672
SRR10049384
SRR7223051
SRR6052916
SRR8224851
SRR3574338
SRR5470217
SRR4786331
SRR4180813
SRR7892532
SRR3578165
SRR6052699
SRR3574227
SRR6052069
SRR5031205
SRR7839356
SRR6185838
SRR7276950
SRR6473268
SRR7401643
SRR7187956
SRR4897782
SRR5023788
SRR7285592
SRR6185836
SRR5006389
SRR8283100
SRR3581382
SRR6473280
SRR3578610
SRR4897498
SRR3240985
SRR7842040
SRR7187768
SRR7184333
SRR7167526
SRR4180807
SRR3579389
SRR7842167
SRR5031190
SRR7266762
SRR10417647
SRR8547393
SRR4897455
SRR4192108
SRR8142689
SRR7836294
SRR6052844
SRR7282623
SRR4195631
SRR6001157
SRR7286560
SRR10314871
SRR4897704
SRR9050405
SRR7230169
SRR10417669
SRR7500962
SRR7401644
SRR7358111
SRR6821009
SRR10236636
SRR7179819
SRR3241839
SRR7291549
SRR8234816
SRR6052792
SRR7501002
SRR6051915
SRR7277749
SRR6825080
SRR7215519
SRR7251014
SRR4181607
SRR10212137
SRR7265630
SRR10314877
SRR6052099
SRR7850255
SRR7850082
SRR5023950
SRR8105423
SRR5033663
SRR7265979
SRR4787158
SRR4787822
SRR7850048
SRR5006393
SRR6052787
SRR6816930
SRR7184210
SRR3574240
SRR10118810
SRR5023932
SRR7367206
SRR9050426
SRR9901986
SRR7588732
SRR4897595
SRR7184205
SRR7474051
SRR4180895
SRR3578636
SRR4786722
SRR4897206
SRR5024079
SRR7277694
SRR4897450
SRR7417186
SRR6053001
SRR7358304
SRR4788313
SRR7274789
SRR4181550
SRR6052813
SRR7285542
SRR5024517
SRR8924348
SRR7850024
SRR7290929
SRR10948616
SRR3742254
SRR3578572
SRR7500924
SRR6052049
SRR6052032
SRR8191273
SRR8052165
SRR7285514
SRR8052190
SRR3241855
SRR8558524
SRR6825178
SRR8052866
SRR7850157
SRR10948598
SRR8923651
SRR7944803
SRR8224838
SRR10228133
SRR9050429
SRR6079386
SRR7943906
SRR7291025
SRR6052804
SRR3574251
SRR5998784
SRR8117837
SRR7277769
SRR8656996
SRR4897507
SRR10247127
SRR7942552
SRR4897172
SRR8429822
SRR5017278
SRR3574307
SRR7215281
SRR7285576
SRR8380047
SRR7892129
SRR3241994
SRR4787813
SRR7835548
SRR3742247
SRR4787319
SRR7223103
SRR4184844
SRR7257134
SRR8862634
SRR3581498
SRR4787420
SRR7187908
SRR10228135
SRR6051790
SRR5470345
SRR6051881
SRR7251424
SRR7839311
SRR7500991
SRR4787418
SRR5024513
SRR7184252
SRR5112855
SRR3831249
SRR3742243
SRR6052867
SRR6052180
SRR7850216
SRR6375609
SRR6052706
SRR4897132
SRR3578958
SRR7833076
SRR6185874
SRR7291019
SRR10235685
SRR4176993
SRR7257105
SRR5030750
SRR8766782
SRR6052080
SRR8086728
SRR7286397
SRR4786857
SRR6052042
SRR7850185
SRR6052026
SRR3579371
SRR4788126
SRR10314879
SRR6052771
SRR5029806
SRR7257125
SRR7184261
SRR5033736
SRR7191565
SRR6052173
SRR3242000
SRR7956023
SRR10228162
SRR4184829
SRR5006398
SRR7849990
SRR7285601
SRR7291595
SRR5006098
SRR3581360
SRR4897007
SRR8467679
SRR7495430
SRR6052876
SRR7256969
SRR5018254
SRR6052074
SRR8862635
SRR4897628
SRR3581435
SRR4787239
SRR5030796
SRR7892539
SRR4180107
SRR7659092
SRR3742240
SRR5017528
SRR7850140
SRR5030852
SRR7230333
SRR8483036
SRR6051928
SRR9015784
SRR3578914
SRR7850036
SRR6185857
SRR4897043
SRR4788083
SRR3574220
SRR6009924
SRR5031240
SRR7521264
SRR3578937
SRR9973681
SRR3241841
SRR7186942
SRR4184696
SRR10417667
SRR6825083
SRR7187002
SRR3742209
SRR4897272
SRR7368868
SRR7588690
SRR10314864
SRR7842049
SRR4184729
SRR3574224
SRR7283830
SRR6053016
SRR7588694
SRR5034980
SRR7866067
SRR8364205
SRR8307277
SRR5031214
SRR10270579
SRR7659107
SRR6052752
SRR7500920
SRR4184775
SRR4788117
SRR5018337
SRR6052081
SRR9967757
SRR7286403
SRR4897177
SRR5023846
SRR10368097
SRR7500993
SRR9988861
SRR10270581
SRR7892555
SRR9973706
SRR6051724
SRR4897274
SRR3578155
SRR6053018
SRR4178353
SRR7223113
SRR6052725
SRR5024506
SRR10031166
SRR7944811
SRR4897478
SRR10228125
SRR5112862
SRR4176995
SRR6052121
SRR7163938
SRR7407978
SRR4897247
SRR9904134
SRR6473356
SRR7230311
SRR7249507
SRR6052747
SRR7187815
SRR6052008
SRR3240962
SRR4787069
SRR4787751
SRR4897723
SRR8981806
SRR8237817
SRR8097460
SRR3578617
SRR3879441
SRR10083527
SRR5470222
SRR7286175
SRR7163900
SRR7163918
SRR7291922
SRR4897231
SRR5018335
SRR7975968
SRR8201577
SRR6052089
SRR7285472
SRR10219443
SRR7270950
SRR10417615
SRR7163886
SRR5005502
SRR7163904
SRR7187835
SRR7850110
SRR7265949
SRR7500929
SRR10948604
SRR5005353
SRR4787054
SRR6053009
SRR4786102
SRR5023806
SRR7850183
SRR8097452
SRR4786594
SRR5029831
SRR7266761
SRR7416052
SRR7223105
SRR6052918
SRR4786371
SRR8097463
SRR7826921
SRR6825175
SRR7265960
SRR3578926
SRR3578620
SRR3574232
SRR6825015
SRR3578163
SRR3578945
SRR7274802
SRR3578924
SRR5038953
SRR3581420
SRR10231923
SRR7221204
SRR5033730
SRR7283831
SRR5031226
SRR6052997
SRR7842165
SRR7230230
SRR3581342
SRR7291627
SRR3773805
SRR4897610
SRR6052688
SRR7285540
SRR7277771
SRR7367205
SRR8224839
SRR4897584
SRR10247349
SRR7500930
SRR3578629
SRR7208799
SRR6185878
SRR7204312
SRR3581500
SRR4787150
SRR7842143
SRR4897487
SRR4787869
SRR7943900
SRR7895969
SRR7265974
SRR4787201
SRR7988728
SRR7291837
SRR10231897
SRR4788328
SRR3579204
SRR7251010
SRR7826928
SRR7285752
SRR9961603
SRR7186929
SRR10352157
SRR7401612
SRR3578972
SRR10236647
SRR4788201
SRR7276896
SRR7187752
SRR7163889
SRR6051834
SRR3241094
SRR7839344
SRR8478918
SRR7835535
SRR7286169
SRR6052895
SRR8820012
SRR3578955
SRR10417617
SRR7163919
SRR7944818
SRR4897547
SRR7244312
SRR7474049
SRR6052917
SRR5018310
SRR5035014
SRR6820994
SRR5030797
SRR10417604
SRR8224831
SRR7223050
SRR6367806
SRR7285418
SRR7850117
SRR6001293
SRR7850132
SRR7407940
SRR6079209
SRR5005430
SRR5024483
SRR7274961
SRR7522852
SRR10417712
SRR4897597
SRR4897769
SRR6051925
SRR3578906
SRR3581444
SRR6052176
SRR8176543
SRR7368879
SRR7191647
SRR5030829
SRR6051749
SRR5006052
SRR7836302
SRR7187020
SRR7407945
SRR4897431
SRR8820006
SRR3581431
SRR3578622
SRR7500967
SRR7282651
SRR9967785
SRR10417658
SRR7277729
SRR5031239
SRR5033689
SRR9050420
SRR7839367
SRR7407911
SRR6052092
SRR4897619
SRR3578922
SRR3773876
SRR7249711
SRR10231896
SRR8240405
SRR8288159
SRR7290998
SRR7407923
SRR7588697
SRR6144117
SRR3578905
SRR4788120
SRR4195719
SRR4897254
SRR7179902
SRR7367379
SRR7179870
SRR7358119
SRR7184356
SRR5033667
SRR3581428
SRR5030803
SRR5033668
SRR7839297
SRR7186895
SRR6052054
SRR7250969
SRR7286595
SRR7833069
SRR6079364
SRR4184774
SRR7842162
SRR4786144
SRR5023918
SRR6051972
SRR6051753
SRR4787858
SRR4897279
SRR7367552
SRR4178505
SRR10314868
SRR7407938
SRR6051891
SRR8740636
SRR4787410
SRR7290894
SRR7223112
SRR3531449
SRR4787329
SRR3773951
SRR4897102
SRR3578967
SRR7588691
SRR10082994
SRR5006045
SRR7826970
SRR4181512
SRR8224833
SRR7850088
SRR5023689
SRR7266833
SRR7501118
SRR4181598
SRR11954377
SRR7500931
SRR8240967
SRR7474054
SRR4787754
SRR3241854
SRR7826959
SRR7367367
SRR8240390
SRR3579364
SRR7244294
SRR8224873
SRR4788306
SRR4897839
SRR3578564
SRR3574242
SRR7187921
SRR8032840
SRR7274853
SRR4897739
SRR6052936
SRR10231903
SRR7975966
SRR7833097
SRR6001315
SRR7191555
SRR7265848
SRR7286481
SRR10228163
SRR7588684
SRR8464948
SRR5031183
SRR7250983
SRR6825174
SRR6324136
SRR3578567
SRR5024321
SRR7401608
SRR7277735
SRR7474041
SRR7988727
SRR5031197
SRR4786622
SRR4184808
SRR6052994
SRR7495426
SRR6052817
SRR5024219
SRR6185855
SRR3574323
SRR10056641
SRR7274838
SRR7842103
SRR7191684
SRR7266382
SRR7172431
SRR10031159
SRR6185828
SRR7221209
SRR4897687
SRR5006421
SRR5006064
SRR6051895
SRR8052166
SRR7842112
SRR4897299
SRR4193853
SRR8097449
SRR7191537
SRR4787755
SRR7892569
SRR4897801
SRR7866087
SRR7401609
SRR3574222
SRR4787429
SRR6052756
SRR7842083
SRR7244282
SRR6051981
SRR7251468
SRR4787791
SRR7588701
SRR7257120
SRR4786333
SRR3574326
SRR7230693
SRR4897229
SRR6079445
SRR7285594
SRR3581438
SRR8172597
SRR10313622
SRR6185826
SRR7839365
SRR8086717
SRR4788179
SRR7283662
SRR10212139
SRR4788359
SRR7236566
SRR7256996
SRR4177003
SRR7850047
SRR5023888
SRR10350822
SRR4897237
SRR6052914
SRR4897743
SRR3581384
SRR7265860
SRR5023919
SRR7283765
SRR7500933
SRR7401624
SRR7367544
SRR4897009
SRR7215894
SRR7850056
SRR4786429
SRR4784097
SRR7457847
SRR3578940
SRR7286582
SRR5018303
SRR7839310
SRR6051871
SRR7942550
SRR7839330
SRR7367235
SRR4787916
SRR7223063
SRR7249509
SRR6051746
SRR6051788
SRR6052729
SRR7285422
SRR5030791
SRR9901870
SRR8146043
SRR10037518
SRR8361098
SRR7186899
SRR3581326
SRR3578986
SRR3530616
SRR4787350
SRR7285547
SRR5031235
SRR7850094
SRR7179834
SRR6052765
SRR3574248
SRR10083533
SRR9942564
SRR8979701
SRR7184247
SRR6079433
SRR3578577
SRR5023914
SRR6052841
SRR8052176
SRR3241998
SRR4176996
SRR3578593
SRR6052859
SRR6467523
SRR6052111
SRR4897634
SRR3581427
SRR3773795
SRR5033719
SRR4897115
SRR4787422
SRR9973705
SRR8263116
SRR7274876
SRR7256964
SRR8224832
SRR7286637
SRR10417728
SRR7988739
SRR4787229
SRR4176972
SRR8293493
SRR7943932
SRR6185862
SRR7500959
SRR4788124
SRR6821012
SRR3574315
SRR7500922
SRR6185860
SRR7186939
SRR7223088
SRR10231908
SRR4787330
SRR4195721
SRR7895971
SRR7515979
SRR7249773
SRR7285516
SRR7290967
SRR7500905
SRR7265843
SRR7221278
SRR6052998
SRR10228142
SRR7889984
SRR8224892
SRR10236646
SRR7167516
SRR3579362
SRR7850016
SRR7834590
SRR9072789
SRR7186964
SRR7291039
SRR7367407
SRR7184343
SRR7223033
SRR7505884
SRR5031219
SRR3879439
SRR7265836
SRR5018395
SRR6079351
SRR4195782
SRR10212170
SRR7236582
SRR7905922
SRR4195749
SRR7276886
SRR4897824
SRR7286517
SRR7358003
SRR7842048
SRR10096053
SRR6825014
SRR7204363
SRR4195725
SRR3574252
SRR7215514
SRR5031206
SRR8086680
SRR5470165
SRR7215506
SRR5031199
SRR7505882
SRR3241993
SRR7505881
SRR3578948
SRR7179831
SRR5033725
SRR5005313
SRR7276910
SRR8553838
SRR8588619
SRR6052696
SRR10228159
SRR8448206
SRR10948599
SRR6872962
SRR7866097
SRR7291594
SRR7291929
SRR7230347
SRR5470240
SRR6816933
SRR5023770
SRR4897482
SRR7842148
SRR4180837
SRR7401618
SRR5017542
SRR7282627
SRR7588703
SRR10350831
SRR5024504
SRR3574313
SRR10005856
SRR3773392
SRR7367431
SRR3578642
SRR10228172
SRR7501151
SRR7474061
SRR5023784
SRR5023833
SRR6324153
SRR7832325
SRR3581334
SRR8634612
SRR5023955
SRR4787746
SRR7956019
SRR8625005
SRR7265838
SRR8224874
SRR7274806
SRR6052802
SRR3578647
SRR4897722
SRR6052927
SRR7209030
SRR6052751
SRR4787743
SRR5005536
SRR8052865
SRR10133058
SRR4897587
SRR7285407
SRR8369246
SRR7826964
SRR7358017
SRR6467526
SRR10019366
SRR3578600
SRR7286729
SRR6051862
SRR5017523
SRR10314887
SRR4181525
SRR10054090
SRR4897559
SRR4897396
SRR7223142
SRR10138406
SRR9083702
SRR7500907
SRR4897795
SRR6051848
SRR7836283
SRR7500996
SRR7842111
SRR8866604
SRR5024326
SRR7850186
SRR8281096
SRR7276919
SRR5470256
SRR10219451
SRR4788174
SRR7290926
SRR10348765
SRR3578983
SRR10212201
SRR7208629
SRR6001288
SRR3581502
SRR4897786
SRR7850189
SRR7588722
SRR3578170
SRR4181609
SRR5006063
SRR7456547
SRR7367388
SRR3578946
SRR7505779
SRR10017921
SRR3578944
SRR7407922
SRR5006390
SRR7457843
SRR8942846
SRR3579382
SRR6001329
SRR7266782
SRR7849995
SRR10019350
SRR4897631
SRR6001291
SRR7244229
SRR4786480
SRR5024187
SRR10417716
SRR7244314
SRR7850086
SRR7474047
SRR5024206
SRR7186927
SRR7521356
SRR5998785
SRR5024484
SRR7265852
SRR10348767
SRR8224848
SRR7230251
SRR4897661
SRR9901741
SRR7944813
SRR7266776
SRR10357208
SRR4786834
SRR7895997
SRR7417188
SRR8878469
SRR6051948
SRR7285409
SRR3581320
SRR4178753
SRR8774280
SRR7588734
SRR10312189
SRR4788322
SRR6051833
SRR6825013
SRR7839349
SRR7944814
SRR7286491
SRR6052109
SRR4787769
SRR7274781
SRR4180902
SRR7826950
SRR6052716
SRR6473143
SRR4787795
SRR10013364
SRR4897121
SRR6185837
SRR5017477
SRR4786993
SRR5035000
SRR3578627
SRR7249758
SRR8114791
SRR6185868
SRR7286533
SRR3578954
SRR5023693
SRR9942569
SRR4897415
SRR6053011
SRR5034927
SRR7204337
SRR5005347
SRR6052852
SRR10017961
SRR6872959
SRR7500987
SRR9912508
SRR4195714
SRR7426134
SRR6051970
SRR3578925
SRR10054519
SRR4897228
SRR7401659
SRR10017905
SRR7866267
SRR7230351
SRR4787740
SRR4897246
SRR7209055
SRR4897643
SRR4897650
SRR7500916
SRR7257131
SRR6051812
SRR3578631
SRR8370421
SRR7842150
SRR7256988
SRR8201571
SRR7285468
SRR3578632
SRR5031166
SRR8224841
SRR6079349
SRR7230321
SRR7187780
SRR10417598
SRR7836308
SRR10948600
SRR7236607
SRR5006141
SRR7659089
SRR4787369
SRR3578566
SRR3581361
SRR7833074
SRR7286384
SRR7184271
SRR3578167
SRR4787817
SRR10417730
SRR4897680
SRR4787394
SRR6052803
SRR5006370
SRR6001337
SRR10139419
SRR7842057
SRR4897094
SRR7501138
SRR7249742
SRR3578773
SRR7979558
SRR7163915
SRR3578580
SRR7842174
SRR7186969
SRR10948610
SRR10228117
SRR8385378
SRR4180309
SRR10357211
SRR10036694
SRR7285471
SRR10082996
SRR7836284
SRR7500986
SRR7290920
SRR3578935
SRR7291666
SRR9947524
SRR7456565
SRR4192093
SRR6051890
SRR7842087
SRR6051844
SRR10036711
SRR6052006
SRR7286447
SRR5005281
SRR7208638
SRR7286559
SRR10247140
SRR7221202
SRR6051936
SRR6816951
SRR4897219
SRR4897592
SRR4787062
SRR7236645
SRR7826911
SRR5112863
SRR8032839
SRR6052812
SRR4192097
SRR7191535
SRR3578766
SRR5023778
SRR7833106
SRR4897313
SRR7230307
SRR3578784
SRR7835331
SRR7257130
SRR7215568
SRR9973680
SRR3574246
SRR7186905
SRR4195788
SRR7184328
SRR7285611
SRR4787898
SRR7850098
SRR3574296
SRR6052128
SRR3579380
SRR7186951
SRR3579361
SRR5034922
SRR4181606
SRR8924497
SRR10417588
SRR7209044
SRR10228168
SRR3581443
SRR5030800
SRR7905903
SRR6052709
SRR8148871
SRR6051840
SRR3581436
SRR7186932
SRR7291613
SRR6052875
SRR3578985
SRR5023681
SRR5023830
SRR7191679
SRR5005552
SRR10231909
SRR7221100
SRR3574234
SRR4897491
SRR8201574
SRR9967798
SRR7286176
SRR7358013
SRR4787189
SRR4184814
SRR4897432
SRR5031173
SRR6051855
SRR3578987
SRR7850040
SRR5006409
SRR3581398
SRR7286364
SRR7943914
SRR7187875
SRR10138421
SRR6001335
SRR7191534
SRR7265964
SRR10010920
SRR3579392
SRR7358048
SRR10314866
SRR7249729
SRR7500999
SRR7251410
SRR4787774
SRR4787296
SRR3578590
SRR7286506
SRR7850118
SRR6144115
SRR7221261
SRR7358043
SRR7842079
SRR3578809
SRR4787238
SRR6053035
SRR7276947
SRR6079442
SRR6001309
SRR10417646
SRR7516055
SRR7367358
SRR4897730
SRR7291550
SRR7283818
SRR4897699
SRR7179879
SRR5024525
SRR4195638
SRR8059108
SRR4787227
SRR8097433
SRR8224836
SRR5030802
SRR7282637
SRR6375614
SRR7500951
SRR7291952
SRR7285463
SRR8086695
SRR4787868
SRR4180825
SRR10019169
SRR5006058
SRR4181558
SRR5024519
SRR4897193
SRR3581425
SRR6052736
SRR6051861
SRR7588720
SRR5006244
SRR5904105
SRR6052722
SRR4788297
SRR5024292
SRR8483037
SRR7358106
SRR4195767
SRR7839315
SRR5031176
SRR7291017
SRR3578573
SRR7204218
SRR8924340
SRR10247342
SRR7291631
SRR4788375
SRR7522849
SRR6052711
SRR10120182
SRR7942549
SRR7285481
SRR3578630
SRR5030810
SRR4787214
SRR7163902
SRR4786755
SRR7358040
SRR6816929
SRR7842145
SRR4897716
SRR5005332
SRR8204012
SRR7285588
SRR6052034
SRR7285426
SRR5998788
SRR6053004
SRR6051992
SRR6051999
SRR5035004
SRR7367252
SRR7873471
SRR5006399
SRR7221091
SRR5006403
SRR7163891
SRR6052090
SRR3579369
SRR3579374
SRR7879232
SRR5470162
SRR7975962
SRR7839334
SRR7250961
SRR3574308
SRR4195718
SRR4181527
SRR3241983
SRR7285612
SRR6052700
SRR5005321
SRR5005427
SRR8547519
SRR10212207
SRR3578619
SRR4897832
SRR7367589
SRR4788226
SRR8086650
SRR7285482
SRR4788279
SRR7291033
SRR6052720
SRR10352164
SRR5024167
SRR7286572
SRR7956014
SRR11954378
SRR7501128
SRR3581422
SRR6053007
SRR10036499
SRR6079221
SRR5024073
SRR7826986
SRR5018296
SRR3574276
SRR6051966
SRR7230231
SRR7186912
SRR7163930
SRR5006079
SRR7839307
SRR5038906
SRR10228137
SRR3742215
SRR5017403
SRR7249511
SRR7221120
SRR3574256
SRR4195471
SRR6051817
SRR5470258
SRR7826925
SRR4897198
SRR7850018
SRR8792696
SRR7401627
SRR7184372
SRR7277746
SRR7849987
SRR3581363
SRR6052697
SRR5017485
SRR10228120
SRR10228144
SRR8234817
SRR10235684
SRR7191701
SRR7244223
SRR7236574
SRR12569676
SRR7286362
SRR6001325
SRR7866066
SRR5033718
SRR4787205
SRR5024471
SRR4897711
SRR7277697
SRR7256956
SRR4897341
SRR9942571
SRR4786506
SRR7367363
SRR6079424
SRR7291605
SRR5023685
SRR7285551
SRR10247297
SRR7244296
SRR5005518
SRR4788186
SRR3742257
SRR7850067
SRR7172446
SRR5024151
SRR7500979
SRR10017903
SRR3574285
SRR3578479
SRR7223161
SRR3578569
SRR6051781
SRR8224884
SRR4195732
SRR7842159
SRR7277736
SRR4897582
SRR3574250
SRR4897352
SRR5005524
SRR7257152
SRR4897607
SRR7283825
SRR8981805
SRR6185831
SRR7367465
SRR6051947
SRR3578575
SRR10228124
SRR7244279
SRR7184386
SRR4897284
SRR8185653
SRR5005513
SRR3581446
SRR7221255
SRR7187892
SRR6052070
SRR7367538
SRR4787163
SRR5005439
SRR3581426
SRR7283717
SRR8194857
SRR5031207
SRR7191470
SRR9944899
SRR7283666
SRR7266821
SRR3530628
SRR8270037
SRR10417659
SRR7850123
SRR10417679
SRR5024169
SRR10120179
SRR7286247
SRR5006432
SRR6001331
SRR4181549
SRR7277770
SRR6053023
SRR6825177
SRR4897618
SRR10247351
SRR3773772
SRR5018364
SRR6079230
SRR4181326
SRR6051730
SRR10417707
SRR10088459
SRR4181610
SRR7942551
SRR7257043
SRR7184206
SRR5006357
SRR7826975
SRR7850037
SRR7179829
SRR4788233
SRR5023946
SRR3578621
SRR7187834
SRR6816936
SRR10005848
SRR6079435
SRR6001289
SRR10010919
SRR3578661
SRR7285421
SRR7286500
SRR6324135
SRR10236637
SRR8737847
SRR7283766
SRR5024077
SRR7367378
SRR5024177
SRR4897554
SRR10013314
SRR8832731
SRR5017481
SRR8268975
SRR7501160
SRR6051867
SRR8185644
SRR7282633
SRR5023793
SRR5005307
SRR10417665
SRR10075150
SRR7204400
SRR5905747
SRR8224867
SRR7826988
SRR4181561
SRR9947468
SRR4897425
SRR6051750
SRR6052073
SRR5024192
SRR7265841
SRR7500914
SRR7186940
SRR10313620
SRR5023906
SRR7367413
SRR7274813
SRR7209027
SRR3240966
SRR5005547
SRR3578974
SRR10031298
SRR9973699
SRR7286636
SRR5017321
SRR9967809
SRR4787405
SRR7588685
SRR6051951
SRR7358116
SRR10219447
SRR7988741
SRR5031172
SRR5006065
SRR4897117
SRR10417663
SRR3574325
SRR8224891
SRR7905909
SRR6079420
SRR3574301
SRR5470257
SRR8281119
SRR5031236
SRR4184777
SRR6052037
SRR7256946
SRR7367220
SRR7290971
SRR7282656
SRR6185885
SRR7221192
SRR7215295
SRR5024221
SRR6052909
SRR3578908
SRR4897748
SRR5024220
SRR4788097
SRR7358055
SRR8086743
SRR6825173
SRR5023942
SRR7988720
SRR7456568
SRR7866271
SRR10417696
SRR4179733
SRR7230350
SRR7474059
SRR3578672
SRR10352153
SRR7163934
SRR10228501
SRR7358292
SRR7191567
SRR6052033
SRR7474057
SRR5470248
SRR7223158
SRR7221200
SRR10088440
SRR7265925
SRR10247318
SRR6001169
SRR7401652
SRR10088429
SRR7291587
SRR7501108
SRR10010926
SRR7291651
SRR8052861
SRR7209039
SRR7439063
SRR7367218
SRR9083748
SRR6367764
SRR3573435
SRR7839324
SRR9018482
SRR4787878
SRR7457849
SRR7827064
SRR7401645
SRR4897668
SRR10049439
SRR6052045
SRR7221250
SRR4181362
SRR7505880
SRR6052869
SRR9942559
SRR5018309
SRR5006381
SRR3742210
SRR4897411
SRR5024172
SRR10417736
SRR6001316
SRR7221207
SRR5029818
SRR10417677
SRR10417596
SRR10417619
SRR5024166
SRR7266802
SRR6324267
SRR4897599
SRR7500943
SRR7285428
SRR5029677
SRR5034997
SRR7291618
SRR5005521
SRR10049401
SRR4897572
SRR7835538
SRR7274849
SRR8364207
SRR7184376
SRR5023810
SRR8224893
SRR6052816
SRR7244275
SRR3240984
SRR5029832
SRR3742290
SRR9018551
SRR4787165
SRR6001299
SRR7417187
SRR8224846
SRR10728883
SRR5470226
SRR8380560
SRR9944892
SRR7879245
SRR7407961
SRR7266767
SRR7833068
SRR8740639
SRR7167537
SRR5023703
SRR7184239
SRR3578662
SRR7839332
SRR5017475
SRR7358283
SRR5005530
SRR8052161
SRR8224857
SRR10082993
SRR4788041
SRR10228165
SRR6324145
SRR8086709
SRR7850031
SRR6052106
SRR7256953
SRR7163927
SRR8240407
SRR4788075
SRR5005533
SRR7230300
SRR7274818
SRR8032409
SRR7204338
SRR5035024
SRR5024455
SRR5998786
SRR6001297
SRR7163949
SRR8097441
SRR9942558
SRR7163894
SRR4897045
SRR8052157
SRR5034939
SRR10417618
SRR3530582
SRR5023925
SRR7186941
SRR4787921
SRR3578562
SRR7184309
SRR7209051
SRR4181468
SRR4181432
SRR10417741
SRR5024503
SRR10053435
SRR7276907
SRR4897087
SRR7505890
SRR7215566
SRR5005608
SRR5023699
SRR6872953
SRR10417695
SRR4195481
SRR7905907
SRR7285535
SRR6052050
SRR7187880
SRR7367257
SRR3578598
SRR7291636
SRR7184268
SRR8097466
SRR7367410
SRR5031220
SRR8224880
SRR6052721
SRR3578771
SRR3241861
SRR5034938
SRR5018354
SRR10236630
SRR7842211
SRR8325465
SRR7291436
SRR4181506
SRR6820995
SRR7367216
SRR7286179
SRR5024317
SRR4897495
SRR6324274
SRR7223148
SRR4897182
SRR3742292
SRR7167538
SRR3241843
SRR6375611
SRR3773746
SRR8547398
SRR6051990
SRR4897794
SRR6052894
SRR10352160
SRR4181523
SRR4897171
SRR7230332
SRR6052044
SRR7834589
SRR5024176
SRR10056642
SRR8979695
SRR6821017
SRR10036498
SRR5023828
SRR4180824
SRR10417714
SRR7283828
SRR7943902
SRR10198851
SRR8981800
SRR5023726
SRR6144118
SRR10133079
SRR7850074
SRR5470253
SRR6051725
SRR7866247
SRR5024451
SRR7358268
SRR7501005
SRR7184203
SRR6079354
SRR4787288
SRR4787379
SRR7358271
SRR10357210
SRR3241846
SRR10352159
SRR5034925
SRR7286598
SRR7291606
SRR6185806
SRR7274803
SRR5031194
SRR10948593
SRR8086694
SRR6052164
SRR8942847
SRR7265947
SRR4897821
SRR7367234
SRR7179832
SRR10283334
SRR7839377
SRR3530507
SRR3241991
SRR8224882
SRR8380565
SRR6052801
SRR5112856
SRR7283807
SRR4788270
SRR7184234
SRR9967758
SRR10417586
SRR6052085
SRR10417653
SRR3531422
SRR7286563
SRR7191566
SRR7500917
SRR5033714
SRR7866086
SRR7866082
SRR7979556
SRR7892530
SRR3240968
SRR6079361
SRR7290984
SRR3531733
SRR6816956
SRR7944812
SRR6052708
SRR5030795
SRR5031198
SRR7417189
SRR7244295
SRR3578928
SRR8149128
SRR4897548
SRR10133065
SRR5470225
SRR5017530
SRR7282618
SRR5017290
SRR8444448
SRR5018312
SRR7291037
SRR4788200
SRR3578659
SRR4788144
SRR4787265
SRR7588698
SRR10417690
SRR7249752
SRR5470154
SRR7456551
SRR5029798
SRR6052768
SRR4787344
SRR5024478
SRR7186959
SRR6052933
SRR4897718
SRR5029796
SRR5023909
SRR5029844
SRR6185886
SRR4192440
SRR7505776
SRR3578616
SRR10133047
SRR8281079
SRR5023893
SRR7221264
SRR5023821
SRR4788252
SRR8771433
SRR4788087
SRR7230390
SRR7250977
SRR7826967
SRR7265866
SRR4787794
SRR6473169
SRR7266799
SRR8457060
SRR3581341
SRR7265740
SRR5018301
SRR6051914
SRR4180549
SRR8240393
SRR3578571
SRR7251474
SRR7249747
SRR7184232
SRR5033723
SRR4787345
SRR7215924
SRR7943929
SRR7291018
SRR7184231
SRR7184359
SRR3581503
SRR8224881
SRR5005280
SRR10212183
SRR4897517
SRR7367401
SRR6052724
SRR7191681
SRR8377826
SRR5023917
SRR5033660
SRR7251000
SRR7286588
SRR5018392
SRR3578975
SRR3574219
SRR4897784
SRR7167523
SRR4180897
SRR3578655
SRR7187823
SRR5023808
SRR6052843
SRR7500945
SRR8591914
SRR7286470
SRR5024488
SRR6052126
SRR8086733
SRR7988735
SRR10417587
SRR6052019
SRR4897710
SRR3581390
SRR5031243
SRR7215927
SRR7186894
SRR3241978
SRR7505887
SRR6052995
SRR6185890
SRR7866071
SRR7163936
SRR7290928
SRR4897049
SRR7184417
SRR3240961
SRR5018270
SRR7283728
SRR7230339
SRR7251008
SRR6051723
SRR7249733
SRR9973702
SRR7367232
SRR4897192
SRR9947523
SRR3578626
SRR7187778
SRR8194860
SRR7184429
SRR5024243
SRR10083524
SRR7866090
SRR7256993
SRR7842184
SRR3578907
SRR8956848
SRR6052030
SRR10417711
SRR7358045
SRR7286461
SRR8375178
SRR6052742
SRR7842141
SRR7230324
SRR10010930
SRR4787404
SRR10236629
SRR7277739
SRR4181510
SRR7274842
SRR7979549
SRR7826924
SRR5031225
SRR7283732
SRR4897676
SRR3742205
SRR7236613
SRR7266804
SRR4181544
SRR9050417
SRR6144119
SRR5023872
SRR10948605
SRR6051979
SRR7505885
SRR7367436
SRR6001336
SRR5005550
SRR7407970
SRR5029668
SRR6052181
SRR7500891
SRR10417591
SRR8307280
SRR5018324
SRR7866085
SRR7274790
SRR7221237
SRR5031188
SRR5023915
SRR8774279
SRR6051958
SRR7501136
SRR8224860
SRR3574277
SRR7256948
SRR7283675
SRR3578934
SRR10314861
SRR4788190
SRR10053391
SRR4897681
SRR7892571
SRR5033726
SRR6051902
SRR4193361
SRR10357203
SRR7291834
SRR7944809
SRR5005316
SRR7286556
SRR8382244
SRR12464684
SRR3530812
SRR8097468
SRR7367584
SRR4787788
SRR3530530
SRR4181480
SRR5029847
SRR8224842
SRR5031208
SRR8086707
SRR7276915
SRR8032416
SRR7500903
SRR5033728
SRR6052999
SRR5006093
SRR5018388
SRR4179124
SRR7215509
SRR7850076
SRR7283737
SRR4181343
SRR5024184
SRR7505874
SRR6816939
SRR7265837
SRR7833095
SRR7221186
SRR5005303
SRR4897477
SRR7270946
SRR6009921
SRR7286548
SRR6052749
SRR7367411
SRR8979698
SRR7274824
SRR4788293
SRR7826935
SRR7277698
SRR7163890
SRR4897413
SRR5023731
SRR6153876
SRR3578800
SRR8224897
SRR7836298
SRR5018325
SRR6079431
SRR7291668
SRR7221092
SRR5470223
SRR5018360
SRR4788119
SRR4181602
SRR5018343
SRR10231910
SRR3574253
SRR3581323
SRR7277894
SRR7187042
SRR3742286
SRR5017863
SRR7367471
SRR4787332
SRR7367406
SRR7276949
SRR5035003
SRR7163931
SRR6144125
SRR7367534
SRR7286626
SRR8381975
SRR7208466
SRR6051832
SRR4788151
SRR8568225
SRR5033692
SRR3579398
SRR7826977
SRR5024235
SRR10417635
SRR7274874
SRR6052040
SRR4788266
SRR3574267
SRR6052774
SRR7221221
SRR10049442
SRR4181582
SRR5005406
SRR5018366
SRR9947520
SRR10417729
SRR7416069
SRR4786402
SRR5035021
SRR4787816
SRR5017479
SRR6052937
SRR7401693
SRR3578671
SRR3578656
SRR5018340
SRR7265839
SRR4787285
SRR5031237
SRR7850152
SRR10006153
SRR5018323
SRR7282645
SRR8240394
SRR7283753
SRR7367225
SRR7850144
SRR8097471
SRR6052130
SRR6052123
SRR4788319
SRR5461667
SRR8547513
SRR7842149
SRR4897580
SRR7249735
SRR5006377
SRR7180031
SRR3578789
SRR7276959
SRR8234781
SRR6001295
SRR7187072
SRR3579383
SRR7285489
SRR5998796
SRR3578158
SRR7187837
SRR5029812
SRR10198863
SRR10948606
SRR5018346
SRR5024268
SRR7291910
SRR4177016
SRR6052166
SRR6185863
SRR9967799
SRR10417723
SRR7249718
SRR5024287
SRR4180890
SRR7850029
SRR10017904
SRR3574028
SRR5029841
SRR10313636
SRR6001149
SRR4897288
SRR7850021
SRR6053008
SRR4786051
SRR7286483
SRR7215898
SRR7588707
SRR7975959
SRR8086682
SRR7250951
SRR4181488
SRR5024258
SRR7401610
SRR7283822
SRR6052854
SRR6052087
SRR3742239
SRR6052739
SRR8052178
SRR5023924
SRR10269130
SRR10417632
SRR4897168
SRR4897470
SRR5006066
SRR7191573
SRR4787443
SRR10053428
SRR3578641
SRR6051744
SRR4176991
SRR8448306
SRR10314884
SRR6185858
SRR7230691
SRR5033720
SRR7187819
SRR7500982
SRR8866567
SRR7367542
SRR7842063
SRR8185662
SRR7456564
SRR6052101
SRR8293491
SRR7401625
SRR10236628
SRR4897697
SRR7840169
SRR6052686
SRR4787428
SRR8981801
SRR4897076
SRR3742253
SRR8873616
SRR4787224
SRR5005607
SRR6052930
SRR7285429
SRR5034985
SRR6051959
SRR6001153
SRR6051728
SRR8194838
SRR7223048
SRR7290990
SRR7367423
SRR10247348
SRR3773783
SRR4897202
SRR6052702
SRR3742267
SRR7256991
SRR10120183
SRR7501184
SRR7849998
SRR7842069
SRR7367476
SRR4788091
SRR10417704
SRR7277699
SRR7368866
SRR7184310
SRR7285452
SRR8740635
SRR7501163
SRR7251043
SRR10314872
SRR6053044
SRR7180037
SRR7826960
SRR5905734
SRR8114779
SRR5024251
SRR5018298
SRR7835333
SRR5018317
SRR4181530
SRR3581397
SRR7285439
SRR4181516
SRR11954382
SRR10133045
SRR5017332
SRR7256975
SRR10133059
SRR7501283
SRR10290289
SRR7505766
SRR3742204
SRR7208790
SRR7495425
SRR3578910
SRR7474062
SRR10270575
SRR4787167
SRR7367529
SRR5470262
SRR4897652
SRR7407953
SRR5005432
SRR4787358
SRR5023949
SRR5023701
SRR8586207
SRR6324141
SRR6052832
SRR7850065
SRR7839322
SRR6052904
SRR6052996
SRR7184262
SRR5031230
SRR3241985
SRR10120195
SRR3742248
SRR4785507
SRR4787146
SRR5034983
SRR4195776
SRR6052800
SRR7358054
SRR6001195
SRR7850091
SRR6052031
SRR8244762
SRR5470155
SRR7832327
SRR6052778
SRR7223162
SRR8052163
SRR5035015
SRR7204308
SRR5023907
SRR3578929
SRR4787854
SRR5470239
SRR6052746
SRR7282631
SRR7842170
SRR7367258
SRR7256809
SRR7850154
SRR6816953
SRR7215928
SRR4897457
SRR10417602
SRR5031187
SRR4897394
SRR7291026
SRR7290975
SRR4787253
SRR7826918
SRR7221242
SRR3574309
SRR8130971
SRR7994342
SRR7285589
SRR3578596
SRR5023959
SRR3241987
SRR7358056
SRR6052829
SRR3574245
SRR6052789
SRR5030784
SRR10212197
SRR7944817
SRR6052788
SRR7265930
SRR5018333
SRR7866275
SRR10118811
SRR5470229
SRR8097450
SRR4897673
SRR6051910
SRR7826934
SRR8237813
SRR3578768
SRR6051974
SRR10247347
SRR7286460
SRR4897226
SRR8097470
SRR7842177
SRR10212171
SRR7975967
SRR10036705
SRR4787247
SRR7833070
SRR7839370
SRR7285459
SRR7265840
SRR7474048
SRR7184272
SRR7500973
SRR7208467
SRR8281077
SRR10228128
SRR4195770
SRR3574233
SRR4787408
SRR7832335
SRR9973678
SRR7457852
SRR7401722
SRR5031200
SRR6489773
SRR10313637
SRR6079418
SRR5029664
SRR4897452
SRR7500956
SRR10056635
SRR9988846
SRR10417593
SRR8866525
SRR4788352
SRR7244359
SRR7367428
SRR5024266
SRR7285413
SRR10005844
SRR5029813
SRR7839313
SRR6052874
SRR7172057
SRR7215921
SRR7407920
SRR4787877
SRR5030830
SRR3742262
SRR8800217
SRR9967759
SRR7892531
SRR3579397
SRR12464687
SRR6001333
SRR4788298
SRR7850108
SRR7204399
SRR6052718
SRR7274859
SRR7988731
SRR6051977
SRR4181400
SRR7500960
SRR10053390
SRR10013148
SRR8547517
SRR8194846
SRR8086706
SRR3572953
SRR7401711
SRR4787739
SRR5024490
SRR7251416
SRR4787920
SRR8820007
SRR10314886
SRR10235680
SRR5904104
SRR7286455
SRR6489792
SRR6185840
SRR6052769
SRR7826951
SRR10417599
SRR3742282
SRR6051991
SRR8086652
SRR7277757
SRR7873478
SRR3578788
SRR10228150
SRR7230338
SRR7291015
SRR6051784
SRR8052181
SRR8224843
SRR7244361
SRR4788209
SRR4897516
SRR8086726
SRR10417699
SRR7367403
SRR4788170
SRR7358025
SRR7988732
SRR7842056
SRR6489793
SRR7257129
SRR7286543
SRR5033657
SRR3574283
SRR11954376
SRR7367468
SRR6052903
SRR7850163
SRR7266778
SRR5034936
SRR9973676
SRR7204333
SRR6051967
SRR7407964
SRR8558515
SRR3581400
SRR4180836
SRR4787309
SRR8059111
SRR7892126
SRR7842195
SRR7834594
SRR7474055
SRR12464686
SRR7401648
SRR7407943
SRR7401615
SRR7286521
SRR7588687
SRR5030817
SRR7873475
SRR5023896
SRR6051838
SRR4184863
SRR7500969
SRR8270038
SRR5018282
SRR7276908
SRR7274808
SRR5470238
SRR3578772
SRR5006387
SRR10417676
SRR8234782
SRR7221213
SRR3742287
SRR5024502
SRR7838552
SRR3574270
SRR5998798
SRR8740644
SRR3581371
SRR4897307
SRR5017303
SRR7249774
SRR5033707
SRR7457842
SRR7221193
SRR4787721
SRR7236600
SRR7277711
SRR7495424
SRR10312212
SRR6053015
SRR4195778
SRR7839296
SRR10417743
SRR4897571
SRR7221107
SRR4787306
SRR7204378
SRR7251009
SRR5031203
SRR7209049
SRR5024300
SRR5023827
SRR7516054
SRR4787917
SRR7187027
SRR6052773
SRR9942560
SRR5024234
SRR3742206
SRR4788236
SRR8204004
SRR8148965
SRR7204205
SRR6185852
SRR7223099
SRR4184861
SRR3578644
SRR3742242
SRR5017275
SRR4786865
SRR4897239
SRR9961605
SRR7439047
SRR10417737
SRR5470244
SRR8086735
SRR10235689
SRR8137140
SRR8240973
SRR7505888
SRR7285583
SRR4180843
SRR10247296
SRR5998780
SRR4897773
SRR5112859
SRR7244239
SRR8052182
SRR7367211
SRR3240983
SRR8924490
SRR3581418
SRR10357209
SRR7286546
SRR7230206
SRR7286585
SRR10228141
SRR4181345
SRR6052783
SRR3579365
SRR10005857
SRR8281111
SRR4897530
SRR7943903
SRR5018286
SRR4897216
SRR7251023
SRR7277708
SRR7184360
SRR5023708
SRR7204339
SRR6052715
SRR4788265
SRR8299402
SRR3574243
SRR6051923
SRR4788364
SRR7215573
SRR5034924
SRR4788129
SRR3578984
SRR7244214
SRR6052889
SRR5024171
SRR7979550
SRR7286504
SRR6051837
SRR6473149
SRR7209052
SRR5030819
SRR10228121
SRR6052893
SRR6009920
SRR7474052
SRR4181461
SRR10212140
SRR7286553
SRR7367420
SRR8268967
SRR6001155
SRR7943919
SRR4179257
SRR7163947
SRR6052857
SRR7286448
SRR7230378
SRR5034940
SRR7236609
SRR5029701
SRR6185892
SRR10019743
SRR4788275
SRR10417657
SRR5034986
SRR7163929
SRR3574328
SRR5470261
SRR5005548
SRR7500965
SRR7836305
SRR3578162
SRR4897105
SRR4184701
SRR5031193
SRR3578767
SRR8444433
SRR5017527
SRR10228152
SRR7270948
SRR6051913
SRR6052125
SRR4787349
SRR5006408
SRR5023682
SRR3241097
SRR7265870
SRR7184238
SRR8176546
SRR8389128
SRR6052858
SRR8700956
SRR7826919
SRR6079235
SRR7367400
SRR6051860
SRR10036710
SRR4787347
SRR3531915
SRR7407925
SRR5005296
SRR7191680
SRR6079367
SRR4897084
SRR10247331
SRR5470237
SRR6001148
SRR8052862
SRR7236578
SRR7290891
SRR7283750
SRR8656997
SRR7975978
SRR4180641
SRR6051964
SRR7223036
SRR4787218
SRR10010925
SRR7265868
SRR4788250
SRR5033665
SRR4787371
SRR7286173
SRR4787215
SRR4897398
SRR6052823
SRR7257102
SRR10270584
SRR8820005
SRR7286180
SRR3240989
SRR6052062
SRR5033648
SRR7187795
SRR10219463
SRR10313626
SRR7505768
SRR7286552
SRR7659113
SRR7835544
SRR8293756
SRR7223093
SRR4786892
SRR8184468
SRR4184740
SRR7367226
SRR7204320
SRR3574272
SRR7204199
SRR3578633
SRR7277744
SRR7842076
SRR7842158
SRR7516048
SRR7270947
SRR10235681
SRR7283730
SRR3578634
SRR8224869
SRR6467513
SRR8224834
SRR4897620
SRR5005503
SRR10083530
SRR4788251
SRR5005540
SRR5018259
SRR8981803
SRR5024473
SRR10054491
SRR5017711
SRR6052175
SRR7186946
SRR7407983
SRR7186954
SRR3581638
SRR7244293
SRR10049404
SRR6053033
SRR3578160
SRR7163892
SRR9967774
SRR8296995
SRR4788185
SRR7850162
SRR7290889
SRR7172298
SRR7842151
SRR8370419
SRR7457801
SRR6473267
SRR7276922
SRR3581369
SRR10417597
SRR3578961
SRR7505873
SRR10083522
SRR5035013
SRR6051901
SRR7184330
SRR7286253
SRR3578920
SRR7286620
SRR6185822
SRR6052794
SRR7163888
SRR5005273
SRR5029729
SRR5005306
SRR7401651
SRR4897416
SRR4788309
SRR7286549
SRR3581366
SRR7407946
SRR7505871
SRR7286630
SRR7184375
SRR4786941
SRR7282601
SRR4787726
SRR4786377
SRR7249515
SRR7401642
SRR7827063
SRR7842091
SRR5023805
SRR7215938
SRR7826963
SRR3578293
SRR10054429
SRR5017486
SRR7974367
SRR10049473
SRR6052907
SRR4184825
SRR4181536
SRR10357094
SRR8546840
SRR6816950
SRR6375618
SRR7186922
SRR4179768
SRR8185660
SRR8634608
SRR10348768
SRR7850049
SRR7285431
SRR7179875
SRR6052691
SRR7839303
SRR5031163
SRR8172592
SRR4787195
SRR6052851
SRR3578930
SRR6001166
SRR7401698
SRR7256804
SRR10056638
SRR7186945
SRR4897665
SRR3574318
SRR5024198
SRR6144110
SRR5005429
SRR4195642
SRR5018352
SRR8591905
SRR8546841
SRR8201575
SRR6052108
SRR8201566
SRR6052808
SRR7250999
SRR3574229
SRR7283721
SRR7274751
SRR8981799
SRR4897400
SRR4787835
SRR3241851
SRR7274778
SRR4897363
SRR7223062
SRR4897282
SRR7221093
SRR4897799
SRR4787417
SRR6051883
SRR7186966
SRR7184211
SRR7401637
SRR5034952
SRR7251467
SRR5023916
SRR7842188
SRR8558522
SRR7286622
SRR5029824
SRR7850146
SRR4181484
SRR9973693
SRR9967804
SRR6051919
SRR7209050
SRR7842068
SRR6052791
SRR10019097
SRR6051956
SRR5033710
SRR6185883
SRR10417628
SRR7439075
SRR7204316
SRR7209053
SRR4786891
SRR6052004
SRR7833080
SRR6051853
SRR5006359
SRR6051737
SRR6051953
SRR5018281
SRR7244240
SRR7290964
SRR7500890
SRR10212148
SRR4788289
SRR7163937
SRR4184755
SRR7285411
SRR4787061
SRR5017969
SRR3578977
SRR10118817
SRR7215505
SRR7285456
SRR6079207
SRR4788111
SRR8240970
SRR7291652
SRR7286660
SRR6051777
SRR3574282
SRR4786321
SRR7527617
SRR5023812
SRR5023783
SRR6052016
SRR6001301
SRR9083707
SRR8466384
SRR7251423
SRR10417603
SRR6052880
SRR4184848
SRR7265936
SRR7407912
SRR8097432
SRR7474058
SRR10247129
SRR4787722
SRR4897692
SRR10054264
SRR6001313
SRR4897057
SRR10417595
SRR6052012
SRR4787894
SRR7659093
SRR7401687
SRR4788213
SRR3574286
SRR7401620
SRR7172268
SRR5006413
SRR7839325
SRR7283663
SRR6052935
SRR3742278
SRR6821016
SRR4787766
SRR7236596
SRR12464685
SRR7187770
SRR8568157
SRR5018379
SRR10417686
SRR7500925
SRR10228129
SRR7849985
SRR7416060
SRR10120176
SRR8201659
SRR6816928
SRR6185871
SRR4788168
SRR4788241
SRR5005440
SRR6820839
SRR5024248
SRR6052740
SRR7285414
SRR5023776
SRR5024496
SRR7850090
SRR5035012
SRR9973684
SRR6051988
SRR7249508
SRR7283770
SRR6051745
SRR6052719
SRR7285548
SRR3581385
SRR4180191
SRR4897311
SRR7221102
SRR3579370
SRR7839333
SRR5033650
SRR3578806
SRR7285436
SRR7892535
SRR10133064
SRR8771450
SRR7850120
SRR4787767
SRR4897072
SRR7500980
SRR8586205
SRR10247338
SRR10417611
SRR6185867
SRR6051941
SRR7251411
SRR10417641
SRR6001330
SRR10236653
SRR10036713
SRR4787793
SRR7204388
SRR6079430
SRR10312184
SRR7285443
SRR7244217
SRR8281092
SRR5018284
SRR7221258
SRR7277752
SRR10417709
SRR7286586
SRR10350840
SRR4897510
SRR7839316
SRR9942573
SRR10198855
SRR4786949
SRR10228513
SRR5005528
SRR7282612
SRR6051994
SRR4181467
SRR5034947
SRR7500923
SRR6052786
SRR5030751
SRR7256973
SRR10031294
SRR7236626
SRR5005271
SRR4195734
SRR8086718
SRR5005412
SRR7167491
SRR4897645
SRR7826953
SRR6051879
SRR8866526
SRR8201576
SRR10417706
SRR4181403
SRR7367212
SRR7500942
SRR8700959
SRR7163935
SRR8086688
SRR7223144
SRR3581368
SRR7500978
SRR5006078
SRR7276958
SRR7266815
SRR7244242
SRR8086684
SRR5018374
SRR9947476
SRR7187858
SRR7979551
SRR5017297
SRR6467525
SRR7276966
SRR7277741
SRR6051875
SRR7358057
SRR3578609
SRR7290930
SRR9018484
SRR6001305
SRR3574280
SRR4897573
SRR8304471
SRR5031191
SRR8240399
SRR8117845
SRR4787343
SRR10236632
SRR7274787
SRR7191464
SRR5005561
SRR3773332
SRR7426120
SRR6052913
SRR6052161
SRR7191575
SRR4897705
SRR5023781
SRR7250947
SRR8656994
SRR7456563
SRR6001317
SRR8444434
SRR6052795
SRR7474034
SRR7842043
SRR5023771
SRR6051976
SRR5017476
SRR8942804
SRR7282636
SRR7842185
SRR7588715
SRR5031147
SRR3578623
SRR6079218
SRR10235686
SRR4181064
SRR3578614
SRR4897283
SRR6052093
SRR7187801
SRR4897271
SRR4786802
SRR7187856
SRR10312200
SRR5017309
SRR7250960
SRR5034923
SRR7285449
SRR10247322
SRR7285507
SRR10138410
SRR5470166
SRR7842054
SRR7943913
SRR5030822
SRR7266760
SRR7588675
SRR10198853
SRR6001321
SRR3240977
SRR3581393
SRR4184840
SRR5024453
SRR4897273
SRR7827082
SRR7236685
SRR7204379
SRR7866258
SRR7249683
SRR10948609
SRR4786881
SRR6053005
SRR7286375
SRR7866105
SRR7191643
SRR4788096
SRR7191463
SRR4786923
SRR7187869
SRR7291635
SRR10212163
SRR7266386
SRR7873479
SRR4180901
SRR4787067
SRR6052052
SRR3578770
SRR7975958
SRR4195473
SRR8873634
SRR5024512
SRR4897328
SRR6872964
SRR7367473
SRR7367408
SRR10049381
SRR3578794
SRR7286482
SRR7282617
SRR4787855
SRR6052908
SRR7826915
SRR6473263
SRR8800218
SRR4184846
SRR10037523
SRR8148296
SRR4788221
SRR8546987
SRR10417718
SRR5998792
SRR7230393
SRR8862638
SRR7251432
SRR7223056
SRR4181538
SRR4897073
SRR7516049
SRR10013305
SRR6052753
SRR5018289
SRR3578911
SRR5006095
SRR7186931
SRR7285585
SRR10247328
SRR10236634
SRR10271366
SRR4788113
SRR3530809
SRR7588728
SRR7285509
SRR5031218
SRR5005519
SRR3241110
SRR7873477
SRR7184263
SRR5029801
SRR5017491
SRR6052924
SRR8224876
SRR10049445
SRR10212194
SRR5017326
SRR7163925
SRR7588712
SRR8097462
SRR4787338
SRR7889987
SRR5029854
SRR7179958
SRR7230302
SRR6051892
SRR7367228
SRR10212192
SRR7223127
SRR10005830
SRR7500932
SRR6825176
SRR5033705
SRR5024168
SRR5006343
SRR5024207
SRR7186910
SRR4788372
SRR5031186
SRR3574244
SRR7291031
SRR5035009
SRR4787837
SRR10417671
SRR7367240
SRR3581501
SRR7187017
SRR6185861
SRR4786741
SRR7500985
SRR3574288
SRR7286742
SRR7244280
SRR7291653
SRR6053021
SRR8224879
SRR6144126
SRR7265629
SRR3574295
SRR5033709
SRR7286639
SRR4195765
SRR10212188
SRR8224883
SRR10247142
SRR4787073
SRR6051934
SRR7659108
SRR6375617
SRR8558523
SRR10037515
SRR7474046
SRR8117840
SRR10417648
SRR7401646
SRR8466380
SRR3581327
SRR3581355
SRR3240980
SRR5006435
SRR5023818
SRR8240410
SRR6052873
SRR8097442
SRR7285477
SRR5033664
SRR7659112
SRR7204216
SRR7457805
SRR3578579
SRR7251439
SRR6001312
SRR5005529
SRR10228127
SRR7236602
SRR7401629
SRR3581439
SRR7265922
SRR6051929
SRR4897276
SRR7208800
SRR10231927
SRR5034895
SRR6473168
SRR6052002
SRR9942562
SRR7367561
SRR7850030
SRR10019160
SRR7842120
SRR7850089
SRR7836291
SRR5024302
SRR7274840
SRR10054609
SRR7291012
SRR4177017
SRR8086699
SRR4897303
SRR7835539
SRR10228140
SRR7850145
SRR7223133
SRR8182748
SRR7407939
SRR4788175
SRR7277693
SRR3574334
SRR7850119
SRR7223065
SRR7285571
SRR3578909
SRR4897165
SRR4788370
SRR8194839
SRR8244727
SRR4897837
SRR8224871
SRR10417660
SRR10348757
SRR6052891
SRR10088454
SRR7285521
SRR6367807
SRR5023894
SRR6052910
SRR6052014
SRR4897174
SRR5023822
SRR5017461
SRR4786398
SRR11954379
SRR7186935
SRR7850127
SRR3773976
SRR7367577
SRR4897797
SRR5470215
SRR7842156
SRR4787797
SRR7209046
SRR5998799
SRR3742275
SRR7215950
SRR10314888
SRR7282660
SRR6052051
SRR7277781
SRR7439070
SRR8149162
SRR10290288
SRR8644963
SRR7204358
SRR3773969
SRR6051868
SRR8735013
SRR7186961
SRR4897647
SRR3578802
SRR10228115
SRR7223100
SRR4787802
SRR7286181
SRR7834585
SRR4897443
SRR6052833
SRR7285555
SRR5005318
SRR4787168
SRR7215899
SRR4180231
SRR10417733
SRR5029820
SRR7850114
SRR4897682
SRR5904130
SRR7367547
SRR5470159
SRR5023929
SRR7265929
SRR7836293
SRR8444435
SRR6052159
SRR7866064
SRR4897435
SRR7842118
SRR4787301
SRR4195762
SRR5017532
SRR6051889
SRR5024522
SRR10056643
SRR6051859
SRR6052834
SRR4180893
SRR4897600
SRR7209034
SRR3241862
SRR8873615
SRR6324285
SRR7286603
SRR4897133
SRR4788376
SRR4788335
SRR5006336
SRR5005323
SRR6185877
SRR4181493
SRR7283800
SRR7163944
SRR5031184
SRR8166011
SRR6051734
SRR5005422
SRR3578792
SRR7186943
SRR8116849
SRR7511299
SRR5029695
SRR7215940
SRR10219456
SRR8191274
SRR7286645
SRR4897204
SRR7274810
SRR7187751
SRR4788304
SRR10313625
SRR4786954
SRR6821013
SRR7527614
SRR6051717
SRR4787781
SRR10417691
SRR10417627
SRR3773940
SRR3574314
SRR10049441
SRR4787339
SRR6079358
SRR7184394
SRR9904831
SRR5023874
SRR8979693
SRR5006424
SRR4181481
SRR4788163
SRR4897347
SRR8269012
SRR5024295
SRR4787009
SRR3742212
SRR4897659
SRR3581344
SRR8052158
SRR4184812
SRR5030872
SRR3574231
SRR10231905
SRR4897461
SRR7291921
SRR7290996
SRR5023887
SRR9072788
SRR7277734
SRR4788164
SRR7358113
SRR5033662
SRR7167524
SRR7276901
SRR5006143
SRR7285518
SRR5034949
SRR7215572
SRR7274783
SRR7944804
SRR7204207
SRR5024457
SRR7249678
SRR5034937
SRR4897210
SRR10417639
SRR7283734
SRR7223110
SRR10417735
SRR5018336
SRR7191710
SRR4179956
SRR4897717
SRR7236637
SRR7186892
SRR7367364
SRR7282607
SRR7283676
SRR6185853
SRR4787056
SRR4897402
SRR6144111
SRR7285415
SRR5034943
SRR7827065
SRR7850220
SRR5005404
SRR6079439
SRR7501119
SRR5023911
SRR10219444
SRR3579384
SRR7367223
SRR7834586
SRR5005270
SRR7659110
SRR7358266
SRR5024312
SRR7516050
SRR10417683
SRR7367532
SRR8820628
SRR3578618
SRR7277800
SRR7186908
SRR8774281
SRR7236620
SRR3578578
SRR7367469
SRR5024481
SRR4787431
SRR8166043
SRR5006394
SRR7839305
SRR7184259
SRR4787234
SRR7866078
SRR5024298
SRR8087189
SRR7367231
SRR8224828
SRR10417664
SRR7285504
SRR7191686
SRR7500908
SRR7522838
SRR5006348
SRR7827035
SRR6052693
SRR8466388
SRR7265951
SRR4787169
SRR7266814
SRR8866573
SRR7890022
SRR7285483
SRR6816942
SRR7179880
SRR10121279
SRR3574330
SRR4787298
SRR7223101
SRR6001344
SRR3578801
SRR6052806
SRR7291583
SRR7276999
SRR6001311
SRR7291043
SRR8771354
SRR6185879
SRR7266812
SRR8715607
SRR6052764
SRR5006023
SRR8097451
SRR5005352
SRR6872965
SRR10198856
SRR10228505
SRR8599084
SRR7274855
SRR4897395
SRR4787177
SRR4787295
SRR7283722
SRR10231906
SRR7187785
SRR4897052
SRR7849996
SRR8052173
SRR10350836
SRR4192121
SRR5112858
SRR10056640
SRR5024174
SRR4788321
SRR6053006
SRR3578628
SRR3578601
SRR7285487
SRR5034950
SRR7895976
SRR3241995
SRR10313619
SRR5029690
SRR8172605
SRR3241864
SRR5005532
SRR7367541
SRR6079353
SRR4897200
SRR5470259
SRR5024250
SRR7221103
SRR8389574
SRR7251450
SRR7249520
SRR6051961
SRR10417613
SRR8146040
SRR7291623
SRR5017285
SRR10348760
SRR7283677
SRR3578606
SRR8201572
SRR7866103
SRR6079419
SRR3579378
SRR8224890
SRR6052001
SRR10019057
SRR5024164
SRR7501144
SRR6052003
SRR5005539
SRR5031169
SRR10417600
SRR7588724
SRR10417585
SRR7895982
SRR7163903
SRR3581367
SRR10235682
SRR6051847
SRR3579377
SRR7500988
SRR5023956
SRR7850004
SRR8863359
SRR7184381
SRR7358005
SRR7286473
SRR10948595
SRR7826961
SRR10228521
SRR3742268
SRR7285546
SRR4897653
SRR7850043
SRR4897071
SRR7186891
SRR10010918
SRR5017319
SRR7866107
SRR6051955
SRR4787068
SRR4184817
SRR7500937
SRR5034929
SRR7215526
SRR7221233
SRR7291000
SRR5006351
SRR7942553
SRR7527649
SRR7184335
SRR3530586
SRR3574331
SRR7358284
SRR6052009
SRR7223039
SRR6079344
SRR6052856
SRR3578589
SRR3581338
SRR7266384
SRR7230222
SRR7285469
SRR3831836
SRR10417623
SRR7407984
SRR7184213
SRR9050431
SRR10212165
SRR8715448
SRR8182930
SRR7979553
SRR3773779
SRR3574292
SRR5470224
SRR7417191
SRR10228145
SRR7516047
SRR6825085
SRR9988858
SRR5033669
SRR7251457
SRR6052860
SRR4788089
SRR4897013
SRR4897577
SRR3531744
SRR8052164
SRR7286444
SRR6816938
SRR4897617
SRR4897829
SRR4787441
SRR6821008
SRR8293478
SRR7286589
SRR7244286
SRR5998790
SRR7988721
SRR6052807
SRR4786765
SRR7179969
SRR7167522
SRR7187070
SRR7179821
SRR5029838
SRR5023697
SRR5023952
SRR7221269
SRR6144109
SRR7866083
SRR7826985
SRR4897497
SRR7842137
SRR7286451
SRR6052039
SRR10010921
SRR7179827
SRR4788123
SRR7367461
SRR7588708
SRR6051870
SRR5023723
SRR7850122
SRR7215914
SRR7191720
SRR7500984
SRR8235474
SRR5035002
SRR7223132
SRR10006302
SRR4787074
SRR3581328
SRR7866094
SRR10083535
SRR10054170
SRR4787079
SRR4786982
SRR7850011
SRR3581457
SRR6052926
SRR6052842
SRR7291839
SRR7850079
SRR7283671
SRR6053019
SRR6001161
SRR7842132
SRR7367530
SRR7850087
SRR7833100
SRR8234780
SRR10948596
SRR7367586
SRR6185891
SRR7236592
SRR7367527
SRR10138407
SRR10019000
SRR7826962
SRR10120185
SRR5023815
SRR10054168
SRR7290988
SRR4180899
SRR7500989
SRR4787842
SRR7500906
SRR10053429
SRR7849991
SRR7401621
SRR6001310
SRR6051996
SRR5034994
SRR7501111
SRR3574236
SRR8240401
SRR7291016
SRR3581375
SRR8924475
SRR6051810
SRR4787800
SRR8558498
SRR10049380
SRR5030808
SRR3574238
SRR4787292
SRR7230214
SRR4184841
SRR7866269
SRR3574254
SRR3578963
SRR6053024
SRR5005409
SRR7367414
SRR10350843
SRR10018926
SRR3578584
SRR4897222
SRR5024308
SRR7184322
SRR6324150
SRR7187854
SRR7282649
SRR6052723
SRR7244288
SRR8240400
SRR7839358
SRR7401664
SRR7191519
SRR4788224
SRR7474056
SRR4787914
SRR10212195
SRR5470219
SRR8281104
SRR6001189
SRR4788082
SRR5033735
SRR10054518
SRR6052094
SRR6052091
SRR9947526
SRR5023802
SRR5034996
SRR6052730
SRR7209032
SRR6052178
SRR7209037
SRR5024242
SRR4786546
SRR10417661
SRR5017400
SRR6051931
SRR3578635
SRR6052837
SRR7290918
SRR7401639
SRR4184826
SRR10948613
SRR7184363
SRR5024467
SRR5017307
SRR6872956
SRR5033737
SRR6052095
SRR7204343
SRR8097453
SRR8240971
SRR3579372
SRR6079369
SRR3578969
SRR10228166
SRR3581445
SRR3578615
SRR6185880
SRR5033739
SRR5018327
SRR8032846
SRR7186928
SRR8299400
SRR7989186
SRR8194845
SRR8114770
SRR10247128
SRR10314889
SRR6052884
SRR6375620
SRR8224855
SRR6052820
SRR5017538
SRR5024257
SRR7943907
SRR6052838
SRR7230310
SRR10228113
SRR7500997
SRR8979692
SRR7849989
SRR3742207
SRR4181517
SRR5006405
SRR6324142
SRR3574302
SRR7500902
SRR10235688
SRR4787284
SRR10312192
SRR7244330
SRR4788257
SRR7285536
SRR3578588
SRR4787173
SRR10247133
SRR4788290
SRR6052177
SRR7186915
SRR6185872
SRR7836301
SRR10417624
SRR7215901
SRR10312193
SRR8568229
SRR7367585
SRR5005294
SRR8547396
SRR8201570
SRR3574311
SRR7184352
SRR8087115
SRR7367557
SRR7291038
SRR10948597
SRR6052785
SRR10417719
SRR5030785
SRR7500898
SRR6052066
SRR8766808
SRR4788077
SRR10417685
SRR8427173
SRR5005520
SRR7191724
SRR7230320
SRR5031213
SRR7179858
SRR8224872
SRR6079415
SRR8293495
SRR6051954
SRR4897796
SRR5005559
SRR7367459
SRR6816946
SRR7358118
SRR6051818
SRR4897336
SRR4192111
SRR4897195
SRR5024288
SRR6052754
SRR7163940
SRR3579376
SRR4897765
SRR4788211
SRR7172299
SRR6079459
SRR5031162
SRR7835329
SRR5112870
SRR8656986
SRR7236653
SRR5033690
SRR3578664
SRR6052163
SRR6053020
SRR7407935
SRR7256954
SRR3578456
SRR3578168
SRR4897745
SRR3578791
SRR7250991
SRR10417705
SRR4788349
SRR7291649
SRR4897775
SRR10417700
SRR8224850
SRR7367564
SRR3574030
SRR7833086
SRR8234813
SRR7184384
SRR10247299
SRR8086683
SRR3574268
SRR8380561
SRR5005275
SRR7866244
SRR6001167
SRR10054197
SRR10271363
SRR6053017
SRR7401707
SRR4897755
SRR7290992
SRR6052912
SRR6467535
SRR7236435
SRR6052748
SRR8146041
SRR7835540
SRR7223134
SRR6001193
SRR7285549
SRR6051916
SRR10270577
SRR3581432
SRR8281108
SRR8740637
SRR4788237
SRR4184811
SRR4787732
SRR7474037
SRR5031202
SRR7277791
SRR4786485
SRR3574228
SRR8052159
SRR4788362
SRR5024197
SRR6052067
SRR7221241
SRR4184727
SRR7230683
SRR8820020
SRR7244241
SRR6001307
SRR3240965
SRR8224887
SRR7249825
SRR10247144
SRR7215280
SRR6052743
SRR10271369
SRR4897691
SRR6053042
SRR7588714
SRR7230294
SRR8240391
SRR7256972
SRR5031195
SRR10075147
SRR4897362
SRR6052744
SRR4786597
SRR8058698
SRR5024241
SRR7500941
SRR7285498
SRR6052831
SRR7286385
SRR5470254
SRR7285597
SRR7291020
SRR6051942
SRR5029674
SRR6052761
SRR7221217
SRR5024458
SRR7244362
SRR4897749
SRR7291009
SRR4897683
SRR7833093
SRR8862639
SRR4897466
SRR3578666
SRR4787723
SRR7208760
SRR7500961
SRR4184735
SRR7208627
SRR8263041
SRR5031215
SRR8224877
SRR4195711
SRR7230223
SRR5034951
SRR7842178
SRR5006395
SRR5034916
SRR7221271
SRR7277733
SRR10417589
SRR4787209
SRR8293474
SRR7204208
SRR7244231
SRR7184367
SRR6051904
SRR5024156
SRR10212146
SRR4786225
SRR5018252
SRR5024533
SRR6821011
SRR7975974
SRR6079232
SRR8856349
SRR7244365
SRR6821010
SRR6324155
SRR7283811
SRR6079236
SRR6052934
SRR5005555
SRR8149115
SRR6051906
SRR4897810
SRR7223038
SRR7285523
SRR3578805
SRR5023947
SRR7251447
SRR7975956
SRR8380557
SRR8032836
SRR7956010
SRR6052060
SRR4184801
SRR10417670
SRR3581351
SRR6051786
SRR8172596
SRR3578605
SRR7827069
SRR8172600
SRR6053022
SRR3742280
SRR8240403
SRR5280513
SRR4787435
SRR3581440
SRR6051820
SRR7244285
SRR4787386
SRR5030794
SRR3578591
SRR8224826
SRR8183076
SRR4788139
SRR9947477
SRR7970888
SRR7184324
SRR7285488
SRR8715613
SRR7163946
SRR7291926
SRR4897776
SRR5034946
SRR10948608
SRR6052775
SRR10948592
SRR3773736
SRR6052925
SRR3241853
SRR10212218
SRR5030788
SRR6052687
SRR8117836
SRR6052782
SRR7223083
SRR4897327
SRR5006024
SRR7265967
SRR4787221
SRR8052170
SRR8580036
SRR6185824
SRR5024304
SRR3574027
SRR6053039
SRR7282614
SRR7367569
SRR3574258
SRR10247135
SRR10269516
SRR7236608
SRR8979700
SRR8635260
SRR4787787
SRR7836292
SRR7251001
SRR3579388
SRR6052923
SRR6052058
SRR7500910
SRR6144112
SRR6872960
SRR5029817
SRR10212202
SRR3242001
SRR4897812
SRR5006328
SRR7588739
SRR5033647
SRR7407982
SRR4897675
SRR7187069
SRR3578565
SRR7839359
SRR10219462
SRR7204423
SRR7850017
SRR10005852
SRR7850002
SRR3578927
SRR7358006
SRR5030787
SRR4787058
SRR4897663
SRR7221256
SRR6001150
SRR7358052
SRR8224856
SRR4181585
SRR3241856
SRR8873629
SRR5998794
SRR4897233
SRR6052793
SRR4788316
SRR3579400
SRR7500915
SRR4181515
SRR10348758
SRR5998787
SRR6051939
SRR7501003
SRR4897354
SRR3578169
SRR7850064
SRR4184752
SRR3578294
SRR5023714
SRR4897124
SRR7368890
SRR5018251
SRR7236646
SRR7522846
SRR3578667
SRR5006142
SRR9046645
SRR3831839
SRR10417594
SRR7527648
SRR6052000
SRR8942850
SRR6052102
SRR7842062
SRR5017474
SRR3241845
SRR7500935
SRR4897325
SRR4787395
SRR8427095
SRR5024191
SRR5024508
SRR7276945
SRR7265975
SRR9083744
SRR7291526
SRR5024462
SRR7204197
SRR4787208
SRR6051756
SRR9947473
SRR6052849
SRR8438008
SRR4184832
SRR8097434
SRR7588700
SRR8307267
SRR7291909
SRR4787864
SRR7265856
SRR3578966
SRR6324140
SRR6079428
SRR3578931
SRR5033733
SRR4788332
SRR4787780
SRR7285573
SRR10417643
SRR4192112
SRR4787271
SRR7277701
SRR4897693
SRR4897114
SRR4192479
SRR7215517
SRR8380045
SRR6051741
SRR8737840
SRR4897330
SRR9973696
SRR7367432
SRR7208999
SRR3581381
SRR4184819
SRR5024316
SRR5024408
SRR7291626
SRR7208793
SRR7282648
SRR10133062
SRR10228523
SRR6052165
SRR7244310
SRR10313631
SRR4897585
SRR8956847
SRR5470231
SRR7277775
SRR4787919
SRR7208779
SRR7236579
SRR5035016
SRR3581331
SRR4897834
SRR4788361
SRR3574293
SRR7215905
SRR7367456
SRR7187860
SRR7244271
SRR5024498
SRR10010917
SRR10313633
SRR5006423
SRR7186923
SRR4787728
SRR3574255
SRR4787065
SRR8820066
SRR7367549
SRR5017526
SRR7988726
SRR6052116
SRR3578799
SRR5023683
SRR6053000
SRR11954380
SRR7401638
SRR8097447
SRR12464682
SRR7835332
SRR5024226
SRR7283723
SRR7892543
SRR7895968
SRR3240963
SRR8086700
SRR7179824
SRR7836311
SRR3831837
SRR8293758
SRR8283101
SRR10417625
SRR7167493
SRR7290982
SRR7979554
SRR7179882
SRR7236436
SRR7215958
SRR5024155
SRR7163914
SRR6051831
SRR4184699
SRR5023943
SRR3579385
SRR5023936
SRR3773391
SRR7866214
SRR6816932
SRR6816948
SRR8980846
SRR3742291
SRR7283740
SRR5031181
SRR4897458
SRR6051814
SRR8224888
SRR10417605
SRR7172064
SRR6821003
SRR7367553
SRR7988733
SRR4181504
SRR5024511
SRR7204350
SRR6052075
SRR6816955
SRR5005549
SRR10120181
SRR7282628
SRR10368098
SRR7367380
SRR4897277
SRR7367371
SRR4176992
SRR6052805
SRR4897576
SRR8710208
SRR4897823
SRR4897421
SRR8558503
SRR4897781
SRR7358049
SRR10212191
SRR7839314
SRR10417681
SRR8097445
SRR4192081
SRR8224862
SRR3241838
SRR10314862
SRR7251480
SRR6052737
SRR5006246
SRR7286370
SRR4897762
SRR5030812
SRR10728882
SRR5033658
SRR7285529
SRR6051898
SRR7283739
SRR7291581
SRR6051722
SRR4786227
SRR7358036
SRR8224849
SRR4788215
SRR7265851
SRR4897696
SRR5029700
SRR4787389
SRR8942832
SRR4787825
SRR4897173
SRR7236572
SRR7249690
SRR5018350
SRR3578670
SRR7286254
SRR4787827
SRR7833105
SRR6079434
SRR6051978
SRR6052017
SRR4786451
SRR4788336
SRR7276952
SRR5023941
SRR4195792
SRR5024264
SRR3742244
SRR7282616
SRR4181485
SRR6185893
SRR4787756
SRR10247337
SRR7358105
SRR4897825
SRR10212185
SRR7850038
SRR7367555
SRR5018250
SRR7516052
SRR10247324
SRR7204309
SRR4787059
SRR4897129
SRR7521182
SRR7184350
SRR7401705
SRR7251443
SRR10036704
SRR6009923
SRR5034981
SRR7988738
SRR5470160
SRR4897542
SRR7274826
SRR7187866
SRR5018299
SRR7407987
SRR8052169
SRR8293473
SRR8582751
SRR7290898
SRR7401702
SRR4179807
SRR7230327
SRR5033642
SRR4177438
SRR4788273
SRR10075149
SRR4787805
SRR6051874
SRR7221226
SRR7291608
SRR6052692
SRR4787731
SRR10314882
SRR8086686
SRR6052698
SRR7842175
SRR6052755
SRR7204215
SRR7407971
SRR4787291
SRR7184404
SRR8862637
SRR3742288
SRR9947518
SRR7367412
SRR7292644
SRR7274841
SRR7236624
SRR6052847
SRR7892570
SRR7501105
SRR5018278
SRR7266773
SRR6053032
SRR5023725
SRR6053031
SRR5018361
SRR4184787
SRR7866273
SRR4788005
SRR4786369
SRR8863361
SRR10270578
SRR3578804
SRR5018359
SRR6051995
SRR5031167
SRR7265937
SRR10417612
SRR3581380
SRR5017402
SRR7291003
SRR4897099
SRR8832685
SRR10417614
SRR5470243
SRR6053034
SRR7187781
SRR6051727
SRR4897220
SRR4897269
SRR7265842
SRR7221219
SRR7286628
SRR5031171
SRR10236638
SRR4897334
SRR7401617
SRR8240977
SRR7527032
SRR10228123
SRR5470249
SRR10269131
SRR6051718
SRR10088461
SRR6052763
SRR7521263
SRR7842147
SRR9967782
SRR6053026
SRR7892525
SRR5112854
SRR6051982
SRR4184849
SRR7842113
SRR7367381
SRR6052701
SRR5005505
SRR7191693
SRR4192123
SRR10948611
SRR7167533
SRR8558528
SRR7588692
SRR7215973
SRR3773577
SRR4788132
SRR7274845
SRR4181469
SRR5024454
SRR7527615
SRR10348774
SRR7286571
SRR5006410
SRR7850099
SRR4897263
SRR4787867
SRR7456569
SRR4786560
SRR10036508
SRR7186950
SRR7184241
SRR6079441
SRR7251484
SRR8224852
SRR6001300
SRR4787750
SRR8116858
SRR7842139
SRR6185888
SRR5470250
SRR4177579
SRR6079429
SRR7827059
SRR4787204
SRR7186971
SRR7842045
SRR3574265
SRR7265861
SRR7249686
SRR7358020
SRR3574281
SRR3240971
SRR7358016
SRR4897518
SRR5023807
SRR10417687
SRR4180815
SRR3581437
SRR7892123
SRR4897740
SRR7407951
SRR7249717
SRR6079370
SRR8740643
SRR5005297
SRR5024247
SRR7588683
SRR4184853
SRR3574269
SRR3742281
SRR10357206
SRR6052864
SRR7223149
SRR8927685
SRR3581376
SRR7251418
SRR7500919
SRR6051962
SRR4181401
SRR7833081
SRR3578594
SRR7172290
SRR7285563
SRR5112857
SRR6144120
SRR7285467
SRR5018275
SRR10247136
SRR10019015
SRR6185839
SRR9947470
SRR10417682
SRR10417633
SRR8979628
SRR8032838
SRR10036690
SRR7659087
SRR7358014
SRR5030807
SRR7204324
SRR5029819
SRR5006342
SRR10417640
SRR6144121
SRR7285455
SRR7256983
SRR4897836
SRR10948594
SRR7244213
SRR7358008
SRR3773573
SRR3574336
SRR5031238
SRR6051885
SRR6051930
SRR6051937
SRR7501287
SRR4787744
SRR8856350
SRR7358289
SRR6001151
SRR7204247
SRR4897767
SRR10348762
SRR7285541
SRR7283809
SRR5029807
SRR7215288
SRR5029694
SRR4897286
SRR8224835
SRR4177002
SRR5034988
SRR7826936
SRR6051839
SRR5006049
SRR7827099
SRR7826917
SRR7223116
SRR6820840
SRR7500936
SRR3578916
SRR7187195
SRR7367424
SRR6001194
SRR8405059
SRR3578971
SRR9050416
SRR4787399
SRR3581392
SRR7839298
SRR7943895
SRR7944805
SRR7291041
SRR4788324
SRR5018295
SRR6185823
SRR7274846
SRR7215284
SRR7866274
SRR6051960
SRR5017318
SRR10075151
SRR4788292
SRR10368099
SRR7850160
SRR5031110
SRR5024190
SRR3578660
SRR10417692
SRR5024152
SRR7407921
SRR6473150
SRR6324134
SRR4787375
SRR3578941
SRR3742276
SRR7204450
SRR5023791
SRR4897178
SRR10228139
SRR5024072
SRR7251426
SRR3773579
SRR4897800
SRR6009922
SRR8234818
SRR3578500
SRR6052119
SRR7456552
SRR7265941
SRR4184834
SRR5031231
SRR5006416
SRR4897719
SRR8263040
SRR6001160
SRR3574241
SRR7833073
SRR7286581
SRR5031245
SRR6375619
SRR7505778
SRR7282650
SRR7249510
SRR3578796
SRR5998783
SRR7850175
SRR5023933
SRR6079350
SRR7251436
SRR3578454
SRR4897257
SRR10417721
SRR7215278
SRR3530392
SRR7367576
SRR5035025
SRR3241872
SRR7249682
SRR5033721
SRR5005287
SRR10417662
SRR8832736
SRR5024159
SRR6051927
SRR8735011
SRR7187863
SRR3578951
SRR8240398
SRR4788329
SRR9018578
SRR7221029
SRR4897184
SRR4897589
SRR8172594
SRR9046646
SRR5470252
SRR8237514
SRR3581350
SRR10417725
SRR7842089
SRR7285485
SRR6821004
SRR4181551
SRR10083523
SRR6051864
SRR4195713
SRR8176533
SRR10083520
SRR7659091
SRR4788239
SRR6872955
SRR10212205
SRR3742245
SRR10228136
SRR8547394
SRR7223131
SRR3578649
SRR4788272
SRR4787066
SRR7943905
SRR6467512
SRR3241857
SRR7236595
SRR7251026
SRR7988742
SRR3574278
SRR7291925
SRR7842108
SRR10314890
SRR7501110
SRR7291617
SRR7265946
SRR3578602
SRR3581433
SRR6051993
SRR3579402
SRR4897656
SRR11954383
SRR8224827
SRR10728881
SRR7842124
SRR7274852
SRR8201578
SRR6001162
SRR4788153
SRR7266786
SRR8166034
SRR7522844
SRR5029846
SRR7283674
SRR10228118
SRR10348769
SRR7850020
SRR3773402
SRR7401658
SRR4179479
SRR7866238
SRR7833071
SRR8224895
SRR4897725
SRR3578292
SRR3581337
SRR6052882
SRR5017472
SRR7407926
SRR6052020
SRR6872954
SRR3578786
SRR7187058
SRR4788246
SRR4787363
SRR7187036
SRR7251036
SRR7274817
SRR7850041
SRR5023732
SRR7223137
SRR3581424
SRR7895993
SRR7588581
SRR8558689
SRR7266793
SRR3574274
SRR5023727
SRR8086649
SRR8097429
SRR7842041
SRR3578936
SRR3574303
SRR8863362
SRR5035008
SRR3578612
SRR6052888
SRR8457026
SRR8086696
SRR4787887
SRR10031197
SRR10133061
SRR6821014
SRR3574304
SRR10417616
SRR6324132
SRR6079421
SRR4897116
SRR5005418
SRR7249519
SRR7285497
SRR5034999
SRR6052103
SRR8176542
SRR9973685
SRR8437276
SRR7286696
SRR8927684
SRR7522833
SRR6051736
SRR4897017
SRR8924423
SRR7500974
SRR10313621
SRR4897439
SRR7501141
SRR6079425
SRR7291557
SRR4897553
SRR3831925
SRR7223104
SRR3579391
SRR5033659
SRR7230694
SRR7516051
SRR3241842
SRR5024173
SRR7290989
SRR10417629
SRR10002237
SRR5470216
SRR7215923
SRR10228503
SRR7276902
SRR7839312
SRR7163926
SRR4787896
SRR11954381
SRR10417694
SRR10352167
SRR7866119
SRR7842117
SRR4897746
SRR4788377
SRR7223109
SRR3581419
SRR7588738
SRR5024470
SRR7943910
SRR5033738
SRR6467516
SRR5005360
SRR7839339
SRR3579396
SRR5005197
SRR5006087
SRR4787808
SRR4897565
SRR9050404
SRR7358278
SRR5024199
SRR5033731
SRR5034993
SRR7184389
SRR8240389
SRR4787748
SRR4897101
SRR5023948
SRR6053012
SRR4181479
SRR5023702
SRR5023908
SRR4897434
SRR5033716
SRR10212196
SRR7221197
SRR7588696
SRR4897064
SRR7191688
SRR7283736
SRR7850007
SRR6051969
SRR6053041
SRR7285525
SRR7276960
SRR6051748
SRR6053014
SRR9046643
SRR7500896
SRR3574320
SRR10417607
SRR8114754
SRR7277753
SRR5024208
SRR4179250
SRR6079365
SRR7167534
SRR5034991
SRR6051949
SRR7285424
SRR4897426
SRR7291670
SRR3578585
SRR4787366
SRR6324139
SRR6051846
SRR4897694
SRR7367397
SRR7285406
SRR7285444
SRR3831840
SRR7827070
SRR7276946
SRR6816944
SRR9050424
SRR5034954
SRR8224896
SRR7943894
SRR5024181
SRR7291561
SRR7401661
SRR8263042
SRR7179897
SRR10417630
SRR4786104
SRR7163901
SRR4897342
SRR3578608
SRR4787383
SRR5030792
SRR5030799
SRR3581349
SRR7358023
SRR5006434
SRR7187886
SRR10118809
SRR6821015
SRR7286378
SRR7265863
SRR7283724
SRR3574297
SRR7184209
SRR3579302
SRR7257088
SRR6185881
SRR5998795
SRR4897232
SRR3581478
SRR7186937
SRR10948602
SRR7367531
SRR7286406
SRR4181497
SRR4787861
SRR4788249
SRR3240964
SRR4897822
SRR6053037
SRR7283752
SRR8588268
SRR5023675
SRR10417738
SRR4897809
SRR7277761
SRR4897522
SRR7277790
SRR6079447
SRR6324147
SRR6473156
SRR7500990
SRR10231914
SRR4180828
SRR7836304
SRR4179335
SRR7291579
SRR6001332
SRR8435654
SRR10118813
SRR7290922
SRR5018349
SRR6001290
SRR6052157
SRR4176975
SRR3241849
SRR7895974
SRR5029671
SRR7842095
SRR7401632
SRR5005437
SRR7187895
SRR7179950
SRR3579395
SRR7277768
SRR8375181
SRR7230336
SRR6051917
SRR3578669
SRR10312198
SRR7186903
SRR7286387
SRR7286646
SRR3578921
SRR7367462
SRR3579393
SRR4897614
SRR7291010
SRR7500934
SRR5031192
SRR5023790
SRR5023824
SRR7266757
SRR10948590
SRR4195622
SRR3574337
SRR6051830
SRR8097440
SRR4788363
SRR7839331
SRR5031221
SRR4897126
SRR3574271
SRR7265950
SRR6079210
SRR7283757
SRR9901806
SRR4184809
SRR10082995
SRR6052705
SRR5031161
SRR3574300
SRR5034942
SRR4786197
SRR7236587
SRR7250965
SRR4787770
SRR7283746
SRR6825086
SRR7500971
SRR5018345
SRR4787351
SRR7208465
SRR3773574
SRR7367567
SRR4786187
SRR10312183
SRR4897621
SRR7286617
SRR4177166
SRR5031196
SRR10236631
SRR6467524
SRR7401636
SRR4788231
SRR7285453
SRR5029797
SRR10314885
SRR7988725
SRR4788310
SRR4787352
SRR6051940
SRR7291611
SRR7186965
SRR7500897
SRR7277730
SRR3579360
SRR4181466
SRR3578964
SRR7286400
SRR4787153
SRR4181449
SRR7833099
SRR7850044
SRR8235460
SRR7588737
SRR7290915
SRR4788243
SRR8097443
SRR10228130
SRR4181434
SRR6001158
SRR4897112
SRR7505883
SRR4897230
SRR6051842
SRR7283764
SRR6144124
SRR3578798
SRR6053030
SRR8838426
SRR7250992
SRR7163898
SRR3578611
SRR4787357
SRR7223054
SRR5005283
SRR5006331
SRR5005319
SRR3578991
SRR7184344
SRR7975963
SRR7187025
SRR6051782
SRR4184697
SRR7266817
SRR7283670
SRR10294270
SRR5018358
SRR10083531
SRR9083742
SRR7249695
SRR7866088
SRR10728879
SRR10247298
SRR10247302
SRR6051888
SRR4787906
SRR7833104
SRR8114780
SRR7251034
SRR6051905
SRR7221297
SRR3742277
SRR5024296
SRR7276918
SRR6053028
SRR9018540
SRR6001327
SRR7500977
SRR4897086
SRR5029675
SRR5031232
SRR3574327
SRR4181566
SRR7286587
SRR3574264
SRR7167541
SRR4787373
SRR7249689
SRR7265869
SRR7204211
SRR3578592
SRR4195710
SRR10235687
SRR4787863
SRR5031109
SRR6008941
SRR3578613
SRR3578654
SRR5006388
SRR7367554
SRR5005415
SRR6008944
SRR4193076
SRR4897106
SRR6051876
SRR5018181
SRR4787763
SRR7265942
SRR8546838
SRR7184319
SRR7186949
SRR3240988
SRR7286593
SRR4897427
SRR3241859
SRR8086701
SRR4788079
SRR7208636
SRR7285448
SRR6052879
SRR7186913
SRR7943930
SRR7285475
SRR3574287
SRR4788255
SRR5470263
SRR3581373
SRR7191689
SRR6144113
SRR3578803
SRR10270576
SRR7836309
SRR8258010
SRR4177018
SRR7988737
SRR6820992
SRR8224830
SRR4897089
SRR7285580
SRR6001303
SRR5030783
SRR7866253
SRR10212133
SRR7286578
SRR7835545
SRR7251491
SRR7527641
SRR5018316
SRR8547397
SRR7223139
SRR6052112
SRR7256966
SRR8281112
SRR5031212
SRR6051845
SRR6051787
SRR5018371
SRR7266813
SRR8293480
SRR5006091
SRR5017311
SRR10350833
SRR4787381
SRR6052892
SRR4788115
SRR9015782
SRR7286555
SRR3574223
SRR7895983
SRR5030782
SRR7204402
SRR10138415
SRR7221198
SRR5017281
SRR7291664
SRR4181592
SRR7236647
SRR6051957
SRR5023789
SRR8656998
SRR5018178
SRR7474038
SRR6051938
SRR7474134
SRR7184397
SRR3581354
SRR7286557
SRR7215521
SRR3241979
SRR7850178
SRR9988716
SRR6052072
SRR8483038
SRR7257040
SRR7286592
SRR7277738
SRR4787178
SRR7179947
SRR3831838
SRR3241980
SRR8086740
SRR6001152
SRR10236642
SRR3773575
SRR6079362
SRR7943917
SRR7191702
SRR7230244
SRR7163945
SRR5023777
SRR8586211
SRR5029845
SRR7286359
SRR4897176
SRR7456545
SRR5018273
SRR5024213
SRR8105426
SRR7842146
SRR5030823
SRR3241844
SRR6185866
SRR7367201
SRR3578765
SRR7215900
SRR7277712
SRR7179891
SRR4787225
SRR8956846
SRR4897714
SRR3578663
SRR5018384
SRR7285484
SRR4787063
SRR7889983
SRR4787760
SRR10417732
SRR10417590
SRR3574291
SRR4786493
SRR8116846
SRR7244360
SRR8268969
SRR5031178
SRR10228511
SRR10294282
SRR7358038
SRR4897083
SRR7204436
SRR8097454
SRR4787294
SRR6324151
SRR6051866
SRR8325462
SRR4897186
SRR4897346
SRR4897310
SRR7172261
SRR4184704
SRR6052822
SRR6820990
SRR7236427
SRR6052855
SRR5006088
SRR8032434
SRR6185864
SRR7286618
SRR10417703
SRR5033712
SRR7358051
SRR8086689
SRR4178298
SRR8873623
SRR5998797
SRR7505769
SRR6052127
SRR8293472
SRR4194373
SRR7277764
SRR6051783
SRR5006234
SRR8114778
SRR7167519
SRR7167492
SRR10212217
SRR7191711
SRR3240986
SRR4194029
SRR7358039
SRR6001306
SRR10350828
SRR4786523
SRR10018996
SRR7826926
SRR7230232
SRR3241860
SRR7256958
SRR7191705
SRR7505867
SRR3578912
SRR4787390
SRR11954384
SRR7250949
SRR6001318
SRR3578583
SRR4787745
SRR7457845
SRR7186956
SRR7826932
SRR6052168
SRR6051816
SRR7191545
SRR3578657
SRR6051926
SRR7833098
SRR7221212
SRR6051729
SRR5006048
SRR5006233
SRR7208797
SRR7944815
SRR8981813
SRR10313623
SRR4787806
SRR3579399
SRR7187824
SRR7291915
SRR3578989
SRR8097472
SRR7230299
SRR8299404
SRR7417185
SRR7367229
SRR3581389
SRR7842110
SRR7588718
SRR10088448
SRR7286551
SRR4897742
SRR7826974
SRR6079237
SRR6051733
SRR5033651
SRR5018342
SRR6051841
SRR10228112
SRR5029837
SRR7407949
SRR4897107
SRR10417740
SRR6052731
SRR10212179
SRR3574024
SRR7879234
SRR10236640
SRR7827073
SRR7236611
SRR6051789
SRR3773334
SRR5006054
SRR3574025
SRR8182967
SRR4897403
SRR8473235
SRR8368697
SRR10417656
SRR7358281
SRR3578787
SRR4788267
SRR8224868
SRR6053010
SRR4788092
SRR3581319
SRR4181470
SRR4786637
SRR10212131
SRR7367528
SRR9904169
SRR5033727
SRR7266771
SRR7401660
SRR3574333
SRR7407952
SRR3241868
SRR7204415
SRR6816954
SRR10138408
SRR5005334
SRR7249702
SRR8584994
SRR7505775
SRR5018322
SRR5017460
SRR7283756
SRR4897337
SRR5035022
SRR7839340
SRR10350835
SRR4184700
SRR6051893
SRR6052819
SRR7827043
SRR6051747
SRR3241997
SRR5023879
SRR4787287
SRR7286450
SRR7179946
SRR4180894
SRR4787913
SRR5033691
SRR7505877
SRR7251475
SRR7836295
SRR7457844
SRR5023844
SRR4787348
SRR5023695
SRR10357091
SRR5029821
SRR5005276
SRR5006349
SRR10417638
SRR10348766
SRR10302295
SRR6375616
SRR7215570
SRR4787326
SRR9007503
SRR8956845
SRR7283824
SRR7191539
SRR7223040
SRR6367763
SRR7842202
SRR5023709
SRR7291667
SRR7367253
SRR7223138
SRR6051813
SRR6051900
SRR7456566
SRR7283826
SRR10417668
SRR6051899
SRR9942566
SRR7850156
SRR5018297
SRR5024319
SRR5006362
SRR7256970
SRR4788244
SRR10212219
SRR7291584
SRR6053040
SRR7223121
SRR4788367
SRR3773768
SRR10231911
SRR3581396
SRR4786115
SRR10017902
SRR8399272
SRR8052868
SRR6473355
SRR3578933
SRR5018341
SRR7163893
SRR7358026
SRR7251003
SRR10036697
SRR7256957
SRR7367474
SRR8754002
SRR7501109
SRR7291577
SRR8766810
SRR7835546
SRR8224863
SRR7223085
SRR5031150
SRR10417698
SRR8361097
SRR7204332
SRR4897636
SRR9942563
SRR5023910
SRR7842052
SRR7842058
SRR3742255
SRR5023706
SRR7401696
SRR10006313
SRR6052022
SRR8204005
SRR6051897
SRR7505870
SRR3581430
SRR3579403
SRR6052024
SRR4787430
SRR5035007
SRR10350844
SRR10133053
SRR4787804
SRR8740638
SRR6052848
SRR6185830
SRR6001294
SRR5006344
SRR7500948
SRR10049383
SRR5034941
SRR7505869
SRR10010928
SRR6001319
SRR4787870
SRR4787183
SRR3574290
SRR7286369
SRR4176979
SRR6052836
SRR6051983
SRR7850135
SRR7850218
SRR5005196
SRR7358277
SRR7251463
SRR5904106
SRR3579373
SRR10417645
SRR9050402
SRR5031148
SRR10417713
SRR10139423
SRR5006372
SRR10417637
SRR7163924
SRR6052799
SRR7401706
SRR5017595
SRR6053003
SRR7988723
SRR3581357
SRR7250979
SRR7236569
SRR4179297
SRR7842155
SRR5024482
SRR4787277
SRR5470236
SRR4897835
SRR4786858
SRR7896001
SRR7285512
SRR5005490
SRR8644958
SRR7850105
SRR8086654
SRR4786098
SRR10368100
SRR6052777
SRR6052780
SRR5017398
SRR7500954
SRR8771458
SRR7230236
SRR6185827
SRR3574257
SRR7191562
SRR7407927
SRR6079360
SRR5033688
SRR6052781
SRR5998771
SRR6185825
SRR4788276
SRR5034933
SRR7943904
SRR7292670
SRR10417720
SRR3574259
SRR7367392
SRR5031223
SRR6052881
SRR4181492
SRR8820017
SRR4897361
SRR7401666
SRR6052827
SRR9083710
SRR5023938
SRR8224853
SRR4787078
SRR10037525
SRR4787407
SRR7291673
SRR5024289
SRR7250957
SRR5031189
SRR4787311
SRR7274861
SRR7283755
SRR4787715
SRR7839321
SRR8547514
SRR7187799
SRR7401635
SRR5034931
SRR5006334
SRR6052887
SRR7291954
SRR3579368
SRR3578457
SRR3578607
SRR5024469
SRR7291007
SRR5470157
SRR3241836
SRR5005497
SRR5018370
SRR8117841
SRR6185807
SRR4181597
SRR7187758
SRR10417673
SRR4787411
SRR7208756
SRR5018348
SRR5034984
SRR6816952
SRR6052878
SRR8293482
SRR8700955
SRR6185876
SRR6051971
SRR4786809
SRR7236428
SRR5006053
SRR10728880
SRR7368875
SRR5033687
SRR8234815
SRR3241986
SRR10417675
SRR4787902
SRR3578810
SRR10350834
SRR7291036
SRR7221263
SRR8832729
SRR5023882
SRR7187783
SRR6053025
SRR6052007
SRR7265933
SRR6052811
SRR10348763
SRR7172301
SRR7282657
SRR8288158
SRR4787875
SRR8980845
SRR6051719
SRR7456548
SRR8117829
SRR5023710
SRR6053027
SRR4787439
SRR10082997
SRR5023691
SRR3581364
SRR7277809
SRR6052158
SRR5034928
SRR7286539
SRR4787729
SRR4787161
SRR5017529
SRR7285584
SRR7221040
SRR7163885
SRR4787362
SRR8625006
SRR7500983
SRR4180816
SRR4897648
SRR7244290
SRR6001338
SRR7407936
SRR10056639
SRR7850026
SRR7221210
SRR6324183
SRR8293471
SRR7274828
SRR3578658
SRR10018910
SRR4897278
SRR7358288
SRR5005542
SRR5029816
SRR6079381
SRR7839320
SRR4788103
SRR4788137
SRR3574294
SRR6052877
SRR6052079
SRR5005506
SRR6001322
SRR8924427
SRR5023922
SRR7244215
SRR4787367
SRR5031242
SRR7251488
SRR6052064
SRR3240981
SRR5029699
SRR5005416
SRR9967787
SRR8783672
SRR3581372
SRR7827079
SRR4787297
SRR3578159
SRR8981802
SRR3578959
SRR6052776
SRR7282603
SRR7265954
SRR3578668
SRR7839376
SRR6324144
SRR5033661
SRR7186902
SRR7849999
SRR4787263
SRR8052177
SRR6052830
SRR10350829
SRR6079220
SRR6051873
SRR5280511
SRR7215960
SRR4787064
SRR6324133
SRR3742289
SRR5017329
SRR4787299
SRR3742238
SRR4787179
SRR5023711
SRR6051903
SRR8052171
SRR7250995
SRR8224864
SRR10118818
SRR5018331
SRR6367805
SRR6052779
SRR10350839
SRR7501120
SRR7285417
SRR4184728
SRR7516053
SRR8878831
SRR3742260
SRR3581429
SRR4897315
SRR7286524
SRR7905880
SRR6185865
SRR7826940
SRR7215292
SRR8240972
SRR4180730
SRR7291434
SRR6051989
SRR7236681
SRR4897815
SRR10417731
SRR7495431
SRR6872950
SRR7221036
SRR8238027
SRR8281087
SRR8448205
SRR7282652
SRR7285437
SRR3742252
SRR5470232
SRR8052168
SRR8116851
SRR10271365
SRR7290987
SRR4192137
SRR7285524
SRR7970964
SRR5018283
SRR6079417
SRR8097438
SRR6051912
SRR6001341
SRR5024183
SRR5023696
SRR7290974
SRR7184361
SRR5035001
SRR7249681
SRR5017287
SRR8540694
SRR7191554
SRR7659109
SRR7401656
SRR7236568
SRR7505765
SRR3574262
SRR6052029
SRR7850159
SRR4897460
SRR8444431
SRR4181477
SRR6052760
SRR5006019
SRR4897085
SRR8591915
SRR4181509
SRR8832683
SRR10270583
SRR6052732
SRR6052915
SRR7358276
SRR6079348
SRR4897103
SRR8924439
SRR7358030
SRR3579387
SRR4184865
SRR8185530
SRR7230308
SRR10348770
SRR7266794
SRR7221287
SRR8052867
SRR4897521
SRR7274793
SRR3531875
SRR5024480
SRR10417727
SRR7290932
SRR9973701
SRR7204392
SRR5033708
SRR10212181
SRR10228504
SRR7842082
SRR3573434
SRR5006340
SRR8240969
SRR6051791
SRR4787222
SRR7500901
SRR5024179
SRR7208464
SRR3574317
SRR6052872
SRR7850050
SRR4787235
SRR4788189
SRR7286458
SRR4897806
SRR5023902
SRR6051732
SRR7285554
SRR8304512
SRR7251465
SRR6872961
SRR7367550
SRR5023713
SRR5023724
SRR4787191
SRR5023704
SRR4786595
SRR9973683
SRR8032390
SRR4195736
SRR4788131
SRR7457841
SRR7286541
SRR7215289
SRR7367545
SRR6052695
SRR6052097
SRR7221215
SRR4897335
SRR7291578
SRR10417726
SRR10031292
SRR3574235
SRR7223136
SRR7191718
SRR7367230
SRR4897635
SRR7274800
SRR4786559
SRR7588710
SRR6001334
SRR6051851
SRR6001146
SRR3581325
SRR6079371
SRR4180212
SRR7163802
SRR3578973
SRR4786231
SRR7358305
SRR7401630
SRR7277874
SRR7221096
SRR6051924
SRR3530808
SRR8981798
SRR7187004
SRR5024225
SRR8419038
SRR4788099
SRR7236440
SRR6052113
SRR6001340
SRR6079440
SRR3879440
SRR5031233
SRR5024515
SRR4788133
SRR7221257
SRR4897813
SRR7186948
SRR5005417
SRR5005410
SRR8148867
SRR5006055
SRR8419082
SRR7826948
SRR6001320
SRR6051980
SRR5018373
SRR10212186
SRR8148297
SRR7249731
SRR7457848
SRR10948591
SRR7230322
SRR8201661
SRR7184371
SRR10120194
SRR7285496
SRR10314867
SRR5023782
SRR5018305
SRR7215512
SRR7215953
SRR7187839
SRR6079449
SRR5006379
SRR7401655
SRR5023779
SRR8114789
SRR6185895
SRR3574284
SRR8558525
SRR7283749
SRR7187018
SRR7367454
SRR6872958
SRR9083706
SRR7236443
SRR7500912
SRR8172598
SRR7244329
SRR6816941
SRR7358287
SRR8281116
SRR5005553
SRR6001326
SRR7221205
SRR10357096
SRR8656985
SRR4897266
SRR5018108
SRR7251057
SRR5023767
SRR8377829
SRR7866296
SRR7842051
SRR3578965
SRR7286383
SRR7974364
SRR4897098
SRR8224894
SRR4787416
SRR5024189
SRR7850111
SRR7285478
SRR3226393
SRR7522834
SRR7256967
SRR4788090
SRR5024443
SRR3578953
SRR7277703
SRR5030820
SRR7277784
SRR7850080
SRR6052115
SRR5024227
SRR10417684
SRR3241999
SRR9083745
SRR6051920
SRR10083528
SRR7256811
SRR4897590
SRR6051965
SRR6079346
SRR7850070
SRR7236635
SRR7291928
SRR7266755
SRR4181589
SRR4788334
SRR7187851
SRR3742285
SRR5018269
SRR3579401
SRR7285451
SRR8923830
SRR4897731
SRR7457850
SRR8224837
SRR10212204
SRR8932523
SRR6051945
SRR5005338
SRR10083519
SRR6052011
SRR4897751
SRR5006350
SRR4897454
SRR3578952
SRR6816935
SRR7291545
SRR4195774
SRR4788162
SRR7277726
SRR5033717
SRR7832330
SRR7283744
SRR7251412
SRR3581348
SRR10138419
SRR3578915
SRR7944816
SRR3581421
SRR4181328
SRR6051998
SRR7276895
SRR3742283
SRR7407963
SRR9904232
SRR8771455
SRR4192114
SRR7184214
SRR6052931
SRR4184850
SRR7456549
SRR8832707
SRR7291645
SRR8244761
SRR7285591
SRR3241848
SRR3831909
SRR7850034
SRR8116847
SRR7474135
SRR7286371
SRR3742256
SRR7274854
SRR3578811
SRR7266834
SRR7286497
SRR7184347
SRR4897442
SRR3241858
SRR6052885
SRR6079352
SRR8191275
SRR4897180
SRR5031224
SRR7368855
SRR6821002
SRR4787264
SRR7179889
SRR3574239
SRR7988734
SRR3578166
SRR7850112
SRR4897783
SRR4786896
SRR6051811
SRR6052041
SRR7274863
SRR5006353
SRR4787071
SRR5023721
SRR7249721
SRR4194337
SRR7866106
SRR6052055
SRR5029703
SRR5024509
SRR9018549
SRR6051933
SRR5030815
SRR4897289
SRR6052015
SRR7163896
SRR8194859
SRR9942570
SRR4787873
SRR10212164
SRR5005494
SRR7221039
SRR7842099
SRR3574319
SRR10228110
SRR7905906
SRR5018347
SRR5998791
SRR7850187
SRR6816937
SRR9046644
SRR10417631
SRR7244220
SRR7358037
SRR7187530
SRR8832732
SRR8924479
SRR5005264
SRR8224878
SRR6052689
SRR8240976
SRR4787734
SRR7500946
SRR7291628
SRR7249716
SRR5470235
SRR5017394
SRR7943892
SRR7191858
SRR5006099
SRR6052821
SRR10228171
SRR6079217
SRR8771459
SRR10118816
SRR8816160
SRR7291643
SRR4897685
SRR7500976
SRR10212144
SRR7866065
SRR7265865
SRR9902277
SRR5024260
SRR7208795
SRR7184364
SRR5024186
SRR7277758
SRR6079355
SRR7187046
SRR5024303
SRR6051986
SRR10228509
SRR10314876
SRR7979555
SRR6051751
SRR3578808
SRR4897281
SRR5006067
SRR7204300
SRR4787388
SRR6052845
SRR3574247
SRR5470265
SRR7204209
SRR7215948
SRR7251456
SRR7285433
SRR7186926
SRR7283804
SRR4897721
SRR7278084
SRR7866234
SRR4897453
SRR10417739
SRR7988719
SRR3578913
SRR7276965
SRR7407968
SRR7230379
SRR8979720
SRR10948615
SRR7826969
SRR7184236
SRR7367370
SRR7456559
SRR7236432
SRR7500899
SRR8304472
SRR7401689
SRR10294276
SRR8185649
SRR7505777
SRR6052846
SRR5024203
SRR10247334
SRR3578455
SRR3773578
SRR4897163
SRR8281113
SRR6821007
SRR7187864
SRR5017322
SRR6052921
SRR6185884
SRR10198859
SRR7291029
SRR7285519
SRR7367393
SRR8291888
SRR7249710
SRR7842064
SRR4192078
SRR10417697
SRR8591913
SRR7838554
SRR8893082
SRR7850106
SRR8032833
SRR7251507
SRR7842071
SRR4897324
SRR5470218
SRR4184855
SRR7826957
SRR7187841
SRR10417702
SRR7221035
SRR8224861
SRR8116854
SRR6052036
SRR4177437
SRR4787840
SRR3574249
SRR7184235
SRR6052863
SRR8444432
SRR7163917
SRR5006330
SRR3578665
SRR5005433
SRR4787762
SRR7265976
SRR7230319
SRR7215515
SRR7186896
SRR7251409
SRR6008942
SRR4178330
SRR6052727
SRR5904127
SRR5112853
SRR3578960
SRR8204007
SRR6079443
SRR6473166
SRR7236444
SRR7501292
SRR5034987
SRR3578943
SRR6079222
SRR7215895
SRR3581386
SRR6324149
SRR4788256
SRR12569677
SRR4897190
SRR6052100
SRR4179081
SRR6052048
SRR10728878
SRR5030826
SRR4788134
SRR8942848
SRR8172608
SRR7500998
SRR6185887
SRR6051887
SRR4786852
SRR7184382
SRR7282609
SRR7230313
SRR10139422
SRR3579381
SRR5005604
SRR5018098
SRR7850153
SRR10247335
SRR9967780
SRR8936114
SRR6051755
SRR5024066
SRR5024314
SRR5031244
SRR4181443
SRR4897658
SRR6001292
SRR10350830
SRR4788330
SRR4787910
SRR3581434
SRR7285564
SRR5031217
SRR3578923
SRR5031174
SRR7501140
SRR5030789
SRR4787279
SRR5018292
SRR6053043
SRR7367391
SRR7230216
SRR4787776
SRR5006047
SRR4788217
SRR3530597
SRR7456546
SRR7230353
SRR5018290
SRR7291030
SRR6052063
SRR10314878
SRR7172274
SRR3579363
SRR7286262
SRR10010916
SRR4897791
SRR8224854
SRR7221203
SRR7839326
SRR8032828
SRR6052088
SRR8184620
SRR7285513
SRR10948603
SRR7944810
SRR4787261
SRR3578638
SRR8052155
