# Supplementary material for: Core genes can have higher recombination rates than accessory genes within global microbial populations
Source: eLife. 2022 Jul 8;11:e78533. doi: 10.7554/eLife.78533 (PMC9444244; doi:10.7554/eLife.78533)
Supplement: Figure 3—source data 1. [file elife-78533-fig3-data1.zip › accession_lists/s_aureus_accessions.txt]

SRR796715
SRR1103470
SRR643185
ERR134355
SRR1017370
SRR1172484
ERR156515
ERR279066
ERR017271
ERR048415
ERR425688
ERR715353
ERR237653
ERR022168
ERR541072
ERR163528
ERR715178
ERR017626
ERR217339
ERR221803
SRR1050270
SRR630599
ERR030179
ERR156512
ERR212946
ERR714901
SRR1012245
ERR163695
ERR109232
ERR419063
ERR540850
SRR1010775
ERR084766
ERR026658
ERR107845
ERR496764
ERR030250
ERR038156
ERR234897
SRR1011901
ERR490545
ERR144768
ERR211631
ERR554252
ERR554791
ERR163388
ERR022142
ERR212808
ERR737504
SRR917606
ERR212183
SRR1175285
SRR1050125
ERR358126
ERR524986
SRR1025371
ERR714919
ERR418718
ERR517346
ERR162442
ERR223139
ERR353004
ERR211632
ERR425578
SRR1025095
SRR1167794
SRR1050300
ERR485235
ERR119013
ERR223144
ERR211633
ERR033336
SRR1017249
SRR1167111
ERR418806
ERR737230
ERR419038
SRR1019374
ERR377389
ERR496718
ERR158625
ERR410042
SRR1048342
ERR211698
ERR485417
ERR030169
SRR1303278
ERR053016
ERR109571
ERR702103
ERR264092
ERR360345
ERR527248
ERR702072
ERR714924
ERR573148
SRR1025034
ERR033681
ERR212943
ERR129253
ERR278849
ERR026707
ERR377404
ERR377297
SRR1167122
ERR279088
ERR539931
SRR1103577
ERR118446
ERR540255
ERR439058
ERR540306
ERR845483
SRR1012167
ERR485544
SRR1012093
SRR1025481
SRR1017262
ERR702636
SRR917612
ERR360213
ERR084614
SRR643135
ERR227486
SRR1048459
ERR540298
SRR647372
ERR033644
ERR737619
ERR708459
SRR1293499
ERR737444
SRR1329237
ERR158641
ERR217349
ERR714987
ERR715397
SRR1303296
ERR540085
ERR171857
ERR232548
ERR158644
ERR177202
ERR524960
ERR107846
SRR1050610
SRR2053919
ERR204183
ERR029352
ERR211621
ERR237633
SRR1144721
ERR031664
ERR540795
ERR107800
SRR1001681
ERR525043
SRR521649
ERR084658
ERR163559
SRR1012269
ERR715271
ERR376875
ERR714729
ERR422917
ERR540069
ERR192217
SRR445288
ERR539988
ERR1019154
ERR737174
ERR279047
ERR540287
ERR024964
ERR234708
ERR490448
ERR163690
ERR418403
ERR223166
ERR593836
SRR1169460
SRR2054078
ERR439075
SRR1165485
ERR599791
ERR573343
ERR418569
ERR599909
ERR524922
ERR163642
SRR1165765
ERR418838
SRR1290881
ERR524886
ERR554439
ERR540029
SRR445029
ERR159054
ERR353150
SRR1025041
SRR1342158
ERR715102
ERR419002
ERR137930
SRR1011807
ERR540026
ERR156398
SRR1011831
ERR554429
ERR109603
ERR357899
SRR642035
SRR1012227
SRR1293560
ERR163376
SRR1016954
SRR1010625
ERR084499
ERR192157
ERR377378
SRR1011645
SRR497555
ERR377341
ERR118371
ERR525149
ERR109549
ERR111113
ERR212796
ERR163499
ERR541047
SRR1165484
SRR1043825
ERR377151
ERR192236
ERR083815
SRR1028027
ERR419235
SRR1172661
SRR1329300
SRR493901
ERR118389
SRR1165760
ERR525063
ERR107908
SRR513958
ERR539905
SRR1010482
ERR227585
SRR1172623
SRR642039
ERR599931
ERR737002
SRR1011796
ERR377230
ERR737456
SRR1010831
ERR182475
ERR485596
ERR129306
ERR376846
ERR418481
ERR237686
SRR631723
SRR1302887
ERR505347
ERR540150
SRR1011735
SRR1167145
ERR490580
ERR107794
ERR701951
SRR1012244
ERR156504
SRR1342347
ERR330970
ERR490438
SRR1167811
ERR212898
SRR630647
ERR554224
ERR573228
SRR1049209
SRR633742
ERR715660
SRR1012044
ERR164848
ERR162436
SRR1017137
ERR737319
ERR025795
ERR017184
ERR120423
ERR310925
ERR085419
ERR554702
ERR158670
ERR737316
ERR140957
SRR1017607
ERR029381
ERR554301
SRR577004
SRR1328321
SRR1017116
ERR418954
ERR554066
SRR642066
ERR111093
ERR418331
ERR134721
ERR715416
SRR1019665
ERR084664
ERR129304
ERR118407
ERR234880
ERR086132
ERR418479
ERR358006
ERR119016
SRR1025435
ERR036010
ERR114868
ERR279073
SRR1011542
SRR1011535
ERR158736
SRR1050604
ERR036025
ERR737577
ERR737125
ERR264148
ERR715185
ERR419178
ERR540213
SRR1330228
ERR573215
SRR1050352
SRR1165368
ERR033553
ERR425676
ERR175884
ERR360343
ERR737254
ERR418643
ERR212885
ERR554683
ERR310839
ERR353136
ERR540793
ERR714843
ERR084547
SRR1165501
ERR715678
SRR1025516
ERR266702
ERR388519
ERR134856
ERR182419
SRR1010604
ERR554635
SRR1025449
ERR714864
ERR708351
ERR230321
ERR044576
ERR600013
ERR377197
ERR496774
ERR134794
ERR302770
ERR177200
ERR737423
ERR033468
ERR172013
ERR045899
ERR030200
ERR134790
SRR1025080
ERR418804
ERR496693
ERR158765
SRR633667
ERR573342
ERR540722
ERR024963
ERR190137
SRR1330417
SRR1303559
ERR310909
SRR445228
ERR737105
ERR217308
ERR192158
SRR2053881
ERR164894
SRR1049345
ERR156442
ERR505300
SRR505604
ERR573114
ERR737349
SRR1028088
SRR1012063
ERR471283
ERR246587
ERR496716
ERR033447
SRR1019371
SRR1001743
ERR249316
SRR1169464
ERR033298
ERR232560
ERR109662
ERR033427
ERR496880
ERR540297
ERR554454
SRR1017397
SRR1217784
SRR1012050
ERR485601
SRR505680
SRR1050371
ERR212875
ERR178731
SRR2053867
SRR1103535
ERR737524
ERR111091
ERR160830
SRR647644
SRR1011738
ERR353011
SRR1001733
ERR137923
ERR033292
ERR525047
ERR540139
ERR377095
ERR353199
ERR109567
ERR540890
SRR1202677
SRR1346403
ERR083801
ERR030224
ERR708414
ERR410063
ERR118584
ERR134345
SRR1050323
ERR223115
ERR023528
ERR230476
ERR212789
ERR554417
ERR158773
SRR1011942
ERR023907
ERR158754
ERR048480
ERR496671
ERR554173
ERR485644
ERR422881
ERR600028
ERR737618
SRR643229
SRR1011994
ERR294348
ERR377026
ERR017257
ERR223134
ERR573105
SRR1017433
ERR162480
SRR1010730
ERR264080
SRR1172138
SRR1025126
ERR109600
ERR715327
ERR111112
ERR554371
ERR144763
ERR084610
ERR540907
ERR134667
SRR1001828
ERR377141
SRR1293508
ERR1019269
ERR737036
ERR737191
ERR118393
ERR387246
ERR278949
SRR1167127
ERR162457
ERR708439
ERR024961
SRR1001815
ERR111084
ERR192167
SRR1012031
SRR1011788
ERR737400
ERR084517
ERR163484
SRR1011755
ERR064915
SRR1165492
ERR124506
ERR702168
ERR352990
ERR294618
ERR418581
ERR266617
ERR554361
ERR554385
ERR234887
ERR114904
SRR1010484
ERR137985
ERR702065
ERR107878
SRR917623
ERR439027
SRR1012007
ERR377292
SRR1001796
ERR439013
SRR917615
ERR573366
ERR540728
SRR646385
SRR1011683
SRR1001549
SRR1328172
ERR048427
SRR1172688
ERR554655
ERR418887
SRR1011803
SRR1344790
ERR554057
ERR554375
ERR714797
ERR212945
SRR1165362
ERR702082
SRR1050275
ERR737414
SRR1175223
SRR1165614
ERR156409
ERR278830
ERR490410
ERR237677
SRR1017216
ERR485214
ERR234847
ERR485182
ERR517342
SRR1050370
ERR064936
SRR1019637
SRR1050345
ERR175860
ERR036035
ERR423022
ERR377359
ERR156481
SRR1050511
ERR109674
ERR134724
ERR527254
SRR1293657
ERR230283
ERR524980
SRR1010683
ERR124508
ERR017286
ERR230305
ERR024675
ERR418457
SRR1050514
ERR278860
ERR422999
SRR1025462
ERR332224
ERR418958
ERR485384
ERR137972
ERR302704
ERR358068
ERR715175
ERR131814
SRR1012226
ERR737124
SRR640199
SRR1011594
ERR158723
ERR171887
ERR364183
SRR1001699
SRR1050593
ERR084676
ERR162450
SRR1049347
SRR1025182
SRR1016933
ERR490621
ERR490562
ERR701976
ERR212230
SRR1330245
ERR496798
SRR445237
ERR084633
ERR086115
ERR573222
ERR330980
ERR192247
SRR445230
ERR156356
ERR418924
ERR375866
SRR1169594
ERR302789
SRR1017204
ERR022156
SRR630559
SRR1103596
ERR715264
SRR642326
ERR278872
SRR1001586
ERR039394
ERR070034
SRR497551
ERR311158
SRR1011562
SRR1025477
SRR1010618
ERR490575
SRR1010830
ERR162474
ERR237670
ERR701993
ERR118528
ERR212976
SRR1531023
ERR410087
ERR554366
SRR1019271
ERR554710
ERR419013
ERR714816
SRR1001558
ERR418706
ERR376884
ERR156480
SRR1050177
ERR237602
ERR330971
ERR524949
ERR030254
ERR418444
SRR1050670
ERR108055
ERR418512
ERR246677
ERR357988
ERR737540
ERR266711
SRR1303242
ERR425712
ERR702664
SRR634088
SRR1010648
ERR540289
ERR715312
ERR525163
ERR708308
ERR353170
ERR418645
ERR485496
ERR377050
SRR1028030
ERR137942
ERR038668
ERR736986
SRR1330214
SRR1103496
ERR418703
ERR119024
ERR708433
ERR540982
SRR1011836
ERR294626
SRR1017412
SRR1011925
ERR137377
ERR332251
ERR573176
ERR266656
ERR232601
ERR419005
ERR017259
ERR554297
ERR360340
ERR496744
ERR737335
ERR517379
ERR294347
ERR496892
ERR192241
ERR485216
ERR490623
ERR163552
ERR490620
SRR1001737
ERR540241
ERR192164
ERR212816
SRR513948
SRR1010541
SRR1167414
ERR715070
ERR377185
SRR1025057
ERR637952
ERR496708
ERR137966
SRR1011773
ERR230347
SRR1001644
ERR353313
ERR381001
SRR1344798
SRR1328170
ERR190138
SRR1167154
ERR129288
ERR044563
SRR1050096
ERR232578
ERR737525
SRR633763
SRR1049337
ERR540280
ERR017623
ERR278930
ERR134731
ERR164859
ERR419000
ERR134631
SRR1293629
ERR554327
ERR137383
ERR017200
ERR717005
SRR1342362
ERR419064
ERR358088
ERR554282
SRR1017396
ERR539959
SRR1011600
ERR033660
ERR024991
ERR048442
SRR1656406
ERR182543
SRR633794
ERR376876
ERR554492
SRR1050691
ERR038666
ERR737177
ERR163415
ERR540786
ERR330953
ERR418637
ERR377101
ERR223133
ERR845518
SRR1019598
ERR485367
ERR114920
ERR496647
ERR715296
ERR573162
SRR1001772
SRR1302895
ERR131810
SRR1011905
SRR1145882
ERR234945
ERR177197
ERR599805
SRR647376
ERR086175
ERR485343
ERR084770
ERR540200
ERR418359
ERR377096
ERR134761
ERR376866
SRR1302898
SRR1169468
SRR647852
ERR737494
SRR1050271
ERR137984
ERR137378
ERR190227
ERR485383
ERR083760
ERR555070
SRR1011813
ERR045847
ERR496902
ERR084636
SRR1326958
ERR419180
SRR1017437
SRR1010529
ERR419206
ERR737094
ERR360364
SRR1017362
SRR1167768
ERR140891
SRR1290886
SRR630630
ERR140943
SRR1011726
ERR573309
SRR1011999
SRR1012187
ERR162473
ERR714872
ERR473434
ERR064908
ERR029473
SRR1342385
ERR594280
ERR033304
ERR485232
ERR419236
ERR485436
ERR540806
ERR137981
ERR360257
SRR1172058
SRR1025125
ERR137381
ERR418409
ERR086208
ERR017193
SRR917657
ERR736987
ERR084741
ERR237600
ERR030204
SRR642306
ERR086054
SRR1048458
ERR144785
SRR1167788
SRR642031
ERR109537
ERR425639
ERR137380
ERR554127
ERR423002
ERR211967
ERR108051
ERR024983
ERR352960
SRR497560
ERR118431
ERR134623
ERR134846
ERR158689
SRR1324001
ERR158696
ERR134708
ERR156479
ERR083714
SRR1050502
ERR086119
ERR114851
ERR554611
ERR182392
SRR1049471
ERR083711
SRR1011978
SRR1011710
ERR539879
SRR1011647
ERR158739
ERR573240
ERR525147
ERR232568
SRR1049447
SRR1011580
ERR731105
ERR144843
SRR1001476
ERR084700
ERR702213
ERR230341
SRR1017078
SRR1017458
SRR1293496
ERR573140
ERR357963
ERR355916
ERR171871
ERR737070
ERR554318
ERR357895
SRR1326145
SRR1017215
SRR577018
SRR1011715
SRR1169409
ERR701933
SRR2480593
SRR1010767
ERR410065
ERR358149
SRR1025427
ERR109501
ERR418771
ERR084652
ERR109480
SRR630839
ERR554714
ERR377173
ERR425673
SRR1172642
ERR387185
SRR513957
SRR1330405
ERR715435
SRR1012001
ERR302652
ERR702652
ERR084533
ERR017641
ERR109557
ERR109216
ERR554647
ERR439073
ERR485231
ERR278977
SRR1010583
SRR1169532
ERR737473
ERR221720
ERR381008
ERR279037
ERR505302
ERR717011
ERR109215
ERR737353
ERR109656
ERR162462
ERR033511
SRR1330241
ERR449891
ERR048407
ERR485307
ERR017636
ERR496806
ERR212783
SRR1017075
SRR1010607
SRR917636
ERR701916
ERR715062
ERR163385
ERR599946
ERR026653
SRR633803
ERR418500
ERR358025
SRR1048436
ERR235061
SRR1019328
ERR086102
ERR525050
ERR109520
ERR017295
ERR163604
ERR118333
ERR485432
SRR022866
ERR449886
ERR204217
SRR1025056
SRR1001673
ERR422997
ERR418318
ERR084601
SRR1172268
SRR1025461
SRR1019593
ERR086168
SRR917654
ERR279021
SRR1050278
ERR554723
ERR422965
ERR237564
SRR1016967
ERR163430
ERR425635
ERR554087
ERR485177
ERR278956
ERR134812
ERR376825
SRR1019285
ERR715045
ERR485196
ERR107945
ERR036005
ERR490440
ERR109653
ERR053032
ERR573127
ERR377313
ERR423010
SRR1014706
ERR731039
ERR485268
SRR646389
ERR172058
SRR1050351
SRR1049495
ERR134406
ERR264088
ERR540940
SRR1017431
ERR294651
ERR525092
ERR083752
ERR715720
ERR353320
SRR1169550
ERR364173
ERR485238
ERR156348
ERR358021
ERR439052
ERR044579
ERR182532
ERR164860
ERR302764
SRR1172616
ERR573168
ERR156408
ERR573130
SRR647364
ERR599806
ERR230324
SRR1011991
SRR1017430
ERR163391
ERR593166
ERR084683
ERR278857
SRR642036
SRR917626
ERR175859
ERR496896
ERR190195
ERR425690
ERR230297
ERR264064
ERR048498
ERR048424
ERR540253
SRR1049213
ERR158618
ERR182387
ERR182399
ERR525083
SRR1172622
ERR439088
ERR737010
ERR377383
ERR156486
SRR643148
ERR388477
ERR118556
ERR033521
ERR418879
ERR554693
ERR227555
ERR357887
SRR231266
ERR137939
ERR525119
ERR715392
ERR030230
ERR540985
ERR737446
ERR357974
ERR525098
SRR2053892
ERR038147
ERR419086
SRR1167101
SRR1011983
ERR030260
ERR118482
ERR237685
ERR033831
ERR423024
SRR1330413
ERR029478
ERR715236
SRR1025011
ERR485303
ERR353314
ERR715233
ERR357889
ERR171837
ERR156499
ERR496885
ERR554337
ERR540704
ERR109523
ERR294317
ERR178655
ERR494746
ERR164874
ERR539927
ERR230295
ERR111061
ERR330942
ERR030212
SRR1656426
ERR086215
ERR388513
ERR714045
ERR234917
SRR1167821
SRR1049501
SRR445066
ERR171829
ERR030188
SRR1012229
ERR490422
ERR177176
SRR1012173
ERR377124
ERR163553
ERR554114
ERR332206
SRR1049159
ERR204141
ERR419152
ERR410088
ERR554214
ERR357866
ERR024689
SRR1001596
ERR485520
ERR175932
ERR237597
ERR023910
ERR204136
ERR425720
SRR1330283
ERR118430
ERR278832
ERR715743
ERR353135
ERR554442
ERR033434
SRR1010744
ERR422937
ERR083855
SRR1025027
SRR1049492
ERR114931
ERR160854
SRR1001610
SRR640200
SRR1050515
ERR083710
SRR640213
SRR1326961
ERR377072
ERR714798
ERR120408
ERR701956
ERR708464
ERR540052
ERR496876
SRR1001587
SRR1048489
SRR1019652
ERR163406
ERR017647
SRR917608
SRR513975
SRR1012168
ERR160882
SRR1172696
SRR1010550
SRR1165479
ERR485560
ERR163561
SRR1025366
ERR302658
ERR033079
ERR212855
ERR172078
ERR715222
ERR111104
ERR024958
ERR353110
ERR387092
ERR163672
ERR107818
ERR425740
ERR449858
ERR144782
SRR315006
ERR311168
ERR234996
SRR1012083
ERR182447
ERR554315
ERR211695
ERR086087
ERR036024
SRR1010778
ERR124432
SRR1049449
SRR1169478
SRR1048425
ERR134676
ERR701989
ERR172067
SRR1019378
ERR517390
ERR026704
SRR1019347
ERR083754
ERR702034
ERR134764
SRR633751
ERR527265
ERR158702
ERR182473
ERR364177
SRR1050089
ERR554215
SRR1011948
ERR156462
ERR422866
ERR083762
ERR517394
SRR1167851
ERR485287
SRR1103678
SRR1028127
ERR234912
ERR554265
ERR114855
ERR017285
ERR111048
ERR310864
SRR1017274
ERR162415
ERR714839
ERR715434
SRR1010559
ERR084734
ERR715715
SRR1011579
ERR737417
ERR554535
SRR513977
SRR1050143
ERR737044
ERR485348
ERR017177
ERR221748
ERR573277
SRR1001808
ERR246671
ERR419074
ERR422992
ERR554328
ERR137346
ERR490583
ERR109247
ERR353087
ERR217321
ERR702686
SRR1050315
SRR1167095
ERR377046
ERR540710
SRR1012225
SRR1167400
ERR246650
SRR1001719
SRR1011756
SRR1050501
ERR310856
ERR358142
SRR1011781
ERR714979
ERR211956
ERR234927
ERR485276
ERR182545
SRR1172701
SRR640993
ERR425756
ERR737459
ERR022151
ERR541036
ERR212953
SRR651379
ERR266663
ERR410048
ERR525044
ERR737097
ERR377045
ERR715354
ERR358137
ERR410058
ERR737084
ERR418992
ERR046432
ERR599831
ERR204211
ERR212793
ERR737207
ERR310882
ERR708371
ERR234850
ERR496674
SRR1025102
ERR418659
ERR190181
SRR643220
ERR107892
ERR109535
ERR485557
ERR599862
SRR1103689
ERR084514
ERR160791
ERR156518
ERR140968
SRR1050361
ERR599859
ERR213019
ERR377032
SRR1017298
ERR352965
SRR1017372
SRR1011851
ERR172052
ERR737078
ERR022178
ERR554237
ERR114856
ERR485374
ERR353121
SRR1017304
ERR033349
ERR212865
ERR084592
ERR439080
SRR1028080
ERR540144
ERR044572
ERR737220
ERR714988
SRR1011818
ERR599794
ERR086091
SRR1328277
SRR1017269
ERR708398
ERR024682
ERR708401
ERR376835
ERR737035
ERR599885
ERR485342
ERR107842
SRR1012055
ERR246642
ERR156344
ERR714736
ERR118369
SRR642063
ERR045054
ERR134751
ERR234824
SRR1144678
ERR137314
ERR107917
ERR540058
SRR1144717
SRR1330423
SRR1303394
SRR445080
ERR237579
ERR845394
SRR1012177
ERR249310
SRR515570
ERR540929
SRR1167401
ERR714036
ERR377055
ERR714942
ERR593167
ERR702222
ERR554490
SRR1103524
ERR163465
SRR1012175
ERR140965
SRR2053977
ERR554660
ERR264093
ERR158647
SRR1028148
ERR540741
SRR1001702
SRR1172643
ERR235067
ERR730959
ERR485227
ERR134694
ERR159006
ERR737302
ERR505378
SRR1050340
SRR642042
ERR017171
ERR164903
ERR137960
ERR044194
SRR642310
ERR164922
ERR175890
ERR418753
ERR422993
ERR234944
ERR182413
ERR381011
SRR1010792
SRR642318
SRR1011957
ERR120484
ERR376878
SRR1165774
ERR490542
ERR163482
ERR124476
ERR1019260
SRR1025021
ERR221734
ERR715682
ERR278941
ERR737159
ERR715015
SRR1049220
ERR418777
ERR246668
ERR525001
ERR353119
SRR1019353
ERR708388
ERR134682
ERR594221
ERR227551
ERR177169
ERR377398
ERR496917
SRR1303500
ERR120437
SRR1001580
ERR237680
ERR1019253
ERR178689
ERR182397
ERR182549
SRR631072
ERR410119
ERR540854
ERR044565
ERR715165
ERR107964
ERR418910
SRR1167781
ERR418474
ERR211963
ERR1019173
ERR129332
ERR182513
ERR163368
ERR540296
ERR737303
ERR223113
SRR1293397
SRR453034
ERR083746
ERR129295
ERR485197
ERR033297
ERR554184
SRR1019377
ERR540884
ERR524953
ERR422943
SRR1010503
SRR1340402
ERR599925
ERR177198
ERR140896
ERR332193
ERR266689
ERR737175
ERR084637
SRR917671
ERR353086
ERR182390
SRR1531020
SRR1328189
SRR1049227
SRR647850
SRR1165793
SRR1011865
SRR1049513
ERR419217
SRR505605
SRR1025448
SRR1011774
ERR163586
ERR227483
ERR473436
SRR1017471
ERR026688
ERR227547
ERR163497
ERR084625
SRR1011741
SRR1011692
SRR1167871
ERR485508
ERR715721
ERR540757
ERR266674
ERR490484
ERR418375
ERR162456
ERR418427
ERR357927
ERR114932
ERR246672
ERR573258
SRR1050238
ERR496857
SRR1011750
SRR1172502
ERR035984
ERR182366
ERR109616
ERR279014
SRR1001833
ERR156493
SRR1001478
SRR1025008
SRR1048341
ERR249319
ERR353148
ERR376896
ERR490609
SRR917634
ERR144794
ERR737420
ERR294628
ERR084649
ERR083743
ERR017242
ERR192199
ERR302697
ERR227645
ERR302650
ERR418660
ERR573348
ERR279087
SRR1165542
SRR630533
SRR643082
ERR234871
ERR134380
SRR1001553
ERR715419
ERR554810
ERR690199
SRR1167070
SRR1303400
ERR701908
ERR490429
ERR111044
ERR701975
SRR1165803
ERR419161
SRR1050413
SRR1165612
ERR505329
ERR084604
ERR162410
SRR1017398
SRR1011940
SRR1050391
SRR1001551
SRR1531019
ERR540330
SRR1049177
ERR086181
ERR164878
SRR1165358
ERR134626
SRR1001653
ERR033448
ERR070033
ERR134664
ERR212870
SRR1301192
ERR035961
ERR134624
SRR1025540
ERR714877
SRR1012143
SRR1144671
SRR1202745
SRR1017386
SRR1019332
ERR525085
SRR1303420
SRR1329303
ERR540737
ERR540879
ERR702651
ERR573300
ERR702160
ERR163389
ERR540321
ERR279063
ERR158768
ERR212223
ERR111090
SRR1014719
SRR1050343
ERR048400
SRR647833
ERR192171
SRR1011604
SRR1050184
ERR554388
ERR163703
ERR418346
ERR716986
ERR702000
ERR107843
ERR715128
SRR1012153
ERR109555
ERR737435
ERR182384
ERR048373
SRR1165864
ERR030232
ERR505320
ERR540750
SRR1303558
SRR1050446
SRR1169601
SRR1167804
ERR211634
SRR1011826
ERR045848
ERR554613
ERR539902
ERR084725
SRR643083
ERR422918
SRR453074
ERR237661
SRR1014704
ERR388534
ERR044234
ERR134404
ERR422995
SRR1165738
ERR527295
ERR517327
ERR330944
ERR246599
SRR1012174
ERR177217
ERR419219
SRR1048463
SRR642048
ERR030193
ERR246602
ERR109551
ERR702004
SRR1326945
ERR107807
SRR2054024
ERR212989
ERR573354
SRR1303270
SRR1165433
ERR714899
SRR1169551
SRR1049274
ERR388506
SRR1050223
ERR702673
ERR119020
ERR715074
ERR107960
ERR144774
ERR332254
ERR701971
ERR423026
ERR593612
ERR264129
SRR1328317
ERR114908
SRR1050687
ERR030276
ERR496781
ERR234982
ERR164916
SRR505644
ERR358139
ERR171898
SRR642043
SRR1167078
SRR1050396
ERR144823
ERR410060
ERR221735
ERR023865
ERR033454
ERR310904
ERR124507
SRR1293418
SRR1172498
SRR583012
ERR737447
ERR418828
ERR171905
SRR1175250
ERR353100
ERR163652
ERR264117
ERR026699
ERR212812
ERR352967
ERR737045
SRR1001780
SRR1025468
ERR026010
ERR701913
ERR171854
SRR445291
SRR1346232
ERR030267
ERR175866
SRR513959
SRR1167088
ERR109244
SRR1017476
ERR496751
ERR163587
ERR140975
SRR449536
SRR1172620
SRR1049272
ERR156393
ERR163548
ERR957900
ERR030202
ERR737315
ERR357868
ERR554336
SRR1326989
ERR164917
ERR731083
ERR714989
ERR540215
ERR223159
ERR211972
ERR192219
SRR642050
ERR164886
ERR377363
ERR235065
SRR1049315
ERR134713
ERR418798
ERR044596
ERR234805
ERR137982
ERR540841
ERR192233
ERR358041
ERR540191
ERR490594
ERR540780
ERR029363
ERR360338
ERR527256
ERR701965
SRR1175238
ERR352959
ERR053039
ERR715210
ERR118478
ERR554649
SRR1165751
ERR204219
ERR302712
SRR1172532
ERR419147
ERR156522
SRR1025158
ERR086137
ERR029389
ERR702061
ERR845424
SRR445031
SRR1025068
ERR485471
SRR2053943
ERR212763
ERR302738
ERR264150
ERR423017
ERR540168
SRR1025085
ERR554692
SRR1001565
SRR1025408
ERR177181
ERR593151
ERR230483
ERR033646
SRR1328190
ERR737167
ERR418707
ERR124448
SRR1050030
ERR387111
ERR410109
SRR1017311
ERR540070
SRR1172531
ERR419045
ERR485188
ERR360315
SRR643158
ERR086213
ERR330948
ERR540034
ERR845452
SRR2054041
ERR033517
ERR084605
ERR134711
ERR119000
ERR175938
SRR1043851
ERR418526
SRR1326187
ERR376851
ERR425595
ERR527282
ERR212772
ERR702666
SRR1025358
ERR540068
SRR1172436
ERR118606
SRR1010727
ERR118598
ERR164918
ERR540160
ERR539934
ERR554169
SRR1011548
ERR017300
SRR1025532
ERR129302
ERR084525
SRR1012127
SRR1165729
ERR237688
ERR182524
SRR1001779
ERR377147
ERR540824
SRR646405
ERR599932
ERR422868
ERR845466
ERR540081
ERR737541
ERR377150
SRR1169486
ERR517350
ERR264066
SRR1050139
ERR109587
ERR845377
ERR573243
ERR496884
ERR353214
ERR554145
ERR422860
ERR212974
ERR360211
ERR377146
SRR1165974
ERR033532
SRR1017442
SRR1050108
SRR1144692
SRR1001604
ERR124471
SRR2053942
SRR1011859
SRR1017310
ERR137305
ERR158760
ERR111085
SRR630544
SRR1165454
ERR737501
ERR554212
ERR118360
ERR192221
ERR279035
SRR633905
SRR1330275
ERR737360
ERR715113
ERR302833
SRR1172476
ERR024993
ERR118611
ERR114873
ERR221792
ERR160833
ERR554583
ERR380995
ERR377098
ERR204158
SRR1049204
SRR1017447
ERR540072
SRR1010732
ERR118455
SRR1103389
SRR1050187
ERR118599
ERR124483
ERR554286
ERR554060
ERR381019
ERR419231
ERR162499
ERR554233
ERR702096
SRR1025142
ERR109627
SRR1103611
ERR353140
SRR1165749
ERR330993
ERR525023
ERR540282
ERR593603
ERR517374
SRR1019610
ERR237642
ERR714784
ERR357925
ERR278858
SRR1530981
ERR134783
ERR017640
ERR212213
ERR737131
ERR525017
ERR038690
ERR017606
ERR594083
ERR716938
ERR217318
SRR1011599
ERR352986
ERR017221
ERR120494
SRR1172514
SRR1050325
ERR496696
ERR357878
ERR177184
SRR1293510
ERR118428
ERR737474
ERR540868
ERR540792
ERR715047
ERR084621
ERR439068
ERR156333
ERR496907
ERR144781
SRR1050211
ERR156470
SRR1342194
SRR1049236
ERR237648
ERR134835
ERR182508
ERR485236
ERR266679
SRR630624
SRR1165789
ERR554178
ERR419137
ERR164873
ERR237621
ERR120397
SRR1103595
SRR1025072
SRR501757
SRR1017138
ERR715696
ERR204208
ERR084593
SRR1172704
ERR134375
ERR266625
ERR182375
ERR084545
SRR1050333
ERR158787
ERR144790
SRR1019373
SRR1011946
ERR554617
SRR1012194
SRR646397
ERR485497
ERR425698
ERR540832
SRR1165835
ERR496777
ERR045851
ERR702674
ERR234959
ERR156485
ERR422907
ERR423033
SRR1011764
ERR033470
ERR525084
ERR164849
SRR1302890
ERR182368
ERR358085
ERR541060
ERR539867
ERR118590
ERR156392
ERR134693
ERR129335
ERR084707
ERR246661
ERR182495
SRR1329261
ERR418917
ERR134681
ERR137363
SRR1049336
ERR485588
ERR084675
ERR160829
ERR714744
ERR279025
SRR1001701
ERR212831
ERR140946
ERR353236
SRR1028018
ERR160807
ERR377224
ERR235046
ERR137927
ERR355903
SRR643173
ERR737216
ERR554395
ERR599894
ERR425731
ERR737242
ERR594268
ERR352987
ERR554587
ERR172050
ERR541046
ERR554745
SRR1330263
ERR524967
ERR716994
ERR172084
SRR1303413
ERR573116
ERR211966
ERR715228
SRR1342164
ERR600034
ERR525138
SRR1012081
ERR736960
ERR485344
SRR1172507
ERR485481
ERR524984
ERR182476
ERR177212
ERR425706
ERR490458
ERR084769
ERR163650
SRR1011966
ERR084550
ERR109675
ERR554155
SRR1010561
ERR702047
SRR1017380
ERR702131
SRR1011640
SRR643125
ERR554468
ERR540013
SRR1050506
ERR211687
SRR1165763
SRR1177896
ERR496669
SRR634078
ERR163427
ERR278968
ERR449889
ERR422936
SRR1010614
SRR1019352
ERR737647
ERR540000
ERR505375
ERR449874
SRR1001671
ERR163491
ERR158998
ERR716946
ERR211922
ERR026687
ERR485405
ERR714856
ERR737250
ERR439036
ERR600016
ERR083765
ERR554356
ERR554403
ERR163462
ERR230276
ERR086141
ERR524933
SRR1328295
ERR134729
ERR120455
SRR1330414
ERR737098
ERR235011
ERR377199
ERR302686
SRR1001484
ERR190180
ERR190155
ERR357949
ERR035992
ERR485186
ERR332225
ERR525158
ERR1019195
ERR064941
ERR418584
SRR634080
SRR1202742
SRR1103412
SRR1175283
SRR1017462
ERR171899
ERR737249
ERR377181
ERR418349
ERR540106
ERR387074
ERR485490
ERR418566
ERR332209
ERR524929
ERR516407
SRR639480
ERR030217
ERR211697
ERR124473
SRR1019318
ERR525008
ERR192222
ERR084651
ERR212897
ERR084709
ERR213005
ERR496720
ERR355918
ERR212255
ERR485556
ERR539990
SRR643231
SRR634062
ERR084596
SRR1330208
ERR108057
ERR160853
ERR737179
ERR360228
ERR211630
ERR496930
ERR376814
SRR1010483
ERR737413
ERR246616
ERR158807
SRR1010780
SRR1019667
SRR1050287
SRR1010689
SRR1202674
ERR573110
ERR227569
ERR485625
ERR541048
ERR156464
ERR714756
ERR330957
SRR1051079
ERR485252
SRR1019308
SRR1011962
ERR573278
ERR540212
ERR715734
ERR163681
ERR485318
ERR111070
ERR737513
ERR485475
SRR917664
SRR1001773
SRR1326947
SRR1177943
ERR212800
SRR1175227
ERR017616
ERR128719
ERR715149
SRR1017194
ERR045056
SRR631324
ERR525028
ERR083787
ERR540062
ERR360267
ERR737052
ERR212835
SRR1019312
ERR127448
ERR737003
ERR418327
SRR1012061
ERR490481
ERR554277
ERR715167
ERR033423
ERR017634
ERR425599
ERR182500
ERR422880
SRR1340408
ERR084576
ERR353099
SRR1048444
ERR540251
ERR423038
ERR715124
ERR237659
ERR418506
ERR845385
ERR540033
ERR119060
ERR119058
ERR554404
SRR1172570
SRR1028131
ERR084603
ERR714740
ERR234990
ERR715230
SRR1011720
ERR044246
ERR033714
ERR302827
ERR353127
ERR158713
ERR053010
ERR360230
ERR737255
SRR1025400
ERR554260
ERR702657
ERR736984
ERR540193
ERR118452
ERR302749
ERR182519
ERR144815
ERR158666
SRR342224
SRR1019686
ERR163658
SRR1144687
ERR422944
ERR418364
ERR227481
ERR496750
ERR418874
ERR388531
ERR554790
ERR737566
ERR137310
ERR845480
ERR358015
ERR496867
ERR177211
ERR156385
ERR134358
ERR033482
ERR156355
ERR234888
ERR352970
ERR376880
ERR358080
ERR302757
ERR031668
SRR1049158
ERR419132
ERR085409
ERR358032
ERR030265
ERR737311
ERR084765
ERR217346
SRR1011860
ERR302674
SRR631172
ERR714928
SRR1048428
ERR425747
ERR144760
SRR1025031
SRR1175228
ERR540835
ERR485477
SRR1330246
ERR737597
SRR1010759
ERR234993
ERR030279
ERR294338
ERR540043
ERR525024
SRR1202737
ERR555082
ERR190216
SRR1330403
ERR353137
SRR1172536
ERR017217
ERR419058
ERR144771
ERR177171
SRR1010699
ERR418840
ERR376855
ERR715189
SRR1103574
ERR118498
ERR737338
ERR485210
ERR163537
ERR418906
ERR377291
SRR1012028
ERR353268
ERR702143
ERR525144
SRR1017387
ERR714954
SRR1165571
SRR1103627
SRR445287
SRR643182
SRR1011919
ERR212229
ERR360337
SRR1012266
ERR237569
SRR1017400
ERR023521
ERR044570
SRR1017097
SRR1017378
ERR702106
ERR599834
SRR1011894
ERR246605
SRR1328330
ERR418850
ERR160813
ERR227532
SRR1019605
ERR266695
ERR163557
ERR702086
ERR737449
ERR109599
ERR278953
SRR1014713
SRR1326944
ERR159058
ERR140974
SRR554305
ERR554197
SRR1019590
ERR377321
ERR702104
ERR137962
SRR278595
ERR425614
ERR211894
SRR1165936
ERR554772
SRR1167137
ERR119006
SRR1050152
ERR554406
ERR353092
ERR279045
ERR737407
ERR387228
ERR599914
ERR731087
ERR714966
ERR525143
ERR541006
ERR163716
ERR377222
ERR302701
ERR540968
SRR1001821
ERR554763
ERR540908
ERR235023
SRR278620
ERR410076
SRR1103693
ERR211964
SRR1172472
ERR134723
ERR140922
ERR192234
ERR425615
ERR175912
ERR332276
ERR554296
SRR1103688
ERR227581
ERR264081
ERR212824
ERR029373
ERR204154
ERR044249
ERR485393
SRR1017375
ERR737437
SRR1165441
SRR1017219
SRR1010804
ERR134826
ERR517386
ERR017203
SRR1001648
ERR410114
ERR038384
ERR505365
ERR737243
ERR419049
SRR1010532
ERR715722
SRR1017394
ERR086065
ERR029343
ERR163455
ERR485521
SRR1167060
ERR708429
SRR031227
ERR223155
SRR1043910
ERR715320
SRR1010536
ERR108045
ERR358153
ERR035968
SRR1165786
SRR1048345
ERR376849
ERR377070
ERR302823
ERR038697
ERR957862
SRR1293561
ERR357931
ERR485427
ERR119055
SRR1172700
ERR418490
ERR485633
ERR387076
SRR1172519
ERR554280
ERR302653
SRR1202712
SRR1050318
ERR490483
ERR418841
ERR266673
SRR1293609
ERR129330
ERR490423
ERR212872
ERR084548
ERR573201
ERR033293
ERR036049
SRR640198
SRR1010653
ERR064899
ERR716954
SRR1010711
ERR302660
ERR109596
ERR221809
ERR137308
ERR111096
ERR171878
ERR539897
ERR505348
ERR387178
SRR643124
ERR496850
SRR1025428
SRR634097
SRR1043850
SRR1050298
SRR2053925
SRR633839
ERR302687
SRR1043904
SRR453032
ERR140934
ERR182380
ERR330934
SRR1167398
SRR1025475
SRR643078
ERR134634
ERR737266
ERR131808
ERR109485
SRR1012247
ERR737079
SRR1172382
SRR640204
ERR279046
ERR237593
SRR1017441
ERR211949
ERR714888
SRR1010751
ERR449885
ERR600032
ERR086218
ERR103399
SRR1001479
ERR517395
SRR1012158
ERR234977
ERR525099
SRR1103557
SRR1001589
SRR513979
SRR1028089
ERR715259
ERR237590
ERR715404
ERR353108
ERR064946
ERR118497
ERR172091
ERR485458
SRR633835
SRR1049301
ERR554764
SRR1175255
SRR647430
ERR190191
ERR418389
SRR1172545
ERR038161
ERR593147
ERR357886
ERR044230
ERR137391
ERR108060
SRR1050131
ERR175931
SRR630974
SRR1175243
ERR353282
ERR357994
ERR540001
ERR418425
ERR083863
ERR302721
ERR554656
ERR190208
ERR163445
SRR1001601
ERR573098
ERR053021
ERR364195
ERR419150
ERR045867
ERR023870
ERR212959
SRR1011593
ERR033341
SRR445232
ERR425597
ERR302737
ERR540186
ERR048425
ERR517398
ERR212754
ERR731085
SRR1172446
ERR418978
ERR234969
ERR418894
ERR540989
SRR1017174
ERR708434
SRR1025088
ERR517372
ERR702182
ERR163408
ERR030242
ERR033577
SRR2053844
SRR1293392
ERR107896
ERR419052
SRR1165346
ERR234960
ERR302716
ERR1197981
ERR573151
ERR554736
ERR227480
ERR182511
ERR120453
ERR573260
SRR1011810
ERR554784
ERR737176
ERR715357
SRR643166
ERR490418
ERR358081
ERR573290
ERR357968
SRR2053926
ERR715115
SRR1048365
ERR038367
ERR540088
SRR501485
ERR418590
ERR134687
ERR163441
ERR332258
ERR599768
SRR1202666
ERR223167
SRR1167772
ERR360224
ERR353210
ERR158745
ERR163697
SRR1048445
ERR332246
ERR192170
ERR410046
ERR017292
ERR109543
ERR737399
SRR1145869
ERR736945
ERR038069
ERR237574
SRR1019604
ERR033516
ERR182464
SRR643131
ERR137909
ERR035972
ERR496748
SRR1025398
ERR410092
ERR086211
ERR419225
SRR1165926
ERR108046
ERR030271
ERR524959
ERR192187
ERR237622
ERR525106
ERR164913
ERR223129
ERR540305
ERR490572
SRR1329271
ERR490455
ERR419031
ERR137376
SRR1050417
ERR266691
SRR1012030
ERR377065
ERR035998
ERR540129
SRR1050484
ERR044566
SRR505637
ERR109214
SRR1103553
ERR419176
SRR1010588
ERR715037
ERR084495
ERR134767
ERR048414
SRR1016939
ERR702111
ERR599987
SRR1012069
ERR702087
SRR1050156
ERR064927
ERR128705
ERR211978
ERR353077
ERR540161
ERR540158
ERR111072
ERR083708
SRR505639
ERR159037
SRR630953
ERR017229
ERR554517
ERR517347
SRR1177945
SRR642033
ERR237575
ERR182520
ERR353200
ERR539918
ERR554266
ERR353061
SRR1019659
ERR714853
ERR171834
ERR352995
ERR212227
ERR084622
SRR1172644
ERR302813
ERR160876
ERR410117
ERR353177
ERR118570
ERR144772
ERR134833
ERR715683
ERR517312
ERR234909
ERR554637
ERR717028
ERR234987
SRR1028141
ERR084531
ERR232549
SRR1001712
ERR540175
SRR1011874
ERR541003
SRR1050266
ERR540122
ERR418552
ERR158654
ERR419155
ERR120393
ERR033505
ERR192178
SRR1144709
SRR505660
ERR330939
ERR599978
ERR175914
ERR714943
ERR714906
ERR540067
SRR1217355
ERR439061
SRR1165802
SRR1530978
ERR109574
ERR554476
ERR217334
SRR1017205
SRR1025012
ERR045473
ERR418529
ERR1035824
SRR1001651
ERR137374
SRR1329850
ERR439084
SRR1290898
ERR425716
ERR030278
ERR223164
ERR163525
SRR796669
ERR418406
ERR554667
ERR410136
SRR1655312
ERR357901
ERR485426
ERR024674
ERR708361
ERR109260
ERR418969
ERR237721
SRR1167825
SRR1329242
ERR485330
ERR716950
SRR1103546
ERR737375
SRR1012149
ERR418533
SRR1001797
ERR227586
ERR246645
SRR1011608
SRR1019387
SRR1303264
SRR1328309
ERR039390
SRR1012092
ERR702191
SRR1011664
ERR540821
SRR505632
SRR1144684
ERR033320
ERR540077
SRR1346411
ERR554731
SRR1175256
ERR302814
ERR410075
SRR1172575
ERR439076
ERR114870
ERR221787
SRR917625
ERR192229
SRR1167802
ERR045855
ERR496686
ERR422903
SRR630535
SRR1010635
SRR1330267
ERR017605
SRR634068
SRR917656
SRR917658
ERR418330
SRR1049249
ERR083839
SRR1050141
ERR177163
SRR1049202
ERR278967
ERR084616
ERR294631
ERR524975
ERR163593
ERR701941
ERR360363
ERR302778
SRR1165438
ERR048349
ERR124504
SRR1010680
ERR111119
SRR1050220
ERR845460
ERR230275
ERR485592
ERR418937
SRR1010528
ERR159019
ERR422973
ERR961623
ERR033512
ERR182430
SRR1167057
SRR1028025
ERR163654
ERR425603
ERR038397
SRR1010574
SRR1293502
ERR425604
ERR353290
ERR357930
ERR163459
ERR118472
ERR024681
SRR1344765
ERR353302
ERR600017
SRR1049248
ERR731079
ERR083773
SRR640205
SRR1010578
ERR114898
ERR232561
ERR485353
ERR524907
ERR418422
ERR144755
SRR1048488
SRR1019278
SRR1165952
SRR445229
ERR048343
ERR419224
ERR485550
ERR107812
ERR221777
ERR870374
SRR1050226
ERR033076
SRR1025099
SRR1346332
SRR1172568
ERR715273
ERR714811
ERR505249
ERR736955
SRR1017474
ERR540816
SRR1011761
SRR1169614
ERR737519
SRR1172170
ERR527242
ERR084568
ERR737546
ERR715319
ERR600012
ERR246588
SRR634059
ERR171880
ERR714732
ERR539969
ERR418342
SRR1010615
ERR111118
ERR134823
SRR1019683
SRR445272
SRR1017066
SRR1019623
SRR1011835
ERR212827
ERR182396
ERR266662
ERR023526
ERR600035
ERR235014
ERR175916
ERR163571
ERR182494
SRR1346402
ERR118469
ERR212920
SRR445231
SRR1028120
ERR129277
SRR278597
ERR212937
ERR485606
SRR1001566
ERR083780
SRR1167770
ERR109241
ERR163512
SRR1167792
ERR084740
ERR302733
SRR1050693
ERR388539
ERR377243
ERR702158
ERR353105
ERR164863
ERR134710
ERR485323
SRR1342345
ERR702107
ERR715107
ERR554418
ERR419197
ERR410062
ERR163597
ERR084543
ERR235009
ERR419239
ERR737629
SRR1167426
ERR358000
ERR418378
ERR120433
ERR360261
ERR330994
SRR1049224
ERR232596
ERR418454
ERR118610
ERR177183
ERR573284
SRR1050382
SRR1017281
ERR182527
ERR212999
ERR496722
ERR737039
ERR163626
ERR702656
SRR1017276
ERR048367
ERR111088
ERR540967
ERR387096
ERR419240
ERR525021
ERR540875
ERR134389
ERR554546
ERR046428
SRR1302883
ERR715099
ERR388549
ERR120380
ERR302680
ERR142622
SRR1326977
SRR917681
ERR114902
ERR086101
ERR355915
SRR1103480
ERR505307
ERR109258
SRR1531016
ERR736978
ERR496711
ERR171896
ERR702668
SRR493857
ERR419095
ERR485614
ERR485215
ERR418893
ERR540123
ERR485568
ERR084744
ERR715681
ERR120369
ERR573210
ERR708382
ERR419039
ERR048385
ERR593171
ERR190214
SRR1010763
SRR1530993
ERR737077
ERR418780
SRR1172546
ERR410080
SRR1103527
SRR1302894
ERR175895
ERR554093
SRR1050386
ERR134660
ERR064933
ERR353060
ERR353000
ERR353036
ERR017270
ERR418896
ERR211926
ERR737247
ERR423020
ERR418689
ERR737234
SRR1175241
ERR708402
ERR022158
SRR1342333
ERR118388
ERR140924
ERR599845
ERR419028
ERR439069
ERR422909
ERR485533
SRR1293616
ERR118550
ERR493447
ERR134367
ERR599945
ERR314276
ERR737500
ERR418848
SRR1028110
SRR1010530
ERR358131
ERR159001
ERR140917
SRR1326948
ERR376820
ERR134830
SRR640203
ERR118533
ERR310838
ERR134357
ERR715332
ERR134857
SRR1019642
ERR599774
SRR1017224
SRR1019681
SRR1050376
ERR120368
ERR137993
ERR419227
ERR410070
ERR422924
ERR204200
ERR737138
ERR084551
ERR134671
SRR1010592
ERR046408
ERR084624
ERR737093
ERR364174
SRR1010656
ERR418855
ERR190228
ERR554432
ERR496869
ERR525081
ERR033820
ERR377298
ERR302740
ERR702006
SRR1172693
ERR294310
SRR1172115
SRR1050081
ERR716935
SRR1174816
ERR439064
SRR1011643
ERR084572
ERR134860
SRR647847
ERR418615
ERR156440
ERR086117
ERR554324
SRR1050328
ERR172024
ERR540274
ERR156492
ERR302754
ERR109509
ERR540732
SRR1019350
ERR182408
ERR026656
SRR646392
ERR162494
ERR485365
SRR1172692
SRR1169474
ERR294294
ERR425661
ERR422945
ERR423036
ERR048446
SRR1049218
ERR264104
ERR109233
ERR845368
ERR358076
SRR2053869
SRR521648
ERR715231
ERR114875
SRR1172629
SRR1049510
ERR714879
ERR175907
SRR1326992
SRR1165983
ERR377227
ERR737219
ERR485561
SRR1167807
ERR033409
SRR1025091
ERR134802
SRR1012074
ERR158698
ERR524990
ERR737465
SRR2054084
ERR033605
ERR109493
ERR485378
ERR594094
ERR485486
ERR845364
ERR419017
ERR044562
SRR1025528
SRR278580
SRR1028137
SRR1010551
ERR302801
ERR266639
ERR107797
ERR358102
ERR418823
SRR1290885
ERR715437
ERR485237
ERR377296
ERR221739
SRR279123
SRR634100
ERR156482
ERR737466
ERR490430
ERR418329
SRR643093
SRR1172278
ERR024686
ERR731055
SRR1049206
ERR120430
ERR490477
ERR163364
SRR1050086
ERR540051
ERR418730
ERR064930
SRR445265
ERR313024
ERR212200
ERR540284
SRR1010803
ERR490487
ERR540733
SRR647621
ERR573298
SRR1001794
ERR554542
SRR1165363
ERR419019
SRR647403
ERR030218
SRR1017377
SRR1301163
ERR418414
ERR517376
SRR1025144
ERR035999
SRR642341
SRR1017418
ERR423006
SRR647628
ERR124440
ERR109240
ERR048490
ERR332204
ERR234978
ERR137357
ERR033669
ERR353318
ERR158770
ERR211928
ERR204196
ERR144796
ERR573177
ERR212862
ERR212217
ERR355919
ERR107864
ERR033582
ERR038152
ERR038062
ERR192181
ERR357941
ERR064947
ERR554691
SRR1344803
ERR737598
SRR1012262
SRR1342143
ERR377278
SRR1050508
SRR1049239
ERR418940
ERR235038
ERR525066
ERR418851
SRR1167856
ERR737503
ERR418339
ERR527240
ERR278898
ERR156350
SRR640230
ERR048484
ERR310876
ERR036015
ERR017227
ERR109604
ERR237706
SRR1303281
ERR084634
ERR212190
SRR1167817
SRR513970
ERR540998
ERR134712
ERR381003
ERR083764
ERR388547
SRR1017425
SRR1010587
ERR158781
ERR554174
ERR111051
ERR540257
ERR496730
ERR419212
SRR1001711
ERR144759
ERR418927
ERR594224
ERR175903
SRR1001793
ERR278843
SRR1017275
ERR026690
ERR418844
ERR418959
SRR1017110
ERR212182
ERR527298
SRR1017077
ERR554061
ERR182429
ERR360360
ERR573128
SRR1324586
ERR038098
ERR540738
ERR541009
ERR539985
ERR524940
SRR1011742
ERR554332
ERR496834
ERR129283
SRR1017108
ERR485371
SRR1172680
ERR418820
ERR527255
ERR418836
SRR1001806
ERR044190
ERR109237
ERR554434
SRR646406
ERR541021
ERR485388
ERR419083
ERR118596
ERR517318
ERR264118
ERR038102
ERR496898
ERR554774
ERR182435
ERR160873
ERR485465
ERR471284
ERR171830
ERR127441
ERR422913
ERR172022
ERR1019232
ERR163390
ERR033327
ERR234923
ERR175936
ERR485314
ERR485280
ERR377183
SRR1001760
ERR190164
SRR633834
SRR1001809
ERR212921
ERR554269
ERR573244
SRR1048358
SRR1001650
SRR1344796
ERR182547
ERR715687
ERR485413
ERR358008
ERR360336
ERR737155
ERR353307
SRR1011780
SRR1050498
ERR599863
ERR212947
ERR134351
ERR353050
SRR1012201
ERR223168
SRR1342171
ERR418388
ERR377135
ERR033322
ERR158733
ERR109472
ERR701957
ERR715196
ERR425624
SRR647392
ERR377392
ERR425653
SRR1012035
ERR517334
ERR140905
ERR490437
ERR737380
ERR490493
ERR599833
SRR1103573
ERR131801
SRR643106
ERR029459
ERR212903
ERR422867
SRR631099
ERR158719
SRR917573
ERR716953
ERR144809
SRR646400
ERR038142
ERR380545
ERR026705
ERR217296
SRR445085
ERR540903
ERR204174
ERR033471
ERR387197
SRR1011979
ERR084566
ERR554500
ERR527243
ERR418999
SRR1175286
ERR702187
ERR485580
ERR204139
ERR364196
ERR175857
SRR1167810
ERR737226
ERR358039
ERR192172
ERR048394
SRR1167780
ERR715738
ERR278868
ERR422908
ERR539882
ERR029345
ERR211910
ERR737544
SRR1011616
ERR418351
ERR737482
ERR377163
ERR159031
SRR647843
ERR737635
ERR554716
ERR177219
ERR029357
ERR690194
ERR485501
ERR048479
SRR445038
SRR1344802
ERR702099
ERR418998
ERR353187
SRR1011588
ERR358127
ERR716989
ERR715299
ERR702173
ERR134756
ERR573378
ERR111098
ERR554467
ERR330936
ERR539935
ERR377112
ERR212851
ERR554672
ERR525113
ERR418497
SRR631326
ERR175921
ERR033594
SRR1172587
ERR418510
SRR643205
SRR1012214
ERR033476
SRR1172679
ERR294324
SRR1017325
SRR1145861
SRR1025149
ERR715381
ERR237733
SRR1344708
ERR439042
ERR540071
ERR137958
SRR1019315
ERR731058
SRR640216
ERR234894
SRR646390
ERR360206
ERR223124
ERR084686
ERR144791
SRR1043909
ERR221725
ERR033563
ERR022155
ERR517322
ERR172069
ERR418496
ERR485470
ERR496821
ERR701906
ERR418769
ERR425655
ERR332187
ERR103400
ERR036002
SRR1144657
ERR033613
ERR163477
ERR024974
ERR485624
ERR540855
ERR737049
ERR137309
ERR422970
SRR1025440
ERR540892
SRR1017388
ERR403519
SRR1043820
ERR353067
ERR490431
ERR377377
ERR403509
ERR702203
ERR294649
ERR156475
ERR360298
ERR599903
ERR425758
ERR388542
SRR1344801
ERR490619
ERR419179
ERR541071
SRR1103545
ERR573304
ERR490470
ERR418810
ERR171867
ERR212792
SRR1330243
ERR714999
ERR192198
ERR737091
ERR137322
ERR485255
ERR164880
SRR1144703
ERR485265
ERR109617
ERR388524
ERR737074
ERR418833
ERR554293
SRR1017329
ERR419159
ERR107855
ERR053011
ERR246665
ERR737573
ERR496734
ERR163440
ERR714791
ERR554346
ERR418560
ERR485247
SRR2053967
ERR554644
ERR017190
ERR485395
ERR715283
SRR1303631
SRR449530
ERR246648
ERR418722
ERR107873
ERR490595
ERR425738
SRR1019335
ERR163633
ERR425715
ERR496723
ERR353040
ERR232576
SRR513965
SRR1048497
ERR204192
ERR599813
ERR033602
ERR048432
ERR266657
ERR053019
ERR573109
ERR182544
SRR1049458
ERR573301
ERR129292
ERR485164
ERR134696
ERR485349
SRR577009
ERR485482
ERR118467
ERR540944
ERR714812
ERR702095
ERR423027
ERR490596
ERR540755
ERR158635
SRR1293382
ERR555051
ERR422858
ERR163628
SRR1165973
ERR246676
SRR1011618
ERR485493
ERR418320
ERR045463
ERR554258
ERR048417
ERR266683
SRR2053904
ERR022170
SRR1011740
ERR525101
ERR172034
ERR171827
ERR422957
SRR1050014
SRR1175276
ERR554088
ERR419164
SRR1011595
SRR1001831
SRR1050204
ERR246669
SRR1028084
SRR1165785
ERR030256
SRR1328178
ERR120392
ERR702661
ERR715365
SRR1169492
SRR1025406
ERR490414
ERR376829
ERR554289
ERR352980
ERR234803
ERR038165
ERR156432
ERR425728
ERR573145
SRR1017062
SRR453044
SRR1050257
ERR715140
SRR2054104
ERR048413
ERR360354
ERR410052
ERR230326
SRR1011625
ERR264061
ERR033465
ERR377142
ERR573120
ERR163714
SRR1019663
ERR156478
ERR302678
SRR1326960
ERR554396
ERR107798
SRR1001781
ERR360240
ERR573328
ERR162426
ERR064909
SRR1011947
ERR387257
ERR024962
SRR647634
ERR246628
SRR1050251
ERR124494
ERR084583
ERR212888
ERR701912
ERR540848
SRR1303568
ERR118330
SRR1011777
ERR737030
SRR1165483
ERR527257
ERR422874
ERR360275
SRR642059
ERR118351
ERR715281
SRR1011657
SRR1530992
ERR525100
SRR1049493
ERR540155
SRR1011638
ERR737533
SRR577024
SRR643181
ERR109499
ERR632865
ERR418597
ERR539996
ERR593606
ERR425752
ERR279039
ERR330923
ERR863170
SRR1011790
ERR525134
ERR230327
ERR118370
ERR213026
ERR949054
SRR1165944
ERR702057
ERR715429
SRR1050304
ERR490480
SRR1048456
ERR212814
SRR917589
SRR630952
SRR1172552
SRR1165886
ERR485535
ERR715176
ERR517317
ERR140886
SRR1025136
ERR264075
ERR494739
SRR1144653
SRR1025042
ERR234935
ERR490550
ERR377202
ERR715161
ERR554333
ERR539923
SRR1028135
ERR594076
ERR708334
ERR137317
ERR107821
ERR278869
ERR278955
ERR137341
ERR485218
ERR715029
ERR485251
ERR033457
SRR1010511
ERR490552
ERR160864
ERR137396
ERR124459
ERR182421
SRR1165528
ERR070043
ERR701977
ERR109565
ERR223146
ERR717021
ERR084524
ERR737364
ERR418950
ERR573346
ERR418808
SRR1019299
ERR527262
ERR211951
ERR246632
ERR540097
ERR120479
SRR1326938
ERR172054
ERR358062
SRR647620
ERR381021
ERR137336
ERR485223
ERR190188
ERR033729
ERR182401
ERR485319
SRR917604
SRR1049245
ERR573371
ERR217301
ERR164930
ERR033073
SRR1017358
ERR124510
ERR505354
ERR496878
SRR1011825
ERR410055
ERR109510
SRR577028
ERR140889
ERR845461
ERR540990
SRR630562
ERR212222
ERR539885
SRR1001620
ERR439089
ERR540037
SRR634044
SRR2053950
ERR376839
SRR1012180
ERR029383
ERR540217
SRR1049509
ERR360204
ERR310885
ERR573113
SRR917628
SRR1001585
SRR1017202
SRR642060
SRR1017081
ERR144792
ERR156502
ERR227498
ERR539981
ERR418857
SRR1165552
ERR360288
SRR1172647
ERR702196
ERR737246
ERR419156
ERR540326
SRR1342184
ERR357934
ERR033643
ERR377040
ERR387229
ERR410061
ERR264094
ERR118346
ERR140963
ERR737440
ERR360321
ERR485361
SRR1012169
ERR175858
ERR264122
SRR1329307
ERR330974
ERR030166
ERR353229
ERR377069
SRR1016953
ERR715193
ERR134340
SRR1001736
ERR083701
ERR124470
SRR1017263
SRR1531013
ERR539914
SRR1050500
ERR033704
SRR1293390
ERR524941
ERR419044
ERR137922
ERR423018
SRR1012058
ERR737130
ERR237580
SRR1011670
ERR540777
SRR1017245
SRR1344759
ERR158746
ERR217306
ERR449888
SRR1167799
SRR1167800
ERR235010
ERR036014
ERR192163
ERR137303
ERR048447
ERR120360
SRR1167877
SRR1050197
SRR1103633
ERR599783
SRR1025090
ERR160816
ERR227610
SRR643163
SRR529934
ERR387256
ERR107866
ERR388521
ERR134675
ERR554115
SRR1019446
SRR1050224
ERR246604
ERR134699
ERR377118
ERR594128
ERR423012
SRR1144665
ERR539892
ERR211620
ERR118464
ERR573123
ERR737638
ERR033822
ERR212993
ERR377344
ERR381012
ERR212985
ERR422960
ERR230311
SRR1012113
ERR353007
ERR540862
ERR554321
ERR156360
SRR1011574
ERR033570
ERR599785
ERR109569
ERR425708
ERR017231
ERR227527
ERR230481
ERR294349
ERR332217
ERR599837
ERR573155
ERR160867
ERR714830
SRR1050120
ERR156434
ERR701969
SRR1011822
ERR048381
ERR140936
ERR227595
SRR1001811
ERR026681
SRR642324
ERR554107
ERR086085
SRR1655290
ERR419221
ERR419139
SRR1342360
ERR235052
ERR1019166
ERR278970
ERR554494
ERR182491
ERR717004
ERR599921
SRR316687
SRR1165547
ERR353217
ERR124484
ERR731107
SRR1011555
ERR496757
ERR033392
ERR715336
ERR190221
SRR1342361
ERR120429
ERR418476
ERR134347
SRR1172441
ERR107901
SRR1050011
ERR573200
ERR490608
ERR182479
ERR419054
SRR1016930
ERR266619
ERR266701
SRR1017294
ERR377340
ERR539956
ERR084704
SRR497573
ERR715056
ERR387236
SRR1025075
SRR1001800
ERR554697
ERR177177
SRR1165300
ERR714786
ERR353053
ERR524926
ERR278840
ERR599956
ERR716978
ERR505345
ERR023897
SRR1202653
SRR1048439
ERR232580
ERR496660
SRR646386
SRR1169612
ERR227520
ERR845383
ERR419040
ERR086126
ERR109218
ERR192232
ERR524996
ERR175942
ERR554482
ERR353265
SRR1169578
SRR1025014
SRR631142
ERR310932
ERR134360
SRR1001640
ERR525076
ERR524928
ERR485256
ERR134855
ERR246664
ERR422987
SRR1048426
ERR715330
SRR1011568
ERR114935
SRR1001477
ERR524981
SRR1172613
ERR418458
SRR1050444
ERR418912
SRR1017466
ERR124528
SRR277418
ERR731060
SRR1655308
SRR1019624
ERR237570
SRR1165980
ERR156425
ERR418800
SRR1172149
ERR353064
ERR294281
ERR033835
ERR1019199
ERR714782
ERR182411
ERR182536
ERR212879
ERR715174
ERR211640
ERR540936
ERR702056
SRR1330264
SRR1172655
ERR418875
SRR643184
SRR1344805
SRR1326980
SRR1043819
SRR1172612
ERR302792
ERR212891
SRR643152
ERR213016
ERR496866
ERR330956
SRR505858
ERR083836
ERR716997
ERR737057
SRR917672
ERR160865
ERR235063
ERR380530
SRR1303294
ERR204148
ERR716975
ERR182504
ERR030190
ERR600011
ERR212859
SRR1025163
ERR419131
ERR599829
ERR540172
ERR715197
SRR1342323
ERR737596
ERR410043
SRR530290
SRR638575
SRR643110
ERR237700
ERR737574
ERR278950
ERR086088
ERR237693
SRR1011909
ERR419004
ERR109576
ERR376888
ERR554355
ERR039396
ERR278848
ERR134829
ERR142613
ERR496743
ERR715333
ERR496830
ERR109624
ERR410124
ERR029361
ERR160863
SRR1028052
ERR223174
ERR038669
ERR109615
ERR358009
ERR119053
SRR1326941
SRR1303585
SRR1167397
SRR1340409
ERR358020
SRR1290863
ERR388492
SRR1172666
ERR212954
ERR134800
ERR554704
SRR1050301
SRR493900
SRR1010552
ERR086185
ERR162446
ERR845365
SRR1017424
ERR737460
ERR107944
ERR701939
ERR496805
SRR1050140
ERR418786
ERR593842
SRR630674
ERR124499
ERR279002
SRR1342383
ERR017642
ERR555083
ERR084749
ERR332219
ERR1019167
ERR418935
ERR494733
SRR1001819
ERR525009
ERR418432
SRR1025545
ERR279086
ERR485466
ERR131805
ERR031671
ERR554540
ERR109213
ERR555081
ERR107860
ERR364182
SRR1011628
ERR714951
ERR715345
ERR554595
ERR302787
ERR234833
ERR120409
ERR302841
SRR958928
SRR1172301
ERR033699
ERR158779
ERR190224
SRR1025480
ERR496893
ERR715116
ERR702660
ERR1017162
SRR1012046
ERR163487
ERR118517
SRR1167085
ERR422893
ERR422921
SRR1346336
SRR1012019
ERR178755
ERR505247
ERR175898
ERR554556
ERR352999
ERR232553
ERR539989
ERR083741
SRR1025433
ERR234932
ERR086051
ERR138000
ERR302837
ERR162413
SRR1025437
ERR540724
ERR023896
ERR266628
SRR1010580
SRR1010716
ERR302703
ERR249321
ERR418586
ERR485392
SRR1165836
SRR643134
ERR554294
ERR388511
SRR1050105
ERR410049
ERR144770
ERR539984
ERR702112
ERR234986
SRR1103599
ERR377121
ERR190199
ERR540844
ERR358095
ERR023864
ERR600025
ERR573310
ERR539911
SRR1050306
SRR577019
SRR088896
ERR064902
ERR235017
SRR1019622
SRR1028122
ERR715268
ERR086196
ERR525157
SRR1011849
ERR418897
ERR038067
ERR033569
SRR1103661
ERR845396
ERR540105
ERR714854
ERR554732
ERR473438
ERR278892
ERR264087
ERR246629
SRR1001598
SRR1050589
ERR156438
ERR182445
ERR156510
ERR158732
ERR714927
SRR1028065
SRR1346408
ERR540858
ERR517380
SRR1172525
SRR445241
ERR353173
ERR410053
ERR137369
SRR1019313
ERR419035
ERR114850
ERR422863
ERR715369
SRR1012171
ERR217328
SRR1165783
ERR310930
ERR235037
SRR1050260
ERR048448
SRR1050427
ERR085423
SRR1172584
SRR1329294
ERR160845
ERR737427
ERR190177
ERR118535
ERR357998
ERR715702
SRR1050228
ERR541026
ERR182385
ERR190134
ERR418511
ERR212997
ERR358075
ERR702041
ERR033478
ERR230484
ERR845367
ERR163426
ERR084538
SRR497512
ERR845507
SRR1017451
ERR353102
ERR134736
ERR033688
ERR221742
SRR1169605
SRR1012181
ERR555086
SRR1025467
ERR496852
SRR1531010
SRR1025434
ERR737615
SRR1012197
ERR237628
ERR737622
ERR177161
ERR234811
SRR1001595
ERR418796
SRR1019607
SRR1342196
SRR1172699
ERR212745
SRR647366
ERR160878
SRR1012195
SRR1017337
ERR715168
SRR1329260
SRR1001602
SRR1050090
ERR714748
SRR1010514
ERR357970
ERR118499
ERR230313
ERR419012
ERR279070
SRR633764
ERR137337
SRR643102
ERR033710
ERR046471
ERR418591
ERR223162
SRR1050289
ERR172083
SRR1169459
ERR358130
ERR702059
ERR496823
ERR107900
ERR237702
ERR026661
SRR1342188
ERR1035800
ERR540883
ERR702053
ERR439008
SRR1010560
ERR302793
ERR029369
ERR134770
ERR377128
SRR1103450
ERR134811
ERR211686
ERR212962
ERR422964
ERR737479
ERR357913
ERR527301
ERR554153
ERR107793
ERR164885
ERR158997
ERR425709
SRR647618
ERR234967
ERR310872
ERR439030
ERR156450
ERR107920
SRR1290883
SRR646407
ERR353233
SRR1167425
ERR737314
SRR1001541
ERR033461
ERR1019193
ERR540826
ERR120381
ERR140901
ERR554207
ERR554140
ERR449883
SRR1025154
ERR736965
ERR554109
ERR357904
ERR418955
SRR1017117
SRR1103456
ERR038143
ERR381009
ERR182537
ERR294327
SRR577010
ERR737527
ERR387083
ERR902084
ERR485527
SRR1025533
ERR949046
SRR513944
SRR643167
ERR381014
SRR1025522
ERR377035
SRR1144716
ERR278861
SRR1012033
ERR045846
SRR1172607
ERR418352
SRR1010787
ERR212259
ERR599900
ERR302647
ERR410072
ERR221802
ERR418674
ERR330997
SRR1010497
ERR162419
ERR418391
ERR527278
ERR360254
ERR038670
SRR1531012
SRR1010770
ERR715164
ERR118439
SRR1025133
SRR1330258
ERR496706
ERR485603
SRR1050303
ERR418889
ERR064937
SRR1342187
SRR917579
SRR1001838
SRR1293381
ERR419057
ERR237588
ERR357958
ERR599907
SRR1217335
ERR109212
ERR737065
ERR540707
ERR030249
SRR1167096
ERR715713
ERR182420
ERR026679
SRR630529
SRR2053936
ERR221727
ERR554323
ERR573375
ERR418699
ERR418620
ERR083790
ERR517396
ERR387170
ERR278881
SRR1165739
ERR418354
ERR083840
ERR540201
SRR1342365
SRR1019337
ERR554285
ERR360205
ERR109502
SRR1025464
ERR410107
ERR158704
ERR527271
ERR137351
ERR163576
SRR1019679
ERR525110
ERR737240
ERR131802
SRR1342284
ERR212774
ERR524900
ERR171855
ERR140937
ERR256888
ERR419190
ERR377372
ERR540758
ERR353189
SRR1011792
ERR505258
ERR496652
ERR485594
SRR445035
ERR599904
ERR211691
ERR182503
ERR182499
ERR237616
ERR410103
SRR643096
ERR517364
SRR1303474
SRR1172491
ERR158633
ERR137354
SRR1011752
ERR376856
ERR715034
SRR1017411
ERR714771
ERR554392
SRR1017089
SRR1175266
SRR1011817
ERR490581
ERR517310
ERR017660
SRR642044
SRR1017246
SRR1050395
ERR731088
ERR223161
SRR1048599
ERR715422
ERR599797
ERR264102
ERR086069
ERR127432
ERR554163
ERR086083
SRR2053991
SRR1169410
ERR036053
ERR332198
ERR418965
ERR737201
ERR554250
ERR490538
ERR715000
ERR024685
ERR540110
ERR353118
ERR485226
SRR1050330
ERR129271
SRR1167329
ERR164931
ERR192201
ERR485338
ERR107931
ERR162444
ERR418595
ERR030213
ERR177220
ERR266637
ERR134408
ERR357920
ERR212895
ERR086066
ERR230334
ERR573152
ERR439276
ERR714921
ERR422976
SRR1301197
ERR353122
ERR234999
ERR264109
SRR1012198
SRR917610
ERR418826
SRR513950
ERR111037
ERR554742
ERR230301
ERR594216
ERR419216
ERR418822
SRR1025471
SRR647406
ERR708352
ERR573373
SRR1019611
SRR1167775
ERR357979
ERR171848
ERR410059
ERR949038
SRR1012196
ERR221746
SRR640227
SRR647635
ERR376898
SRR1010737
ERR083729
SRR1017341
ERR422871
SRR521643
ERR045894
SRR1017185
ERR137987
ERR230328
SRR1025485
ERR418938
ERR539877
ERR540804
SRR1165796
ERR212207
SRR1010521
SRR2480601
SRR1012067
ERR554808
ERR540147
ERR246609
ERR439071
ERR425734
ERR086203
SRR642071
ERR540743
SRR1329230
ERR120422
SRR1172610
ERR540327
ERR163682
SRR917651
ERR108061
ERR418396
ERR084519
ERR599877
SRR1165307
SRR1342363
ERR118477
SRR1043907
ERR496695
ERR418592
ERR714868
SRR1017408
ERR845469
SRR1012040
ERR083857
ERR109558
ERR109265
ERR714992
ERR038674
ERR266642
ERR030201
SRR1530995
ERR111102
SRR1011778
ERR163471
ERR554407
ERR311165
ERR118401
ERR517378
ERR111080
ERR505246
ERR599891
ERR033375
SRR1010657
ERR418842
SRR497569
SRR1011950
ERR737121
SRR1017315
ERR278972
SRR278029
SRR1017422
ERR114889
ERR360229
ERR182540
ERR541051
SRR1010505
ERR731100
SRR1050406
SRR1144706
SRR1011573
SRR1001763
ERR144833
SRR1010814
ERR162434
ERR332272
ERR232563
ERR540086
ERR033432
ERR158799
ERR163504
ERR540132
ERR573179
ERR737072
ERR485489
ERR715159
ERR715211
ERR086140
SRR1169504
ERR124433
ERR332222
SRR917566
ERR144807
ERR737611
ERR422950
ERR737625
SRR1167411
ERR124515
SRR1025466
ERR212940
ERR358049
ERR524897
ERR525042
ERR107832
ERR134653
ERR377158
ERR737534
ERR490611
ERR086205
ERR554387
ERR163444
SRR1340398
SRR1326246
ERR109533
ERR048401
ERR541053
ERR490586
ERR158672
ERR554192
SRR643192
ERR237694
ERR048438
ERR164901
ERR163355
ERR418336
SRR1174817
ERR030245
SRR643202
ERR966682
ERR204137
ERR360346
ERR129291
ERR109691
SRR1011758
ERR425736
SRR631133
ERR212791
ERR493463
ERR418770
ERR496832
ERR714918
ERR540726
ERR033561
ERR539994
SRR1025020
ERR377388
SRR1001550
ERR496873
ERR156401
ERR230285
ERR163674
ERR540014
ERR223158
ERR030221
SRR917673
ERR494730
SRR1303561
SRR1012134
ERR302773
ERR120378
ERR737529
ERR485638
ERR485324
ERR144835
SRR1028070
ERR353072
ERR353018
SRR1050479
SRR1012151
ERR266664
ERR540148
SRR796677
SRR1012004
SRR1301160
ERR279095
ERR690193
ERR178711
SRR1010509
ERR540328
SRR1025473
ERR715732
SRR1177948
SRR1048443
ERR182535
SRR1011873
SRR1169609
ERR237707
ERR737016
SRR1001569
SRR1172634
ERR026665
ERR418423
ERR357943
SRR1012172
ERR137394
ERR485184
ERR485340
ERR358087
ERR418974
SRR1103428
ERR212188
SRR1167142
ERR158741
ERR163554
ERR505380
ERR023517
SRR1346409
ERR554506
SRR1167446
ERR554440
ERR163401
SRR631170
ERR422947
SRR1169414
SRR1172633
ERR353183
SRR1342122
ERR033661
ERR737075
ERR599878
ERR338632
SRR917592
ERR540818
ERR540183
ERR737369
SRR1342174
SRR1103532
SRR630847
ERR017656
ERR124454
ERR144804
SRR1049308
ERR118573
SRR445289
ERR137367
SRR513978
SRR1172641
ERR084528
SRR1330273
SRR1165316
SRR453035
ERR310929
SRR1307721
ERR158989
ERR737556
ERR599793
ERR048403
SRR1017331
ERR070042
ERR109614
SRR1301177
SRR453038
ERR554171
SRR1010570
ERR496831
ERR524902
ERR124509
ERR540851
ERR212837
ERR120394
ERR422916
ERR084541
SRR1347544
ERR134709
ERR033609
SRR917679
ERR540292
SRR1011699
ERR212797
ERR234994
ERR485266
ERR031665
ERR485510
ERR134695
ERR163493
SRR1048440
ERR490557
SRR1172549
ERR084768
ERR064952
SRR1344804
ERR517360
ERR540960
SRR1010487
ERR266684
SRR1049277
ERR033270
ERR554557
ERR594144
ERR358091
ERR599923
SRR1019647
SRR1014724
SRR2053870
SRR1165576
ERR360239
ERR163453
ERR163566
ERR134659
ERR022148
ERR234834
ERR163568
ERR246613
SRR1011842
ERR083700
ERR494741
ERR124532
ERR163696
SRR1144711
ERR358016
ERR554734
ERR234857
ERR212829
ERR160852
ERR387225
ERR182516
SRR1145891
ERR715187
ERR211643
SRR1017305
ERR715032
ERR221778
ERR230316
ERR539975
ERR714822
ERR030239
SRR1172673
ERR190147
ERR140923
ERR418818
ERR156454
ERR355909
ERR211947
ERR357932
ERR554739
SRR1330419
SRR1050653
ERR172068
ERR084684
ERR158766
ERR358036
SRR1172618
ERR111101
ERR418366
ERR302657
ERR540066
ERR109546
SRR1001613
SRR1330408
ERR134785
ERR156403
ERR033374
ERR845499
ERR129320
ERR573286
ERR232586
ERR496853
ERR302777
SRR1025389
ERR715267
ERR266687
ERR539870
ERR708363
ERR637951
ERR485648
SRR1172537
ERR485207
SRR1019357
SRR1025053
ERR541018
ERR134850
SRR1001642
ERR137302
ERR353232
SRR1301178
ERR192244
SRR445236
ERR230312
ERR714915
SRR1174862
ERR302784
SRR1342142
ERR159040
ERR715269
ERR439066
ERR107880
ERR182477
SRR1001489
ERR085412
ERR540852
ERR377379
ERR109545
SRR1010525
ERR137941
ERR737165
ERR211681
ERR118522
ERR137986
ERR376842
ERR845458
SRR1011681
SRR1001770
SRR1017309
SRR1010678
SRR1025364
SRR1050447
ERR353073
ERR377299
SRR1019588
ERR046475
ERR714914
SRR1028126
ERR264120
ERR084693
ERR714964
ERR033572
ERR715701
ERR540964
SRR1025048
ERR485309
ERR171904
ERR708366
SRR1175257
ERR033727
ERR418580
ERR377245
ERR358135
ERR540748
ERR360212
ERR107854
SRR1165401
ERR957886
SRR1025536
ERR235001
ERR163720
ERR419223
SRR1049250
ERR540252
SRR1172302
ERR715156
ERR377307
SRR1167881
SRR1165769
SRR1303638
ERR134827
ERR701911
ERR171892
SRR1025373
ERR278891
ERR490537
SRR647399
ERR164876
ERR294341
ERR715352
ERR714738
SRR1010715
ERR017169
ERR212766
ERR961621
ERR023862
ERR127445
ERR708430
ERR573340
ERR496783
ERR156364
SRR1043857
SRR1025460
ERR961607
ERR418368
ERR376860
ERR418989
ERR083859
ERR120452
ERR302771
SRR2480569
SRR1011971
ERR234920
ERR217342
SRR1048429
SRR1019616
ERR554307
ERR715219
ERR540256
ERR364185
ERR211674
SRR1010818
ERR212208
ERR212939
SRR1172698
SRR1001578
SRR1001786
ERR377304
ERR708447
SRR1342141
ERR294302
SRR1012253
ERR278962
SRR1293422
ERR137355
ERR107871
SRR1019289
ERR038672
ERR033305
SRR1290897
ERR120418
ERR425732
ERR418367
ERR554142
ERR330946
ERR485503
ERR353159
ERR505388
SRR1172447
ERR599882
ERR129307
SRR1172541
ERR377300
ERR737281
ERR045853
SRR1049258
SRR1330279
ERR163565
ERR485302
ERR175897
ERR355921
ERR114876
ERR175877
ERR221794
ERR332263
ERR124523
ERR086072
SRR630931
ERR156365
ERR527305
SRR1019453
ERR524934
SRR1012190
ERR353162
SRR1012192
SRR1330221
SRR1172579
ERR714834
ERR353082
ERR540199
ERR221758
SRR1017147
SRR1025109
ERR264068
SRR1012164
ERR353176
ERR182517
ERR517366
ERR737552
ERR377258
SRR1342132
SRR1329844
ERR249315
SRR1011768
ERR525159
ERR213015
SRR1012212
ERR599905
ERR425649
ERR737090
ERR554225
ERR505253
ERR540749
SRR1050193
ERR517319
SRR1293391
SRR1328177
ERR038659
SRR445040
SRR1328185
SRR643144
ERR134792
ERR235062
ERR403513
ERR539896
ERR600030
ERR030183
SRR1342349
ERR053012
SRR1303478
ERR232588
ERR715425
ERR422939
ERR140935
ERR107831
ERR715247
SRR647431
ERR114881
ERR554549
ERR485391
SRR449533
ERR177221
ERR030215
ERR086057
SRR1346346
ERR134402
ERR172057
ERR033257
SRR643137
ERR573314
ERR033463
ERR038058
ERR046403
ERR038702
SRR1012232
ERR715708
ERR017205
ERR358027
ERR419097
ERR119010
ERR107836
ERR573118
SRR1001590
SRR1050119
ERR158801
ERR279064
ERR490452
ERR134646
ERR554200
ERR294308
ERR524982
ERR525141
SRR1017177
ERR540876
SRR1144699
ERR539974
ERR377157
ERR708343
ERR017296
ERR156476
SRR1165425
SRR1012123
ERR419233
SRR1001727
ERR554413
ERR731113
SRR647660
ERR496848
SRR1172508
ERR540979
ERR053026
ERR715224
ERR017245
ERR716934
ERR377122
ERR599994
SRR1001832
ERR377391
ERR086080
ERR107796
SRR1103552
ERR418716
SRR1530999
ERR164854
ERR377354
SRR577005
ERR737538
ERR360353
ERR540268
ERR540002
ERR737301
SRR1010685
SRR1531003
ERR525108
ERR425586
ERR182364
ERR708307
SRR1174848
ERR554199
ERR554202
ERR172062
ERR377052
ERR162489
SRR1017208
SRR1530980
ERR418407
ERR702120
SRR1025131
ERR554548
ERR164861
ERR211950
ERR033245
SRR1347543
SRR917647
SRR1025539
ERR212761
ERR230477
ERR278963
ERR023867
SRR1010708
ERR237724
ERR230265
SRR1050218
SRR1103446
ERR485452
SRR630528
ERR114911
ERR033673
SRR1103641
SRR647851
ERR418832
ERR266634
ERR192231
SRR1017374
ERR554584
ERR494732
ERR525054
ERR048429
ERR182443
ERR737476
ERR439020
SRR1172564
ERR540209
ERR485467
ERR120399
SRR1011782
ERR355930
ERR496747
ERR083852
SRR554313
ERR024671
ERR539958
ERR496668
SRR1145863
ERR163645
ERR418596
ERR419115
ERR573133
ERR540874
ERR038399
ERR192168
SRR513961
ERR599957
ERR035987
ERR485358
ERR381016
ERR211970
ERR237631
ERR540304
ERR540214
ERR086099
ERR163601
ERR109628
SRR1049333
SRR643215
ERR171860
ERR364181
ERR212839
SRR1144675
SRR642023
ERR425687
ERR033585
SRR1019657
ERR360273
ERR701996
ERR1019175
ERR120359
SRR1012117
ERR211930
ERR134654
ERR387200
ERR714952
SRR1017173
ERR418461
ERR737169
SRR1290871
SRR1001627
SRR1144688
ERR737347
ERR540987
SRR1011878
ERR137329
ERR376812
SRR1017065
SRR1303569
SRR1025127
SRR1001801
ERR360301
ERR158655
ERR490630
SRR1025415
ERR554099
ERR246644
SRR1329222
SRR1050410
ERR190172
ERR164865
ERR246647
ERR949050
ERR030151
ERR714861
ERR554124
ERR033621
SRR1342178
ERR525002
ERR163488
SRR1049192
ERR715214
ERR163704
ERR237596
SRR1344788
ERR109505
ERR540017
SRR1028072
ERR540272
ERR048374
ERR716974
ERR425668
ERR038163
ERR485178
ERR221741
ERR554767
ERR594223
SRR1144642
ERR496677
ERR524969
ERR086198
ERR175918
SRR1050641
ERR030148
SRR1025110
ERR352985
ERR540194
ERR118372
ERR358123
ERR554520
ERR485306
ERR213002
SRR1103369
ERR540833
ERR702202
ERR418783
ERR302819
ERR212785
ERR124479
ERR017189
SRR1012188
SRR1048446
ERR490476
ERR163738
ERR264067
ERR353252
ERR573153
ERR600023
ERR496879
SRR1019625
ERR554185
SRR1011617
ERR211682
ERR554217
ERR540047
ERR177190
ERR737515
SRR1328331
ERR212773
SRR1145866
ERR223156
ERR496698
SRR1049160
ERR410133
SRR1172702
ERR737290
ERR118408
ERR387206
SRR1050291
ERR425602
ERR162437
ERR555077
ERR418696
SRR1025119
ERR024691
ERR227601
SRR1165342
ERR026710
ERR158753
ERR418601
ERR163719
ERR632864
ERR949047
ERR554234
ERR237681
SRR1167436
SRR1165462
ERR1019203
SRR521634
ERR211607
ERR279033
ERR109658
SRR1017366
ERR554721
ERR048393
ERR211616
SRR1050100
ERR600031
ERR177162
ERR736963
SRR1303532
ERR573247
ERR737565
ERR1019198
ERR439050
ERR160800
SRR1050162
SRR505594
ERR540119
ERR496707
ERR418746
ERR109239
SRR1017348
ERR204175
SRR1144672
SRR1202661
SRR1043843
ERR023519
SRR1012065
SRR1025019
ERR539863
ERR131811
ERR527234
ERR418933
ERR158762
ERR485331
ERR212202
ERR418936
ERR540248
SRR1146256
ERR046436
ERR714042
ERR845478
ERR237634
ERR211618
ERR701917
SRR1050101
ERR023879
ERR164889
SRR630965
ERR708339
SRR1167860
ERR539884
SRR1017140
ERR084679
ERR490415
ERR162433
ERR256885
SRR1011729
ERR490411
ERR485558
ERR425702
ERR159033
ERR118492
ERR109609
ERR192190
SRR1011845
ERR048439
ERR540157
ERR485513
ERR246617
SRR634077
SRR1050317
ERR212268
ERR387102
ERR212768
SRR1293577
ERR418612
ERR124503
ERR045843
ERR163451
ERR160819
SRR1017314
ERR410132
ERR211940
ERR107957
ERR737041
ERR278899
ERR237568
ERR715411
SRR1011619
ERR418862
SRR917570
ERR302673
SRR1049287
ERR111111
SRR1050432
ERR107875
SRR631765
ERR425672
ERR134750
SRR642051
ERR496765
ERR033265
ERR118417
ERR573262
SRR1344778
ERR419042
ERR737289
ERR573295
ERR118396
ERR023893
ERR278947
ERR419134
ERR175862
SRR640988
SRR1011745
ERR578189
ERR190218
SRR1103660
SRR1144640
ERR555090
SRR513943
SRR1019620
ERR573242
ERR035979
ERR376889
ERR023512
ERR266620
ERR418498
SRR1309447
ERR175854
SRR1165792
SRR647655
ERR496870
SRR1531002
SRR1165957
ERR083858
ERR172077
ERR737218
SRR643112
ERR377333
SRR1050466
SRR1330277
ERR212876
ERR496659
ERR845515
ERR137928
ERR732898
ERR496864
SRR1167418
ERR156463
ERR357984
ERR485422
SRR1172290
ERR418854
ERR294638
ERR124466
ERR554100
ERR599889
SRR1011816
ERR418536
SRR1019599
SRR1010624
ERR418394
ERR137946
ERR160789
ERR033573
ERR1022048
ERR083862
SRR1050135
ERR163611
ERR086197
ERR496837
ERR541019
ERR554715
ERR377105
ERR084717
SRR1342145
ERR118591
ERR485411
ERR204229
SRR1328306
ERR573306
SRR630672
ERR192191
ERR573256
SRR2054029
ERR736989
ERR109271
ERR190197
ERR158771
ERR084506
ERR439094
ERR418521
SRR2054090
SRR1326955
ERR137992
ERR163637
ERR163418
ERR137911
ERR714994
ERR418890
ERR137306
ERR360234
ERR109479
SRR1010606
ERR715714
ERR573184
ERR030195
SRR1012086
ERR162488
ERR418813
ERR485543
SRR497543
ERR485337
SRR1656427
ERR485604
ERR017198
SRR1012026
ERR137372
ERR377342
ERR163712
ERR358151
SRR1011586
SRR1010492
ERR158978
ERR163655
SRR1011632
SRR1025409
ERR107912
SRR1050088
ERR129334
ERR158749
ERR023530
ERR036022
ERR736977
ERR599989
SRR1342355
ERR134707
ERR554606
ERR539880
ERR212866
ERR124522
ERR118425
ERR017622
ERR360279
ERR182403
ERR387089
ERR715700
ERR418470
ERR158784
ERR227557
ERR554713
ERR084505
SRR1019317
ERR554707
ERR540312
ERR033418
SRR1303556
SRR1010485
ERR118514
ERR702194
SRR1012051
ERR505349
ERR330949
ERR377123
ERR212256
ERR294643
ERR134647
ERR418776
SRR1011680
ERR387174
ERR038663
ERR137387
ERR517333
SRR1202751
ERR140973
SRR1025534
ERR360276
SRR1328287
ERR737128
ERR043375
ERR232595
SRR1103610
ERR086084
SRR445279
ERR554059
ERR702639
ERR360283
ERR030257
ERR485515
ERR109482
ERR310840
ERR204173
SRR1049243
SRR1145850
ERR022167
SRR1169493
ERR177203
SRR1290879
ERR360305
SRR1165333
ERR485616
ERR505356
ERR714925
ERR573223
ERR211669
ERR175882
ERR159024
SRR633678
ERR084739
ERR120424
SRR1050206
ERR737378
ERR1019212
ERR353132
SRR1017406
SRR1050509
SRR1165613
ERR053035
ERR111054
SRR1342140
ERR358065
ERR715420
ERR030180
ERR163698
SRR497547
ERR221729
ERR439046
ERR264072
SRR1103475
SRR1025065
ERR119009
ERR175919
ERR496891
ERR418585
SRR1049512
ERR221799
ERR120364
SRR1019452
ERR182448
SRR1049463
ERR085410
ERR033301
SRR1103561
ERR554357
ERR737492
ERR084602
ERR158740
ERR540165
SRR1019603
ERR103401
SRR1019602
ERR086194
SRR1049231
ERR419104
SRR1217343
ERR137339
ERR234900
ERR737505
ERR109494
ERR311163
ERR017662
ERR418922
SRR1344693
ERR182474
ERR144836
SRR1346365
SRR1169620
SRR1165795
ERR525049
ERR439018
ERR715679
ERR594134
ERR715717
ERR715025
ERR107844
ERR358040
ERR594181
SRR1050491
SRR1172503
SRR1025381
ERR540046
ERR212983
SRR279125
ERR109560
ERR246678
ERR554076
SRR2480568
ERR232556
ERR033330
ERR107850
ERR418681
SRR1165850
ERR594271
ERR294304
ERR737528
SRR1011607
SRR1177894
ERR377303
ERR158764
ERR702069
ERR164920
ERR419166
ERR278914
ERR485504
ERR160838
ERR264077
SRR583022
ERR164887
ERR352975
ERR715065
SRR1025430
SRR643217
ERR539866
SRR647653
ERR212905
ERR029460
ERR211638
ERR163735
SRR1329277
SRR513946
SRR1050336
SRR1017145
ERR737156
SRR1011802
SRR1172668
ERR084569
SRR1303268
ERR554783
SRR1011648
ERR332259
ERR358096
ERR737508
ERR737457
ERR212749
SRR1144710
ERR177185
ERR737339
ERR357874
ERR109524
SRR1145858
ERR555052
ERR377213
ERR212258
SRR1025531
SRR1172591
ERR737164
ERR211639
SRR1342169
ERR212186
ERR109629
ERR715272
ERR311160
SRR1010595
ERR381017
SRR647351
ERR083707
SRR630853
ERR702149
ERR737088
ERR540805
SRR1050007
ERR124472
SRR1049196
ERR159059
SRR1165489
ERR358106
SRR1019276
ERR109637
SRR1025549
SRR1172590
ERR496661
ERR540789
ERR554449
ERR357885
SRR1344709
ERR410135
SRR917652
SRR1169607
ERR485240
ERR234849
ERR109530
ERR030243
ERR134614
SRR1103531
ERR485213
SRR1012248
SRR1050461
SRR647421
SRR917568
ERR387193
SRR1655266
SRR1025023
ERR159050
SRR917653
ERR036023
ERR737455
SRR1050643
SRR1011673
ERR496895
ERR715146
ERR388550
ERR737300
ERR212894
ERR230278
SRR1330415
ERR279026
ERR418909
ERR083827
ERR144800
ERR158700
ERR310850
SRR1165400
ERR737208
ERR485549
ERR714991
ERR554743
SRR583020
SRR1330259
SRR2053915
SRR1010660
ERR107824
ERR715061
ERR294340
ERR708452
ERR541064
ERR134333
ERR140929
ERR128716
SRR1346371
ERR278877
SRR1167455
ERR223137
ERR377345
SRR643153
SRR1049273
ERR485460
ERR227651
ERR714817
ERR737645
ERR190152
SRR1028076
ERR212909
SRR1012268
ERR554586
ERR360264
SRR1050305
ERR212782
SRR1025546
ERR425645
ERR026684
SRR1167783
ERR554358
ERR490436
SRR1050154
ERR084589
ERR381002
ERR192213
ERR715127
ERR490579
SRR1001812
SRR1011553
SRR643146
SRR1016941
ERR714976
ERR227607
ERR212235
ERR524955
SRR1049494
SRR1019651
ERR182469
SRR917624
ERR524935
ERR485541
SRR1025067
ERR023885
SRR1011841
ERR736985
ERR119021
ERR140938
ERR388526
ERR030277
SRR445262
ERR377247
SRR1017297
ERR554781
ERR425580
ERR232590
ERR418568
ERR237671
ERR714963
ERR599966
ERR026670
ERR540035
ERR737224
SRR1050313
SRR1167119
ERR172041
ERR708336
SRR643228
ERR540091
ERR048372
ERR124489
SRR1049271
ERR360355
SRR1165807
SRR643116
ERR355899
ERR714913
ERR485225
SRR1011821
ERR737141
ERR715206
ERR163688
ERR525154
SRR1330236
ERR237565
SRR642331
ERR175913
SRR1011920
SRR630836
ERR352957
ERR737241
SRR1302889
SRR1303303
ERR038071
ERR425691
ERR083816
ERR524989
ERR1019191
SRR1043817
ERR485630
ERR137978
SRR1165487
ERR264086
ERR637956
ERR294632
ERR540159
ERR192215
SRR1019359
SRR1293394
ERR376844
ERR485398
ERR160805
ERR177226
ERR540121
ERR160861
ERR418386
ERR599767
SRR1050476
ERR419215
SRR1326140
ERR023501
ERR175885
SRR1172051
ERR358129
ERR084562
ERR030211
ERR539898
ERR029472
ERR033566
ERR715078
ERR377132
SRR1169618
ERR540843
SRR647649
ERR221775
ERR134766
ERR048384
SRR1167076
ERR485228
ERR485487
SRR643521
ERR118560
ERR439044
ERR360356
ERR357956
ERR118458
ERR171840
ERR524961
SRR1049165
SRR1050229
ERR223121
ERR737626
SRR1217337
ERR217293
ERR111130
ERR422914
ERR554770
SRR1329236
ERR221744
ERR418907
ERR573174
ERR124451
ERR162481
ERR573322
ERR140918
SRR1012144
SRR1028094
ERR737644
ERR527244
ERR035975
ERR715138
SRR1303305
SRR1303555
ERR517383
ERR554643
ERR162490
SRR1165551
ERR525125
ERR118583
ERR377071
ERR554484
SRR1011850
ERR708405
ERR573147
SRR1017306
SRR1019329
ERR171883
SRR073305
ERR120464
ERR496727
SRR1011797
ERR554094
ERR279068
ERR212798
ERR279050
ERR360344
ERR410116
SRR1326315
ERR279058
SRR1017439
SRR513966
ERR599838
ERR714876
ERR045443
ERR375861
ERR237598
SRR1048496
ERR163546
ERR086053
SRR1010668
SRR1174824
SRR1172467
SRR1202731
ERR109649
ERR715315
ERR701919
ERR540935
SRR1050210
ERR540721
ERR160847
ERR387099
ERR278845
SRR1025147
SRR1049319
SRR1017344
ERR737324
ERR358054
SRR1011688
ERR294639
SRR1103483
ERR217355
SRR1342186
ERR204185
ERR083844
ERR485308
SRR1049499
ERR731070
SRR1010742
SRR1011898
ERR599853
ERR377120
SRR1145868
ERR044581
ERR715136
ERR554541
ERR023908
ERR211653
ERR134661
ERR310873
ERR172044
SRR1019305
ERR573183
ERR204231
ERR418839
ERR156488
ERR033724
ERR134746
ERR144761
ERR418419
ERR525117
SRR1011935
ERR554203
ERR235035
SRR1330215
SRR1330418
ERR137943
SRR633654
ERR702067
SRR1328314
ERR360237
SRR1001708
ERR540224
ERR083788
ERR022173
SRR1017088
SRR1172430
SRR1043846
ERR182482
ERR213009
ERR163686
ERR485538
ERR204187
ERR017630
ERR264112
ERR573119
SRR1175251
ERR845387
ERR418467
SRR1019591
ERR278871
ERR715019
ERR737095
SRR643092
ERR737283
ERR717015
ERR221769
ERR573246
ERR175863
SRR1019331
ERR419238
SRR1010520
ERR230479
ERR108059
ERR737140
ERR204202
ERR540273
SRR1172485
ERR158673
ERR599971
ERR554610
SRR1025096
ERR162441
ERR490435
ERR134652
ERR714953
SRR2053907
ERR134688
SRR1025135
ERR246673
ERR035978
ERR1022067
SRR1165561
ERR554689
ERR352979
ERR033726
ERR540196
ERR485545
ERR044170
ERR554424
ERR737495
SRR1017120
ERR554422
ERR594189
ERR701915
ERR539963
ERR302649
ERR517356
ERR227582
SRR1326959
SRR1025459
ERR124434
ERR017607
ERR418428
ERR554271
ERR120481
ERR211929
ERR360292
SRR1180616
ERR708360
ERR505389
ERR554609
ERR234800
ERR234807
ERR048460
ERR230330
ERR120434
ERR294339
SRR022847
ERR237624
ERR140956
ERR163356
SRR1290909
ERR425743
ERR701938
ERR086067
ERR554190
SRR1025525
ERR353275
ERR714806
SRR1019326
ERR539920
SRR1012037
ERR160880
ERR163377
ERR230319
SRR1329839
ERR249324
ERR144820
ERR109598
ERR496787
SRR1167104
SRR1050677
SRR1144685
ERR164871
SRR278171
ERR234930
SRR1175270
SRR1167443
ERR030259
SRR643095
ERR708331
SRR1049489
ERR278905
ERR120457
ERR223165
ERR234931
ERR377274
ERR377171
ERR355923
SRR453042
ERR023902
ERR134665
ERR540986
SRR1303488
ERR540945
ERR033371
ERR114865
SRR1050276
ERR737204
ERR033632
ERR425651
SRR1050428
ERR172072
ERR737571
ERR599843
ERR573292
SRR1169597
ERR731103
ERR124478
ERR212899
SRR1172553
ERR137957
ERR540227
ERR134778
ERR084597
ERR715279
SRR1167776
SRR1531029
ERR164897
ERR033645
ERR715308
ERR118553
SRR1293413
ERR158715
ERR131815
ERR156505
ERR109630
ERR294615
ERR124480
ERR160797
ERR084511
SRR1001683
ERR353249
ERR377085
ERR505350
ERR045852
ERR422895
SRR1017107
ERR156487
ERR496782
ERR377369
ERR418736
ERR137969
ERR524997
ERR120439
ERR264147
ERR294284
ERR737592
SRR1326953
ERR731114
ERR496745
ERR702133
SRR1346406
ERR418766
ERR109590
SRR1165354
ERR033600
SRR1172595
ERR554758
ERR120395
ERR418669
ERR708324
ERR278846
ERR708355
ERR118336
SRR917629
ERR496672
ERR045067
ERR599986
ERR419226
ERR418343
SRR1001662
ERR715244
SRR022867
ERR539972
ERR162460
ERR109511
ERR485356
ERR353163
ERR419119
ERR107893
ERR353079
SRR917596
ERR134629
ERR353172
ERR064900
ERR212956
SRR1329229
ERR485295
ERR038685
ERR540238
ERR137349
ERR554154
SRR1202694
SRR633914
SRR1012099
SRR1167434
ERR439038
ERR961622
ERR540269
ERR107936
SRR1172636
SRR643133
ERR358064
ERR425737
ERR422955
ERR419154
ERR084498
ERR554193
ERR033528
SRR1103559
SRR1165460
SRR1167886
ERR870375
ERR234772
ERR164893
ERR525128
ERR160862
ERR737403
ERR182546
ERR353239
ERR030187
SRR1049486
ERR540966
ERR124435
ERR175879
ERR554400
ERR109490
ERR158759
ERR376808
ERR172051
ERR163404
ERR237699
SRR1001665
ERR353015
ERR540028
ERR422972
ERR573160
SRR1290869
SRR1019291
ERR158634
ERR714780
ERR134734
ERR377218
SRR647829
ERR715746
ERR212889
ERR158737
ERR109227
ERR554792
SRR1103485
ERR715384
ERR158691
ERR377259
ERR418493
ERR030196
SRR1028087
ERR708381
SRR1017361
ERR035962
ERR353084
ERR714940
ERR527303
ERR109261
ERR419026
ERR573336
SRR1165804
ERR111114
ERR338633
ERR278863
ERR044585
SRR1329856
ERR357903
SRR1172606
ERR357989
SRR1172571
ERR485653
ERR418852
ERR033291
ERR637949
SRR1017343
ERR418530
ERR204164
ERR554264
SRR1167785
SRR1011972
ERR266682
ERR246586
ERR156396
SRR1001710
ERR264127
ERR217300
SRR1011806
ERR033550
ERR266629
SRR1144676
ERR387078
ERR212880
ERR505314
SRR630946
ERR033592
ERR376818
ERR573194
ERR387166
SRR1048452
ERR701921
SRR1025431
ERR357992
ERR107905
ERR118488
SRR1019596
ERR736979
ERR496703
ERR164870
ERR715010
ERR708318
ERR418480
SRR1169515
ERR539891
ERR086108
ERR715741
ERR573143
ERR418824
ERR715202
ERR599954
ERR234933
ERR352972
ERR035986
ERR107861
ERR140916
SRR1017133
ERR212968
ERR129274
SRR1025482
ERR737438
ERR485351
ERR109223
SRR1050381
ERR353304
SRR1043841
ERR144824
ERR330937
ERR702003
ERR294623
ERR162465
SRR1011888
ERR358105
SRR445073
ERR736996
SRR1017317
ERR701954
SRR643177
ERR419059
SRR1001546
SRR1049188
ERR517345
SRR445266
ERR182486
ERR158684
ERR302688
SRR1049256
ERR540127
SRR1165349
SRR1011936
ERR033490
ERR423042
ERR137907
ERR083722
ERR033725
ERR033721
ERR118547
SRR1165434
ERR172036
ERR118397
SRR1025393
SRR1001654
ERR163446
ERR490576
ERR353066
SRR1025097
ERR358141
ERR418714
ERR555089
ERR410040
ERR554497
ERR120493
ERR227587
ERR1019267
SRR1174852
ERR540955
SRR1025551
ERR573368
ERR357877
ERR425638
ERR418767
ERR124463
ERR715698
SRR1167405
ERR134718
ERR134820
ERR845413
ERR108054
SRR647662
SRR1001822
ERR045053
SRR1103673
ERR485284
ERR033426
SRR1169481
SRR1328310
ERR505316
ERR702174
ERR030162
ERR171824
ERR730953
ERR118513
SRR1172521
ERR485370
ERR109563
SRR493892
SRR643145
ERR084567
ERR599844
ERR737431
ERR107806
SRR1050354
SRR1010504
ERR114845
ERR525060
ERR422886
SRR1028066
ERR599800
SRR1172494
ERR388546
ERR144806
ERR554495
ERR118347
ERR554416
SRR1342126
ERR264133
ERR541024
ERR190160
ERR419126
ERR211927
ERR134791
SRR1050423
ERR573249
ERR234700
ERR708463
SRR577027
SRR647643
ERR490465
SRR1001563
ERR204142
SRR453054
ERR212794
ERR423009
SRR1169391
SRR647622
ERR541044
ERR156459
ERR737522
ERR033722
ERR190165
ERR554518
ERR540838
ERR540308
SRR1344781
SRR1001835
ERR159062
ERR109488
ERR030214
SRR577008
SRR1049982
SRR643150
ERR064945
ERR137979
ERR715248
ERR237613
ERR540063
SRR1001718
ERR048463
SRR022864
SRR747873
ERR279094
ERR118339
ERR737323
ERR192188
ERR410102
ERR527273
SRR2053896
ERR353203
ERR163728
ERR539946
ERR227606
ERR554566
ERR418677
ERR554507
ERR505313
SRR1025470
ERR715667
ERR573150
ERR541066
ERR737126
ERR221740
SRR1050414
ERR485300
SRR1169587
SRR1048465
ERR418608
ERR159060
ERR715395
ERR387175
SRR1050222
ERR948967
ERR083766
ERR118410
ERR517339
SRR1012062
SRR1011561
ERR845484
ERR505379
ERR594247
SRR1329223
SRR1103523
SRR634098
SRR1014700
SRR1165611
SRR1043854
ERR496667
SRR1012203
SRR1330406
SRR1169402
ERR485442
ERR573161
SRR1025456
SRR1050342
ERR084577
ERR302836
SRR917558
ERR505306
ERR573352
SRR1010638
ERR496664
SRR1302882
ERR223117
ERR554787
SRR1329293
SRR1169600
SRR1017220
SRR1103395
ERR171909
ERR278835
SRR513960
ERR731106
SRR1303495
ERR377365
SRR1049189
ERR163638
SRR1010756
ERR033834
ERR358077
SRR633838
ERR715285
SRR1012088
ERR418949
ERR212854
SRR1165771
ERR119051
ERR046457
SRR630639
ERR084613
ERR540842
ERR377129
ERR278913
ERR360341
SRR1010558
SRR1330274
ERR485619
ERR144764
ERR439048
ERR485425
ERR418805
ERR708319
ERR540996
ERR045451
SRR1017193
ERR715064
SRR1010815
ERR554639
SRR1017072
SRR1050656
ERR237689
SRR1050293
SRR1050332
ERR737257
ERR158695
ERR554536
ERR737086
ERR471279
SRR1165726
ERR033081
ERR418528
ERR496775
ERR249328
ERR163729
ERR554572
ERR737119
ERR182514
ERR171842
ERR182442
ERR237701
ERR715301
SRR1010555
ERR554309
SRR647393
ERR708387
ERR192160
SRR640224
ERR524954
ERR084661
SRR1025478
SRR1329270
ERR573305
ERR302788
ERR701922
SRR1012252
ERR086174
SRR1001584
SRR643113
ERR418997
ERR212873
SRR633782
SRR642332
ERR554220
ERR160855
ERR211688
ERR163622
ERR134352
ERR377190
SRR2054102
ERR423013
ERR353193
ERR159003
ERR164852
ERR118529
ERR439021
SRR1165422
SRR1025401
ERR714866
SRR1012133
ERR573192
SRR1014720
ERR387196
ERR410130
ERR038150
SRR1011564
ERR599979
ERR714833
ERR111105
ERR599958
ERR033408
ERR702132
ERR863232
SRR1012054
ERR418449
ERR702216
ERR377280
ERR212805
SRR1012131
SRR647365
ERR353310
ERR045062
ERR715291
ERR540016
ERR353270
ERR554377
SRR1011798
ERR539965
ERR162421
ERR182463
ERR120472
ERR737646
SRR1010651
ERR357985
SRR1165472
SRR1346360
ERR1022074
ERR172045
ERR701991
ERR192169
ERR175900
ERR355898
SRR1017452
SRR643080
ERR540084
ERR419207
ERR029351
ERR033258
ERR024677
ERR541049
SRR1017176
ERR158805
ERR160831
SRR1028061
ERR554299
SRR1017084
SRR1017102
ERR422934
ERR237562
ERR119036
SRR1011696
ERR540108
ERR084755
SRR1011575
SRR445086
ERR109529
ERR702044
ERR714946
ERR140950
ERR182510
SRR1050685
ERR302715
ERR715172
ERR485569
ERR380528
ERR715063
ERR737000
ERR035963
ERR134839
ERR708369
ERR118355
ERR353197
SRR1050109
SRR630532
SRR1531025
ERR715215
SRR1103391
SRR642054
SRR1025060
ERR033246
ERR554684
SRR1328320
ERR204227
ERR083777
ERR419199
ERR388497
ERR256891
SRR1010641
ERR714892
ERR044600
SRR643208
ERR387179
ERR737222
ERR496763
SRR1169530
SRR2054056
ERR737252
SRR1012021
ERR044238
SRR1012182
ERR485573
ERR593843
ERR485176
ERR539962
SRR643103
ERR083770
ERR449875
ERR038693
ERR212820
ERR118352
ERR708372
ERR702691
ERR715191
SRR1017256
ERR737054
ERR033580
ERR418598
ERR419037
ERR302829
ERR715221
ERR163661
ERR204145
ERR111066
ERR731084
ERR377317
ERR158995
ERR353192
ERR017247
ERR525086
ERR109688
ERR1100740
SRR1103488
ERR332223
ERR109639
ERR419171
ERR418749
ERR023906
ERR554505
ERR599880
ERR353139
ERR234952
ERR264126
ERR160839
ERR023901
ERR160849
ERR490612
ERR177166
SRR1342319
ERR439277
SRR1025413
ERR554450
ERR192216
ERR524904
ERR540836
ERR418604
ERR109570
ERR163579
ERR573279
SRR1165842
SRR647353
SRR917642
SRR646388
ERR134782
ERR211900
SRR1172694
ERR353242
ERR737011
ERR234903
SRR1290888
ERR490603
ERR425675
ERR1094733
ERR294350
ERR364194
SRR1169555
ERR022177
SRR1172496
ERR160796
ERR084564
SRR1174834
ERR360335
SRR1172470
ERR118457
ERR246624
ERR554132
ERR708423
ERR485219
ERR036052
ERR264076
ERR600041
ERR017233
ERR158986
ERR302781
SRR1010517
ERR137937
ERR423005
ERR017298
ERR083751
SRR647658
SRR1010723
ERR422869
ERR182509
ERR540714
ERR223175
ERR119052
SRR1293389
ERR310858
ERR217317
ERR377038
ERR048357
ERR358100
ERR033306
ERR702032
ERR232552
ERR294619
SRR1014725
SRR1328292
ERR418443
ERR134637
ERR714779
ERR730951
SRR453040
SRR647646
ERR234913
SRR1165737
SRR1103494
ERR234997
SRR1167402
ERR221811
ERR302717
SRR1330222
ERR524987
ERR425742
ERR702084
ERR330935
ERR845488
ERR030182
ERR573185
ERR177208
ERR084501
ERR163370
ERR637950
SRR1028037
ERR163618
ERR048411
ERR163505
ERR737445
ERR485190
ERR540791
SRR1103484
ERR237566
ERR496650
ERR485192
ERR715108
ERR192176
SRR505861
ERR594243
SRR1049299
ERR419108
ERR294642
SRR1025311
ERR182405
SRR1025071
ERR353188
ERR211612
SRR1342201
ERR023500
SRR1017270
ERR573238
ERR425735
ERR357918
SRR1167157
ERR737026
ERR212992
SRR642342
ERR573139
ERR377126
ERR294285
ERR107828
SRR1019292
ERR540061
ERR084718
ERR554453
ERR715163
SRR1103648
SRR1043815
ERR540739
SRR1050208
SRR1011945
ERR230263
ERR540314
ERR192155
SRR1303289
ERR380541
ERR129296
SRR2054014
ERR505323
ERR163501
SRR747871
ERR599976
ERR736947
SRR1303392
SRR1012109
ERR045875
SRR1043842
ERR163733
ERR554762
ERR030251
ERR237663
SRR1293386
ERR294301
ERR163490
ERR418793
ERR554459
ERR554603
ERR716951
ERR737563
ERR540893
ERR053014
SRR1011691
ERR163366
ERR554582
ERR439083
ERR540904
ERR715114
ERR715321
ERR234898
SRR1025447
ERR120404
ERR737643
ERR573202
ERR083719
ERR701929
ERR418376
ERR701984
ERR737636
ERR017282
SRR1050375
SRR1011626
SRR1329246
ERR118392
ERR030244
SRR1050587
ERR124438
ERR554580
SRR1167115
ERR109253
ERR708312
SRR1010789
SRR1028071
SRR1346373
ERR418923
ERR192200
ERR527302
ERR163701
ERR485611
ERR355901
ERR360233
ERR418548
SRR642046
ERR715736
ERR084579
ERR118485
ERR144762
SRR1167160
ERR129300
ERR715375
ERR137920
SRR1014718
SRR1012094
SRR647369
SRR1167823
ERR264135
ERR120366
ERR496847
ERR182460
ERR717016
SRR1011658
SRR1169502
ERR221782
ERR505377
ERR714929
ERR237629
ERR554508
ERR109578
SRR1328307
ERR134674
ERR163429
ERR129316
SRR1025524
ERR302835
ERR554803
ERR540802
ERR217358
SRR647626
SRR1011913
SRR630588
SRR1001741
ERR266693
ERR599787
ERR237692
SRR1025052
SRR1019586
SRR1329287
ERR485312
ERR357972
ERR163711
SRR633701
ERR158979
ERR540794
ERR294293
ERR033240
ERR423000
ERR357905
ERR278847
SRR1017184
ERR217327
ERR573320
ERR109220
ERR084573
ERR714996
ERR294332
ERR485565
SRR1303275
ERR957850
ERR227634
SRR1165943
SRR1167440
SRR1172681
ERR360270
ERR033622
ERR573316
ERR690200
ERR418973
ERR311159
ERR423011
SRR1048500
ERR044592
ERR554431
ERR527245
ERR410037
ERR701925
SRR1028129
SRR1103368
ERR419234
ERR541043
SRR631333
ERR118999
ERR360236
ERR737481
ERR134390
ERR708326
ERR164864
ERR163384
ERR485220
SRR1172627
SRR1165304
ERR212982
ERR237705
ERR410127
ERR714747
ERR554069
SRR633631
ERR714978
ERR134649
SRR1011927
ERR030199
ERR554055
SRR1025174
ERR084746
ERR164869
ERR278944
ERR212757
SRR1326984
ERR702071
ERR540894
ERR496733
ERR107825
ERR715181
ERR124505
SRR1330398
ERR182512
ERR162427
SRR1025317
ERR358055
ERR171839
ERR017610
ERR163573
ERR134822
SRR1016936
ERR128720
ERR159029
ERR449870
ERR376883
ERR017274
SRR647839
ERR084688
ERR029374
SRR1001591
SRR1011961
SRR1019585
ERR715213
ERR026692
ERR422894
ERR160788
SRR1048424
ERR256887
ERR353325
ERR554339
ERR554533
SRR1293659
ERR377241
ERR422975
SRR505638
ERR387202
ERR490535
ERR029355
ERR353069
ERR540769
ERR599918
ERR715106
ERR266696
SRR1049161
ERR114925
ERR212211
SRR1167461
ERR554451
ERR485320
SRR630937
SRR1012121
SRR1346341
ERR134371
SRR1019621
ERR715151
SRR1016960
ERR134821
ERR264103
ERR357921
ERR490453
ERR496889
ERR048436
ERR540768
ERR1019186
ERR204157
ERR376817
SRR1001597
ERR353020
ERR376895
ERR360200
ERR485639
SRR1330247
ERR737173
SRR1050322
ERR084712
SRR1012231
ERR302822
SRR1025404
ERR230333
ERR540237
ERR419189
SRR1049217
SRR577031
ERR715374
SRR1012160
SRR1010510
ERR045064
ERR845409
ERR554118
ERR737009
ERR715335
ERR573282
SRR1012118
ERR190229
ERR418891
SRR1324585
ERR554372
ERR554073
SRR642302
ERR230273
SRR1017114
ERR554238
SRR1050357
ERR425605
ERR026673
SRR1025552
ERR702218
SRR634054
SRR1049260
ERR111042
ERR737487
ERR310863
ERR490604
SRR643084
ERR212836
SRR647616
ERR352976
ERR554105
ERR134749
SRR639477
ERR294316
ERR211960
ERR107835
ERR192237
SRR1049457
ERR114892
SRR1167062
ERR737535
ERR554591
ERR360359
ERR310893
ERR715439
SRR1017450
ERR177218
ERR387230
ERR192224
ERR353184
ERR377084
ERR381018
ERR120492
SRR1050190
SRR1011926
ERR439070
ERR237726
ERR418416
SRR1017342
ERR278831
ERR714776
ERR211952
ERR204171
ERR418513
ERR024994
ERR418602
ERR845404
ERR702644
ERR439011
ERR048360
ERR418867
ERR554378
SRR1172649
SRR647350
SRR647396
ERR418340
ERR377034
SRR917588
ERR237612
SRR445235
ERR377206
ERR230315
ERR086049
SRR1217336
ERR1019170
ERR702193
ERR737509
ERR387198
ERR330927
ERR418941
SRR1301156
ERR737477
ERR485451
ERR108049
ERR249309
ERR525075
SRR1165743
SRR1103520
ERR119004
ERR360202
SRR1326935
ERR163562
ERR539919
ERR485502
ERR637960
ERR540953
ERR118520
ERR527283
ERR109235
ERR302665
ERR278876
ERR425684
ERR235012
ERR086125
ERR554081
ERR358035
ERR701940
ERR182451
ERR190162
SRR1531008
ERR715254
ERR716964
ERR554249
ERR302809
ERR029461
ERR496736
ERR540134
ERR358001
ERR554183
SRR1103406
ERR330945
ERR264136
ERR554601
ERR485654
SRR1011694
ERR278906
ERR715355
ERR175899
SRR1017465
ERR715290
SRR917619
SRR1049280
SRR1103440
SRR633627
ERR357982
ERR418640
SRR1012002
SRR1025161
SRR643207
SRR1172674
ERR358115
SRR1346354
ERR235026
SRR1050645
ERR070037
SRR1145870
ERR084623
SRR1010710
ERR377073
SRR1001622
ERR419125
ERR302830
ERR554741
ERR033451
ERR599872
ERR357873
ERR418952
ERR119031
SRR1016927
ERR555056
SRR1167793
SRR1012000
SRR1169526
ERR279049
ERR554677
ERR192174
ERR422910
SRR1049335
SRR1050292
ERR134807
ERR137983
ERR204226
ERR599840
SRR1001652
SRR554340
SRR1010700
ERR525025
ERR525105
ERR029477
ERR554648
SRR1172689
ERR554243
SRR1019680
SRR1011641
SRR1010774
ERR364192
ERR387075
SRR1025172
ERR212219
ERR038382
ERR716985
SRR1043847
SRR1025064
ERR599876
ERR045845
ERR418540
SRR1025387
SRR1330254
ERR496920
ERR714885
SRR1011840
ERR714060
ERR554254
SRR1010688
ERR496773
ERR033314
ERR708450
ERR234842
ERR714768
ERR163612
ERR737539
ERR294621
ERR425611
SRR1011915
ERR109224
SRR1050239
SRR1330404
SRR2480605
SRR1049450
ERR353166
ERR279060
ERR554799
ERR162451
ERR525072
ERR554489
ERR358005
SRR1019341
ERR357898
ERR212960
SRR1049252
ERR084751
ERR573231
SRR1172530
ERR083769
ERR418886
ERR033283
ERR163386
SRR917561
ERR109589
SRR445277
SRR1167165
SRR1011784
ERR053020
ERR144783
ERR737031
ERR211671
ERR418441
ERR701949
ERR540053
ERR540773
ERR137315
ERR109222
ERR311156
ERR358082
ERR109635
ERR230298
ERR524977
SRR1011544
ERR702063
ERR554092
SRR643139
ERR156410
SRR1328327
ERR158683
SRR497751
ERR715009
ERR637957
ERR264152
ERR418758
SRR1011789
ERR525152
ERR422890
ERR714745
ERR517397
ERR1019244
SRR1019346
SRR1169616
ERR038160
SRR1303480
SRR1019265
SRR1049211
ERR237553
SRR1011624
SRR1103700
ERR086097
ERR234914
ERR033373
ERR353182
ERR190219
SRR1342159
ERR134686
ERR129270
ERR160821
SRR1347541
ERR490408
ERR109550
ERR702054
SRR1028060
ERR360210
ERR554809
ERR554347
ERR540276
SRR1330223
ERR234895
ERR353055
ERR715240
SRR1001619
ERR637954
ERR212246
ERR439023
ERR471281
SRR642041
ERR357896
ERR388470
ERR048469
ERR423035
ERR418641
ERR701983
ERR737355
ERR118530
ERR736948
SRR1346362
ERR119014
ERR485443
ERR737050
SRR1049350
ERR227637
ERR714013
ERR731099
ERR360347
ERR539860
SRR505862
ERR737109
ERR038153
ERR278862
ERR048342
ERR418587
ERR053038
ERR714813
ERR171826
ERR715385
ERR377111
ERR039392
SRR1103663
SRR1050490
ERR358073
ERR377117
SRR1011967
ERR083798
ERR540135
ERR716943
ERR702658
SRR1017443
SRR505864
ERR212818
SRR1017339
SRR1010822
SRR1050635
SRR1012176
SRR1301150
SRR1017119
SRR1017266
ERR377396
SRR1165933
SRR1303391
ERR539993
SRR1293419
ERR177216
SRR1010593
SRR1011642
SRR1001483
ERR715198
ERR084620
ERR539992
SRR1326245
ERR485439
ERR715426
SRR1025139
ERR083854
ERR033655
SRR1017464
SRR1301193
ERR554156
SRR1011990
ERR190184
ERR017222
ERR118338
ERR715234
ERR204156
SRR1001561
SRR1011702
ERR701910
ERR715101
ERR246601
ERR294343
ERR156378
ERR118420
SRR1017259
ERR109672
ERR554223
ERR163503
ERR737064
ERR264082
SRR1012186
ERR064921
ERR175917
ERR044206
ERR227534
ERR137912
ERR302696
SRR1344773
ERR204168
SRR1326952
ERR159064
ERR717000
SRR445240
SRR1347542
ERR038172
ERR524988
ERR715304
SRR497479
SRR1048448
ERR377367
SRR1028144
SRR1014722
ERR540192
SRR1050649
ERR302720
SRR1050099
ERR109489
ERR114893
ERR114906
ERR377318
ERR737511
ERR555063
SRR1293416
SRR1019303
ERR419146
ERR159045
ERR736973
ERR496844
ERR418654
ERR715430
ERR137379
ERR160792
ERR357937
SRR1165522
ERR573335
ERR702001
ERR418355
ERR419220
ERR573230
ERR418495
ERR485437
ERR425721
SRR1165885
ERR182434
SRR647410
ERR496822
ERR266710
SRR1050460
ERR084723
ERR419142
ERR419048
ERR107955
ERR264095
ERR714062
ERR525061
ERR360260
SRR1010500
SRR493856
ERR109693
ERR330930
SRR647656
ERR702008
SRR513953
ERR256889
ERR045477
ERR134849
SRR1025369
ERR1019215
ERR736980
SRR1330401
ERR377091
SRR1011955
ERR163706
ERR171849
ERR160844
SRR1167126
ERR505265
ERR490582
ERR158675
ERR357893
ERR410091
ERR737470
SRR1011744
ERR485433
ERR485304
ERR158775
ERR137320
ERR485548
SRR1165579
ERR234879
SRR1330202
ERR410083
ERR358133
ERR701999
ERR033351
ERR137368
ERR212933
SRR1329809
SRR1167855
ERR737334
ERR554143
SRR1012122
ERR237722
ERR192197
ERR418695
SRR1172630
ERR541035
ERR144821
SRR1165814
ERR573204
ERR418575
ERR439037
SRR1049320
ERR540801
SRR1025376
ERR294351
SRR1329225
ERR310880
SRR1165386
ERR599916
ERR594220
SRR1010758
ERR134658
ERR554653
SRR1290874
ERR419205
SRR1167139
ERR485645
SRR1010522
ERR158657
SRR1019638
SRR1290884
ERR033370
ERR048366
ERR715242
ERR118527
ERR030167
ERR118508
ERR485191
ERR217313
ERR033535
ERR163656
ERR237649
ERR539970
SRR1329279
SRR1001724
SRR521635
ERR107876
ERR030157
SRR1017360
ERR156357
ERR387080
ERR137965
SRR1344703
SRR630844
SRR1010600
ERR737081
ERR163470
ERR554530
SRR1011661
ERR422902
ERR715707
ERR410085
ERR573166
ERR715361
ERR541025
ERR159021
SRR1025169
ERR554694
ERR422980
SRR1050288
SRR1050013
ERR137967
ERR715207
ERR715302
ERR418960
ERR163530
SRR1103439
ERR360318
ERR163428
SRR1010581
ERR134841
ERR086104
ERR496681
ERR715083
ERR418775
SRR1202743
ERR358117
ERR554175
ERR524994
SRR917638
ERR1019158
ERR064954
SRR1103529
ERR023905
SRR1050407
SRR554293
SRR1330248
ERR541016
ERR237618
SRR1025086
SRR2026292
ERR160842
ERR134612
ERR131804
SRR1028104
ERR490615
ERR715391
ERR044198
ERR418672
ERR540763
ERR048493
ERR084555
ERR017206
ERR358012
ERR084706
ERR023880
ERR234846
ERR158780
ERR525142
SRR1342192
ERR118541
ERR358121
ERR163687
ERR163684
ERR599819
ERR045072
SRR1049275
ERR355922
ERR084695
SRR1530984
SRR642029
ERR036038
ERR084691
ERR702117
ERR083771
ERR353025
ERR540318
ERR524916
SRR1103493
ERR425608
ERR230267
SRR647632
ERR524901
ERR554564
ERR357856
ERR554670
SRR1016966
SRR1012048
ERR030263
ERR211652
ERR376868
ERR163670
ERR017256
ERR715393
ERR737558
ERR540902
SRR1050245
ERR234936
ERR490599
ERR234788
SRR1329268
ERR033271
SRR1049276
ERR555076
ERR038686
ERR737190
ERR107935
ERR715042
ERR715216
ERR419061
ERR134363
ERR237638
ERR237727
ERR163414
ERR496826
ERR158756
ERR237560
ERR540711
ERR237657
SRR1011679
ERR599822
ERR330943
ERR540180
SRR1344762
ERR140912
ERR496768
SRR1050132
SRR1017146
SRR088898
ERR355931
ERR737066
ERR107958
ERR485193
ERR490632
ERR111077
SRR1328326
ERR554390
ERR038148
ERR212746
ERR376854
ERR708389
ERR714858
ERR540740
ERR302820
SRR1177893
ERR599955
ERR137975
SRR1001574
ERR357848
ERR702049
ERR033273
ERR119034
ERR118427
SRR1017265
ERR418429
ERR109226
ERR708376
ERR114861
ERR190145
ERR505255
ERR084729
ERR048428
ERR033296
ERR418987
ERR737543
ERR109263
ERR376838
ERR086164
SRR1011786
SRR1001572
ERR737337
ERR140972
ERR111041
ERR109561
ERR573214
SRR642053
ERR702177
ERR036047
SRR1165337
ERR212248
ERR246636
ERR554569
SRR1017436
SRR647408
ERR109498
ERR599848
ERR554194
ERR540041
ERR594234
SRR1011953
SRR1103449
SRR1010579
ERR715104
ERR084631
ERR026651
ERR353286
SRR1293608
SRR643189
SRR634035
ERR715706
ERR107921
SRR1025044
SRR1049207
SRR1174861
SRR1174853
ERR540976
ERR1019239
ERR234809
ERR360319
ERR358048
ERR573099
ERR158734
ERR266700
ERR524957
SRR445081
ERR736962
ERR212926
ERR485301
ERR178747
ERR358004
ERR360350
SRR1011958
ERR109512
SRR1019339
ERR162408
ERR715137
SRR1019674
ERR114860
SRR1028109
ERR158674
ERR490473
SRR1329281
ERR717002
ERR555049
ERR044588
ERR736976
SRR513972
SRR1025138
ERR377239
SRR1012150
ERR358132
ERR177174
ERR496841
ERR541074
ERR107897
ERR715209
ERR118604
SRR1049469
ERR540218
SRR1048360
ERR294297
ERR211957
ERR160806
ERR358059
ERR419078
ERR358002
ERR230338
SRR1175287
SRR1144707
ERR364180
SRR1001755
ERR302719
SRR1019279
SRR1011569
SRR1012161
SRR1326988
ERR118335
ERR599953
ERR137926
ERR715148
ERR294654
SRR1049332
SRR1172483
ERR017287
SRR1301188
ERR310898
ERR554592
ERR134873
SRR1017192
ERR496913
ERR422930
SRR1346230
ERR227542
SRR1012142
ERR358086
ERR485305
SRR1049240
SRR643128
ERR211943
SRR640214
ERR410097
ERR107833
ERR162424
ERR524908
ERR387221
ERR737298
ERR554421
ERR118549
SRR630676
SRR1043855
SRR1050400
SRR1011897
ERR715194
ERR129257
ERR737498
ERR485321
ERR715183
ERR302745
SRR647661
ERR182433
SRR1165464
ERR360220
SRR642028
SRR1342321
ERR485310
ERR496692
ERR376873
SRR634082
SRR1010506
SRR643160
ERR554616
SRR1011649
ERR120372
ERR134777
ERR449873
ERR108039
ERR234756
SRR1011582
SRR643176
SRR1001746
ERR118441
ERR360284
ERR418447
ERR134715
ERR156368
ERR119027
ERR554590
ERR033437
SRR2053949
ERR137953
ERR554075
ERR600000
ERR033315
ERR084663
ERR525040
ERR554386
ERR237632
SRR1050327
ERR107906
SRR1025112
ERR418956
ERR599779
ERR278940
ERR162476
ERR554785
ERR134716
ERR158652
ERR737616
ERR023535
ERR213011
SRR1025362
ERR029467
SRR2054062
ERR246594
ERR033256
ERR160793
ERR086103
ERR599780
ERR053044
ERR033617
ERR162475
ERR540197
ERR524945
ERR554292
ERR708349
ERR107918
ERR211619
ERR422986
SRR1329302
ERR134632
SRR1025122
ERR419112
ERR175906
SRR1011718
ERR715199
SRR1001803
SRR1165344
ERR540060
ERR353006
ERR961620
ERR702689
ERR109618
ERR357916
SRR1010665
ERR485595
ERR599964
ERR496927
ERR554750
SRR1175275
ERR137936
ERR237573
ERR690195
SRR1025181
ERR360218
ERR330979
ERR418721
ERR1022088
ERR404091
SRR1330402
ERR419088
ERR212234
ERR708440
SRR1050142
ERR540830
SRR1165370
ERR182462
ERR701985
ERR540223
ERR137359
ERR211696
ERR182471
ERR599929
ERR120458
SRR1012034
ERR175934
ERR540015
ERR540720
ERR505367
ERR048340
ERR490466
ERR045877
SRR1017449
ERR038057
ERR573266
ERR573225
ERR212196
ERR278916
SRR1025140
ERR702692
ERR554147
SRR1165748
ERR439024
ERR086184
SRR1167427
ERR109669
SRR1025521
SRR1019600
SRR1177927
ERR439077
ERR230296
ERR302677
ERR353317
ERR156369
ERR182534
ERR330965
ERR527261
ERR048386
SRR1169540
SRR1328193
SRR1293420
SRR1329296
ERR599873
SRR1017068
ERR715334
ERR422956
SRR1028145
ERR022176
SRR1012110
ERR163679
SRR1167074
SRR1017351
ERR485462
SRR1001594
ERR278888
ERR377134
SRR1017221
SRR1167866
ERR204189
ERR156467
SRR1001834
ERR737293
ERR377175
ERR302711
ERR212984
SRR1011719
SRR1011970
ERR211648
SRR1011543
SRR1001592
SRR1049142
ERR114913
SRR1167163
SRR1165788
SRR634064
ERR192239
ERR212902
ERR1019202
ERR554804
ERR156430
ERR419067
ERR496657
ERR496911
ERR737562
ERR360219
ERR554477
ERR418847
ERR485185
ERR599826
ERR118614
ERR190192
SRR1103502
ERR496699
ERR555057
SRR1001475
ERR221724
ERR128711
SRR554317
SRR1172526
SRR1010496
ERR163632
ERR540207
ERR701961
ERR353098
ERR418370
SRR1293624
SRR1167153
ERR264062
ERR716982
ERR377282
ERR175927
SRR1001679
ERR086165
ERR715118
ERR109229
ERR353070
SRR1011601
ERR525000
ERR030274
ERR163699
ERR159071
ERR111073
ERR235031
ERR573212
ERR221721
ERR124492
SRR1049456
ERR485289
ERR388520
ERR140967
ERR353157
ERR376882
ERR554251
ERR539912
ERR109536
ERR332260
SRR1025054
ERR029365
ERR137323
ERR737595
ERR107804
ERR230260
SRR1329235
SRR1165979
ERR158797
ERR211942
SRR1167773
ERR419228
SRR1017334
SRR2053854
ERR045439
ERR540206
SRR1048363
ERR525071
ERR118454
SRR917675
SRR1329274
ERR377290
SRR1028150
SRR1049237
ERR736992
ERR573288
ERR353001
ERR540993
ERR554719
ERR539967
ERR109594
ERR330958
ERR026697
SRR1025179
ERR485546
ERR264069
SRR1303581
ERR376879
ERR033348
ERR419191
SRR1330211
ERR048444
SRR1017429
ERR024683
ERR517387
ERR264142
ERR053046
SRR1290894
ERR418326
ERR594209
ERR234939
SRR642300
ERR737582
SRR1346368
ERR033254
ERR119043
ERR439047
SRR1011689
ERR714941
ERR044214
SRR1025137
SRR1025425
ERR107811
ERR485271
ERR485329
SRR592258
ERR177173
SRR1103565
ERR234919
ERR107803
ERR701946
SRR1103653
ERR418452
SRR1025515
ERR156443
ERR573303
ERR425713
SRR1330238
ERR084719
SRR633759
ERR715317
ERR573124
ERR223157
SRR1017322
ERR246585
SRR445025
ERR249318
ERR163394
ERR410098
SRR1049321
ERR425723
SRR1103383
ERR594273
ERR357951
ERR159039
SRR1293421
SRR1328304
SRR1025153
ERR086095
ERR111117
ERR418541
SRR1028058
ERR137944
ERR177153
ERR045844
ERR134698
ERR715303
ERR038158
ERR419183
ERR845491
ERR033728
ERR137989
SRR1050146
ERR294286
ERR496872
ERR171836
ERR540771
ERR137971
ERR410056
ERR357999
SRR1165556
ERR217345
ERR033247
ERR163433
ERR554651
ERR540881
ERR302786
SRR1167822
SRR1172611
ERR540928
ERR418880
ERR230259
SRR1328176
ERR026012
SRR1010706
ERR410035
ERR182465
ERR230317
SRR1172534
SRR1172092
SRR1010594
ERR737213
ERR540799
SRR1025155
ERR376894
ERR418338
SRR619835
ERR109694
SRR1012082
ERR357959
SRR1010761
ERR278918
SRR917578
SRR647837
ERR033558
SRR1050236
ERR360306
SRR1103539
ERR212823
SRR1017448
ERR107827
ERR525095
ERR377177
SRR1342191
ERR204176
ERR038159
ERR119048
ERR554229
ERR554464
ERR540295
ERR137921
ERR162431
SRR1011846
ERR377079
SRR1531006
SRR1001752
ERR485400
SRR1010702
SRR917627
ERR358098
SRR1144704
ERR332215
ERR134725
ERR737102
SRR1329228
ERR182402
ERR159034
SRR647368
ERR223182
ERR120374
ERR418456
ERR418915
ERR124485
ERR234840
ERR084760
ERR120467
SRR497533
ERR353106
ERR211606
ERR177186
SRR1012104
ERR388473
SRR1177926
ERR086113
SRR278031
SRR1049171
ERR737148
ERR129312
ERR496894
ERR134650
SRR1103667
SRR1050454
ERR388480
ERR714922
SRR1012215
ERR540865
ERR554133
ERR144751
SRR1012128
SRR1011672
ERR033241
ERR702068
ERR160817
SRR1028143
ERR302748
ERR162449
ERR156461
ERR230255
ERR599890
ERR702083
SRR1165608
ERR227530
ERR716977
ERR162448
SRR1010553
ERR182422
ERR418748
ERR737168
ERR555046
SRR1301149
ERR377068
ERR377164
ERR388518
SRR1326247
ERR256878
ERR388532
ERR045849
ERR177180
ERR033554
ERR418878
ERR064942
ERR163607
ERR232559
ERR485591
ERR085402
ERR164853
ERR234968
ERR156447
SRR1025548
SRR497589
ERR033589
ERR708420
ERR072251
ERR418929
ERR419084
ERR485542
ERR227590
SRR1103603
ERR048483
ERR377295
ERR593150
SRR1330217
ERR234821
SRR630643
ERR134741
ERR134416
ERR158619
SRR1167082
ERR033636
ERR083846
SRR647424
ERR107907
ERR084508
ERR025800
SRR1001751
ERR294613
ERR182483
SRR1293568
ERR048422
ERR118476
ERR540021
ERR134369
ERR182498
SRR1167865
ERR1022082
ERR357939
ERR524913
ERR732895
ERR377201
ERR715294
SRR647657
ERR127415
SRR453046
ERR332213
ERR118543
ERR573334
ERR204143
ERR714955
ERR573311
ERR377144
ERR715006
ERR294336
SRR278575
ERR237619
ERR192162
ERR084701
ERR377356
ERR017181
SRR1167779
ERR033346
ERR310907
SRR1050221
ERR024678
ERR599858
ERR086180
ERR387205
ERR134805
SRR1050203
ERR496735
SRR1050290
ERR381006
SRR1050505
ERR714767
ERR017648
ERR525020
ERR118557
ERR377169
ERR1019209
ERR120402
SRR647411
ERR083808
ERR449862
ERR496653
SRR642049
ERR212949
ERR118459
ERR554563
ERR086050
ERR118526
ERR227578
SRR521647
ERR496845
ERR134366
ERR496725
ERR158669
ERR737015
ERR107885
SRR1167857
ERR211660
ERR192240
ERR163365
ERR162485
ERR554699
ERR163737
ERR264071
ERR017199
SRR1025451
SRR1010729
ERR163402
SRR2054061
SRR1049330
ERR715057
ERR425619
SRR1293570
ERR599810
SRR1010712
SRR1011597
ERR485360
ERR070041
ERR230348
SRR640206
ERR033706
ERR144838
ERR714957
ERR033378
ERR246670
ERR737264
ERR525139
ERR1019207
ERR573198
ERR164921
ERR119015
ERR490405
ERR419109
SRR1025033
ERR554782
ERR714823
SRR1025061
ERR554463
ERR124457
ERR137371
ERR302747
ERR377063
ERR496709
ERR156381
ERR172046
ERR124464
SRR1344761
ERR496717
ERR120388
ERR737394
ERR163456
SRR1165615
SRR917603
ERR357996
ERR134372
SRR1328298
ERR540018
SRR1011612
SRR1175262
ERR038070
ERR353322
SRR1050613
ERR171833
ERR048465
ERR175870
SRR1025472
ERR211897
ERR017172
ERR017613
SRR1165746
ERR554605
ERR160820
ERR332250
SRR1010617
ERR232587
SRR917637
ERR425592
ERR017251
ERR163700
SRR1028103
ERR212856
SRR1011709
ERR422875
ERR425750
ERR505322
SRR633688
ERR358078
ERR525077
ERR554381
ERR554182
SRR647381
ERR715192
SRR1330225
ERR599922
ERR048347
ERR524970
ERR419195
ERR353028
ERR033362
SRR1011762
ERR554663
ERR211624
ERR030229
ERR410096
ERR217304
ERR107895
ERR144750
ERR212957
ERR030149
ERR144777
SRR1175217
SRR1172497
ERR845500
SRR1329834
SRR1050312
ERR332249
ERR527276
SRR1326979
ERR163583
SRR1010546
SRR1050320
SRR1001693
ERR212874
ERR419029
ERR330922
ERR731072
ERR279093
ERR425647
ERR737060
ERR086098
ERR084653
ERR554222
ERR418763
ERR266618
ERR134863
ERR708365
SRR1048460
ERR302746
ERR540783
SRR1145864
ERR302805
ERR490616
ERR172029
SRR643126
ERR539997
SRR1025128
SRR1293383
ERR084690
ERR140895
ERR541002
ERR737145
ERR171838
ERR422982
ERR527221
ERR387199
ERR737389
ERR129290
ERR026659
SRR1175282
ERR120426
ERR525052
SRR1010640
SRR1329290
SRR1303432
ERR737422
ERR702080
ERR360272
ERR017628
ERR227647
ERR376861
ERR1019197
ERR377193
ERR555050
ERR204149
ERR496754
ERR377399
ERR715445
SRR1048437
ERR439065
ERR554733
ERR485233
ERR540109
SRR1011969
ERR715433
ERR554527
ERR737292
ERR418448
SRR1019668
ERR439091
ERR230271
ERR485519
ERR418752
ERR573253
SRR1175220
ERR737157
SRR2053883
SRR1172637
ERR211911
ERR234764
ERR418518
ERR701930
ERR264153
SRR1014705
ERR422979
SRR1025407
ERR554512
SRR631100
ERR235029
ERR353241
SRR1025453
ERR737344
ERR246597
SRR1175271
ERR439059
ERR419027
SRR2053898
ERR388491
SRR1165799
SRR1025457
ERR418382
ERR134338
ERR134625
ERR358071
ERR485243
ERR377077
ERR144803
ERR212247
ERR204140
ERR419188
ERR377360
ERR539955
ERR217333
SRR1011949
SRR642040
SRR917613
ERR163494
ERR425591
ERR171888
ERR554219
ERR539872
ERR159008
ERR353243
ERR033574
ERR109696
ERR599825
ERR418701
SRR1017134
SRR1028115
ERR419241
ERR358061
ERR731042
ERR714895
ERR525150
ERR038171
SRR1050403
ERR593230
ERR118398
ERR961610
SRR445290
ERR717025
ERR048399
ERR022183
ERR496739
ERR554438
ERR715735
ERR030241
ERR246620
SRR1103581
ERR118434
ERR212776
ERR134730
ERR737612
SRR1329234
ERR235042
ERR129255
SRR1172572
SRR1028138
ERR554397
ERR330955
ERR086123
ERR540828
SRR1346372
ERR357910
ERR163540
ERR033713
ERR593118
ERR554577
ERR212971
ERR103394
SRR1017355
SRR647835
ERR256882
ERR156380
ERR024690
ERR234813
SRR1050369
ERR230269
ERR023890
SRR497503
ERR107923
ERR737171
ERR182372
ERR237620
SRR1103608
ERR084733
ERR118403
ERR374557
ERR418558
SRR1011621
SRR643118
ERR232584
SRR1050647
ERR425601
ERR086190
ERR118484
ERR418412
ERR178726
ERR736961
ERR033578
SRR1326942
SRR1017074
ERR490457
ERR845470
ERR554681
ERR505393
SRR2053922
ERR701987
ERR419021
SRR1001807
ERR085405
SRR1103380
ERR083823
ERR961600
ERR266648
ERR485551
SRR1103490
ERR137963
ERR234916
ERR107919
SRR1011687
SRR1172538
ERR237679
SRR1010582
SRR1103691
ERR715235
ERR158659
ERR109695
ERR119037
ERR554641
ERR172025
ERR294330
SRR1342195
SRR1019388
ERR1035869
ERR311155
ERR158645
ERR715111
ERR715440
ERR118603
ERR109256
ERR418393
ERR485368
SRR2024478
SRR1144681
ERR164902
SRR088299
ERR418408
SRR1011992
ERR162422
SRR314990
ERR353165
ERR419055
SRR647355
ERR046479
ERR156406
ERR353016
ERR714897
SRR1346401
ERR038168
ERR134633
SRR1050155
ERR118448
SRR1531028
ERR496713
ERR137326
ERR439081
SRR1017413
ERR172048
ERR137316
SRR643157
ERR033555
ERR033462
ERR163732
ERR490456
ERR485643
ERR038665
ERR485397
ERR048395
ERR554287
ERR118344
ERR030203
SRR1017446
SRR1172603
SRR1010817
SRR1048449
ERR387192
ERR702130
ERR358110
ERR221774
ERR230274
SRR1145889
SRR1050178
ERR485600
SRR1016932
ERR159044
ERR714755
ERR737583
ERR485294
ERR134651
SRR1172522
ERR164856
ERR496812
SRR1342289
ERR134613
ERR353178
ERR114917
ERR524905
SRR1167413
ERR541010
ERR485435
ERR715368
ERR084537
ERR599965
ERR128713
ERR038166
SRR1175259
SRR1012129
ERR156507
ERR048449
ERR038047
ERR419117
ERR046504
ERR302806
ERR131812
ERR599868
ERR033456
ERR107904
ERR496678
SRR1001704
ERR554253
ERR124447
ERR158697
ERR554086
ERR033347
ERR232597
ERR256883
ERR163608
ERR204150
ERR353283
SRR2024380
ERR022160
ERR737137
ERR737089
ERR714751
ERR171902
SRR1169604
SRR1043826
ERR737318
ERR360203
SRR1165972
ERR422962
ERR212832
ERR234965
SRR1017061
ERR358060
ERR048391
ERR023525
SRR1010540
ERR737061
ERR377331
ERR212966
SRR1049278
ERR120490
ERR490450
ERR084708
SRR1012202
ERR419003
ERR422879
ERR490427
ERR716944
ERR715367
SRR917562
SRR445285
ERR377352
SRR1342190
ERR038089
SRR1050331
SRR1172206
ERR118385
ERR377078
SRR1049143
ERR302659
ERR211896
ERR230288
ERR485248
ERR701945
SRR1172481
ERR419141
SRR445271
ERR701972
ERR212185
ERR302743
ERR554462
ERR485419
ERR593629
ERR737614
ERR033612
SRR1290901
ERR540235
SRR1144662
ERR144754
ERR025805
ERR496881
ERR702124
ERR127410
ERR377279
ERR485408
ERR129299
ERR264115
SRR1050499
ERR702175
ERR485181
ERR212980
ERR737406
ERR235039
ERR278883
ERR418333
ERR554474
SRR1049176
ERR377036
ERR138001
SRR1309449
ERR190194
ERR554812
SRR643122
ERR540181
ERR377099
ERR017645
SRR1048450
ERR156465
ERR120425
ERR554370
SRR1049317
ERR422985
SRR1010601
ERR310862
ERR485522
ERR279005
ERR294617
ERR221784
ERR246633
ERR332220
SRR1048431
SRR1326204
ERR715723
ERR410126
ERR360256
ERR525137
ERR033072
SRR1103698
ERR212760
ERR159000
ERR144797
ERR418670
SRR1001747
ERR714801
ERR137959
ERR026668
ERR439043
ERR524962
SRR1011635
ERR573351
ERR221765
ERR264110
ERR134781
SRR1165928
ERR715380
SRR1049225
ERR418853
ERR158786
ERR554487
ERR163523
SRR1167438
ERR134874
ERR175893
ERR418920
SRR1172509
ERR496683
ERR485293
ERR599786
ERR358147
SRR1010549
ERR158699
ERR364175
ERR714728
ERR212203
ERR134684
SRR1050133
SRR1326981
ERR527270
SRR1167853
SRR1025077
ERR249313
ERR573293
ERR418576
ERR120400
ERR418424
ERR124431
ERR134409
ERR302690
ERR353147
SRR1202723
ERR496741
ERR715686
ERR171868
ERR266655
ERR717014
ERR418849
SRR1011703
ERR182446
ERR353287
ERR190205
SRR505608
ERR715418
ERR114901
SRR1165324
ERR418939
ERR159046
SRR631755
ERR419091
ERR163596
ERR230286
SRR1329267
ERR083837
ERR266641
ERR190196
SRR1172453
SRR1025160
SRR1103571
ERR471287
ERR496746
SRR1016942
ERR217315
ERR048478
ERR302811
ERR554811
ERR038077
ERR111089
ERR035971
ERR156435
ERR418451
ERR418675
ERR376830
SRR1012208
ERR737051
ERR485423
ERR158730
ERR107913
ERR715188
ERR177168
ERR419034
ERR017612
ERR419209
ERR134368
ERR038107
SRR1011829
ERR171891
ERR109554
ERR330959
ERR715256
ERR212914
ERR599928
ERR737578
ERR702179
ERR033545
ERR425705
ERR223154
SRR1302888
ERR702653
SRR1144715
ERR302698
ERR471288
SRR1012241
ERR137364
ERR418651
ERR086179
ERR353244
ERR418825
ERR237577
ERR702101
SRR1165459
ERR264085
SRR917663
ERR554221
SRR647391
ERR540752
SRR1531032
ERR107869
ERR163550
ERR036013
ERR083845
SRR1050082
ERR714757
ERR156340
SRR1050158
ERR278895
SRR917618
SRR1019655
SRR445239
ERR083797
SRR1050243
ERR449868
ERR158999
SRR1530998
ERR496759
SRR1001559
ERR023514
ERR190223
ERR731116
ERR377376
ERR158663
ERR485201
ERR246600
ERR737392
ERR715297
ERR160870
SRR1302896
SRR1328276
ERR038679
ERR120386
SRR917567
SRR1010790
SRR342225
ERR164914
SRR1049502
ERR278887
ERR111123
ERR204152
ERR134836
ERR279043
ERR410078
SRR1169611
ERR701937
ERR377387
ERR084627
ERR030163
SRR514767
SRR1050296
ERR330962
SRR1049172
ERR490442
ERR302759
SRR1010717
ERR120389
SRR2480626
ERR540173
ERR554236
ERR156491
SRR1169523
SRR1165312
SRR633714
ERR525016
SRR1016968
SRR1169615
ERR017260
ERR134384
ERR134854
ERR439032
ERR302694
SRR1012064
SRR647633
SRR1165787
SRR1172635
ERR156509
ERR418535
ERR177214
ERR715412
ERR701953
ERR702667
SRR1344774
ERR048458
SRR640223
SRR1011877
SRR1011811
ERR540915
ERR033650
ERR144773
SRR1165382
ERR418487
SRR1303562
ERR302807
ERR232540
ERR494744
SRR1025124
ERR163659
ERR038174
ERR419157
ERR107956
ERR158738
ERR554545
ERR109661
ERR418988
ERR599766
ERR554509
ERR540735
SRR1172576
SRR1290870
ERR418573
ERR264065
ERR086163
ERR256876
ERR540905
SRR1340413
ERR172093
ERR114849
ERR182439
ERR223163
SRR1011805
ERR103402
ERR715396
ERR358104
ERR737506
ERR485339
ERR266650
SRR647836
ERR026662
ERR573332
ERR212225
SRR1103518
ERR594135
ERR118367
SRR1049465
SRR1010784
SRR1293681
SRR577033
ERR600004
ERR118432
ERR182480
SRR505860
ERR376863
SRR1172500
SRR2480594
SRR1303388
ERR017230
ERR302718
SRR1019320
ERR046449
ERR137977
SRR1165347
ERR278889
SRR1001547
ERR302766
ERR554607
SRR1050128
SRR1103461
ERR418578
SRR642299
ERR033425
SRR1011981
ERR599983
SRR2053853
ERR134740
ERR490618
ERR355908
ERR540203
ERR227574
ERR278878
SRR1293388
ERR376809
ERR310844
SRR1001774
ERR716957
ERR353124
ERR163533
ERR177204
ERR715110
ERR084534
ERR715403
ERR554077
ERR118379
ERR714742
SRR1048464
ERR124486
ERR033597
ERR573170
ERR234740
ERR294629
ERR030216
ERR554524
ERR256893
SRR1025093
ERR505428
ERR737139
SRR1050250
ERR527288
SRR1049452
SRR643088
ERR353075
ERR485375
ERR172060
ERR124445
SRR1167873
SRR1012032
SRR1144720
ERR419075
SRR1167136
ERR410081
ERR540886
ERR418913
SRR917574
ERR144802
SRR1172565
ERR163662
ERR107911
SRR1001611
ERR171885
ERR525058
ERR485420
SRR1028019
ERR737305
ERR737118
ERR294325
ERR845457
ERR539873
ERR496742
ERR425613
ERR737299
SRR1165753
SRR642329
ERR485498
ERR029379
ERR033525
SRR1326986
SRR1344704
ERR030209
ERR376826
ERR204191
ERR163646
ERR701988
ERR708345
ERR714874
ERR084713
ERR554231
ERR134798
ERR266624
ERR418323
ERR182440
ERR554295
SRR1172244
ERR715021
ERR358084
ERR302672
SRR1050316
ERR599942
SRR1172084
ERR599770
ERR163631
ERR134722
ERR163474
ERR023504
ERR554373
SRR453036
ERR527307
ERR376885
ERR360323
SRR1340410
SRR634050
ERR418972
ERR237672
ERR212198
ERR714875
ERR134414
SRR1017444
ERR212759
ERR702038
ERR017619
SRR493913
ERR160826
ERR190211
ERR264116
ERR439049
ERR418635
SRR917662
ERR024985
ERR715241
ERR119032
ERR554565
SRR1017207
ERR737580
SRR1172542
ERR048351
ERR425640
ERR419100
SRR1346228
ERR038135
SRR1011923
ERR360297
ERR715705
ERR083856
ERR425711
ERR737195
ERR182529
ERR380543
ERR714917
ERR485438
SRR1342182
ERR114842
ERR211916
SRR1010663
ERR211915
ERR425674
ERR158982
ERR485258
SRR1144651
ERR330966
SRR1017350
ERR554624
ERR048363
ERR737055
ERR490546
ERR048365
ERR737553
ERR418869
ERR715117
SRR642325
SRR1043858
SRR1050483
ERR737020
ERR517311
ERR084648
ERR330984
ERR279096
ERR845371
ERR140971
ERR388502
ERR490419
ERR134386
SRR1048502
ERR364187
SRR647382
SRR1300904
ERR212758
ERR360262
ERR212215
ERR235006
ERR212838
ERR637961
ERR111049
ERR540080
ERR163600
SRR1050321
SRR1001562
ERR702635
ERR418629
ERR418903
ERR038049
ERR737106
ERR171908
SRR1001661
ERR353149
ERR524895
ERR845381
SRR1050200
ERR737488
ERR377172
ERR171911
ERR212204
ERR554488
ERR715712
ERR485311
ERR358150
SRR1103425
ERR358037
ERR418401
ERR540918
ERR554300
SRR1049193
ERR418435
SRR647415
SRR1175253
ERR246612
SRR1010659
ERR485416
ERR175928
ERR083792
SRR1011660
ERR294633
ERR175923
SRR1346344
SRR1025151
ERR1019251
ERR418755
SRR1028054
SRR1025390
SRR278166
ERR017244
SRR1017326
ERR554056
ERR715331
ERR178680
ERR353225
ERR439062
SRR1344680
SRR1050129
ERR217352
ERR715011
ERR083772
SRR1017312
ERR211923
ERR302702
ERR190139
ERR030266
ERR377240
ERR044590
ERR517313
ERR084737
SRR445060
SRR1019660
ERR554129
ERR593117
ERR227522
ERR163644
SRR1012103
SRR1010736
ERR182502
SRR1326970
ERR086143
SRR1048501
ERR330968
ERR554730
ERR048410
ERR422927
ERR471285
SRR521633
ERR211657
ERR573100
ERR418508
ERR212232
SRR633809
ERR182367
ERR716969
ERR084492
SRR1050507
ERR593826
ERR030208
ERR159069
ERR109528
ERR084561
ERR182383
SRR505863
SRR1012124
SRR1017473
ERR737048
ERR160827
ERR086106
ERR107916
SRR1025429
ERR1083000
ERR485655
ERR264139
ERR172066
SRR1011984
ERR137964
ERR525051
ERR554227
SRR1293501
ERR555053
ERR599887
SRR1144712
ERR237655
ERR158798
ERR026695
ERR033379
ERR109542
ERR217309
ERR111069
SRR1050231
ERR237719
SRR1172599
ERR702176
ERR158677
ERR418415
ERR045465
ERR109652
ERR715690
ERR527246
ERR211893
SRR1011583
SRR1010698
SRR1330426
ERR599778
SRR1012132
ERR033604
SRR646403
ERR737192
ERR332235
ERR033332
SRR1326951
SRR651381
ERR134635
ERR131806
ERR490574
ERR714931
ERR035983
ERR086216
ERR029466
SRR1165781
ERR204177
SRR1330260
ERR496904
ERR716966
SRR1010489
SRR1329264
ERR360225
ERR845520
SRR647412
ERR554235
ERR033077
ERR330990
ERR163516
ERR517321
SRR1344710
ERR439278
SRR1049194
ERR418968
SRR1011794
SRR453039
SRR1165496
SRR1025082
ERR737023
ERR223160
SRR1169423
ERR024669
ERR525036
ERR163542
SRR1167872
ERR085406
ERR961611
ERR715205
ERR232591
SRR630561
ERR171851
ERR1019213
ERR517369
ERR118343
ERR029350
ERR540164
SRR1012179
ERR163677
SRR1103438
ERR330940
ERR162482
SRR1028067
SRR1012053
SRR1293610
ERR234991
ERR540302
ERR158620
SRR1050244
ERR177189
ERR554642
SRR1048454
SRR554301
SRR1303284
ERR357922
ERR737332
SRR1028108
ERR159014
ERR524976
ERR525104
ERR109538
SRR1303283
ERR175888
ERR708325
ERR111110
ERR715058
ERR235005
ERR357945
ERR023868
ERR107894
ERR033413
ERR554195
SRR505619
ERR033711
ERR211909
SRR1025380
ERR485222
ERR314275
SRR1049470
SRR1328272
ERR107967
ERR084632
ERR232577
ERR540187
ERR702109
ERR387238
ERR017191
ERR715347
SRR1328186
SRR1025118
ERR048471
ERR539995
SRR1329266
ERR360250
ERR086111
SRR1025474
ERR192214
ERR119003
SRR1169415
ERR294352
SRR917635
ERR111062
SRR445242
ERR737238
ERR485381
SRR1001488
ERR540107
ERR708354
ERR554079
ERR144834
SRR1326995
SRR1165334
SRR1019583
ERR119047
ERR223110
ERR212890
SRR1202724
ERR554504
ERR377358
ERR182542
ERR044178
ERR539957
ERR554470
ERR471290
SRR1010781
ERR737536
ERR731092
ERR023871
SRR643091
ERR083825
ERR038703
ERR212930
ERR353328
ERR737181
ERR737087
ERR144837
ERR496922
SRR022865
ERR418627
SRR1165962
ERR086112
ERR422971
SRR643127
ERR158788
ERR234863
ERR418556
ERR140911
ERR554134
SRR1010623
SRR1293380
ERR419001
SRR1001717
ERR496836
ERR377145
ERR377212
ERR505310
SRR1049259
ERR377386
SRR1103615
ERR111064
ERR714754
ERR1019200
ERR702198
ERR144811
SRR1165383
ERR033630
ERR030150
ERR355928
SRR1145876
ERR232562
ERR525145
ERR425610
ERR083835
ERR038110
ERR708386
SRR1165575
SRR1017182
ERR358140
SRR1342389
ERR737309
ERR120403
ERR353315
ERR737146
ERR332210
ERR182523
ERR425582
ERR212239
ERR540991
SRR1303269
ERR387184
ERR023888
ERR163538
ERR029378
ERR140961
SRR1001759
ERR192189
SRR1165396
ERR120468
ERR554483
SRR1172628
ERR715246
ERR204153
ERR084586
ERR539977
ERR134828
ERR227628
SRR1012249
ERR120401
SRR1019391
SRR1012009
SRR1165931
SRR1165938
ERR026680
ERR355904
SRR1169546
SRR1293384
ERR294627
ERR715340
SRR1016959
ERR107790
SRR1172687
ERR017232
ERR540891
ERR084640
SRR1017356
SRR1043840
ERR114867
ERR714936
ERR599939
ERR118348
ERR353046
ERR134362
ERR033361
ERR573158
ERR086068
SRR1001568
ERR266622
ERR554638
ERR033825
ERR162443
SRR1165733
SRR1346353
ERR599875
SRR1011549
ERR387172
SRR1019343
ERR845519
ERR525013
SRR1019654
ERR714985
ERR033431
SRR1001658
SRR2480609
ERR107942
ERR364172
ERR235032
ERR423034
ERR381015
ERR418963
SRR1001720
ERR737025
ERR525097
SRR642056
ERR525018
ERR212752
ERR086207
ERR266633
SRR073227
SRR633702
ERR418564
ERR278894
SRR1043816
SRR1010616
ERR294298
ERR554106
ERR137385
ERR714948
ERR573134
SRR2054081
ERR494736
SRR1011615
ERR353088
ERR237652
ERR714821
SRR647407
SRR1050487
ERR737461
ERR031669
ERR086128
ERR264141
SRR1011995
ERR217357
ERR085407
ERR715152
ERR353097
ERR177154
ERR070047
ERR599801
ERR485273
ERR107863
ERR211666
ERR554738
SRR1012152
SRR1346374
ERR086093
SRR1330424
ERR708427
ERR278884
ERR017249
ERR715043
ERR256884
ERR737356
SRR1303529
SRR1531026
ERR358079
ERR573196
ERR439090
SRR643155
SRR1011651
ERR540054
SRR1328275
ERR048464
ERR119018
ERR731036
SRR1010556
SRR647404
ERR137913
ERR485453
ERR490413
SRR1303497
SRR640207
ERR485414
SRR1301171
SRR1103593
ERR539945
ERR541056
ERR496780
SRR633669
ERR418400
SRR647384
ERR381025
SRR1025092
ERR137392
ERR029388
ERR485620
ERR302825
ERR156383
SRR1165742
SRR2053851
ERR038689
ERR237591
ERR182458
SRR1001787
ERR302705
ERR377043
ERR235044
ERR232555
ERR715349
ERR190204
ERR223180
ERR227559
ERR083820
ERR418742
ERR353181
ERR715069
ERR496835
ERR083828
ERR279079
SRR1165345
ERR278937
SRR1017277
ERR033543
ERR118342
ERR554211
ERR357897
ERR715709
ERR352998
ERR278897
SRR1011695
SRR1011918
ERR217326
SRR643193
SRR554296
SRR1303541
SRR577034
ERR212887
SRR1103515
ERR044594
SRR1344697
SRR1167816
SRR1309451
ERR554491
SRR796724
SRR642026
ERR505392
ERR033386
ERR715033
ERR599892
SRR647374
ERR035990
ERR737507
ERR714836
ERR418919
SRR1050151
ERR387220
ERR377130
SRR1025379
SRR1293408
ERR554718
SRR1049169
ERR701918
ERR702687
ERR599847
ERR863200
ERR024967
SRR1329241
ERR118466
SRR1011550
ERR217320
ERR525151
ERR212788
ERR539971
ERR490467
SRR1001798
ERR266660
ERR737376
ERR163473
ERR425692
ERR163397
SRR1301176
ERR083778
ERR294612
ERR235020
ERR134760
ERR024966
ERR715309
ERR573283
SRR1169524
ERR033354
ERR221810
ERR845474
ERR425733
SRR497483
ERR418762
ERR017207
ERR192206
ERR156399
SRR505620
ERR171907
SRR1290873
SRR1028035
ERR505362
ERR048470
ERR118415
ERR022169
SRR1165439
ERR256874
SRR1028099
ERR227636
ERR204151
ERR159038
ERR524906
SRR1172554
ERR496803
ERR120435
ERR033662
ERR360208
ERR357917
ERR128708
ERR107849
SRR633698
SRR1025074
ERR310924
ERR737114
ERR023510
ERR353202
ERR053015
ERR072248
ERR237578
SRR1001660
SRR1012119
ERR162458
ERR278915
ERR111127
ERR554085
ERR120414
ERR554165
SRR1050232
ERR360269
SRR643196
ERR330986
SRR1103509
ERR425754
SRR1050269
ERR086061
ERR737342
SRR1016943
ERR164895
SRR1010639
ERR496868
ERR171912
SRR1172489
ERR160795
SRR1165968
ERR162453
SRR1167887
SRR1010768
ERR044260
SRR1025111
SRR1165776
ERR134747
SRR1001540
ERR418623
SRR1011883
SRR1011541
ERR163589
SRR1050285
ERR539954
ERR084671
ERR490573
SRR643120
ERR109650
ERR109592
SRR1010684
ERR114858
ERR737187
ERR525122
ERR158992
ERR204184
ERR353049
ERR737607
ERR702207
ERR048358
ERR330951
ERR118391
ERR107791
ERR045901
ERR485539
ERR540310
SRR445264
ERR353231
ERR353081
ERR387097
SRR1048506
ERR089823
SRR1017288
ERR845485
ERR085414
ERR554513
ERR715378
SRR1342283
ERR360223
ERR124488
ERR036007
ERR134810
ERR554351
SRR1010545
ERR525005
ERR490554
ERR418964
SRR445074
SRR1012222
ERR540809
ERR599974
ERR232599
SRR917680
ERR264128
ERR036039
SRR1290880
ERR310896
ERR702634
ERR377116
ERR737584
ERR109641
SRR643086
ERR737110
ERR159022
SRR1531015
SRR1328293
ERR120442
ERR163574
ERR418353
ERR554170
ERR554078
ERR043371
ERR554805
ERR190168
ERR217348
ERR731068
SRR1303297
ERR035994
SRR1028015
SRR1011539
ERR084682
ERR360278
ERR388515
ERR026669
ERR107838
SRR1167396
ERR485198
ERR485450
ERR264151
ERR158629
ERR1022081
ERR714935
SRR1342119
ERR294358
ERR701962
ERR418619
ERR163734
ERR232602
ERR845405
ERR708437
ERR554338
ERR380996
ERR084574
SRR633674
SRR513941
ERR418837
SRR1011676
ERR017655
ERR360227
ERR129322
SRR647418
SRR642047
ERR525004
ERR731109
ERR129313
ERR419011
SRR1293412
ERR388472
ERR418477
ERR156473
ERR045842
SRR1010652
ERR540747
ERR064939
ERR357857
SRR1017251
ERR234949
ERR212244
ERR163708
SRR1167410
ERR128706
ERR134838
ERR525124
SRR1011537
SRR1302880
ERR033483
ERR554788
ERR223148
SRR1172104
ERR084527
ERR377053
ERR230307
ERR377179
ERR230300
ERR715054
ERR232541
ERR158671
ERR702210
ERR024973
ERR033410
SRR1001542
ERR353186
ERR134703
ERR540162
ERR555044
SRR1530985
SRR1017611
SRR1017338
SRR1011908
ERR310886
ERR702643
ERR353034
SRR1330369
ERR310899
ERR118442
ERR353254
ERR554769
ERR573331
ERR213025
SRR1175229
ERR708424
ERR156521
ERR404092
ERR223128
ERR294635
ERR573229
ERR517384
ERR554340
SRR643201
ERR163598
ERR140913
SRR1167784
ERR573353
ERR714968
SRR1017390
SRR1011928
SRR497478
ERR357907
ERR554493
ERR017291
SRR1012237
ERR554326
ERR418846
ERR118534
ERR086142
SRR1346375
ERR234980
SRR1011633
SRR1169593
ERR107795
ERR164892
ERR033070
ERR599823
ERR737496
ERR540774
ERR357993
ERR1019182
ERR599808
ERR332237
SRR453043
ERR044242
ERR046522
SRR1177925
SRR647416
ERR593142
ERR192204
SRR1175230
ERR715688
ERR555061
SRR1346413
ERR264146
ERR017633
ERR266675
ERR737493
ERR541027
ERR175902
ERR717003
ERR737557
SRR1326975
ERR737188
ERR129259
ERR108042
SRR1048359
ERR353039
ERR425722
ERR164857
SRR1011815
ERR172042
ERR107962
ERR227626
ERR737006
ERR708393
SRR1202749
ERR204146
ERR086070
SRR1165731
SRR1326142
ERR204138
ERR230262
SRR1012023
ERR030219
ERR038682
ERR211679
ERR212861
ERR163619
ERR279089
ERR708347
ERR573182
SRR1012126
ERR496865
ERR107924
SRR1169507
ERR388510
ERR159070
ERR109611
ERR715053
SRR1175233
SRR1010808
ERR114853
SRR1010626
ERR134401
ERR211961
ERR599977
SRR647375
ERR234884
ERR708404
ERR1022090
ERR357844
ERR084628
ERR177223
ERR211983
SRR1342172
ERR554661
SRR1010526
ERR737409
SRR1530991
ERR256880
ERR375863
SRR1346412
ERR419211
SRR1340403
ERR204165
SRR453031
ERR599856
SRR1172588
ERR410094
ERR332226
ERR137955
SRR643223
SRR1172619
SRR633760
ERR048473
ERR160843
SRR1025359
ERR038167
ERR230304
ERR490461
SRR1342340
SRR1144682
SRR1025029
SRR1328183
SRR1050492
ERR158983
ERR235036
SRR1010547
ERR357862
ERR237715
ERR360307
ERR737310
ERR086078
ERR109496
ERR708367
SRR642064
ERR554502
ERR124531
ERR425644
ERR353104
ERR310867
ERR388484
ERR540871
ERR046437
ERR353151
SRR1012047
SRR1019390
SRR1017101
SRR1019670
ERR554652
SRR2053939
ERR714815
ERR160857
ERR485409
ERR192154
ERR235021
ERR701950
ERR175904
ERR279077
SRR2054097
SRR1028125
SRR1001757
ERR177193
ERR030236
ERR177206
ERR134720
ERR554349
ERR033486
ERR418731
ERR737602
ERR182467
ERR330938
ERR540039
SRR534062
ERR1019181
SRR1290923
ERR505264
ERR278924
ERR033286
SRR647359
ERR376840
ERR1019185
ERR221796
SRR1050104
ERR410034
SRR1172695
ERR540988
ERR109217
SRR917659
ERR134814
ERR164855
ERR137914
SRR1217340
ERR737229
SRR1019389
ERR387195
SRR1049313
ERR192230
SRR1010741
SRR643141
ERR107974
ERR554262
ERR107881
ERR708357
ERR246627
SRR1326199
SRR631774
ERR158716
ERR715103
ERR171843
ERR554786
ERR425650
ERR715091
ERR107814
ERR212948
SRR1050462
ERR131809
ERR190146
SRR1017287
ERR129324
ERR033565
ERR084670
SRR1050364
ERR425583
ERR360266
ERR332277
SRR1172417
ERR302783
ERR033080
ERR084598
ERR517370
ERR114910
ERR086212
ERR119002
ERR084757
SRR1010791
ERR485241
ERR332242
ERR221738
SRR1017099
ERR266640
ERR120470
ERR204216
ERR223145
ERR485424
ERR388493
ERR083789
ERR632863
ERR731059
SRR1342185
SRR1028086
ERR084570
ERR573126
ERR593602
SRR647373
SRR1172468
SRR1344784
ERR084515
SRR1328319
ERR423016
SRR1303418
ERR217354
SRR1303475
ERR227580
ERR485478
ERR046500
ERR525133
SRR1167885
ERR539925
ERR737537
ERR249314
ERR353115
ERR033827
ERR023892
ERR708364
SRR1049216
ERR171863
ERR017197
ERR496824
ERR360235
ERR418773
SRR1010673
ERR485336
ERR353316
ERR737568
SRR1001827
ERR190182
SRR1172527
ERR496859
ERR017644
ERR736944
SRR1531004
ERR086219
SRR1144650
SRR642032
ERR030176
ERR540112
SRR1050107
ERR227524
ERR599846
ERR127408
ERR129266
SRR1303265
SRR1001689
ERR264134
SRR1001698
ERR127442
ERR119023
ERR048344
ERR377326
SRR513964
ERR599857
ERR715685
SRR1165750
ERR418953
SRR1028102
ERR163668
ERR358094
SRR1167813
ERR573355
SRR1049183
ERR030264
ERR715324
ERR525031
ERR377228
SRR1028100
ERR540294
ERR033337
SRR1017364
ERR714005
ERR182418
ERR715238
ERR212250
ERR156520
ERR024972
SRR1025063
SRR1001556
SRR1330213
ERR353293
ERR485641
ERR131807
SRR1050094
ERR294312
ERR109581
ERR302818
ERR211647
SRR1145865
SRR1175272
ERR137990
ERR163671
ERR496778
ERR422946
ERR702650
SRR1050416
SRR1172581
ERR266644
SRR1330425
SRR1165923
SRR1103508
ERR425751
ERR593232
SRR917572
SRR1050121
SRR1017352
SRR1012085
ERR213000
SRR1103411
SRR1011982
ERR358044
ERR084753
ERR084673
SRR1175242
ERR485346
SRR1172169
ERR330987
ERR708460
ERR554331
ERR227641
ERR134784
ERR490421
SRR647387
SRR1167850
ERR237643
ERR485377
SRR1172580
ERR212819
SRR1342180
ERR022185
ERR845472
ERR172086
ERR036042
ERR418583
SRR1330421
SRR1165429
ERR573237
ERR279097
ERR422864
ERR211673
ERR737357
SRR647623
ERR266694
ERR163481
SRR1172223
ERR035966
SRR1293660
ERR418900
ERR120406
SRR1011929
ERR364184
ERR310884
SRR1017381
SRR1293396
ERR539876
ERR163648
SRR1025445
SRR1017175
SRR1050362
ERR736982
ERR221732
SRR1010534
ERR279036
ERR084644
SRR647390
ERR449867
SRR497520
SRR1049453
ERR573324
ERR029464
ERR119056
ERR485261
SRR1328175
ERR554570
ERR190175
SRR1328188
ERR418520
ERR573271
ERR118567
SRR1001684
ERR204210
ERR731081
ERR140953
ERR388530
ERR388481
ERR554626
ERR223119
SRR1328291
ERR419187
ERR279040
ERR525120
ERR708448
ERR192248
ERR129280
ERR540857
ERR377217
ERR118479
ERR178673
ERR376862
ERR525088
SRR1001805
ERR418577
ERR109474
ERR107948
ERR540138
SRR1165949
ERR190136
SRR1346342
ERR038363
ERR172081
ERR211659
ERR038068
SRR1167465
ERR355902
ERR127446
ERR418582
SRR1165937
SRR1001573
ERR554283
ERR377338
ERR418697
ERR573189
SRR1172650
ERR330976
ERR163472
SRR1001571
ERR381024
ERR107922
ERR234934
ERR702098
ERR190151
SRR1001626
SRR1010491
SRR1001776
SRR1025542
SRR1328302
SRR1011760
ERR332232
ERR086167
SRR642037
ERR1082997
SRR1302915
SRR1050383
SRR1167797
ERR108044
ERR192245
ERR156397
ERR175865
ERR235041
ERR540154
ERR234732
SRR445082
SRR634089
ERR171881
ERR715284
ERR737225
ERR737056
ERR064928
SRR1012140
SRR1165934
ERR182417
ERR084594
ERR237647
ERR175861
ERR227529
ERR234908
ERR127428
SRR634058
SRR1019673
ERR084554
ERR086127
ERR163692
ERR736993
ERR541008
ERR294622
ERR540101
ERR540877
ERR737196
ERR554394
ERR048398
SRR1019606
ERR525126
ERR048457
ERR1050517
ERR083758
SRR1172624
ERR024970
ERR422923
ERR109633
ERR192210
ERR114912
ERR418764
SRR505667
ERR418778
ERR715670
ERR083795
SRR1025361
ERR449864
ERR048376
SRR1175254
ERR033469
ERR084503
ERR702633
SRR1010713
ERR118366
ERR554244
ERR190169
ERR490489
ERR164925
ERR070039
SRR1175234
SRR1344787
ERR221749
ERR279041
ERR418478
SRR1010655
ERR540977
SRR1025100
ERR279003
SRR1001830
SRR647841
ERR029358
ERR234899
ERR485259
ERR541052
ERR086200
ERR554604
ERR278859
ERR137948
ERR158626
ERR701970
SRR1010703
ERR525121
ERR358128
SRR1025465
ERR017258
SRR1144679
ERR175875
SRR1165371
ERR213001
SRR1167771
ERR737206
ERR540931
SRR1025405
ERR485263
ERR162428
ERR388541
ERR159072
ERR175891
ERR1022086
ERR425648
SRR1025016
ERR017284
ERR160874
ERR137313
ERR237730
ERR737085
ERR064918
ERR737572
ERR086176
ERR540323
ERR332186
ERR573272
ERR496737
SRR1017428
SRR1165393
ERR387105
ERR118376
ERR377087
ERR038683
ERR330991
ERR118510
ERR485412
ERR540226
ERR485605
ERR192243
SRR513951
ERR554629
SRR1050214
ERR419018
SRR1050233
ERR111099
SRR1169560
ERR715227
ERR716937
SRR1103583
ERR142619
SRR1001735
ERR053024
ERR505360
ERR279023
ERR023866
SRR1346333
ERR162414
ERR140945
ERR702102
ERR737393
ERR714014
ERR737475
ERR554131
ERR358144
ERR124429
SRR1326954
ERR221805
ERR084743
ERR419213
ERR425707
ERR714758
ERR554544
SRR640991
ERR358074
SRR1012013
SRR1324588
ERR234929
ERR159047
ERR118340
ERR156458
ERR714862
ERR737287
SRR1019645
ERR554623
ERR737379
ERR485511
SRR1342117
ERR048481
ERR302732
ERR357975
ERR230342
ERR038696
ERR737367
SRR1028140
ERR573268
ERR278903
ERR517358
ERR540980
ERR084677
SRR1011538
ERR211981
ERR496815
ERR419079
ERR048492
SRR505602
ERR266627
ERR410067
SRR1017407
ERR178713
ERR211678
SRR1175284
SRR1017214
ERR410069
ERR045866
ERR701934
ERR162471
ERR360201
ERR714749
ERR227496
SRR1145877
ERR377272
ERR715109
ERR524919
ERR107889
ERR419076
ERR353327
ERR419158
ERR163549
SRR633783
ERR212924
SRR1293656
ERR540263
ERR246651
ERR212212
ERR517385
ERR517329
ERR249327
ERR418653
ERR360357
ERR422912
ERR134391
ERR353045
SRR449535
ERR524891
ERR114859
ERR158637
ERR490416
ERR376867
ERR355914
ERR163722
ERR163363
ERR439074
SRR1017261
ERR496712
ERR212817
ERR708305
ERR554255
SRR1167063
SRR1103419
SRR1330227
ERR554698
ERR381005
SRR445274
SRR1011536
ERR124442
ERR422967
ERR084626
ERR490406
ERR031672
ERR352961
ERR172074
SRR1202722
ERR527222
ERR119059
ERR599798
SRR1303433
ERR017268
ERR038060
ERR353154
SRR1346234
ERR046448
ERR708455
SRR1144697
ERR599961
ERR490482
ERR278882
SRR1019309
ERR360339
ERR163676
ERR573325
ERR111039
ERR410131
ERR737581
ERR159015
SRR1050209
SRR1330396
SRR1330240
ERR731090
SRR1050227
ERR714763
ERR127411
SRR1050513
ERR246614
ERR118450
ERR279018
ERR109626
ERR234829
SRR1025367
SRR1010802
ERR554797
ERR332244
ERR129256
SRR1050249
ERR264078
SRR497571
ERR540202
ERR554578
ERR418390
ERR496719
SRR1017255
ERR024971
ERR737530
ERR246593
ERR702077
SRR1011746
ERR278850
ERR175905
ERR485376
ERR376827
ERR357867
SRR1329308
ERR485394
SRR1001485
ERR539953
ERR702647
SRR1017454
SRR1344786
ERR162498
SRR505606
SRR646399
ERR158709
ERR439006
ERR524947
SRR642067
ERR353227
ERR540141
ERR111120
ERR715306
ERR158688
SRR1103444
ERR211672
ERR118378
ERR353276
ERR539951
SRR1177936
ERR701997
ERR418662
ERR227528
SRR1011884
ERR594055
ERR134373
ERR525079
ERR377100
ERR114924
ERR234862
ERR449884
ERR038063
ERR554139
ERR017234
ERR017238
ERR702060
SRR1048498
ERR708392
SRR1001775
SRR1025168
SRR1144636
SRR1050005
ERR540210
SRR2053960
ERR084714
ERR360242
SRR1167071
ERR182492
SRR1017200
ERR278959
ERR332211
ERR377088
ERR249312
ERR425657
SRR2054028
ERR360246
ERR120367
ERR737520
ERR182515
SRR1293667
SRR1043860
ERR702638
ERR418369
ERR554177
SRR1028098
ERR737297
ERR109568
ERR084512
SRR1011882
SRR1012183
ERR134619
ERR425761
SRR1172585
SRR1050435
ERR086209
ERR310892
ERR156519
SRR917645
SRR1167453
ERR084549
SRR1050639
ERR485239
ERR353250
ERR737362
ERR715346
SRR1103457
SRR1342350
SRR1344782
ERR294640
SRR1025145
SRR1103492
ERR418531
ERR330929
ERR714933
ERR030207
ERR048378
ERR702646
ERR109636
ERR714849
ERR737336
SRR1050192
ERR048459
SRR1017467
ERR158679
ERR109610
ERR540042
ERR525165
SRR631180
ERR084698
ERR376865
ERR496906
SRR1342351
SRR1011876
SRR640225
ERR715293
ERR144801
SRR1010676
ERR540840
SRR1012166
ERR364176
SRR2053865
ERR737263
ERR144825
SRR1103434
ERR439082
SRR1103407
ERR109670
ERR279010
ERR294630
SRR1217341
ERR353272
SRR1011939
ERR490478
ERR086222
ERR423040
SRR1048461
ERR033372
SRR1050160
ERR129268
SRR917655
ERR134648
ERR234955
ERR163463
ERR418946
SRR1012264
ERR540888
ERR524924
ERR230277
ERR084559
ERR134869
SRR917617
ERR554367
ERR554753
SRR1049178
SRR1172646
SRR1012087
ERR230346
SRR640208
SRR1050517
ERR140958
ERR737024
ERR353251
ERR715730
ERR377204
ERR235018
ERR134349
ERR107853
ERR036000
ERR118350
ERR555058
ERR033272
ERR114921
ERR419105
ERR310891
ERR302725
ERR044577
SRR1302884
SRR1012045
ERR387108
ERR086058
ERR310887
ERR555067
ERR212775
ERR418614
ERR422988
ERR702682
SRR1017421
ERR017602
ERR715280
ERR377397
SRR1010612
ERR212263
SRR1329276
ERR418663
ERR134788
ERR212938
SRR1144641
ERR156389
ERR140892
SRR1342330
SRR1048438
ERR714733
SRR1172539
SRR1017086
ERR182377
SRR1165775
ERR496663
SRR1167089
ERR192159
ERR033365
ERR163480
SRR1011893
ERR554499
ERR715251
ERR600024
ERR485609
ERR540845
ERR204215
SRR646401
SRR642311
ERR714997
ERR330969
ERR485574
ERR302815
SRR1302892
ERR182496
ERR737453
ERR235027
SRR1019678
ERR234701
SRR1103655
ERR387180
ERR419050
SRR1010714
SRR1144652
ERR211649
ERR381000
ERR418750
ERR221761
SRR1025537
SRR1011678
ERR085415
ERR353164
SRR1050256
SRR1011998
SRR1103684
SRR1050605
SRR1011931
ERR737021
ERR714820
ERR731057
SRR1301170
SRR1174849
SRR1326939
SRR1010669
ERR599943
SRR1016964
SRR1025526
ERR715675
ERR084535
ERR190142
SRR1103382
ERR422974
ERR419094
ERR387086
SRR1017440
SRR1344791
ERR083805
ERR109257
SRR1025146
SRR1028105
ERR490475
ERR554383
ERR192220
ERR134689
ERR418410
ERR418442
ERR118496
ERR221801
ERR388507
ERR527312
ERR505301
ERR1019208
SRR1011748
ERR376832
ERR490540
ERR035977
SRR497495
SRR643136
SRR1025115
ERR737451
ERR599815
ERR124453
ERR418819
ERR496833
ERR540113
SRR1025414
ERR599915
ERR540788
ERR714859
ERR026694
ERR164850
ERR134643
ERR048435
SRR1145860
ERR302728
SRR1167056
SRR1011563
ERR527232
ERR118409
ERR038061
ERR163412
ERR364200
ERR190203
ERR541034
ERR111063
ERR246646
SRR1145867
SRR1167815
ERR053025
SRR505643
ERR038678
ERR541070
ERR418426
ERR232592
SRR1048468
ERR246641
SRR1019302
SRR1025150
ERR554749
SRR1010518
ERR708468
ERR737408
ERR737103
ERR182398
ERR527237
ERR234938
ERR737143
ERR730954
ERR737034
SRR643212
ERR158808
ERR212765
SRR1025432
SRR1172511
SRR1011854
ERR084612
SRR634061
ERR358038
ERR227600
ERR554798
ERR083774
ERR017175
SRR022852
ERR418817
ERR360351
ERR144841
SRR642052
ERR525116
SRR1017181
ERR109221
ERR158668
SRR1103507
SRR1019587
SRR1167161
ERR332266
ERR496905
ERR490446
ERR418991
ERR597522
SRR1172356
ERR599852
ERR223171
ERR237682
SRR1328187
ERR599947
SRR1050097
ERR120438
ERR163520
ERR554706
ERR134392
ERR023516
ERR294309
SRR1050196
ERR158703
ERR360330
ERR038675
ERR517359
SRR1301161
ERR357865
SRR1011620
ERR422991
ERR246656
ERR134702
SRR1049257
ERR505308
SRR1167444
ERR017279
SRR1012207
ERR360247
ERR494734
ERR310875
SRR1043837
ERR163435
ERR330931
ERR418384
SRR1019677
ERR701986
ERR294289
ERR278866
ERR017627
SRR1019597
SRR1050234
SRR1017426
SRR1012057
ERR714984
ERR033464
SRR643183
SRR1346334
ERR158710
ERR715003
ERR554671
ERR425680
ERR163532
ERR266690
SRR647642
SRR1048492
ERR084735
ERR376874
ERR554399
ERR737564
ERR714762
ERR540951
ERR266669
ERR845521
SRR1172662
SRR1172504
ERR279008
SRR1028101
ERR310908
ERR422935
ERR332202
ERR118538
ERR111078
ERR038108
SRR1010564
SRR1010721
ERR715276
ERR033519
SRR1048427
ERR033278
ERR266670
ERR033730
ERR129314
ERR107820
ERR086131
ERR419047
ERR294636
ERR053029
ERR554553
ERR109591
ERR708310
ERR264154
SRR1001646
ERR717009
SRR643174
ERR158726
ERR554627
SRR1017405
ERR439087
ERR496814
ERR593202
ERR360290
ERR360291
ERR109642
ERR246652
ERR540921
ERR232564
ERR540267
ERR505382
ERR045071
ERR715135
ERR716942
ERR419096
ERR084666
ERR485512
ERR357876
ERR134744
ERR554562
ERR425628
ERR737019
ERR540019
ERR554756
ERR714969
ERR358022
ERR845363
ERR377028
ERR118613
ERR084710
ERR485631
ERR118561
ERR017639
ERR033544
ERR418702
ERR360302
SRR577013
ERR714799
ERR134831
ERR109556
SRR1165959
ERR715400
SRR1167416
ERR163615
SRR640211
ERR109595
ERR084513
ERR118531
ERR377067
ERR540219
ERR140952
ERR086109
SRR633673
ERR044568
ERR702045
ERR084762
ERR182394
SRR1011711
SRR647651
ERR114843
ERR107952
ERR496839
ERR302763
SRR1342167
ERR353194
ERR714983
ERR114872
ERR109593
SRR1048451
ERR129278
ERR540846
ERR517340
SRR2053996
ERR234951
SRR1001623
ERR357845
ERR035988
ERR017250
ERR111126
SRR1050451
ERR387177
SRR1050338
ERR033616
ERR573374
ERR387190
ERR387104
ERR017213
ERR118341
ERR496828
ERR044256
SRR1346358
SRR1001486
ERR388516
ERR172075
ERR715684
ERR377314
SRR1103435
ERR221722
ERR044589
ERR163469
SRR1011801
ERR086187
ERR030272
ERR128718
ERR496654
SRR1328192
ERR127413
ERR353063
SRR1342170
ERR086158
SRR647349
ERR119012
ERR083718
ERR554071
ERR524993
ERR505387
ERR418438
SRR1300903
ERR083776
ERR714766
ERR163519
ERR171846
ERR353093
ERR599790
ERR279028
ERR144756
ERR471291
SRR1167863
ERR387082
ERR204190
ERR278864
ERR485500
ERR418982
ERR540713
ERR294322
SRR1303287
SRR1167162
SRR1050485
SRR583008
ERR140902
ERR485277
ERR353131
ERR525065
SRR1165725
ERR158790
SRR1049185
ERR192235
ERR163590
ERR439272
SRR1028142
SRR445267
ERR554501
ERR702679
ERR554543
ERR708451
ERR264144
ERR423007
ERR540265
ERR594227
ERR353198
SRR1017316
ERR517326
ERR235055
ERR715364
ERR485562
ERR178681
ERR033568
SRR1025114
ERR278952
ERR377305
ERR418705
SRR1011864
ERR731074
ERR033603
ERR332195
ERR017657
SRR1011581
ERR038377
ERR439060
ERR118602
ERR134793
ERR033475
ERR030165
ERR527292
ERR156407
ERR212852
SRR1293509
ERR086136
SRR1169617
ERR083800
ERR418347
ERR178690
SRR633789
ERR017178
ERR232600
ERR376806
ERR845495
ERR120448
SRR497485
SRR1050471
SRR1172179
ERR540815
SRR1050448
SRR1014703
ERR266647
ERR573104
ERR237696
ERR212977
SRR1025176
ERR554172
SRR1019447
SRR1010523
ERR485363
ERR084578
ERR714844
ERR134757
SRR1103651
ERR163649
ERR353153
SRR1025402
SRR1144689
ERR048370
SRR1050629
SRR643200
ERR540262
ERR164910
ERR425725
SRR1001768
SRR917616
ERR294276
ERR736954
ERR118373
ERR332234
ERR033417
ERR715169
SRR1303384
ERR358152
ERR172030
SRR1167417
ERR033631
ERR496715
SRR1012189
ERR025796
SRR642338
SRR1167395
SRR1017371
ERR554588
ERR701942
ERR715406
ERR708330
ERR084745
ERR715126
SRR1202668
SRR1103517
ERR234964
ERR541023
SRR1011685
ERR163580
ERR163691
ERR364202
ERR083779
SRR1202711
ERR046508
ERR137974
SRR1326963
ERR554270
ERR377276
ERR485224
ERR540090
SRR1346356
ERR033317
ERR541042
ERR159009
ERR490485
ERR107968
ERR294655
SRR1019448
ERR221798
SRR1012159
ERR107941
ERR573206
SRR1011944
ERR223177
ERR419148
ERR540869
ERR212807
ERR278901
ERR108048
ERR380539
SRR1017353
ERR599888
ERR279057
SRR1011707
ERR162486
ERR177172
ERR418658
SRR1103420
SRR630944
ERR708462
ERR064950
ERR439093
ERR599936
ERR716939
ERR029347
ERR119033
SRR1172690
ERR278966
ERR554471
ERR212840
ERR137325
ERR163421
ERR279032
ERR190212
ERR736981
ERR358024
ERR418397
ERR227540
SRR445283
ERR144818
ERR302782
SRR1050216
SRR1011584
ERR540963
ERR171856
ERR485285
ERR357858
ERR418399
ERR388556
SRR1342288
ERR425703
SRR630595
ERR554465
ERR192193
ERR109531
SRR1165449
ERR156455
ERR086122
ERR573360
SRR1172285
ERR493469
SRR2053948
SRR1017291
SRR1011650
SRR1019451
ERR540114
ERR517307
ERR524974
ERR246603
SRR1165960
ERR084587
ERR554095
ERR594184
SRR1049173
ERR134678
SRR647388
ERR227644
SRR1050183
ERR048491
ERR554765
ERR410068
ERR234953
ERR737275
ERR211917
ERR439271
SRR1017064
SRR642314
ERR033642
SRR1103372
ERR221771
ERR211904
SRR1050116
ERR388474
ERR017267
SRR1010738
ERR192185
SRR505624
ERR246643
SRR2053929
SRR1342338
ERR485380
SRR634090
ERR064951
ERR107841
ERR418914
SRR1012265
ERR163407
ERR485456
SRR1010575
ERR715399
ERR422915
ERR030252
SRR1001742
ERR111087
ERR714809
ERR033369
SRR1303468
ERR410125
ERR702200
SRR1050241
ERR330988
ERR555069
ERR525132
ERR419237
ERR714972
SRR1012027
ERR017254
ERR086177
ERR330932
ERR134622
ERR573252
ERR490451
SRR1043821
ERR211954
ERR418549
ERR1019184
SRR1028139
SRR917631
ERR708377
SRR1025062
ERR237676
SRR1103570
ERR064955
ERR221731
ERR715094
SRR640222
SRR630999
ERR423014
SRR1012257
ERR418418
SRR647371
SRR1165794
ERR377178
ERR387094
ERR118601
ERR554481
SRR1028023
ERR357884
SRR1303399
SRR1017459
ERR540020
ERR496817
ERR573115
ERR517306
ERR044186
ERR540919
ERR418610
ERR156388
ERR120428
SRR1050365
ERR419113
ERR134400
SRR1011675
SRR1017368
SRR1326985
ERR227553
ERR599911
ERR085404
ERR496771
ERR485341
ERR425724
ERR278890
SRR1011606
ERR310902
ERR211906
ERR118511
ERR172064
ERR425760
SRR1144667
SRR1010562
ERR387169
ERR419090
ERR023881
SRR630985
ERR485455
SRR1035446
ERR162432
ERR593616
ERR540965
ERR600014
ERR439025
ERR554350
ERR086107
ERR555079
ERR715262
SRR1050441
SRR1177944
ERR025804
SRR633675
ERR418693
ERR107888
ERR715184
SRR1290878
ERR033280
ERR246657
SRR643159
SRR1172448
ERR211903
ERR505311
ERR119026
SRR1017058
ERR714750
ERR227566
ERR702185
ERR357940
ERR353261
SRR1165303
ERR737502
ERR485623
ERR541062
ERR204194
SRR493858
ERR554344
ERR573193
ERR158642
ERR403515
ERR235000
SRR1048602
SRR1342127
SRR534063
SRR1326950
ERR418434
SRR1167408
SRR1025010
SRR1011637
ERR137968
ERR573178
ERR310854
ERR377289
ERR111045
ERR211969
ERR353259
ERR736964
SRR917607
ERR158681
SRR1028123
ERR377082
ERR137980
ERR230475
SRR1346366
ERR573165
ERR377328
SRR1165981
ERR237572
ERR144776
ERR485362
SRR1012234
ERR418538
ERR029385
ERR163582
ERR554696
ERR554608
ERR490543
SRR1017609
ERR033307
SRR1344690
ERR377336
ERR505368
SRR1167146
ERR376833
ERR364178
SRR1167862
SRR1050326
SRR1293562
ERR140977
ERR204206
ERR278904
ERR017661
ERR033302
ERR129305
ERR212990
ERR715363
ERR358120
ERR294296
ERR302685
SRR1293379
ERR540938
ERR164877
ERR353058
ERR3291006
ERR109487
ERR737117
ERR961614
SRR640229
SRR1165942
ERR715313
ERR737630
ERR419186
SRR1165385
SRR1290900
ERR599809
ERR158636
SRR1050503
SRR1329233
ERR163585
ERR540822
ERR715382
ERR715186
ERR158987
ERR134706
SRR1050265
ERR360332
ERR230279
SRR1049198
ERR084660
ERR360271
ERR355920
SRR1303266
SRR1303234
ERR377184
ERR278965
ERR017214
ERR182453
ERR246618
SRR1017111
ERR540244
ERR053008
ERR540751
ERR360241
ERR554210
ERR033702
SRR643197
ERR120363
ERR524995
ERR554291
ERR524979
SRR1019640
ERR023876
ERR540760
ERR033357
ERR490534
ERR033635
ERR044597
ERR524917
ERR540932
ERR221800
ERR714970
ERR737262
SRR1293677
SRR445027
ERR048500
ERR377127
SRR1017186
ERR439092
SRR1328328
ERR177155
SRR1001758
ERR737294
ERR731108
ERR302800
SRR917576
ERR449892
ERR422994
SRR1050027
SRR1001667
SRR1175280
ERR330963
SRR1025518
ERR127429
ERR211646
ERR418325
SRR1172593
ERR360214
SRR445077
ERR527249
ERR030225
ERR573122
SRR2054079
ERR496649
SRR1011943
SRR1012116
SRR1144719
SRR1025018
ERR524914
ERR714770
ERR731115
ERR107865
ERR358013
ERR517357
ERR364197
SRR1342282
ERR211959
ERR419111
ERR175872
ERR279078
ERR084546
ERR353185
ERR554618
ERR418532
ERR053041
ERR084617
ERR084563
SRR1172592
ERR496840
SRR1329292
ERR140959
ERR163483
ERR137362
ERR083698
ERR114755
SRR1165752
ERR418934
ERR137929
ERR715427
SRR1019626
ERR380546
ERR496697
ERR163399
SRR1175269
ERR714882
ERR353032
ERR524927
SRR1028114
ERR114899
ERR033537
ERR702662
ERR715431
ERR182457
ERR124525
ERR084504
ERR715719
ERR084553
ERR737096
ERR023503
SRR1017453
SRR1165534
SRR1346399
ERR425621
ERR540083
ERR118451
SRR1050274
ERR118453
ERR410113
SRR1145853
SRR1050426
SRR1011930
SRR1050431
SRR1303280
ERR540800
SRR445030
ERR957842
SRR1169610
ERR278854
ERR192175
ERR387204
ERR418738
ERR064948
ERR134353
SRR1050113
ERR134641
ERR120415
ERR234716
ERR332268
ERR177165
ERR1083001
ERR376887
ERR310890
ERR182533
ERR715257
ERR084773
SRR1025098
ERR377254
SRR1001749
ERR505346
ERR217323
ERR159055
ERR163466
ERR134801
ERR156444
SRR1303487
ERR156428
ERR1019162
ERR554729
ERR086206
ERR171879
ERR026709
SRR1169506
ERR022152
ERR279029
ERR715039
ERR064959
ERR109681
ERR517316
SRR1169407
ERR425739
SRR1025165
SRR1050465
ERR163640
ERR496779
SRR1165375
SRR1017248
ERR026663
SRR1103399
SRR1050171
ERR163422
SRR1028053
ERR540301
ERR212952
ERR211971
SRR1028039
ERR485457
SRR1303243
ERR715394
ERR212193
ERR593143
ERR234961
ERR124475
SRR1169566
ERR418563
ERR119041
SRR1145885
ERR190206
ERR221723
SRR1303481
ERR302808
ERR044567
ERR038066
ERR527238
ERR023506
ERR266708
ERR084530
SRR1014715
ERR302734
ERR192202
ERR737374
ERR159002
ERR217347
SRR577006
ERR182484
SRR1165770
SRR1050598
ERR418489
SRR1017280
SRR1012221
ERR490459
SRR1019355
SRR1050235
ERR540978
ERR029356
ERR737269
ERR594048
ERR064898
SRR1172617
ERR212912
ERR490547
ERR527247
ERR554354
SRR022848
ERR234901
SRR1011698
ERR3290947
ERR127427
ERR377407
ERR485204
ERR573181
SRR1019649
ERR083822
ERR211902
SRR1103638
ERR388528
ERR163558
ERR221762
SRR1011887
ERR109234
ERR593239
ERR353059
ERR114852
SRR1014723
ERR118608
ERR237656
SRR1001600
SRR1025450
ERR171862
ERR554516
ERR714829
ERR485290
ERR234906
ERR377249
ERR714787
SRR1017345
ERR701967
SRR1019639
ERR715402
SRR1165894
ERR124501
SRR1165967
SRR1001638
ERR540188
ERR109602
ERR554362
ERR715710
ERR172026
ERR490479
ERR212925
SRR1011770
ERR230284
ERR485386
ERR708328
ERR211670
SRR1167399
ERR418932
ERR600009
SRR1019584
ERR418790
SRR647648
ERR410128
ERR425656
ERR580968
ERR038658
ERR418561
ERR134668
ERR017625
SRR1001548
ERR083831
ERR172065
ERR246635
ERR961604
ERR418723
ERR211604
ERR118359
ERR144799
ERR387182
ERR278938
ERR731035
SRR1011713
ERR332214
ERR120417
SRR640201
SRR1049214
SRR2053987
ERR715052
ERR033074
ERR418700
ERR715727
SRR1011986
ERR302750
ERR129318
ERR023534
SRR1010563
ERR418737
ERR266654
ERR029362
ERR517381
ERR134413
ERR540059
ERR211654
ERR279042
ERR496670
ERR540856
ERR524938
ERR1019168
ERR715323
ERR190213
SRR1017218
ERR360299
SRR1049141
ERR072246
ERR212781
SRR1011853
ERR702165
ERR702126
ERR717017
ERR033239
ERR302682
ERR702665
ERR163575
ERR163460
SRR1165364
SRR647844
ERR086139
SRR1011911
ERR702684
SRR1050388
SRR1050419
ERR377041
ERR539979
ERR715413
ERR418503
ERR381020
ERR377049
ERR156516
SRR1103592
SRR1167852
SRR1019338
ERR580967
SRR1172547
ERR182412
ERR232543
SRR1172172
ERR737166
ERR022146
ERR599917
ERR107859
ERR212886
ERR044226
ERR702181
ERR232545
SRR1165764
SRR642303
ERR554298
SRR630618
ERR144778
ERR594122
ERR137940
SRR1010576
ERR212995
SRR1169510
ERR418450
SRR1050350
ERR108041
ERR715322
ERR496923
SRR1050422
ERR419073
ERR109508
ERR419230
SRR1303492
ERR527279
SRR1340412
ERR708383
SRR453076
ERR714887
ERR715084
ERR715177
ERR338635
ERR140976
ERR026008
ERR156451
ERR175924
ERR490555
ERR033538
SRR1342285
ERR736990
SRR521639
ERR377275
SRR647652
ERR845467
ERR119029
ERR1022073
ERR064957
ERR554678
SRR1103511
SRR1001583
ERR237589
ERR048451
ERR235060
ERR387167
ERR716987
SRR630602
ERR064919
SRR1019650
ERR708454
ERR485418
SRR505690
ERR599814
ERR540860
ERR554585
ERR540775
SRR1010749
SRR643149
ERR144795
ERR124462
SRR647636
ERR737575
SRR1019342
SRR1001688
ERR134834
SRR1012199
SRR1169534
ERR708403
ERR353308
ERR599839
ERR160814
ERR177156
ERR192195
SRR1001721
ERR485583
ERR129325
ERR425658
ERR715212
SRR630677
ERR505321
ERR217360
ERR084668
SRR1017383
ERR360316
ERR134616
ERR357978
ERR1019214
ERR439095
ERR118551
ERR302812
ERR030253
SRR1326983
ERR485461
ERR599901
ERR044584
SRR1011708
SRR1050480
SRR647637
ERR422989
ERR473437
ERR017643
SRR1346394
ERR387122
ERR107930
SRR1025479
SRR1011751
ERR485249
ERR030262
ERR485570
ERR593852
ERR064906
SRR1050408
ERR302796
ERR715289
SRR1172604
SRR1322184
ERR171866
ERR364190
ERR234941
ERR418567
SRR1175277
ERR377351
ERR212853
ERR715398
ERR715718
ERR715012
SRR1010533
ERR137375
ERR084657
ERR554152
SRR647354
SRR1011938
ERR702052
ERR357880
ERR044560
ERR554274
ERR156483
ERR064935
ERR376877
ERR600038
SRR1019601
SRR1025148
SRR1172480
ERR573159
ERR158649
ERR599963
ERR134379
SRR1103645
SRR1011903
ERR137915
ERR599871
SRR1177932
SRR1017247
ERR332267
ERR418484
SRR1017198
SRR1326990
ERR310879
ERR156349
ERR376831
SRR917643
SRR1172486
SRR1001705
ERR158751
ERR845369
ERR128707
ERR599975
ERR118542
SRR1330239
ERR230268
ERR234885
ERR419071
ERR540778
ERR129329
ERR033720
SRR1329301
ERR496704
ERR182428
ERR525027
ERR496862
ERR524943
SRR647419
SRR1001670
SRR1011577
ERR554273
ERR107953
SRR1145857
ERR388478
SRR2054038
ERR163524
ERR418421
ERR527252
SRR1001734
ERR418690
SRR1342149
SRR1011644
SRR1301196
ERR212918
SRR1010807
ERR120365
SRR1050279
ERR182379
SRR1172597
ERR554552
ERR111071
ERR234948
ERR599941
ERR387098
ERR212871
ERR410079
ERR237567
ERR505357
ERR330924
SRR1167054
ERR134714
ERR158994
SRR651385
ERR302828
ERR388496
SRR1017319
ERR140903
ERR485445
ERR737370
ERR164929
ERR737516
ERR715147
ERR109566
SRR1010602
ERR182487
ERR388558
ERR211689
ERR172092
SRR1049170
ERR715079
SRR1175219
SRR1103522
ERR539973
SRR1344696
SRR1010538
SRR1019608
ERR1022077
ERR137338
ERR048431
ERR418687
ERR310871
ERR129263
ERR156517
ERR377366
ERR085416
ERR527274
ERR084645
SRR1011737
ERR540031
ERR033830
ERR083763
SRR1011932
ERR086090
ERR599818
ERR024965
ERR418647
ERR279034
SRR1167769
ERR023894
ERR134628
ERR118505
SRR1050475
ERR310842
SRR646393
ERR702208
SRR1012059
SRR278168
SRR1050409
ERR496729
ERR485622
ERR845390
SRR492744
ERR017601
ERR715359
SRR1165741
ERR554555
ERR715371
ERR554111
SRR1010670
ERR554148
ERR702079
ERR527299
ERR156359
ERR024679
ERR134866
ERR227627
ERR158752
SRR1342290
ERR048472
SRR1011557
ERR554759
ERR715005
ERR120462
ERR540770
ERR517335
ERR352974
ERR410077
SRR1144708
ERR377168
ERR554621
ERR048450
SRR445268
ERR237716
ERR422981
SRR1326991
SRR2053855
SRR1011985
ERR377200
ERR715133
SRR1326937
ERR278909
SRR1303263
ERR213013
ERR235022
SRR1217785
SRR1167064
ERR714962
SRR577007
ERR129328
ERR237627
SRR1050360
ERR158804
ERR163434
ERR038141
ERR107965
SRR1103452
ERR573377
ERR294319
SRR1329232
ERR156370
ERR418872
ERR353103
ERR109575
ERR715051
ERR163432
SRR1017330
SRR1043853
ERR554159
ERR211979
ERR182359
ERR554773
ERR036008
ERR708453
ERR353133
ERR310853
ERR555072
ERR163680
SRR1001666
ERR539980
ERR714796
ERR083853
ERR360258
ERR237729
ERR540152
ERR134775
ERR490460
ERR083847
ERR211676
SRR279582
ERR128714
ERR175887
ERR540143
SRR1050600
ERR134666
ERR046466
ERR084687
SRR1342379
ERR419085
SRR1048598
SRR1025084
ERR118405
ERR737418
SRR647386
ERR541017
ERR024688
SRR643194
ERR107909
ERR212261
SRR514782
SRR1011963
ERR353109
ERR156390
ERR172037
ERR190141
ERR232565
SRR1167819
ERR144789
ERR278917
ERR554813
ERR540249
ERR540723
ERR377221
ERR505340
ERR330950
ERR221737
ERR352983
ERR554137
SRR643204
ERR140926
ERR540096
ERR048454
SRR1049487
ERR163635
ERR237636
ERR030233
ERR364201
SRR1017419
ERR554529
ERR419210
ERR134842
ERR084763
ERR554676
ERR204178
ERR439012
ERR029469
ERR554619
SRR1001493
SRR1050474
ERR357908
ERR234882
ERR164896
ERR715376
ERR182378
ERR702670
ERR485582
ERR715096
ERR600033
SRR633659
ERR182466
SRR1017445
ERR715318
SRR1326965
ERR418733
ERR109497
ERR554320
SRR1043848
SRR1169525
ERR033334
ERR358143
ERR540834
ERR702058
ERR573156
SRR1011700
ERR439040
ERR357990
ERR439078
ERR737153
SRR647617
ERR302648
ERR232551
ERR737211
ERR505319
ERR140954
ERR554242
ERR599772
ERR554558
SRR1103459
ERR030248
SRR1167451
ERR118581
SRR1172523
ERR033268
ERR418829
SRR1144648
ERR118449
SRR652359
SRR1001605
ERR554334
ERR554452
ERR070044
ERR599982
ERR490585
SRR1043818
ERR573241
SRR1019666
ERR217305
ERR702683
ERR387171
SRR1167424
ERR422920
ERR737570
ERR302798
ERR211683
ERR449876
SRR1050149
ERR419015
ERR737062
ERR541011
ERR573146
ERR137997
ERR114894
SRR1344698
ERR030172
ERR109647
SRR1167439
SRR1028097
ERR114874
ERR737480
ERR540837
ERR524885
SRR1050079
ERR573169
ERR702043
ERR524978
ERR377156
ERR310895
ERR527223
ERR212935
SRR1010752
SRR631761
ERR109267
ERR234983
ERR230287
ERR377323
ERR387101
SRR445043
ERR539864
ERR038157
ERR554247
ERR118456
SRR1167083
SRR1290891
ERR128709
SRR1012022
ERR156361
SRR1049300
ERR737454
ERR144753
SRR1050363
ERR377090
SRR1290862
ERR737405
ERR217336
ERR573362
ERR134735
ERR353161
ERR160848
ERR033596
SRR1172154
ERR120382
SRR1010499
ERR736943
ERR539938
ERR134759
ERR211615
ERR540078
ERR377382
SRR1165505
ERR264140
ERR360215
ERR353262
ERR377154
ERR114930
ERR144814
ERR182501
ERR737436
ERR490602
ERR278928
ERR410093
SRR1169469
ERR084516
SRR1330204
ERR043367
ERR554257
ERR156436
ERR227635
ERR114933
ERR377395
ERR702074
ERR084532
SRR1028133
ERR294620
ERR358019
SRR1017188
SRR1050390
ERR540329
ERR485528
ERR279006
ERR111086
ERR554230
ERR554208
SRR1001576
ERR230303
ERR485187
ERR217340
ERR418740
SRR1019354
ERR731096
ERR134385
ERR599851
ERR525010
ERR048348
SRR1301154
ERR357869
ERR237585
ERR026700
ERR554561
ERR599842
ERR156402
ERR708379
ERR330996
ERR118357
SRR1050008
ERR353076
ERR737067
SRR1050166
SRR1001703
ERR419169
SRR1344777
ERR539916
SRR1326972
ERR212892
ERR072253
SRR1165863
ERR353019
ERR172023
ERR159680
ERR030174
ERR204182
SRR647352
ERR387201
ERR029364
ERR227544
SRR1324761
ERR026007
ERR134700
ERR594191
ERR540922
ERR593235
ERR524991
SRR1346400
ERR144780
ERR163675
ERR156386
SRR917682
ERR439281
ERR419116
ERR129262
SRR1290887
ERR376807
ERR525039
ERR418816
SRR1028113
ERR237664
ERR156484
ERR485364
ERR708415
ERR737499
ERR134815
ERR330977
SRR1531034
ERR212265
ERR496762
ERR419098
ERR554063
ERR177170
ERR594222
ERR600027
SRR1165924
ERR517353
ERR086166
ERR083745
ERR160825
SRR1011725
ERR190143
ERR310894
ERR192183
ERR360327
ERR332192
SRR1001767
ERR525033
SRR1011776
ERR360361
ERR554581
SRR647654
ERR715016
ERR376821
ERR496797
ERR418864
SRR1017399
SRR1011889
ERR212252
ERR358050
ERR118384
ERR162411
SRR642322
SRR1346236
ERR160822
ERR083851
SRR1025541
ERR158621
ERR137994
SRR640220
ERR554806
ERR266686
ERR084615
SRR1165617
ERR490449
ERR418361
ERR227487
ERR163374
SRR633661
SRR505592
ERR410108
ERR539948
ERR357882
ERR246675
ERR527228
ERR554727
ERR246626
ERR227493
ERR118515
SRR1028132
SRR1010664
ERR485352
ERR017618
ERR377165
ERR162429
SRR1303288
ERR418709
SRR647854
SRR1103600
ERR714044
ERR353012
SRR1019617
ERR716991
ERR554525
ERR737585
SRR1301172
SRR1293411
ERR182441
ERR163594
SRR1012076
SRR1103443
ERR485650
ERR418673
ERR737637
SRR1165797
SRR1050436
ERR310845
ERR715166
ERR715143
ERR158623
ERR109564
SRR1169480
ERR035965
ERR554310
ERR490606
ERR033411
SRR1175226
ERR540277
ERR083699
ERR332261
SRR917569
SRR1144654
ERR714904
ERR490622
ERR715139
ERR140933
SRR1049515
ERR163715
SRR1050004
ERR702641
ERR134851
ERR086056
SRR1344707
ERR418523
ERR182550
ERR418768
ERR870435
SRR1010819
SRR1017136
SRR1011682
ERR109582
ERR302709
SRR1303534
SRR1165292
ERR485350
ERR599865
ERR144816
ERR029359
SRR1048435
ERR048488
ERR410045
ERR158705
SRR1001664
ERR036050
ERR159030
ERR845400
ERR029470
SRR1001820
ERR353021
SRR1012025
SRR1019370
ERR358047
ERR573207
ERR573186
ERR377216
ERR302767
ERR377335
ERR554189
ERR211662
SRR1049349
ERR120413
SRR1010693
SRR1010501
SRR1342130
ERR234942
ERR418803
ERR017255
ERR230266
SRR1342354
SRR1001694
SRR1011545
ERR554228
ERR496900
ERR554209
ERR377136
ERR418488
SRR1010823
ERR278875
ERR737590
ERR022165
ERR033824
ERR599988
ERR540094
SRR1010776
SRR1001657
ERR449882
ERR137356
ERR159007
ERR212767
ERR156418
ERR376834
ERR302840
SRR1025519
ERR332238
ERR527250
ERR573296
ERR030281
ERR490469
ERR107947
ERR160804
ERR439054
ERR376897
ERR017604
ERR033541
ERR377186
ERR053030
ERR539924
ERR227603
SRR497480
SRR1169613
ERR086157
ERR702669
ERR134867
ERR033821
SRR647631
ERR164872
ERR134342
ERR211891
ERR353303
ERR505248
ERR107940
ERR377138
ERR163361
ERR212218
ERR053031
SRR1011728
ERR118597
ERR109664
SRR1172473
ERR418881
ERR204203
ERR702075
SRR1010605
ERR033367
SRR1011892
SRR1025141
ERR377236
ERR134398
SRR1050337
ERR357883
SRR1017090
ERR171864
ERR410054
SRR445072
ERR279020
ERR737442
ERR715157
ERR294653
ERR029342
SRR1172148
ERR114882
SRR652361
ERR422900
ERR212904
SRR1172400
ERR540232
ERR033338
ERR159004
ERR190207
SRR1049338
SRR1050181
ERR237556
SRR633692
SRR1167091
ERR418782
ERR048467
SRR088295
SRR1019322
ERR527224
ERR314285
ERR554267
SRR1326956
ERR140978
SRR1010797
ERR172070
ERR118416
ERR144830
SRR835799
ERR109519
SRR1011912
SRR1001837
ERR212226
SRR1017271
ERR387120
SRR1172684
SRR1019615
ERR715726
ERR190187
ERR237714
ERR541028
ERR109236
ERR419069
ERR310857
ERR212192
ERR737040
SRR1344779
ERR714739
ERR038151
ERR137360
ERR017281
ERR715669
ERR072250
ERR485651
ERR355934
ERR418994
SRR1017299
ERR162484
ERR387100
ERR541040
SRR1050434
ERR360216
SRR278559
ERR064943
ERR377076
SRR1050607
ERR163382
SRR1001490
ERR737549
ERR540959
ERR107816
ERR715129
ERR045898
ERR177215
SRR1025455
SRR642065
SRR1012217
SRR1043864
ERR227625
ERR845489
SRR1028092
ERR525123
SRR1011576
ERR524964
ERR144819
ERR048434
ERR246631
ERR164883
ERR357973
SRR1172492
ERR419201
ERR554686
ERR163726
ERR177167
ERR266704
SRR1303236
ERR086195
SRR231808
ERR736949
ERR163511
SRR1165348
ERR540808
ERR302742
SRR1330219
SRR1012084
ERR134758
ERR715122
SRR648643
ERR715438
SRR638915
SRR1103618
ERR554415
SRR651389
ERR120491
ERR158648
ERR540898
ERR158795
ERR163531
SRR1303417
ERR419101
ERR490607
ERR737135
ERR129273
ERR485253
ERR164875
ERR038076
ERR845509
ERR731101
ERR715088
ERR418976
ERR485581
ERR314288
ERR163489
ERR083799
SRR1328180
SRR1050495
SRR1344691
ERR111107
ERR554560
ERR302670
ERR708397
SRR1050267
ERR156508
ERR554435
ERR419065
ERR211629
ERR227482
ERR129321
ERR600029
ERR083783
ERR418668
ERR957839
ERR423019
ERR163693
ERR212762
ERR114890
SRR1347545
ERR212978
ERR264108
ERR227630
SRR1050122
ERR419025
ERR053033
ERR134394
ERR377320
ERR124526
SRR1050282
ERR017632
ERR1019194
ERR084507
ERR573357
ERR527235
ERR714973
ERR845482
ERR234851
ERR540151
SRR1050335
ERR084542
ERR737152
ERR064911
SRR1167449
ERR539968
ERR1022093
ERR033527
ERR084685
ERR279083
ERR162412
ERR171832
ERR084557
ERR044162
SRR1049503
SRR1172218
SRR1011906
ERR212764
SRR1165313
ERR527291
ERR573356
SRR1017385
ERR120376
ERR134335
ERR418774
ERR527293
SRR1165616
ERR109572
ERR134397
ERR554437
ERR033625
SRR1050450
ERR418876
SRR1346404
ERR237611
ERR279054
ERR159067
ERR737343
ERR064920
ERR134644
ERR134334
ERR177213
ERR278833
ERR084774
SRR1167454
ERR109553
ERR163395
ERR278943
SRR1303639
ERR129331
ERR410095
ERR524999
ERR419016
ERR554444
SRR1329221
ERR137366
ERR540233
ERR737340
ERR554682
ERR573317
ERR109527
SRR1531011
ERR137393
SRR1531022
ERR600005
ERR517314
ERR496856
ERR156503
SRR1049479
ERR527306
SRR1169396
ERR505343
ERR358056
ERR182455
SRR1165565
ERR485627
ERR017223
ERR172033
ERR294334
SRR1016944
ERR159011
ERR376864
ERR418747
ERR017659
ERR737185
SRR1017376
ERR175880
SRR1303477
SRR1050602
SRR1017333
SRR1169622
ERR525069
ERR485552
ERR525055
ERR083705
ERR708469
ERR540225
ERR211655
ERR737604
SRR1049253
ERR163578
ERR022159
ERR357965
SRR639481
ERR084754
ERR163616
ERR554120
ERR084606
ERR232566
SRR1303398
ERR422954
SRR1011705
ERR234780
ERR701994
ERR212260
ERR103396
ERR192177
ERR033684
ERR715436
ERR702631
ERR737640
ERR377381
SRR1050469
ERR237646
ERR410101
ERR540118
ERR377054
SRR1103540
ERR119005
SRR1103637
ERR496687
ERR573142
ERR048388
ERR118540
ERR038673
ERR158776
ERR360245
SRR1019296
ERR114896
ERR714788
SRR1050404
ERR701936
ERR494742
ERR221779
ERR540286
SRR1011872
ERR213014
ERR418877
ERR278958
SRR1202752
ERR158676
ERR086135
ERR599841
ERR496851
ERR083814
ERR162492
SRR1014710
ERR422906
ERR332194
SRR1017456
SRR1011868
ERR425617
SRR1049251
ERR131800
SRR2054089
ERR029479
ERR083749
ERR212199
SRR1050493
ERR120407
ERR038096
ERR425746
SRR1017416
SRR2480616
SRR505612
ERR163369
ERR134618
ERR380994
ERR540882
ERR227548
SRR1049163
ERR540746
ERR114869
ERR264098
ERR715055
ERR029349
SRR1017076
ERR237576
ERR737160
ERR118554
SRR1010586
ERR156501
ERR158727
ERR134726
ERR714930
ERR418799
ERR599970
ERR708316
ERR204204
ERR026013
ERR418761
SRR1001555
ERR690198
ERR736975
ERR737203
ERR156477
ERR107961
ERR485333
SRR1012243
ERR182470
ERR302730
SRR445281
ERR223136
ERR227536
SRR917582
ERR425630
ERR485635
ERR554466
SRR1169520
ERR715693
SRR1172586
SRR1293505
ERR204198
SRR2054037
ERR046518
SRR088897
SRR1001814
ERR714760
ERR266651
ERR120405
SRR1217351
ERR419162
ERR134370
ERR352968
ERR388554
ERR085420
ERR716948
SRR1001799
ERR101899
ERR737594
ERR048419
ERR539932
SRR1144693
SRR1010610
SRR1016940
ERR294292
SRR1103451
SRR1103398
SRR1344780
ERR708378
ERR192186
SRR642327
SRR1001481
ERR160869
ERR163515
SRR1001813
SRR1165417
ERR353295
ERR107809
ERR163496
ERR109495
SRR1028146
SRR1011634
SRR647363
ERR357980
ERR715059
ERR109477
ERR084575
SRR1167798
ERR330975
ERR134655
ERR044218
ERR555054
ERR230256
ERR070035
ERR353180
SRR917601
SRR2480602
ERR022162
ERR163508
ERR419046
ERR376900
ERR539943
ERR120477
ERR357964
ERR377400
SRR1049174
ERR033281
ERR249326
ERR358134
ERR422925
ERR160871
ERR554807
ERR024673
SRR1001782
ERR715220
ERR485598
ERR038680
ERR120449
ERR026683
ERR279061
ERR119030
SRR1326998
ERR137925
ERR715409
SRR1103659
ERR212747
ERR377380
ERR737365
ERR425659
SRR1010667
ERR496673
ERR048361
ERR190157
SRR1169602
ERR573211
SRR2053993
ERR182526
ERR026703
ERR064913
ERR163502
SRR2054060
ERR084571
ERR690192
SRR634079
ERR118337
ERR235056
ERR419022
ERR449893
ERR3290946
SRR1167869
SRR1342348
ERR212264
SRR1342367
ERR599959
SRR1344763
ERR485200
ERR517343
SRR1011754
ERR212942
SRR1011627
ERR111100
SRR647828
ERR540222
ERR119011
SRR1050580
ERR278836
ERR234937
ERR033837
ERR070046
SRR643198
ERR310931
SRR1049210
ERR134346
ERR109638
ERR418945
ERR264105
SRR493906
ERR377316
ERR204230
ERR714741
ERR162425
ERR388487
ERR554646
ERR217311
ERR714759
ERR377107
ERR715119
ERR353253
ERR083830
ERR023532
ERR124514
ERR237666
ERR422966
SRR1011690
ERR377257
SRR2053874
ERR376859
ERR046495
ERR714735
ERR030189
ERR737411
ERR540291
SRR1340415
SRR1303576
ERR496842
ERR845393
ERR109620
ERR158721
SRR1531033
ERR555073
SRR1048494
ERR182409
ERR119040
ERR235053
SRR1001680
ERR044166
ERR358070
ERR419208
SRR1010696
ERR160858
SRR1028017
SRR1049472
ERR160879
ERR111047
ERR030152
ERR310900
SRR022850
ERR172055
ERR505260
SRR1028118
ERR038046
ERR144829
ERR211684
ERR134871
SRR1017414
ERR237731
SRR1050440
SRR634107
SRR1025120
ERR525091
SRR1019521
ERR496888
ERR107851
ERR418788
ERR033651
ERR118436
ERR048389
SRR1010719
ERR554240
ERR140906
ERR505370
ERR083860
ERR294288
ERR715004
ERR158622
ERR599930
ERR357860
ERR702190
ERR425579
ERR278900
ERR221768
ERR376870
ERR599985
ERR541065
SRR1048462
ERR114918
ERR310888
SRR1019582
SRR1103564
ERR554728
ERR357888
SRR1656408
SRR1012100
SRR1019636
ERR118364
SRR1167164
SRR1028082
ERR525019
ERR422968
ERR137918
SRR1011976
SRR2054094
ERR048375
ERR554074
ERR237678
ERR418664
ERR033474
SRR647639
ERR360365
SRR1169623
ERR387093
ERR026664
SRR1011629
ERR156354
ERR235057
ERR221788
SRR2053916
ERR024992
ERR702695
ERR033363
ERR737421
SRR1048491
ERR490403
ERR714753
ERR086159
ERR737261
ERR554288
ERR737518
ERR358148
ERR387173
ERR737363
ERR140947
ERR418942
ERR017283
ERR425609
ERR419102
ERR357969
ERR036020
SRR488828
SRR1025443
ERR227613
ERR496755
SRR643109
ERR044561
SRR279129
ERR425634
SRR1012147
ERR554441
SRR917649
ERR033294
SRR1048453
ERR109228
ERR232594
ERR182404
ERR387247
ERR134332
ERR540807
ERR599973
ERR118615
ERR485298
ERR573180
ERR234943
ERR737082
SRR1144698
ERR038106
ERR715724
SRR513945
ERR175889
ERR086201
SRR1169598
ERR211973
ERR418916
ERR377332
ERR310855
ERR118418
ERR425748
SRR1011623
ERR118998
SRR1144637
ERR234911
ERR554589
ERR485221
ERR554708
ERR237720
ERR554419
ERR554593
ERR310852
ERR554679
ERR017185
ERR554469
ERR554365
ERR237667
ERR358011
ERR033719
SRR1017391
SRR1342291
ERR554598
ERR554503
ERR381026
ERR017603
ERR490428
SRR1050696
ERR377284
ERR554768
ERR234926
ERR118475
ERR418870
ERR129285
ERR517324
ERR172043
SRR1049201
ERR419009
ERR045854
ERR033364
ERR485517
ERR190179
ERR449887
SRR1049484
ERR357977
ERR594213
ERR162423
SRR1010621
ERR163431
ERR517393
ERR540246
ERR120471
SRR1293398
ERR425622
ERR714967
ERR554276
ERR310877
ERR554458
ERR388479
ERR353010
ERR124524
ERR221780
ERR419007
ERR234890
ERR737471
ERR485555
SRR1049342
ERR109481
ERR517309
ERR134844
ERR190217
ERR527311
ERR702123
SRR1049504
ERR330952
ERR1019259
SRR1001656
ERR573289
SRR1172488
ERR490474
ERR256877
ERR381013
ERR114891
SRR1293414
ERR505303
SRR640215
ERR144832
ERR026655
ERR114929
ERR086077
ERR083704
SRR1145886
ERR118421
ERR109655
ERR717010
SRR1303535
ERR232569
SRR643230
ERR737469
SRR1165801
SRR1049341
ERR358122
ERR190148
ERR377329
ERR017215
ERR204172
SRR1028077
ERR715218
ERR716996
SRR1016928
ERR033366
SRR1144647
ERR134395
ERR017170
SRR1165766
ERR156377
ERR211976
SRR646402
SRR1001725
ERR540288
SRR1010502
ERR715031
SRR1011674
ERR540727
ERR525118
ERR017219
SRR1017282
ERR163442
ERR377167
ERR192196
ERR490558
ERR086079
ERR540006
SRR1010627
ERR573358
ERR540745
ERR715387
SRR1050199
ERR485267
ERR737132
ERR554116
ERR234855
SRR1017080
ERR353294
ERR022164
SRR1172469
ERR418868
SRR1530988
ERR038145
ERR496877
ERR539949
ERR134364
ERR845481
ERR083806
ERR044591
SRR1050411
ERR211934
ERR737223
SRR1165773
ERR573236
ERR485209
ERR377160
ERR172071
ERR017608
ERR377075
ERR211693
ERR085408
SRR1028078
ERR086171
ERR358146
SRR651382
ERR485428
ERR033377
SRR643218
ERR737623
SRR1019672
ERR246655
SRR1048466
ERR540923
ERR554511
ERR137334
ERR211918
ERR237668
ERR485208
SRR1330242
ERR164923
ERR353201
ERR164866
ERR026693
ERR211892
SRR1050248
ERR737434
ERR540270
SRR1328301
ERR708304
SRR1144700
SRR1025103
ERR109646
ERR418618
SRR1025130
ERR163423
ERR137935
ERR278951
ERR083781
SRR1017253
ERR418574
ERR422891
ERR485553
ERR118437
ERR702040
ERR212951
ERR715080
ERR237623
ERR118491
SRR1001625
SRR1103555
ERR357842
SRR1017254
SRR1165735
ERR108043
ERR302826
ERR353142
ERR217329
ERR736958
ERR737151
ERR418392
SRR1011767
SRR647629
ERR555048
ERR540247
ERR573199
SRR1050170
ERR036055
ERR124469
ERR485577
ERR118426
SRR1025170
ERR029386
ERR736983
ERR599792
SRR1050273
ERR422958
ERR418519
ERR573363
ERR024676
ERR212927
SRR1011964
SRR631756
ERR540102
ERR083761
ERR022149
ERR737621
ERR358057
ERR230480
ERR737416
SRR1001700
ERR084580
ERR302683
SRR1144680
SRR1172050
SRR554314
ERR182389
ERR554575
ERR540999
SRR1049505
ERR708394
SRR1017070
ERR418789
ERR496926
ERR485632
ERR234876
ERR162491
SRR2480576
ERR425695
SRR1103388
SRR1103447
SRR1344711
ERR163452
ERR494745
ERR715305
ERR212253
ERR234748
ERR377319
ERR376813
ERR422901
ERR109608
ERR845459
ERR302708
ERR527220
ERR714995
ERR070036
SRR1342335
ERR540717
ERR358119
ERR044569
SRR1202679
SRR1011977
ERR033659
ERR044253
ERR127414
ERR554472
SRR1165609
ERR573350
SRR1165727
ERR418732
SRR1103393
ERR714959
ERR353155
ERR086081
ERR541069
ERR422933
ERR714881
ERR439017
ERR118483
SRR1011833
ERR485283
ERR033701
ERR162445
ERR330964
ERR485357
ERR204223
ERR423032
ERR190167
ERR539886
SRR1165452
SRR1326141
ERR264132
ERR702092
SRR1145890
ERR033428
ERR217294
SRR1172477
ERR111056
ERR156395
SRR643210
ERR064929
ERR554794
SRR1049168
ERR162495
ERR330928
ERR957849
SRR1048433
SRR1001692
SRR1010674
ERR158977
ERR111043
ERR599990
ERR505317
ERR1019221
SRR1167880
ERR357997
ERR485387
ERR540153
ERR230345
ERR223123
ERR212941
ERR715150
SRR1103495
SRR1342123
ERR496740
ERR358108
SRR1011596
SRR1050319
SRR1172691
ERR541013
SRR1293506
ERR418501
ERR162463
ERR332264
SRR1028034
SRR1010598
SRR1017082
ERR737129
ERR554123
ERR717019
ERR599999
ERR377348
ERR221772
SRR513967
ERR164884
SRR1048505
SRR1019294
ERR358109
ERR539978
ERR029371
ERR410112
ERR554720
ERR410050
ERR418492
ERR118552
ERR419041
SRR1175263
ERR496721
ERR134690
SRR1165395
ERR387181
SRR1103642
ERR332241
ERR360251
SRR1050134
ERR118399
ERR232544
ERR118419
SRR1012098
ERR496858
ERR737099
ERR237695
ERR737532
ERR182431
ERR702659
SRR1019310
ERR418791
ERR044564
ERR237615
ERR023882
ERR731069
ERR418710
ERR418921
ERR084581
ERR554149
ERR120451
SRR1012018
ERR124465
SRR1011589
ERR120473
ERR159061
ERR033391
SRR647394
ERR540885
ERR449859
ERR156468
ERR422969
ERR294360
ERR540703
ERR118595
ERR540056
ERR388509
ERR045066
ERR357906
ERR211901
SRR1172381
ERR302834
ERR364186
ERR485585
ERR845416
ERR418507
ERR162487
ERR211625
SRR1011727
ERR211664
ERR737402
ERR171821
ERR485647
ERR162452
ERR540254
ERR358045
ERR419107
SRR1145887
ERR708380
ERR084497
ERR573138
ERR353312
ERR353204
ERR517328
ERR594106
ERR246622
ERR030255
SRR089451
ERR163461
ERR182393
ERR083812
ERR715081
ERR573359
ERR418724
SRR1001778
ERR213008
ERR171877
ERR134795
ERR485315
ERR527253
SRR1017109
ERR033608
SRR1172516
ERR540812
SRR1346414
ERR163534
SRR1330255
ERR017266
ERR702694
SRR642072
ERR485162
ERR593156
ERR033707
ERR702690
ERR158720
ERR737205
SRR1175231
ERR439019
ERR212201
ERR084747
SRR1175245
ERR111068
ERR524983
ERR554226
ERR235048
SRR1028117
SRR1165761
ERR353120
ERR213022
ERR715329
ERR114877
SRR1165945
ERR737274
ERR107819
ERR024988
SRR633814
SRR1019348
ERR017301
ERR038078
ERR134669
SRR1010650
ERR211665
ERR160872
ERR022181
ERR358136
SRR1050202
SRR1017210
ERR485179
ERR353037
ERR017225
ERR124493
SRR631078
SRR1050660
ERR422861
ERR388504
SRR1025363
ERR302799
ERR419130
SRR1025372
ERR156414
ERR418517
ERR485494
ERR048392
ERR540715
ERR737569
ERR490463
ERR541075
ERR330933
ERR715245
SRR1001554
ERR017294
ERR496915
ERR237651
SRR1172357
ERR599836
SRR1050145
ERR212919
ERR223112
SRR1001473
ERR377029
SRR1165784
ERR737120
SRR1001560
ERR714808
ERR158796
ERR540798
ERR140893
ERR496752
ERR540275
ERR485491
ERR227649
ERR158685
SRR917583
SRR1017354
ERR140915
ERR517351
ERR120361
ERR111040
ERR221759
ERR419118
SRR1344775
ERR496809
ERR033376
ERR845395
ERR212961
ERR114883
ERR496929
ERR182361
ERR084590
ERR387107
ERR737639
ERR377237
ERR425699
ERR118512
ERR539998
ERR737601
ERR422865
ERR527267
ERR029366
ERR083838
SRR1049144
ERR410099
SRR1014717
SRR445041
ERR353002
ERR085411
ERR496790
ERR163563
ERR038387
ERR278946
ERR033607
ERR485530
ERR490494
ERR109547
ERR217292
ERR140964
ERR156352
ERR124449
ERR554054
ERR171845
SRR1017336
SRR1028016
SRR1012043
ERR163403
ERR554594
ERR737510
SRR1103694
SRR1010733
ERR377182
ERR490587
ERR221781
ERR279022
SRR1001817
ERR449860
SRR1011603
ERR377048
ERR539883
ERR418821
ERR554751
ERR256875
ERR109680
SRR1167801
ERR022143
SRR1177931
SRR1011556
ERR163359
SRR1012112
SRR1342332
ERR118575
ERR171901
ERR715410
SRR1050387
SRR1043861
ERR3290909
ERR418459
ERR376899
SRR1050138
ERR212813
ERR418436
ERR554779
ERR352973
SRR1172435
ERR737483
ERR264149
ERR278837
SRR1342133
ERR163495
SRR1326946
ERR573275
ERR485506
ERR212881
ERR029346
ERR030153
ERR358042
SRR1169556
ERR708332
SRR1017302
ERR017179
SRR1010783
ERR527284
ERR223179
ERR118412
ERR048440
SRR1001677
SRR2053863
ERR310865
ERR237614
ERR230261
ERR485472
SRR1172562
ERR715270
ERR539889
ERR403511
SRR1344794
ERR490578
ERR204214
ERR033412
ERR084560
ERR029474
SRR1012250
SRR1001696
ERR524911
ERR026657
ERR540895
ERR573106
ERR599854
ERR708359
ERR714053
ERR593227
ERR128712
ERR182450
SRR1001552
ERR387191
ERR171861
ERR377025
ERR554420
ERR496701
ERR084526
ERR160790
ERR353043
ERR418812
SRR1010658
SRR1012006
ERR212863
ERR377066
ERR418975
SRR1010764
ERR107856
SRR1175288
SRR634087
ERR360313
ERR172061
SRR1025438
ERR227563
ERR702066
ERR129272
ERR237626
SRR1175246
ERR525046
ERR164868
ERR353017
ERR1019218
ERR264106
SRR022851
SRR1103566
ERR702693
ERR172031
SRR640226
ERR118589
ERR360320
ERR353129
ERR702163
SRR1175248
ERR144827
ERR137331
ERR137910
ERR070040
ERR266666
ERR554522
SRR1011639
ERR235019
ERR737448
ERR048475
ERR182461
ERR109242
SRR1165745
SRR1025530
SRR1103549
SRR1010569
ERR192242
ERR158769
ERR177160
ERR120447
ERR029465
ERR599796
SRR1050240
ERR517315
ERR505344
SRR642343
SRR1049310
ERR134405
ERR554628
ERR360238
ERR701920
ERR235034
ERR086134
ERR124513
ERR212249
SRR1326183
SRR1329305
ERR353138
ERR715386
ERR485299
ERR485382
ERR030160
ERR573103
ERR737428
SRR1010542
ERR632867
SRR1017308
ERR134680
ERR190176
ERR083759
ERR425671
ERR715307
ERR137347
SRR1010535
ERR494738
ERR485593
SRR1001789
ERR017262
ERR266685
SRR1025392
ERR540925
SRR1175244
ERR017253
SRR1049254
ERR419060
ERR377385
ERR387103
SRR1172493
ERR377362
ERR439067
SRR1049203
SRR1050189
SRR1165925
ERR352969
SRR1010589
ERR124502
SRR633819
ERR485608
ERR211941
ERR353111
ERR048396
SRR505865
ERR554766
ERR715372
ERR221812
ERR107817
ERR211984
SRR1011592
ERR140890
SRR1049186
SRR647845
SRR088302
ERR702184
ERR573270
SRR1012052
ERR227554
SRR1303240
SRR1167330
SRR1175235
ERR264155
ERR114886
SRR1169592
ERR163448
ERR163373
SRR1025523
ERR731030
ERR278893
SRR1330370
ERR376837
SRR1025159
SRR493885
ERR418570
SRR1293497
ERR540049
ERR388501
ERR485636
SRR1330278
SRR1103390
ERR352991
ERR419185
ERR599855
ERR485572
ERR702064
ERR230337
SRR1329283
SRR1010824
SRR1050093
ERR377027
ERR485195
SRR1050488
ERR525093
SRR1010671
ERR377405
ERR084720
SRR1329238
ERR419160
ERR410047
ERR237728
SRR642024
ERR029475
ERR022144
ERR163438
ERR190202
SRR513976
ERR235003
SRR1011590
SRR1017432
ERR419175
ERR357995
ERR701978
ERR377233
ERR714938
SRR1017141
ERR540767
ERR845420
ERR109689
ERR715112
ERR278934
SRR1001539
ERR134739
ERR599910
SRR493884
SRR1010609
ERR278844
ERR702655
ERR118582
ERR234825
SRR1012039
ERR211962
ERR084772
ERR573297
ERR715180
ERR845464
ERR485524
SRR1028124
SRR1049270
ERR541054
SRR1028049
ERR554632
ERR419198
SRR1050401
ERR084502
SRR1011666
SRR1324587
ERR278907
ERR118586
ERR124455
ERR137327
ERR554330
SRR643098
SRR521641
ERR554263
ERR182376
ERR449869
ERR156452
ERR715027
SRR634047
ERR377133
ERR033253
SRR1001682
SRR505659
SRR1303430
ERR029458
ERR162418
ERR118413
SRR1172199
ERR525089
ERR377089
ERR1035789
ERR418551
ERR539947
SRR1165562
ERR211668
ERR715017
ERR127409
ERR715423
ERR024979
ERR294305
ERR418807
SRR1017223
ERR221791
ERR038170
ERR540827
ERR212262
SRR1043844
ERR554695
ERR540954
ERR388512
SRR1010677
SRR1001645
ERR212206
ERR211921
SRR1172639
SRR631183
ERR496772
ERR505250
ERR524893
ERR235045
ERR159012
SRR1001628
ERR540319
ERR714990
ERR360286
SRR1017264
ERR111109
ERR599832
ERR109500
SRR342229
SRR1050518
ERR737227
ERR422905
ERR554455
ERR033255
SRR1103501
ERR353299
ERR737307
ERR266621
ERR033623
ERR554064
ERR524903
SRR1016929
ERR737641
ERR109268
SRR1011610
ERR033249
SRR1175232
ERR294356
SRR1049511
ERR422942
ERR524921
SRR643520
SRR642055
ERR485579
ERR279027
ERR403514
ERR017614
SRR577011
ERR083709
ERR439034
SRR643216
ERR134344
ERR029360
SRR1531031
ERR708370
ERR163514
ERR376816
SRR1011869
ERR124467
ERR175878
SRR1531018
ERR140899
ERR423004
SRR1050329
ERR425700
ERR702076
ERR715310
ERR134870
SRR1017257
ERR517308
SRR1011896
SRR1019262
ERR129315
ERR485389
SRR647640
SRR917614
ERR246625
ERR377030
ERR172047
ERR708270
ERR211953
SRR1167806
SRR1330257
SRR1012154
ERR031666
ERR524937
ERR418888
SRR1017098
ERR192156
ERR111106
ERR540057
ERR490591
ERR120371
ERR353215
ERR716959
ERR701995
ERR418515
SRR1329278
SRR1017301
ERR137304
ERR380999
ERR714773
ERR554724
ERR418785
ERR702632
ERR160859
ERR294337
SRR643129
SRR1019450
ERR496925
ERR163666
ERR737134
ERR163599
ERR539871
ERR701923
SRR1049182
ERR419144
SRR1028026
SRR643203
ERR033344
ERR485385
ERR540956
ERR124444
ERR496928
ERR038099
ERR554498
SRR1293504
ERR156345
ERR330983
SRR642315
ERR715311
SRR647846
ERR162455
ERR083818
SRR1050114
ERR594086
ERR211908
ERR425667
ERR162483
ERR124450
ERR525114
ERR737371
SRR1049491
ERR030146
ERR230323
ERR377033
ERR086092
ERR540781
ERR737561
ERR418482
ERR156439
ERR715444
ERR124518
ERR539930
ERR033619
ERR234925
ERR701990
ERR114846
ERR035970
ERR418830
ERR083864
ERR573245
ERR137384
SRR1050459
SRR1019380
SRR1302897
SRR1167882
ERR163405
SRR1050172
ERR554433
ERR357843
ERR540189
SRR1028057
ERR353279
ERR525161
ERR211658
SRR1028059
ERR377044
SRR1167066
ERR377210
ERR190201
SRR1011910
ERR190209
ERR418859
SRR2053895
ERR217319
ERR425704
SRR630978
ERR540030
ERR024684
ERR540126
ERR419093
SRR1144668
ERR573187
ERR490404
ERR159043
SRR497542
ERR485621
SRR1330220
SRR1293683
SRR1019307
ERR1022047
ERR156366
ERR140940
ERR230310
ERR212928
ERR410111
ERR539964
ERR036034
ERR072249
SRR1012259
SRR1342382
SRR2053917
ERR541045
ERR525115
ERR156347
ERR485347
ERR554428
SRR1049208
ERR120485
ERR422932
ERR714980
ERR737038
SRR633655
SRR1017324
SRR1144661
ERR107792
ERR172053
ERR137924
ERR496658
SRR1010527
ERR114840
ERR163667
SRR917660
ERR353291
ERR388498
SRR647853
SRR1048356
SRR1010666
ERR737613
ERR038080
ERR845384
ERR033610
ERR715255
ERR423028
SRR1019333
ERR237690
ERR182374
ERR714061
ERR377083
ERR702136
SRR1301167
ERR377277
SRR1172482
ERR377031
ERR212833
ERR278896
ERR204225
ERR377371
ERR332231
SRR1326936
SRR1014721
SRR1050314
SRR796684
ERR017201
SRR1346340
ERR737600
ERR030154
SRR1165849
SRR1017384
ERR120432
SRR1328285
ERR163624
ERR232573
ERR044583
ERR156413
ERR425633
ERR175852
ERR192192
SRR534067
ERR485649
SRR643108
ERR358030
SRR1172656
SRR917586
ERR163665
ERR064922
ERR332255
ERR737387
ERR485615
ERR310927
ERR038667
ERR134742
ERR701992
ERR134787
SRR1167403
ERR302675
ERR129319
SRR1010687
ERR111129
ERR1019211
SRR1001802
ERR525127
ERR118390
SRR2053918
ERR496648
SRR505617
ERR485175
SRR633781
ERR714889
ERR376881
ERR160802
ERR353311
ERR033455
ERR211627
ERR163424
ERR540264
ERR107879
SRR1049507
SRR1019321
ERR496854
SRR505629
SRR917633
ERR033531
ERR554196
ERR264130
ERR353207
SRR1326966
ERR234801
ERR023884
ERR107929
SRR554302
ERR715282
ERR118518
SRR1172667
ERR714900
ERR156466
ERR418717
ERR737388
ERR418611
ERR957855
SRR1342368
ERR160851
ERR715287
SRR1165350
ERR377219
ERR541039
SRR1330422
SRR642045
ERR540995
ERR737108
ERR162420
ERR033723
ERR211914
ERR232593
ERR490417
ERR033522
ERR737285
ERR109651
ERR278908
SRR1017222
ERR045884
ERR737348
ERR554778
ERR540293
ERR023520
ERR158778
SRR643171
ERR449863
ERR084721
ERR140942
SRR1011697
SRR1328290
ERR540169
ERR163475
ERR048497
ERR599811
ERR358023
ERR525129
ERR573154
ERR540100
ERR736967
ERR554685
ERR107847
ERR192205
ERR554121
ERR418473
ERR107810
ERR237558
ERR118525
ERR360349
ERR249325
ERR490601
ERR423039
SRR1165578
SRR1346343
SRR1050631
ERR377285
SRR1330416
SRR1017079
ERR715699
ERR237571
ERR496843
ERR714023
ERR540797
ERR114919
ERR485390
ERR083849
ERR490592
ERR234893
ERR120444
SRR1001544
ERR048359
ERR279067
SRR1329289
SRR1167420
SRR643099
ERR702199
ERR120443
SRR1001756
ERR554206
SRR1330276
ERR118588
ERR737593
ERR715072
ERR221804
ERR278942
SRR1167463
ERR035981
ERR211931
ERR540120
ERR418499
ERR418883
ERR212878
ERR599781
SRR1011839
ERR156382
SRR1172601
SRR1329240
ERR357875
ERR017621
SRR1303483
ERR101900
SRR1301155
ERR212790
ERR353179
ERR048350
ERR227629
ERR737633
SRR1145875
ERR555045
ERR418656
ERR120496
SRR1012258
ERR418794
ERR715013
ERR485189
ERR360295
SRR1172499
SRR1169603
ERR845378
SRR1011706
ERR114857
ERR540949
ERR525064
ERR593161
ERR1035799
ERR708346
SRR1016934
ERR540958
ERR171870
SRR640218
ERR033442
ERR554539
ERR137395
ERR083841
ERR158980
ERR715407
ERR540782
SRR1342129
ERR175876
ERR439055
ERR033615
ERR044575
ERR035967
ERR377024
ERR419177
SRR1010690
SRR1326967
SRR1303411
ERR083861
ERR124437
SRR643089
SRR1025399
ERR845423
ERR035982
SRR642062
SRR1049269
ERR494740
SRR1010743
SRR1019261
SRR1050652
ERR418350
SRR917665
ERR496800
ERR086118
SRR1011605
ERR332191
ERR234974
ERR118354
ERR485640
ERR702195
ERR182438
ERR505358
ERR036040
ERR182406
ERR159041
ERR024990
ERR524985
SRR1019290
ERR845357
ERR539865
ERR026654
ERR496802
ERR118532
ERR715343
SRR647356
ERR501435
SRR643100
SRR1025173
SRR1012041
SRR917646
SRR1025385
ERR517331
SRR1303273
ERR134672
ERR554602
ERR330973
ERR418545
ERR163485
SRR1011646
SRR521636
SRR497523
ERR702649
ERR715298
ERR418516
ERR182400
SRR1050356
ERR701928
ERR845477
ERR540065
SRR1048366
ERR702645
ERR418525
ERR736946
ERR137933
ERR377152
SRR1342337
ERR388538
ERR377047
ERR118577
ERR702051
ERR573135
ERR554072
ERR124439
SRR1172675
ERR540972
ERR033248
ERR485275
ERR175908
ERR163609
ERR118592
SRR1165800
ERR212986
SRR1019614
ERR294344
ERR227550
ERR714937
ERR539904
ERR227546
SRR1050157
ERR302729
ERR715153
ERR353126
SRR1050163
ERR017208
ERR737251
ERR175920
ERR714902
ERR845412
ERR038139
SRR1303292
ERR033284
ERR158782
SRR1202738
ERR302839
ERR715350
ERR023529
ERR425719
SRR1011852
SRR1025166
SRR1050468
ERR714974
SRR1010720
ERR540174
ERR485260
ERR134847
ERR118438
ERR573364
ERR302791
SRR643224
ERR377312
ERR418744
ERR109255
ERR177191
ERR387207
ERR715358
ERR377140
ERR1019190
SRR1050348
ERR554305
ERR140969
SRR1048364
ERR134662
ERR017617
SRR1167159
ERR204155
ERR217337
ERR360268
ERR190226
ERR419056
SRR1001716
SRR1342344
ERR425600
ERR190190
ERR163492
ERR505394
ERR129326
ERR137961
ERR425664
ERR485629
ERR485447
ERR554125
ERR137361
SRR1012049
ERR540309
SRR2480582
ERR422897
ERR171895
ERR539875
ERR845372
SRR1049221
SRR1293409
SRR1165488
SRR1017197
ERR118400
SRR1017373
ERR235025
ERR158996
ERR234989
ERR118356
ERR163617
SRR1342374
SRR1001608
ERR715731
ERR033557
SRR1010757
ERR084699
ERR541073
ERR540859
ERR554631
ERR033075
ERR256881
ERR084705
ERR118334
ERR353321
SRR501493
ERR737028
ERR038092
ERR332253
ERR717008
SRR1017286
ERR156431
ERR017658
SRR1103417
ERR211975
SRR1019311
ERR708333
ERR376815
ERR731051
ERR554633
ERR419089
SRR1167094
ERR573248
SRR1025049
SRR1050384
ERR419135
SRR647409
ERR418322
ERR294345
SRR1050368
ERR358124
SRR1049314
SRR643117
SRR1011668
ERR118524
ERR107822
ERR540906
ERR717013
ERR715145
ERR118587
ERR332189
SRR1035444
ERR737284
ERR353160
ERR294646
ERR715190
ERR599776
ERR134399
ERR714880
ERR425693
ERR485476
ERR418661
ERR714894
ERR540912
SRR1172605
SRR1016955
ERR017210
SRR1103670
ERR485246
ERR540753
SRR1330410
ERR737161
ERR217302
ERR377375
ERR554688
ERR111116
ERR158725
SRR1050415
ERR211611
ERR017275
SRR1017201
ERR540994
SRR1329291
SRR1019382
ERR137343
SRR501473
SRR1293495
SRR1172615
SRR1049195
ERR702219
ERR845504
SRR1028064
ERR364171
ERR353267
SRR1019344
ERR554279
ERR256892
SRR2473219
ERR030155
ERR235050
ERR294625
ERR232574
ERR084655
ERR716973
ERR230282
ERR352977
ERR554496
ERR737265
ERR714731
ERR554103
ERR086062
ERR237650
ERR540048
ERR388557
SRR1017258
ERR380997
ERR594251
ERR360331
ERR540307
ERR107969
SRR1172640
ERR064907
ERR702675
ERR175922
SRR1145873
ERR030173
ERR140931
ERR107870
ERR702676
ERR038146
ERR158729
SRR1019306
ERR418885
ERR137995
SRR1028128
SRR1050258
ERR134630
ERR737330
ERR217307
ERR156362
ERR737013
ERR527294
ERR294300
ERR234979
ERR045895
ERR140932
ERR377148
ERR418802
ERR111050
ERR211985
ERR418795
ERR702204
SRR633622
SRR1346407
ERR540240
ERR212858
SRR917587
SRR647624
ERR111092
ERR109259
SRR1011965
SRR1169561
ERR175940
SRR1172569
SRR1001621
ERR162466
ERR302810
ERR554316
ERR377322
ERR158774
SRR1019376
SRR279130
ERR525070
SRR1025026
ERR023863
ERR172027
ERR737073
SRR554325
SRR1330262
SRR277688
ERR137382
SRR1012071
SRR1172598
ERR212857
SRR2480579
ERR525166
ERR204147
SRR1025055
ERR423003
ERR600019
SRR1028020
SRR1025454
SRR1011653
ERR118406
ERR701982
ERR109264
SRR917639
ERR419087
ERR227596
ERR107910
SRR1342153
ERR715035
ERR387186
ERR419170
SRR1342388
SRR1012137
SRR1012139
SRR1028022
ERR418537
SRR1011701
SRR1011747
SRR1012016
ERR599884
SRR1172333
SRR2480587
SRR1172279
ERR573365
ERR134818
ERR048354
SRR1344705
ERR358116
ERR083848
SRR1001480
ERR230294
ERR573274
SRR1001674
SRR1172478
ERR118463
ERR599995
ERR637955
ERR134705
SRR1050464
ERR109584
ERR264083
ERR714037
ERR708461
SRR1001764
ERR083865
SRR1017313
ERR024987
ERR163572
ERR418631
ERR353094
SRR1011904
ERR172089
ERR159048
SRR1010636
SRR577012
ERR573197
SRR917581
ERR134411
ERR119017
ERR353277
SRR1017457
ERR632862
ERR714022
ERR714774
ERR124460
SRR1017320
SRR1202736
ERR264079
ERR162479
SRR497591
ERR048387
ERR119049
ERR418334
SRR647638
SRR1001771
ERR114922
ERR137330
ERR496796
SRR643079
ERR164888
ERR033836
SRR1012246
ERR715745
ERR033300
ERR137906
ERR731061
ERR134861
SRR1050504
ERR246611
ERR024981
ERR525006
ERR162467
ERR708400
ERR422952
SRR1001487
ERR163567
ERR163360
ERR109690
SRR647426
ERR410100
ERR086055
SRR1103510
ERR419129
SRR1025083
ERR715217
ERR425654
ERR419193
ERR164862
SRR1019334
ERR702009
ERR118331
ERR599991
ERR358026
ERR330978
SRR1049244
SRR278573
SRR1290867
ERR163551
ERR377315
SRR445280
ERR124527
ERR212845
ERR144749
ERR737350
ERR163387
SRR1010567
ERR410123
ERR737022
ERR256879
ERR715258
ERR036006
SRR1050679
SRR1025375
ERR120463
ERR084509
ERR737154
ERR212988
SRR1025037
SRR1019275
SRR643227
ERR030205
SRR449534
ERR360287
ERR033583
ERR120398
ERR715203
ERR111097
SRR1017427
ERR221750
ERR230314
ERR737486
ERR353041
ERR036019
ERR540316
SRR1172651
ERR573308
SRR1049477
ERR496749
ERR156429
ERR360248
ERR702186
ERR541067
ERR485415
ERR134808
SRR1017279
ERR178670
SRR1011899
ERR496784
ERR715362
ERR237665
ERR156471
ERR714981
ERR377337
ERR212240
ERR358029
ERR160832
ERR715131
ERR232558
ERR158707
ERR212257
ERR109248
ERR212236
ERR1019163
ERR485495
SRR1011656
ERR237595
ERR701927
SRR1145878
SRR642316
SRR1025059
SRR1175258
ERR714865
ERR573315
ERR278841
ERR737412
ERR555071
ERR162461
ERR845414
ERR355913
ERR388475
ERR1019187
ERR213017
ERR118377
ERR554793
ERR496924
ERR737591
ERR352956
ERR234910
SRR1011819
ERR212963
ERR266653
ERR192218
SRR1017187
ERR353116
SRR2138597
ERR217316
ERR182493
ERR490556
SRR1011712
SRR445028
ERR539917
ERR485626
ERR715421
ERR278935
ERR163413
SRR1017340
ERR360329
SRR577030
SRR1175240
ERR227521
ERR423037
SRR1172632
ERR177158
ERR172076
ERR159016
ERR1022080
ERR485317
SRR1172566
ERR134780
ERR109539
ERR554345
SRR1303634
SRR1144645
ERR278867
SRR630634
ERR422929
ERR353235
ERR036027
ERR418884
ERR599881
SRR492745
ERR212884
SRR2026222
SRR1172631
ERR418901
SRR1049309
ERR717026
ERR033534
ERR036003
ERR540009
ERR708384
ERR033694
ERR540242
SRR445075
ERR554359
SRR1165941
ERR714752
ERR033267
SRR1165790
ERR541004
ERR715154
ERR163724
ERR163577
ERR554460
ERR737610
ERR178729
ERR485410
ERR234797
ERR044595
SRR1025517
ERR490613
ERR278922
ERR353125
ERR737485
ERR715195
ERR539878
ERR279009
ERR418735
ERR360255
ERR540909
ERR377308
ERR227633
ERR418863
SRR1011857
ERR332240
SRR1049454
ERR737628
ERR554664
ERR332236
ERR737617
ERR212964
ERR496838
SRR1050297
ERR708399
ERR554666
ERR554456
SRR1049478
ERR485485
ERR418865
ERR172063
ERR524931
ERR017176
ERR107933
SRR1217338
ERR246592
ERR120420
ERR360312
ERR038381
SRR1172544
ERR540038
ERR029387
ERR425581
ERR129308
ERR422931
ERR714761
ERR439056
SRR404118
ERR278839
ERR358010
SRR917597
SRR647360
SRR1017415
ERR422961
ERR524930
ERR419232
ERR163614
ERR736999
ERR541005
SRR1050268
ERR708329
ERR294647
ERR714737
ERR083813
ERR046512
ERR715694
SRR1049346
ERR485602
ERR140960
ERR715208
ERR120384
SRR1172543
SRR1012157
ERR715300
ERR377086
SRR1025410
ERR573361
SRR1050694
ERR449878
ERR554597
ERR554113
SRR1177883
SRR1019295
ERR357853
ERR736953
ERR353158
ERR353230
ERR737235
SRR1011987
SRR1167795
SRR1050429
ERR120385
ERR053045
ERR023872
ERR410039
ERR737142
ERR505305
ERR418679
SRR1025073
ERR540926
SRR1144683
ERR038688
ERR163506
ERR418555
ERR156489
SRR1167415
ERR212907
ERR540079
SRR1010654
ERR715337
ERR159056
ERR377242
SRR1330229
ERR256890
ERR353054
ERR163636
SRR1290918
ERR485286
ERR360325
SRR088301
SRR643147
ERR357983
ERR234995
ERR485270
ERR377180
SRR1330256
ERR212896
ERR266676
SRR642070
ERR120446
ERR439005
SRR453045
ERR086059
ERR086074
ERR107966
ERR554410
ERR490551
ERR109492
SRR279127
ERR540279
ERR158706
ERR134817
SRR1010828
ERR1022091
ERR554622
SRR1103536
SRR1010539
ERR525148
SRR1011684
ERR278921
ERR048426
ERR279015
ERR223151
ERR294333
ERR418727
ERR599967
SRR1025452
ERR485523
ERR140951
ERR715716
ERR177144
ERR107890
ERR212923
SRR1303551
ERR418411
ERR332275
ERR163664
ERR714961
ERR377125
ERR230329
ERR554673
ERR053022
ERR573273
ERR715125
ERR714730
ERR377231
ERR129327
SRR1025423
ERR264145
ERR485441
ERR031663
ERR246638
SRR1303396
ERR163702
ERR204212
ERR048495
ERR599993
SRR1103424
ERR377343
ERR540243
ERR737458
ERR593833
SRR1328308
ERR045061
ERR701944
ERR140944
ERR737560
ERR118997
SRR1172520
ERR701968
ERR419072
SRR647398
SRR1001709
ERR554475
SRR1344792
SRR1049311
ERR036026
ERR084764
ERR158640
ERR033380
ERR211932
ERR600040
SRR1293417
SRR1010566
ERR517371
ERR086193
ERR418931
ERR017280
SRR1011951
ERR029462
ERR038073
SRR647647
SRR1328325
ERR134388
ERR036037
SRR640196
ERR212848
SRR1346397
ERR211982
ERR163581
ERR109682
ERR137345
SRR647413
ERR134772
ERR237709
SRR1048343
ERR118544
ERR017649
ERR353324
ERR485431
ERR163467
ERR124490
SRR1167790
ERR332208
SRR521642
ERR573344
ERR485407
SRR1167782
SRR1342327
ERR221717
ERR230264
SRR1342157
ERR410129
SRR1019658
SRR1011721
ERR156423
ERR418861
ERR048412
ERR357938
SRR1025520
ERR496794
SRR513940
SRR917666
ERR357987
ERR227488
ERR714912
ERR737014
ERR540878
ERR737183
SRR2054012
ERR175909
ERR573321
ERR302803
ERR134737
ERR496827
ERR332274
ERR418728
ERR134786
ERR134717
ERR212221
SRR1017492
SRR1144655
ERR485459
ERR230280
ERR554102
ERR234815
ERR204193
SRR1167460
ERR163378
SRR1025152
ERR731094
SRR630641
SRR1050682
SRR1010608
ERR036004
ERR118424
SRR1050188
SRR1048344
ERR038086
SRR1303282
ERR554198
ERR204179
ERR737426
SRR1011881
ERR737490
ERR033359
ERR505372
SRR1019304
ERR702108
ERR217314
ERR525041
ERR217343
ERR496767
ERR554306
ERR163392
ERR158712
SRR1172573
ERR505341
ERR485281
ERR227552
SRR1028121
SRR1012220
ERR525026
SRR1328182
ERR109622
SRR505645
SRR1172103
SRR1175249
ERR496684
ERR422996
SRR1103606
ERR156415
ERR017638
ERR353245
SRR1017209
ERR234817
ERR527226
SRR642307
ERR490464
ERR525012
ERR716995
SRR1010788
SRR1001641
SRR1011567
ERR540182
ERR387187
ERR190140
ERR353051
SRR1017144
SRR1329272
SRR1012210
SRR1025547
SRR1049187
ERR715237
ERR714846
ERR554712
ERR264060
ERR064940
ERR360308
ERR573312
ERR702169
ERR264125
ERR357947
ERR182530
ERR737381
ERR083807
SRR1144660
SRR022849
ERR212867
ERR038359
SRR534066
SRR1328329
ERR217310
ERR119044
ERR737372
SRR1144701
ERR524939
ERR540087
ERR527230
ERR496732
SRR1010829
ERR358031
SRR1017290
ERR039398
SRR1165747
ERR496753
SRR1655272
ERR109692
ERR084730
ERR419149
SRR497481
ERR163393
ERR109273
ERR182407
ERR162430
ERR439026
SRR1001474
ERR496810
ERR737587
ERR266672
ERR234921
ERR213007
ERR158794
ERR418948
ERR496793
ERR540762
ERR107848
ERR107882
ERR485440
ERR158993
ERR129269
ERR737351
SRR445037
ERR156405
ERR227612
ERR158789
ERR418811
ERR377310
SRR1172626
ERR731102
SRR642069
SRR1531014
SRR634045
ERR227556
ERR107932
ERR048455
SRR1025383
ERR418522
ERR053028
ERR221773
ERR212979
ERR158984
ERR107927
ERR302699
ERR554304
SRR1012219
ERR156421
SRR1172685
ERR425623
SRR1172625
SRR1048490
SRR1103562
ERR702025
SRR1001690
ERR140927
ERR171906
ERR524952
ERR554380
ERR357872
ERR387116
ERR124520
ERR702010
SRR1165428
SRR1144722
ERR137307
ERR573217
ERR573171
SRR1017268
ERR599895
SRR1010513
ERR118506
ERR182373
ERR221790
ERR439033
SRR1050437
ERR418460
ERR137335
ERR599898
ERR702070
ERR425642
ERR485404
ERR525140
ERR109238
SRR1144659
ERR599951
ERR134403
ERR517352
SRR1025121
SRR1293393
ERR294315
ERR377119
ERR599944
ERR227484
ERR540897
ERR182472
ERR033473
ERR026676
ERR554755
ERR410118
ERR023891
ERR419082
ERR192182
ERR418625
SRR1017087
ERR517377
ERR708362
ERR156400
ERR162493
ERR234976
ERR490563
ERR737396
ERR223181
ERR084582
SRR1172567
ERR162435
ERR524915
ERR086052
SRR1342324
ERR353033
ERR715008
ERR211946
ERR294637
ERR129294
SRR2053981
ERR716960
ERR086217
ERR702118
SRR1346231
SRR1011611
ERR357926
ERR593601
SRR1017328
SRR1329258
ERR418622
ERR377261
ERR1019224
ERR422983
ERR266681
ERR163443
ERR026677
ERR527251
ERR264123
SRR643107
ERR163458
ERR124530
ERR540948
ERR353022
ERR038079
ERR163416
SRR1012078
ERR715232
ERR279052
ERR137373
ERR278974
ERR033295
ERR111074
ERR353258
ERR048482
SRR1017260
ERR156374
ERR418630
ERR159066
SRR1012230
ERR540142
ERR227608
ERR045065
SRR1011636
ERR403517
ERR266707
ERR278975
ERR278936
ERR171873
SRR647422
SRR1019595
ERR134797
ERR109484
ERR033579
ERR163379
SRR643076
ERR737282
ERR716967
SRR1330397
ERR103398
ERR737272
ERR083706
ERR118548
SRR1025058
SRR1165969
ERR158806
SRR1019336
SRR1329295
ERR715226
ERR422926
SRR643085
SRR1531024
ERR230339
ERR111122
ERR160799
ERR708470
ERR221730
ERR212922
ERR485468
ERR540050
ERR517355
SRR1025134
ERR419036
ERR377334
ERR134872
ERR118473
SRR1050242
ERR555062
SRR747869
SRR1172548
ERR137332
ERR702091
SRR1167874
ERR053040
ERR418453
ERR127443
ERR023531
ERR111124
ERR527310
ERR159020
ERR425689
ERR1019188
ERR332257
SRR642334
SRR1011989
ERR376890
SRR1025411
ERR118358
ERR410106
ERR084585
ERR137952
ERR156346
ERR708390
ERR714916
ERR120427
ERR120440
ERR599896
ERR715073
SRR1050452
SRR1028050
SRR1049481
ERR118558
ERR600015
ERR599899
ERR540234
ERR109648
SRR1011959
SRR1019360
SRR1001582
SRR643161
ERR737317
ERR387110
ERR163641
SRR1165778
ERR302751
ERR845360
ERR485518
ERR330960
ERR217331
ERR554571
ERR360310
ERR517362
SRR1017409
ERR211675
ERR737383
ERR554314
ERR212915
ERR554445
ERR084643
SRR1010735
ERR540708
ERR377325
ERR023513
SRR1049200
ERR376858
ERR425665
ERR134615
ERR494737
ERR422862
ERR175901
ERR525037
ERR118493
SRR1328297
ERR554478
SRR1342380
ERR234915
SRR1017403
SRR1165930
SRR1050486
SRR1144656
ERR160846
ERR599919
SRR1329227
ERR124456
ERR120379
ERR234859
ERR360226
ERR1022085
ERR505309
ERR029390
SRR1329273
ERR084646
ERR172038
ERR418814
SRR1342381
ERR715002
ERR496714
ERR418332
ERR715085
ERR715405
ERR033652
ERR388535
ERR737589
ERR517336
ERR708311
ERR107813
ERR230272
ERR084630
ERR134337
ERR737443
SRR1303564
ERR715737
ERR038140
ERR353171
ERR449866
ERR294346
SRR513962
ERR418895
SRR1169572
SRR633620
SRR1330244
ERR966655
ERR144758
ERR490434
ERR353026
ERR524896
SRR1011871
ERR134840
SRR1050237
ERR311157
ERR377198
SRR513974
ERR164919
ERR736988
ERR419196
ERR539906
SRR1049288
ERR192246
SRR652358
SRR1025538
ERR377364
ERR715344
ERR353323
SRR1330399
ERR111079
SRR1165948
SRR643138
ERR485613
ERR134732
ERR439072
ERR144787
ERR171882
SRR577026
ERR107970
SRR1165768
ERR278931
SRR1050144
ERR540220
ERR246660
ERR485396
SRR1202654
ERR137949
ERR144831
ERR490549
SRR1167428
ERR554532
ERR599795
ERR223138
SRR1017349
ERR352988
ERR134361
SRR1050009
ERR159010
SRR513963
SRR647625
SRR1167326
ERR377256
SRR1050153
ERR714958
ERR144798
ERR715086
SRR1530996
ERR353309
ERR599933
ERR045063
ERR332229
SRR1346405
ERR599812
ERR485296
ERR737239
ERR715266
ERR182436
ERR086188
ERR279092
ERR294311
ERR353038
SRR1025171
ERR377288
SRR634076
ERR715024
SRR505601
SRR1010494
ERR353306
ERR172056
ERR134865
ERR035976
ERR490492
ERR172085
SRR1012024
SRR1103401
SRR1050092
ERR418686
ERR485563
SRR1048432
ERR156460
SRR1012200
ERR540776
SRR1017183
ERR419182
SRR1010647
ERR418996
ERR1019236
ERR737397
ERR573219
SRR1050399
ERR118490
ERR403512
SRR1172550
ERR425683
ERR279091
ERR163683
ERR845455
ERR044593
ERR496655
SRR1011886
SRR1290890
ERR156391
ERR554680
ERR033477
ERR163358
ERR086116
ERR737555
ERR048476
ERR1019164
ERR137321
ERR190193
ERR109525
ERR163570
SRR1165767
ERR278910
ERR264111
ERR388533
ERR175910
ERR714765
ERR505256
ERR107902
ERR134779
ERR737210
ERR302669
ERR171835
ERR211907
ERR235030
ERR114879
ERR702024
ERR388545
ERR377214
SRR1019281
ERR573220
SRR1001685
SRR1049506
ERR387115
SRR1169583
ERR540759
ERR496820
ERR158692
SRR1001795
SRR1050389
ERR278870
SRR1001672
ERR164867
SRR1048467
ERR234963
ERR182444
ERR163396
ERR554612
ERR302772
ERR737606
SRR1012211
ERR357879
SRR1001668
SRR1017463
SRR2053937
SRR1011733
ERR554256
ERR554135
ERR485328
SRR1012089
SRR1019685
ERR540325
SRR1050283
ERR357991
ERR737001
ERR223173
ERR1019172
ERR419006
SRR1025360
ERR137352
ERR212197
ERR109579
SRR1342366
SRR1011861
ERR227597
ERR539942
ERR023899
ERR554443
ERR358093
SRR1011916
ERR182468
ERR490462
ERR418918
ERR517391
SRR1531021
SRR1025050
ERR554379
ERR039391
ERR023508
ERR573205
SRR1202673
SRR643105
SRR1303554
ERR134383
ERR377166
ERR158653
ERR490614
SRR1019619
ERR204180
ERR332252
ERR714893
SRR1309448
ERR302790
ERR418471
ERR109246
SRR1172063
ERR163357
ERR294645
ERR714986
SRR554350
ERR182427
SRR643090
ERR737268
SRR1050349
SRR1001715
ERR485366
SRR1017217
SRR1103479
ERR109486
SRR634040
ERR360326
SRR1028029
ERR353219
ERR505381
ERR387222
ERR246595
ERR418544
ERR107789
ERR599789
SRR1303272
ERR539888
SRR1103658
ERR163603
ERR053023
ERR540230
SRR278165
ERR033429
SRR577016
SRR1330200
ERR107872
ERR541020
ERR144769
ERR036028
ERR1019179
SRR631105
ERR540880
SRR1167431
ERR737027
ERR737542
ERR418606
ERR234957
ERR599861
ERR029344
ERR573263
SRR1050442
ERR302663
ERR418638
ERR033269
ERR1035867
SRR642034
ERR360259
ERR232575
ERR114854
ERR118600
ERR496897
SRR1012239
ERR204209
ERR302668
ERR845366
ERR377170
ERR302723
SRR1050420
ERR418534
ERR418405
ERR246607
ERR045865
ERR353091
SRR1050148
ERR213012
SRR1346369
ERR033556
ERR554559
ERR715401
ERR158708
SRR1144644
ERR192238
ERR022182
ERR524998
ERR048420
ERR156496
SRR1050277
SRR1017420
ERR425588
ERR212834
SRR1010694
ERR212266
SRR1167150
ERR541050
ERR554446
ERR377238
ERR419099
SRR1012101
ERR377097
SRR445284
SRR631106
SRR1050126
ERR737377
ERR425741
SRR493859
ERR554599
ERR237660
SRR643226
ERR422878
SRR796695
SRR1049467
ERR109601
ERR107938
ERR353024
ERR118572
SRR1017104
SRR917560
SRR1011722
SRR1301174
ERR525135
SRR1048434
ERR118462
SRR1050253
ERR044573
ERR192228
ERR232579
SRR1177946
ERR418466
ERR332199
ERR134670
ERR539890
SRR1303423
ERR517349
ERR554668
ERR540863
ERR737304
ERR505259
ERR030275
ERR702042
ERR140919
ERR716968
ERR737170
ERR036051
ERR845456
ERR175937
ERR525045
ERR525073
ERR134627
SRR1010512
SRR1011895
ERR419106
SRR1048597
ERR158763
ERR158630
SRR497588
ERR118386
SRR1017071
SRR1001494
ERR423023
SRR1175265
ERR524920
ERR026003
SRR1165351
ERR140914
ERR192179
ERR134868
ERR217356
SRR747872
ERR158638
ERR496901
ERR211948
ERR377311
ERR540124
SRR513955
SRR639478
ERR573117
SRR1019358
SRR1050095
ERR714898
ERR109678
ERR419070
SRR1293410
ERR737007
ERR227589
SRR1322226
ERR302662
ERR541015
ERR302693
SRR1017468
ERR594277
ERR485463
ERR702161
ERR036046
ERR737158
ERR164909
ERR156495
ERR111131
ERR163591
ERR230318
ERR086094
ERR084611
ERR702094
SRR1050394
ERR422872
ERR418605
ERR120362
ERR702011
ERR715711
SRR647389
ERR086186
ERR496811
SRR1167462
SRR1103588
ERR554528
ERR418797
SRR1012090
ERR160787
SRR1019327
SRR1169562
ERR212822
SRR1049228
ERR212815
ERR410086
ERR156449
SRR631144
ERR540914
ERR418966
ERR204170
ERR134679
SRR1050213
ERR485313
SRR1019684
ERR737346
ERR737523
ERR731095
ERR418379
ERR164899
ERR039389
SRR1172652
SRR1340404
ERR525160
SRR630837
ERR540125
SRR1050169
ERR264138
ERR957917
SRR1329243
ERR158785
ERR540117
ERR714863
ERR377037
ERR237594
ERR714746
ERR120357
ERR190161
SRR1025017
SRR1025167
ERR737352
ERR485492
ERR573251
ERR377374
SRR1342177
SRR1165976
ERR599908
ERR485612
SRR577032
SRR633793
ERR177196
ERR212908
ERR425677
ERR237711
SRR1017083
ERR107939
ERR388490
ERR418380
ERR227638
ERR111052
ERR302695
SRR1017106
ERR737429
ERR084650
ERR422977
ERR118440
ERR418600
ERR539907
ERR496656
ERR134769
ERR064934
ERR107868
ERR137342
ERR714039
ERR715204
ERR083850
SRR2053954
ERR737462
ERR036001
ERR527259
ERR715060
ERR172094
ERR419173
ERR418725
ERR158750
ERR190153
ERR540281
ERR496808
ERR182369
ERR227592
ERR485292
ERR527300
ERR134636
ERR118605
SRR1017401
SRR497526
SRR1019270
ERR227646
ERR715046
ERR083793
ERR731031
ERR024670
SRR1342331
ERR107914
ERR540024
ERR554748
ERR294355
ERR360314
SRR1329224
SRR1012256
ERR485335
ERR237687
ERR232585
ERR485607
ERR715105
SRR1172451
ERR714903
SRR1019671
ERR422953
SRR1010740
ERR419080
ERR038395
ERR213023
SRR646395
ERR422938
ERR525034
ERR410122
ERR163613
ERR496756
ERR485399
ERR246658
ERR715263
ERR156424
ERR714024
ERR525068
SRR1001818
ERR418319
ERR418691
ERR109645
ERR554426
SRR1010543
ERR036044
ERR118394
ERR599866
ERR353237
SRR1010584
SRR1011547
ERR708417
SRR1328296
SRR1342377
SRR1017139
SRR1010577
SRR1011622
SRR1017359
SRR1010591
ERR118501
ERR702137
ERR294354
SRR1165299
ERR163623
SRR1043903
SRR1050117
SRR631752
ERR033480
SRR1012162
SRR1302893
SRR521637
SRR1167820
ERR419024
ERR107808
SRR1001714
ERR211694
SRR1011779
ERR714825
SRR1165730
ERR714840
ERR540260
ERR029375
ERR235024
ERR418739
ERR279012
ERR737113
SRR1303572
ERR302676
ERR084556
ERR294614
ERR118435
ERR103405
ERR737634
ERR156404
SRR1049175
ERR737163
SRR1025107
ERR496908
SRR1011714
ERR162469
ERR418514
SRR1017273
ERR227598
ERR159005
ERR715038
ERR048486
SRR1011667
SRR1050175
ERR418784
ERR737642
SRR1165494
ERR737386
SRR642309
ERR221760
ERR158658
ERR737548
ERR211663
ERR449890
SRR1049508
ERR573112
ERR425627
ERR423001
SRR1010734
ERR419014
ERR418928
ERR164879
SRR1001588
SRR1172582
ERR496804
ERR089822
ERR144779
ERR120375
SRR1330253
ERR158627
ERR377406
ERR418321
ERR211945
ERR715075
ERR084609
ERR310869
ERR048499
ERR230344
SRR1340407
ERR156343
ERR524950
ERR237563
SRR643094
ERR223143
ERR023903
ERR134864
ERR490426
ERR554246
ERR736972
SRR1050583
ERR223116
ERR1022078
ERR162459
SRR1103589
ERR737127
SRR1172437
ERR134673
ERR156490
ERR737382
SRR1144639
ERR540896
ERR266668
ERR159017
SRR1050358
SRR449531
ERR237554
ERR302731
ERR118402
SRR1001713
SRR1011875
ERR120445
ERR554760
ERR044601
SRR917575
SRR647367
ERR118486
SRR639479
ERR715018
SRR1050674
ERR212778
ERR715703
ERR134754
SRR445273
ERR278945
SRR1016931
ERR505315
ERR190144
ERR714847
ERR418860
ERR108062
ERR357890
ERR540823
SRR1012185
ERR144784
ERR377286
ERR182454
ERR418634
ERR422884
ERR554098
ERR524956
ERR158643
ERR230289
ERR163569
SRR1001791
ERR017635
ERR302831
ERR376811
SRR521645
ERR086214
ERR541055
ERR439063
SRR1050633
ERR358067
SRR1010731
ERR439029
SRR1177942
ERR118519
ERR422883
ERR715390
ERR266626
ERR190150
ERR118362
ERR279038
SRR2053897
ERR264089
ERR163498
ERR554188
ERR554261
SRR1011834
ERR554065
ERR217335
ERR086161
ERR120416
ERR212929
ERR554368
ERR360198
ERR418827
ERR162496
ERR702678
ERR227640
ERR485537
SRR1346229
ERR227588
ERR573226
ERR737111
ERR554213
ERR737531
ERR084521
SRR1342199
SRR1346235
SRR1017332
ERR377306
ERR418483
ERR256873
ERR485578
ERR109580
ERR026666
ERR212228
SRR1103392
SRR1103681
ERR302691
ERR485610
ERR702119
ERR108058
ERR204228
SRR1167423
ERR554180
ERR714960
ERR212967
ERR525164
SRR630838
SRR1010704
SRR1025045
ERR212233
ERR234878
ERR540099
SRR1017469
ERR266706
ERR048496
SRR1050261
ERR490541
ERR716955
ERR212214
ERR573144
ERR423030
ERR131813
SRR1202700
ERR213004
SRR647428
ERR540221
ERR357923
SRR1017057
SRR1049459
ERR419010
ERR573131
ERR380531
ERR525014
ERR505361
ERR485217
ERR845462
ERR737361
SRR1346395
ERR264074
ERR024977
SRR1011663
ERR410036
ERR737419
ERR033078
SRR1011848
ERR177175
ERR422892
ERR702642
ERR358112
ERR083755
SRR493909
SRR1342165
ERR418680
ERR033383
SRR1012263
ERR540969
SRR1010571
ERR410082
SRR1050219
ERR425670
ERR234940
ERR540331
ERR485257
ERR418505
ERR410066
SRR1017323
ERR540055
ERR266677
SRR1011954
ERR163647
ERR845361
SRR647362
ERR573327
ERR539991
ERR172095
ERR377064
ERR084558
ERR064912
ERR554650
ERR144812
ERR358114
SRR1048362
ERR163651
ERR702209
ERR033626
ERR084565
ERR137340
ERR527289
ERR109605
SRR633664
ERR737092
ERR107883
SRR1010498
ERR033274
SRR1293385
ERR377153
ERR358034
ERR555068
ERR033266
ERR418356
ERR539939
ERR109562
ERR235047
SRR1017335
ERR490444
ERR540983
ERR505373
ERR377102
SRR1028021
ERR715328
SRR2053899
ERR737149
ERR278853
ERR949042
SRR1165435
ERR715275
SRR1165555
ERR237555
ERR357948
ERR064916
SRR1025483
ERR599821
ERR496662
ERR264107
ERR352982
ERR072247
ERR353257
ERR708309
ERR235008
ERR030161
ERR212934
ERR109686
ERR144775
ERR332230
ERR140898
ERR540819
SRR1344700
ERR541030
ERR353247
ERR715243
ERR418779
ERR377131
ERR539937
SRR1050367
ERR554576
ERR357986
SRR1103605
ERR278926
ERR715326
ERR419218
SRR1019386
ERR230478
ERR137988
ERR048443
SRR1012138
ERR107802
ERR600022
ERR353141
ERR573376
ERR1050518
SRR643190
ERR109483
ERR485514
SRR1049238
ERR159026
ERR048474
ERR554717
ERR279055
ERR845463
SRR1302920
ERR360296
ERR127412
ERR422949
ERR524942
SRR1011558
SRR493883
ERR737326
SRR1330201
ERR485274
ERR737046
SRR1010697
ERR357870
SRR1293611
ERR137348
SRR1017318
ERR107915
SRR1011771
ERR137324
SRR642058
ERR540176
ERR737063
ERR160868
ERR217359
ERR715028
SRR633623
ERR084697
ERR031670
SRR1165779
SRR1165922
ERR175939
ERR162478
ERR156498
ERR554747
ERR737212
ERR129289
ERR715092
ERR496912
ERR221754
ERR140907
SRR642323
ERR211958
ERR017202
ERR418815
ERR554726
ERR266665
ERR192166
ERR109245
SRR1025544
SRR1011759
ERR505252
ERR1019176
ERR540917
ERR182388
SRR1144718
ERR708421
ERR163479
ERR387087
ERR109478
ERR496676
ERR540128
ERR048371
ERR190178
ERR554402
ERR353263
ERR023878
ERR419103
ERR737526
ERR715342
ERR332233
SRR633780
ERR033424
ERR539976
SRR1050355
SRR1172257
ERR353071
ERR137386
ERR496883
ERR418892
SRR1019340
ERR496689
ERR377346
ERR156497
ERR418754
ERR599874
ERR737550
ERR044182
ERR266643
ERR086191
SRR1169599
SRR1012080
ERR573323
ERR163592
ERR425759
ERR256886
ERR109243
SRR1167803
ERR527264
ERR377056
ERR190156
ERR418984
ERR134638
ERR266631
ERR017600
ERR234950
ERR539999
ERR120431
ERR083782
ERR353107
ERR540831
SRR1329288
ERR716984
SRR1028028
ERR204224
ERR083832
SRR1050374
ERR715260
ERR377309
ERR540283
SRR1050482
ERR525153
ERR418719
ERR439057
SRR1329304
ERR109219
ERR593228
SRR1165451
ERR118500
ERR118423
SRR453033
ERR554645
ERR029368
ERR714800
ERR190170
ERR353292
SRR917641
ERR496651
SRR1167458
ERR162417
ERR134743
ERR736974
ERR294616
ERR279065
ERR524887
SRR1145874
SRR1165744
SRR1025123
ERR353274
ERR083785
SRR1174855
ERR111053
ERR164927
ERR714886
ERR418644
SRR1017296
SRR445034
ERR211944
ERR134762
SRR1010519
ERR124512
ERR279013
ERR714772
ERR410073
ERR045060
ERR422963
ERR084689
SRR1012141
ERR554479
ERR182426
ERR422948
SRR1012170
SRR1001491
SRR1330280
ERR573101
ERR377339
ERR539921
ERR376893
SRR1531000
ERR221783
ERR715383
SRR1172614
ERR264090
SRR643114
ERR211642
ERR714911
ERR237684
SRR1011677
ERR038695
ERR418324
SRR640202
ERR163409
SRR1174837
SRR1028081
ERR737231
ERR737107
ERR230302
ERR246639
ERR517373
ERR573102
ERR1019228
SRR1017461
ERR118516
ERR230299
SRR1050512
SRR1017410
ERR084724
ERR118414
ERR084742
ERR084619
ERR353030
ERR084738
SRR1050393
ERR357976
ERR190200
SRR1010622
SRR633700
ERR033648
SRR2480595
ERR134697
SRR1344681
ERR505384
ERR029457
SRR633910
ERR540900
ERR539986
ERR017226
ERR554067
ERR387226
ERR524951
ERR235013
ERR158693
ERR036036
ERR702663
ERR266652
SRR1293550
ERR033422
ERR084752
SRR1049162
SRR1165961
ERR599949
ERR496818
ERR212267
ERR376850
ERR425632
ERR737358
ERR030194
ERR048404
ERR714932
SRR1011828
ERR234853
SRR1010825
ERR127430
ERR485484
ERR418546
SRR1001792
ERR505363
ERR573372
ERR212806
SRR1001599
ERR505374
SRR1010679
SRR1011585
ERR418550
SRR1050684
ERR357962
ERR737341
ERR708269
SRR1050664
ERR377143
ERR175933
SRR1050212
ERR539944
SRR1050284
ERR120412
SRR1103695
ERR212944
ERR033350
SRR647405
ERR714841
ERR264073
ERR485406
ERR599824
ERR118395
SRR1290882
ERR033453
ERR217338
SRR1050599
ERR418413
ERR554761
ERR029391
ERR137328
SRR1011863
ERR033358
ERR573318
ERR235049
SRR521638
ERR418358
ERR017239
ERR360249
ERR048364
ERR555047
ERR134819
SRR1019345
SRR1001738
ERR302776
ERR525030
SRR1019675
ERR541032
SRR1011602
ERR358014
ERR237691
ERR353191
ERR1019201
ERR302775
ERR715068
ERR540706
ERR715229
ERR038681
ERR212901
SRR1017389
ERR737464
ERR332228
SRR453047
SRR1012014
ERR302755
ERR204195
ERR033276
SRR1172399
ERR278851
ERR425666
ERR714908
ERR223142
ERR485202
ERR232554
SRR445238
ERR540811
ERR490628
SRR1167445
ERR234966
ERR163500
ERR084674
ERR353269
SRR1025129
ERR554554
ERR212913
ERR127426
SRR445276
ERR418381
ERR731029
ERR496675
ERR715389
ERR211617
SRR643164
ERR084750
ERR701959
SRR1342156
SRR1202701
ERR505339
SRR1050194
SRR1167452
ERR845497
ERR107877
ERR355935
ERR212821
ERR715379
ERR702150
ERR418372
ERR418756
ERR422896
SRR494957
ERR107959
ERR525111
ERR279056
ERR211636
ERR593610
SRR1103455
ERR030192
ERR716981
SRR1172372
SRR1025527
ERR084758
SRR1050430
ERR164898
ERR496688
ERR360294
ERR204197
ERR377208
ERR234832
ERR715050
ERR524884
ERR554161
ERR160812
SRR1342189
ERR310901
SRR513952
ERR182363
ERR190222
SRR1001538
ERR109211
ERR278912
SRR445036
SRR643195
ERR140948
SRR1025015
ERR190220
ERR358083
ERR038692
ERR053013
ERR425694
ERR541063
ERR048356
ERR496799
ERR737425
ERR1094732
ERR554374
ERR377211
ERR332269
ERR330926
ERR388495
ERR714838
ERR714048
ERR418708
SRR1050225
ERR111076
ERR279030
SRR445293
ERR044571
ERR540239
ERR234709
SRR1001567
ERR227579
ERR294127
ERR109625
SRR1001750
ERR048377
ERR171889
ERR026706
ERR702050
SRR505622
ERR496882
SRR640221
ERR540278
ERR234717
SRR1049199
ERR737484
ERR593233
ERR111067
ERR485211
SRR1202693
SRR2480559
ERR030238
ERR030185
ERR485536
ERR234904
ERR717022
ERR410084
SRR1328174
ERR715339
SRR1010507
SRR1011793
SRR1165777
SRR1011814
ERR114848
ERR129275
ERR419133
ERR714852
ERR599777
ERR083804
ERR496795
ERR554744
ERR540784
ERR554108
SRR1050262
ERR124517
ERR485634
ERR410121
ERR163400
ERR158690
ERR134677
ERR737463
SRR1011572
ERR540962
ERR715370
ERR109552
SRR642304
ERR541038
ERR114864
SRR1017211
SRR1342336
ERR212844
ERR211980
SRR1025550
ERR714826
ERR120390
ERR527269
SRR917571
ERR377260
ERR330995
SRR1302891
ERR353114
SRR1144666
ERR702640
ERR163536
ERR237675
ERR845454
SRR1103384
ERR737180
SRR2054103
SRR1001753
ERR266699
ERR554391
ERR496801
SRR445275
ERR425669
ERR129261
SRR1019609
SRR1165772
ERR227495
ERR164908
ERR527229
ERR358018
ERR573149
SRR1010681
ERR024984
ERR109491
ERR017243
SRR1011570
SRR1217353
SRR1172513
ERR230292
ERR594177
ERR540889
ERR377192
SRR1293415
ERR033703
SRR1025382
ERR025803
ERR163543
ERR190135
ERR490627
SRR1290875
SRR1028136
ERR554186
ERR357933
SRR1025105
ERR485575
ERR353003
ERR310848
SRR1301159
SRR1172512
SRR1050130
ERR496769
SRR1342343
ERR212771
SRR1011937
ERR033576
ERR357935
SRR1011858
SRR917622
ERR190158
ERR845389
ERR737329
ERR419051
ERR030159
SRR1328273
ERR505328
ERR540098
SRR1050510
ERR554259
SRR643115
ERR302817
ERR084736
ERR377283
ERR118579
ERR737551
SRR1342373
ERR017299
SRR1017132
ERR439079
ERR109522
ERR737270
ERR540913
ERR023869
ERR114878
ERR554519
SRR1144713
ERR190210
ERR715692
ERR017599
ERR554700
SRR1050470
ERR118404
SRR1001678
ERR159057
ERR036032
ERR353288
ERR540012
ERR033518
ERR175867
ERR302760
ERR246589
ERR737450
ERR182538
ERR1019183
ERR310861
SRR1049164
ERR387088
ERR540073
ERR140887
ERR388471
ERR030198
ERR637953
ERR249311
ERR554313
ERR701974
SRR1049191
ERR439014
ERR171852
SRR1172608
ERR118365
SRR1017199
SRR1050198
ERR737410
ERR599830
SRR1175216
ERR418866
ERR449865
ERR237683
ERR425678
ERR708396
ERR554303
ERR140894
ERR439085
SRR633685
ERR714835
ERR044578
SRR1144694
ERR026691
ERR086096
ERR118523
ERR046420
ERR129281
SRR493912
ERR377215
ERR025798
ERR539933
SRR1001659
SRR1172501
ERR490471
ERR353056
ERR525022
ERR425636
ERR294353
SRR1303536
SRR647395
SRR1001593
ERR381010
ERR033647
ERR377324
ERR023909
ERR425607
ERR702654
SRR1172245
ERR599864
SRR1050136
ERR211667
SRR554347
ERR599912
SRR643130
ERR038144
SRR647630
ERR230291
SRR1167870
ERR737631
ERR212994
ERR064958
ERR554614
ERR033828
ERR701963
ERR701955
ERR084771
SRR642330
ERR211890
SRR1050102
ERR140955
ERR134701
SRR1165946
ERR107928
ERR053009
ERR539862
ERR171831
ERR377039
ERR714743
SRR1011820
ERR107815
ERR708350
ERR124516
ERR490401
ERR490454
ERR086199
ERR171893
SRR1010486
SRR1050182
ERR573261
ERR109504
ERR033598
SRR1019330
ERR118995
SRR1342118
SRR1050264
ERR182370
ERR573195
SRR1167824
SRR1012272
SRR445079
ERR332184
ERR737253
ERR237723
ERR332197
SRR643213
ERR107949
SRR1530982
ERR485355
ERR332265
ERR388494
SRR2053972
ERR1019220
SRR1165458
ERR496760
ERR355917
ERR127447
ERR425701
ERR554795
ERR573216
ERR714923
SRR505669
ERR266646
ERR124441
ERR038136
SRR1012111
ERR158678
ERR540299
SRR647830
ERR246659
ERR418335
ERR485345
ERR554709
ERR485194
ERR230325
ERR418613
ERR118545
ERR737221
SRR1017289
ERR212777
ERR540211
SRR2053924
ERR527236
ERR212755
ERR033581
ERR715030
ERR109607
SRR1330270
ERR332245
SRR1011749
SRR2053931
ERR124496
SRR521644
SRR1025094
ERR540718
ERR310841
ERR731093
SRR1012165
ERR163605
SRR643170
ERR540166
ERR714870
ERR540258
ERR109585
ERR845468
SRR1011630
ERR137976
ERR418930
SRR513969
ERR017265
ERR029392
ERR505351
SRR1531017
ERR496849
ERR540011
ERR086073
ERR554414
ERR418694
ERR310866
SRR1012178
SRR1001624
ERR358003
SRR917564
SRR1049348
ERR418579
ERR158646
ERR156351
ERR038059
ERR036056
ERR418843
ERR554167
ERR033452
SRR2480612
ERR357960
ERR736997
ERR109231
ERR599807
ERR540942
ERR221793
ERR086114
SRR917632
ERR554534
ERR573167
SRR640994
ERR714869
SRR1050159
ERR715277
ERR158735
ERR524963
SRR642305
SRR1172143
ERR358107
SRR1019323
ERR038100
ERR084518
ERR103395
SRR1011769
ERR211935
ERR310897
ERR230270
ERR387091
ERR232557
SRR1050185
ERR118585
SRR525285
ERR418871
SRR2053862
ERR418650
SRR1172173
ERR302692
ERR524910
ERR046484
ERR845473
ERR164906
SRR1010786
ERR163560
SRR1025374
SRR1025378
ERR310849
ERR212847
ERR212850
ERR221808
ERR715704
ERR418455
ERR223140
ERR555043
ERR038090
SRR633775
SRR1531009
SRR1014714
SRR1001543
ERR418599
ERR418527
ERR182541
ERR109506
ERR140949
ERR353083
SRR1172432
SRR1049498
SRR1165939
SRR445282
ERR279019
ERR554526
SRR1025104
ERR217324
ERR163673
SRR1342125
SRR1050398
ERR540864
ERR540136
SRR1328289
ERR554640
ERR410057
ERR129254
ERR357881
ERR599950
ERR302667
ERR573319
SRR1049468
ERR418980
ERR496918
ERR171853
SRR1050496
ERR107971
ERR573097
ERR235004
ERR485564
SRR1328294
ERR163486
ERR156363
SRR1172660
ERR278932
ERR418649
SRR1167778
SRR643169
ERR496710
ERR227539
ERR554166
ERR418341
ERR496665
ERR716999
SRR1012223
ERR714819
ERR024960
SRR643165
SRR1050167
ERR388503
ERR845359
ERR554122
ERR731098
SRR1167112
SRR1330216
ERR134685
ERR158743
ERR524972
ERR163634
ERR118568
ERR137973
ERR845402
ERR496819
ERR017278
ERR023877
SRR1167805
ERR230482
ERR294282
SRR1167125
ERR163717
SRR1217345
ERR266632
ERR212900
ERR332239
SRR1301165
ERR158800
ERR737467
ERR163669
SRR1025177
SRR1050106
ERR490584
ERR084731
ERR119042
ERR134348
ERR554138
SRR1144677
ERR212842
ERR294357
ERR355897
SRR1301151
ERR517325
ERR182521
ERR1019157
ERR033685
ERR517389
ERR118504
ERR124497
SRR445071
SRR1169588
ERR033416
SRR1172319
ERR540810
ERR190215
ERR599804
ERR182360
ERR357854
ERR211614
SRR1172535
ERR540943
ERR554408
ERR332243
SRR647417
ERR352955
ERR419032
ERR539915
ERR731086
SRR2053908
ERR845362
SRR1010599
ERR737273
SRR1167448
SRR1010568
ERR496813
ERR033823
ERR119039
SRR1301199
ERR540725
SRR1172370
ERR158991
ERR134799
SRR1303494
ERR163517
ERR715253
SRR1202715
SRR1172375
ERR232571
SRR1012075
ERR357950
ERR109473
ERR030273
SRR642313
ERR496679
ERR246596
ERR017236
ERR124498
SRR1303482
SRR1011659
ERR064956
ERR352996
SRR1001686
ERR525048
ERR038661
SRR2053911
SRR647427
ERR302802
ERR554241
SRR1172474
ERR490439
SRR1049205
ERR418328
ERR330992
ERR737603
ERR1019156
ERR377370
ERR540074
ERR1019169
ERR419122
ERR517363
SRR1050066
ERR278842
SRR619721
ERR702078
ERR221786
ERR737366
ERR555075
ERR232598
ERR715348
SRR1043852
ERR594208
ERR083842
ERR701914
ERR109657
SRR1103374
ERR237583
ERR158724
ERR227499
ERR237559
SRR1050118
ERR212830
ERR517338
ERR246598
ERR278976
SRR1172517
ERR360263
ERR175926
SRR1010701
SRR1011960
ERR036018
ERR540320
SRR1165359
ERR540185
ERR708406
ERR554342
ERR111121
SRR1010672
ERR702121
SRR1050112
SRR1017135
ERR211690
SRR445076
ERR127433
SRR1025040
ERR223127
ERR023509
ERR084544
ERR163660
ERR418462
ERR439007
SRR1144643
SRR1050176
ERR190189
ERR330941
ERR108040
SRR1010724
ERR212784
ERR525011
SRR1328278
ERR554317
ERR540089
ERR701948
ERR505385
SRR1001482
ERR279004
SRR1050494
ERR715071
ERR302724
SRR1144686
ERR554669
ERR690201
ERR485242
ERR237601
SRR917640
ERR422898
ERR539895
ERR043379
ERR163410
SRR1025394
ERR714848
SRR1017346
SRR1303277
SRR1172609
ERR496680
ERR554703
ERR302671
SRR1103519
ERR177194
ERR714975
SRR1048604
ERR164900
SRR1165780
ERR264099
SRR1165935
ERR330954
SRR1011731
ERR496921
SRR1531030
ERR156445
ERR403518
ERR418572
ERR118363
ERR213018
ERR134415
ERR134776
SRR1049279
SRR1103516
ERR961609
ERR084584
ERR715040
ERR358103
SRR1017252
ERR419033
ERR418617
ERR084496
ERR490472
ERR593825
ERR690196
SRR1011866
ERR163606
ERR714944
ERR212795
ERR129286
SRR1050299
ERR353130
ERR715123
ERR353014
ERR353090
SRR1167421
ERR230281
ERR353128
ERR038097
SRR577029
ERR045896
SRR642025
SRR1010495
ERR114909
ERR046488
ERR599913
ERR182478
ERR107839
ERR490409
ERR182485
SRR1011730
ERR715668
SRR1017435
SRR1012012
ERR353228
ERR737576
SRR1001745
SRR642328
ERR213003
ERR524948
ERR109541
ERR033382
ERR129311
ERR234922
ERR212787
ERR109621
ERR353156
SRR1172505
ERR048461
ERR158772
ERR599938
SRR1050217
ERR234985
ERR134393
ERR086063
ERR715097
ERR541031
SRR1293636
ERR541041
ERR144786
ERR048485
SRR642339
ERR163725
ERR418985
ERR035989
ERR737296
ERR715408
ERR086169
ERR600026
SRR1167133
ERR485554
ERR033564
ERR156342
ERR278911
SRR1028056
SRR1050115
ERR119035
ERR227584
ERR425631
ERR107951
SRR1012204
ERR048466
ERR084767
ERR540322
ERR129333
SRR1025175
ERR715288
ERR714883
ERR163507
ERR573095
ERR134339
SRR647849
ERR496690
ERR845375
ERR524946
ERR425745
ERR294624
ERR599771
ERR541001
ERR701952
ERR737053
ERR266658
SRR1001675
ERR140904
ERR449861
SRR1025022
ERR107840
ERR022153
SRR1303530
ERR084722
ERR083697
SRR1025089
SRR1050385
SRR634105
SRR497482
ERR163629
ERR419110
ERR332262
ERR084761
ERR418787
ERR118495
ERR418542
SRR1016965
SRR513968
ERR026667
ERR033520
ERR279090
SRR1017321
ERR234816
ERR527227
ERR159065
ERR554687
ERR418856
SRR1025051
ERR717018
SRR1010649
SRR1017293
ERR114934
ERR418765
SRR1050015
ERR539861
SRR1290924
ERR573190
ERR156433
SRR1103448
ERR137932
ERR278964
ERR084748
SRR278578
SRR1050449
SRR1531027
ERR182497
ERR045897
ERR714795
SRR1011766
ERR714021
ERR418485
SRR1165367
SRR1342326
SRR488827
SRR1346361
ERR496899
ERR540814
ERR594272
ERR353195
SRR1323999
ERR279016
ERR134763
SRR1019349
ERR418491
ERR030227
ERR540961
ERR737331
ERR223172
ERR714939
SRR1049190
ERR540266
ERR496874
ERR045070
SRR315009
ERR600021
ERR111132
ERR353212
ERR423043
SRR1103402
ERR223135
ERR505398
ERR410120
ERR736995
SRR1011885
ERR737197
SRR1330231
ERR084728
SRR1028096
SRR1172574
ERR490468
ERR540779
ERR599926
ERR353226
ERR708409
ERR234841
ERR702116
ERR702073
SRR1050597
SRR1011804
SRR1172120
ERR120475
SRR1174835
ERR118349
ERR221807
ERR418729
ERR109643
ERR496914
ERR485278
ERR737491
SRR1050418
ERR505257
ERR163545
ERR715316
SRR1165448
ERR418632
ERR212751
SRR1145884
ERR540027
ERR715415
ERR111095
ERR163539
ERR555078
SRR1012148
ERR038358
ERR030181
SRR1344702
SRR1050309
ERR212241
SRR1165822
SRR1011655
ERR702681
ERR554754
ERR525003
ERR554181
SRR1328300
SRR652360
ERR083817
ERR352964
ERR418402
ERR264100
ERR217303
SRR1019589
ERR599782
ERR701964
ERR573172
ERR109679
SRR647619
ERR702680
ERR737609
ERR708428
ERR234861
ERR540910
ERR237645
ERR425629
ERR212242
ERR109225
ERR212893
SRR1025070
SRR1017283
SRR647400
ERR159028
ERR212209
ERR163657
ERR541033
ERR118447
SRR2053928
SRR1028032
ERR716949
ERR737415
ERR737277
ERR232589
ERR540873
ERR223118
ERR033340
ERR237644
SRR1342179
SRR1017491
ERR737632
ERR086130
ERR376892
SRR643154
SRR1167429
ERR234984
ERR708438
ERR419092
SRR505857
ERR134862
ERR419153
ERR177207
SRR1328305
ERR737215
ERR714890
ERR118594
SRR1011809
ERR353048
SRR1103626
ERR129282
ERR496860
ERR377203
ERR496886
SRR1103636
ERR246640
SRR1202746
ERR961608
ERR539987
ERR418607
SRR1144673
ERR731097
ERR118494
ERR230474
ERR212744
ERR278880
ERR190171
ERR086120
SRR1165531
ERR246653
ERR159027
SRR631131
ERR449872
ERR221757
SRR1017472
SRR1103460
ERR083703
SRR1011787
SRR1329973
ERR540872
ERR490412
ERR715261
ERR158990
ERR554740
ERR439273
ERR111046
ERR419143
ERR158682
ERR555060
ERR353042
ERR388514
ERR525015
ERR035969
ERR134692
SRR1169419
ERR119054
ERR084635
SRR1103373
ERR163639
SRR1028149
SRR1017423
ERR422888
ERR387219
SRR1011609
ERR737432
SRR1019635
ERR232603
ERR353044
ERR505304
ERR485599
SRR1050098
ERR294295
SRR1010801
SRR1050173
ERR418926
ERR048462
ERR554341
ERR540250
ERR353216
SRR1017112
ERR485262
ERR137970
ERR158767
ERR714909
ERR212906
ERR353220
ERR708306
ERR554104
ERR044598
ERR053037
ERR192173
SRR1025426
ERR714871
SRR1167118
SRR1001647
SRR1001744
ERR358051
ERR708431
ERR118566
ERR084681
ERR159063
ERR599962
ERR234823
ERR064917
SRR1165560
ERR540178
ERR353234
ERR702167
SRR1175264
ERR540261
ERR599883
ERR086192
SRR1049298
ERR554302
ERR083802
SRR642068
ERR554405
ERR541061
SRR1028134
ERR048421
SRR497497
ERR038083
SRR1144670
ERR035974
ERR714950
ERR124436
ERR554311
SRR1012008
ERR494729
ERR422885
ERR352992
SRR1011753
ERR377187
SRR1167868
ERR114915
ERR086173
ERR083748
ERR302656
ERR377113
ERR107799
ERR353169
ERR355900
ERR111103
ERR118996
ERR708456
SRR1025162
ERR033695
ERR418925
ERR109249
ERR160809
SRR1028068
ERR278971
ERR234854
ERR554625
SRR1293674
SRR1016956
ERR246590
SRR1303414
ERR294342
ERR485429
ERR554662
SRR1011924
ERR539874
ERR554151
SRR1010481
ERR022175
ERR496910
SRR1346398
ERR134804
ERR175873
ERR030178
ERR109606
ERR573254
ERR714949
SRR1103563
ERR033479
ERR118468
ERR310889
ERR418373
ERR554141
ERR158660
ERR310859
ERR485547
SRR1019594
SRR1010524
ERR045459
ERR496758
ERR212237
SRR1017069
ERR410074
SRR1167328
ERR485269
SRR1012155
ERR107826
ERR033335
ERR540315
SRR1001748
ERR124500
ERR030231
SRR1167464
SRR1167457
ERR358043
ERR599937
SRR647842
ERR156513
ERR182395
ERR708317
SRR1011554
ERR114905
ERR599969
ERR418420
SRR647401
SRR1025386
ERR540111
SRR1015085
ERR715173
ERR302762
ERR573107
ERR017186
SRR1329280
SRR1025036
ERR418712
ERR213006
ERR107874
ERR418957
ERR221806
ERR332201
ERR496807
ERR485507
SRR1165471
ERR496766
ERR353074
ERR496789
SRR1019393
ERR237673
SRR1165813
ERR714052
ERR024959
ERR377106
ERR302838
SRR1011546
SRR445078
ERR134359
ERR249320
ERR160835
ERR266712
SRR1048455
ERR156384
SRR647357
ERR212194
SRR1172602
ERR120460
SRR1011552
SRR796718
ERR731082
ERR223126
ERR212802
ERR714734
SRR631780
ERR109623
ERR192212
ERR1019205
ERR540887
SRR449532
SRR1001697
ERR171910
ERR230290
ERR377229
ERR554369
ERR264137
SRR1175247
ERR418713
ERR163713
ERR302785
ERR237708
ERR294306
ERR217332
ERR070048
ERR737384
ERR599893
SRR1202687
ERR573257
ERR358125
ERR190186
SRR1050205
ERR212969
ERR134639
ERR109252
SRR1011856
ERR107891
SRR1050230
SRR1330409
ERR490432
ERR702637
SRR1028038
SRR1165978
ERR038169
ERR702630
ERR033712
ERR737100
SRR1050006
SRR577021
SRR1169501
ERR023518
ERR038137
ERR134738
SRR1025143
SRR1017180
ERR278834
ERR084536
ERR163529
ERR517361
ERR737214
SRR1017365
ERR377330
ERR109269
ERR046461
ERR204167
SRR1025444
ERR715265
ERR715742
ERR182548
ERR701905
ERR422859
ERR211905
ERR418979
ERR540167
ERR024976
SRR1050083
ERR134853
SRR2480592
SRR1103476
SRR1010675
ERR554053
ERR227492
SRR1165424
ERR083810
SRR554307
ERR353144
SRR1144649
ERR114895
SRR1340401
ERR419062
ERR377137
ERR160823
ERR144788
ERR118607
ERR118383
ERR554126
ERR223147
ERR554284
SRR1012097
ERR033331
SRR1202716
SRR1309450
SRR1165887
ERR211677
ERR163526
ERR388486
ERR164881
ERR358118
ERR525103
ERR211899
ERR554348
SRR1049462
SRR1167158
ERR539903
SRR1010750
ERR044580
ERR109476
ERR418977
ERR715441
SRR1025476
SRR1049514
SRR1050425
ERR737373
ERR715026
SRR1103586
ERR223152
ERR525112
ERR182382
ERR380537
ERR302722
SRR642038
SRR1050347
ERR360348
ERR419163
SRR453075
SRR445045
ERR600018
ERR038154
ERR715744
ERR702046
ERR527304
ERR737291
SRR917559
ERR134796
SRR1019316
ERR439009
ERR845490
ERR237557
ERR554058
ERR302768
ERR525057
ERR162477
ERR540082
SRR1019280
SRR1012011
SRR1172344
ERR425714
SRR1165397
ERR221763
ERR573280
ERR086221
ERR599924
ERR221718
ERR540007
ERR737517
ERR234954
ERR540933
ERR175856
SRR1025412
ERR134858
SRR1048493
ERR217330
SRR1012233
ERR737076
ERR357902
ERR715020
ERR044174
ERR217341
SRR646396
ERR118487
ERR540971
SRR1025529
ERR554401
SRR1010722
SRR643172
ERR540761
ERR418962
ERR114903
ERR554398
ERR1019189
SRR1017073
SRR1172551
ERR266645
ERR540981
ERR505262
ERR171886
ERR353206
ERR387114
ERR355929
ERR419204
ERR030147
ERR737313
ERR573250
ERR033419
ERR525029
ERR332256
SRR643188
SRR1530979
ERR419068
ERR352962
ERR355912
ERR026696
ERR423008
ERR715725
ERR140939
SRR1043862
ERR160815
ERR425584
ERR540997
SRR577014
SRR1016961
ERR171858
ERR033460
SRR1172578
ERR158792
ERR212195
ERR107857
ERR600003
ERR353326
SRR1012260
ERR715417
SRR497540
ERR360293
ERR353175
ERR353101
SRR647423
ERR425000
ERR573137
SRR1303300
ERR134620
ERR554352
ERR425679
SRR1011717
ERR109250
SRR1177928
SRR1011952
ERR554128
SRR643187
SRR1050637
ERR064926
ERR107899
ERR714945
ERR279084
ERR064938
ERR029471
SRR1011772
ERR541029
ERR388525
ERR554409
ERR310860
ERR086105
SRR1103619
ERR714867
SRR1172378
SRR1011732
SRR1167065
ERR119028
SRR1011614
ERR357919
ERR137991
ERR490490
ERR701973
ERR137917
ERR376901
ERR573136
ERR376852
SRR1050123
ERR160824
ERR192207
SRR1050686
ERR422984
ERR070038
SRR1011830
SRR1011598
SRR1202686
ERR360358
SRR1025442
SRR1172031
SRR1050596
ERR485244
ERR525038
ERR418951
SRR1049316
SRR1050085
ERR160850
SRR1017434
SRR647848
SRR1174860
ERR357961
ERR714998
ERR418683
ERR111059
SRR1001669
SRR1017196
ERR554573
ERR714805
SRR445042
ERR714055
ERR026671
ERR540820
ERR177157
ERR332227
ERR033242
SRR1025458
ERR573163
ERR715733
ERR714814
ERR026678
SRR1177917
SRR1017060
ERR033593
SRR1010619
ERR353329
ERR302794
SRR1012020
ERR554082
ERR360253
ERR109586
ERR485203
ERR573367
ERR715428
ERR496890
ERR278925
ERR527260
ERR423021
SRR1050439
ERR107937
ERR234973
SRR1012029
ERR377353
SRR1301198
SRR1010718
ERR033388
ERR496731
ERR845373
ERR845382
ERR360333
ERR294328
ERR715360
ERR227490
SRR1103367
ERR212748
ERR419008
ERR505244
ERR227560
ERR235002
ERR046421
SRR630948
ERR540290
ERR737182
ERR086172
ERR118563
SRR835800
ERR358090
ERR702629
ERR541058
ERR038660
ERR714910
ERR212220
ERR192180
SRR1010637
ERR554275
ERR156412
SRR1017189
ERR540103
ERR332271
ERR381023
SRR1050421
ERR517354
ERR418759
ERR353255
SRR577023
SRR633705
ERR163627
ERR403510
ERR353246
ERR360222
ERR360289
ERR048501
ERR554674
ERR129276
ERR232582
ERR377373
SRR1001836
ERR418986
ERR485448
ERR044221
SRR633785
ERR714878
SRR445039
ERR714824
SRR1172303
SRR342232
SRR1165329
ERR485617
ERR527231
ERR353112
ERR505396
ERR737209
ERR026652
ERR114862
SRR1167796
ERR355907
SRR1049179
SRR1049500
SRR513949
SRR646398
ERR540171
ERR109640
ERR083747
ERR540924
ERR353005
ERR419174
SRR642030
ERR039397
ERR310847
ERR156472
SRR1103506
SRR031228
ERR419222
ERR554281
SRR630593
ERR525007
ERR554757
ERR278856
ERR163398
ERR084759
SRR1012267
ERR541057
ERR227537
SRR1019319
ERR033524
ERR540950
ERR086138
ERR418559
SRR445263
SRR1172524
ERR030280
SRR1001614
ERR388476
ERR425620
ERR540736
ERR490407
SRR1019381
ERR033611
ERR496728
ERR227568
ERR357909
ERR737080
SRR1012255
ERR554777
ERR033356
SRR1330269
ERR425587
ERR410071
ERR737233
ERR046499
ERR505318
SRR1342342
ERR352993
ERR212975
ERR017173
ERR119007
ERR418902
ERR573287
ERR473443
ERR539940
ERR137312
ERR086170
ERR140925
ERR737620
ERR524968
ERR496770
SRR1017122
ERR573203
ERR048379
SRR1103533
ERR023873
ERR485264
ERR554579
ERR310868
SRR917605
SRR1012091
SRR1050455
SRR1050281
SRR501130
ERR182386
ERR048368
ERR702685
ERR030206
ERR033687
ERR038360
ERR573291
SRR1172653
SRR631339
ERR418371
SRR1326949
SRR1012209
ERR387121
SRR1050585
ERR554725
ERR156457
SRR1329282
SRR1011540
ERR554412
ERR540177
SRR1001723
ERR410089
ERR418993
ERR083834
ERR109559
SRR1043839
ERR485212
ERR573265
ERR690197
ERR230308
ERR702166
ERR024978
ERR017263
ERR554537
ERR163620
ERR425598
ERR490445
ERR715366
ERR554144
ERR033829
ERR419077
SRR1049324
ERR048382
ERR144817
ERR129265
ERR182525
ERR083843
ERR377235
ERR204199
ERR485473
ERR845479
SRR1050186
ERR278961
ERR235043
SRR1010662
ERR418337
ERR024975
ERR845476
ERR714827
ERR083757
ERR107837
ERR163450
ERR036012
ERR163564
ERR418671
ERR118382
SRR1017203
ERR294283
ERR525053
ERR204169
ERR403713
ERR234905
SRR643142
SRR1025535
ERR310878
ERR353319
ERR410134
ERR554146
ERR204201
ERR048430
ERR084520
ERR046416
ERR737260
ERR525136
ERR212245
ERR422889
ERR221726
ERR310843
ERR045057
ERR030228
ERR294644
ERR023900
ERR600039
ERR026689
ERR737122
ERR156358
ERR310923
SRR1165970
ERR234992
SRR1010493
ERR118332
SRR1174856
SRR640197
ERR554722
ERR737554
ERR573221
SRR1175221
ERR212191
ERR418469
ERR377081
ERR107963
ERR182506
ERR221736
ERR419120
SRR1011783
ERR600008
ERR573218
ERR715134
ERR294634
ERR496887
ERR555080
ERR360282
ERR114844
ERR160877
SRR1012206
SRR643087
ERR525109
ERR237635
ERR048353
ERR418030
SRR1049241
ERR418743
SRR1012114
ERR418628
ERR158617
ERR109683
ERR211613
ERR124452
ERR033414
ERR118555
SRR1303627
ERR540324
ERR177205
ERR107858
SRR1017267
ERR554097
SRR1049255
ERR045073
ERR227531
SRR1103560
ERR172079
ERR302714
ERR164912
ERR111115
SRR1012017
ERR524992
ERR419203
SRR1328323
ERR737202
ERR418682
ERR264101
SRR1011973
SRR445269
ERR134809
ERR517375
ERR353260
ERR045902
ERR540300
ERR517320
ERR107954
SRR1011791
ERR485529
ERR540731
SRR1050308
ERR554775
ERR177209
SRR1001777
ERR204205
ERR221743
ERR033590
ERR045069
ERR212189
SRR1025484
ERR083744
SRR1011571
ERR737545
ERR120421
ERR033529
ERR708375
ERR360232
SRR643222
SRR1010745
ERR163709
ERR554657
SRR2480577
ERR737398
ERR737058
ERR111083
SRR1050031
SRR1167876
SRR640212
ERR212750
ERR540911
ERR129323
ERR490447
ERR540216
ERR540133
SRR1050127
SRR1001722
ERR085421
SRR1025087
SRR1012146
ERR702114
ERR038385
ERR490402
ERR702115
ERR163721
SRR1103441
SRR1329810
ERR033339
SRR1025441
ERR473439
SRR1011716
ERR217312
SRR2053905
ERR599849
SRR1326964
SRR1050453
ERR144805
ERR353113
ERR539900
ERR381022
ERR524894
ERR573209
SRR1145862
ERR956247
ERR192194
SRR1011587
SRR1346350
ERR017615
ERR156337
ERR084638
ERR160856
ERR554245
ERR845465
SRR1165569
ERR134343
SRR651380
ERR163367
ERR086202
SRR1172555
ERR107887
ERR490548
SRR630596
ERR485254
ERR418751
SRR643101
SRR1167435
SRR1012270
ERR527290
ERR279072
SRR647429
SRR1050402
ERR388536
SRR1050286
ERR485316
ERR737258
SRR1167786
ERR418655
ERR156422
ERR505324
SRR1167883
ERR353047
ERR163727
ERR418439
SRR1017250
ERR714982
ERR554096
ERR701980
ERR737312
SRR631173
ERR212786
ERR026686
ERR103403
SRR1016963
ERR084523
ERR111060
SRR639476
ERR120373
ERR246634
ERR237592
ERR036029
ERR702113
ERR715325
ERR083702
ERR230335
ERR017272
SRR1010739
SRR1025101
ERR114888
ERR084678
SRR1169571
ERR554363
SRR1019632
ERR731073
ERR845370
SRR917598
ERR715141
ERR108047
SRR1014698
SRR1001726
ERR737200
ERR845388
ERR175943
ERR045447
SRR643179
ERR118353
SRR1050582
ERR162454
SRR643219
ERR129260
ERR022166
SRR505631
ERR701947
ERR160801
ERR204207
ERR387258
ERR353218
ERR279031
ERR573281
ERR158761
SRR1010603
ERR418387
ERR527239
ERR439035
SRR1049466
SRR1001471
SRR1329311
ERR192153
ERR177188
ERR496825
SRR1050110
ERR234902
ERR332207
ERR554119
SRR1050246
ERR357912
ERR554322
ERR599996
ERR084522
SRR1028051
ERR120483
SRR1011838
ERR485402
ERR425757
ERR109548
ERR114928
SRR1165482
SRR1328311
ERR171884
ERR708374
SRR1011890
ERR527268
SRR1014708
SRR1103538
ERR419140
ERR084599
ERR171844
SRR1011862
ERR017241
ERR109274
ERR539950
SRR631722
SRR1011743
ERR033389
ERR159023
SRR1165291
ERR714896
SRR1050359
ERR422911
ERR109577
ERR715286
ERR137333
SRR1050445
ERR377114
SRR1165295
SRR1165762
ERR212804
ERR357955
ERR278933
ERR419136
ERR387251
ERR737271
ERR496726
ERR554204
ERR732899
SRR1001739
ERR246619
ERR737232
ERR294299
ERR377057
ERR120476
SRR1001537
SRR1202744
ERR175853
ERR485642
SRR1328313
ERR358066
ERR175915
SRR1025108
SRR642027
ERR701926
ERR715338
ERR525035
ERR134755
ERR490486
SRR1025028
ERR302735
ERR266636
ERR192161
ERR134813
ERR485272
ERR235059
ERR714769
SRR1144638
ERR418463
SRR1293387
ERR357892
ERR554538
ERR038173
ERR064932
ERR033308
ERR140920
ERR540130
SRR1001609
ERR708368
SRR1012073
ERR118433
ERR433427
ERR212825
SRR647650
ERR311162
ERR471286
SRR1012125
ERR053027
ERR418571
ERR573121
ERR737579
SRR1011704
SRR1017285
ERR033526
ERR439053
ERR048380
SRR1329807
ERR702062
SRR1165443
ERR418995
SRR1145871
ERR134374
SRR1103464
ERR714792
ERR171869
SRR1010777
SRR445278
SRR1011879
SRR640990
SRR1303238
ERR517367
ERR232581
ERR230343
ERR716936
ERR599940
ERR111055
ERR033641
ERR159051
ERR496702
ERR702221
ERR525131
ERR439045
SRR643199
SRR1012005
ERR164915
ERR360252
SRR1010557
ERR177225
ERR418430
ERR023505
ERR714807
ERR353264
SRR1043823
ERR278929
ERR554191
ERR554423
ERR172090
SRR1167121
SRR647414
ERR715677
ERR485354
SRR1172638
ERR377108
ERR144757
ERR221770
ERR554389
SRR1010548
SRR1048504
ERR111058
ERR294326
SRR1326314
ERR353013
ERR418543
ERR119046
ERR554567
ERR163509
ERR332221
ERR022180
ERR539894
ERR701958
ERR485618
SRR1330203
ERR353031
ERR716980
SRR1165421
SRR304676
ERR279059
ERR357971
ERR353123
ERR158711
SRR1019356
ERR485297
ERR026708
ERR279069
SRR1330395
ERR377162
ERR737295
ERR439051
ERR377253
ERR030268
ERR084600
ERR294329
ERR030247
ERR023883
ERR357849
SRR917650
ERR109514
ERR540149
SRR1050373
ERR715067
ERR418772
ERR708353
ERR294290
SRR1167875
ERR353238
ERR540946
ERR737308
ERR554521
ERR737430
ERR129284
SRR1165510
SRR1012070
ERR030237
ERR540817
ERR418944
ERR540941
SRR1048442
ERR140897
SRR643156
ERR737042
ERR264063
ERR107943
ERR039388
ERR310905
ERR158731
ERR554150
ERR023515
SRR1172686
ERR160811
ERR118509
SRR1172380
ERR702201
ERR419114
ERR156341
ERR554080
ERR714842
ERR211955
ERR120495
ERR490597
SRR643522
ERR353190
SRR1346337
ERR702089
ERR175925
SRR1169545
SRR1303628
ERR714873
ERR083791
ERR966664
ERR107903
ERR033360
SRR1169386
ERR217344
SRR1017475
ERR845380
SRR1167404
ERR246662
ERR736998
ERR064923
ERR163544
ERR540317
ERR039393
ERR204161
ERR573173
SRR1011785
SRR1001575
ERR1019219
ERR715424
ERR033717
ERR212965
ERR387188
SRR1177935
ERR490424
ERR418834
ERR204222
ERR490499
SRR1530997
SRR1011652
SRR1167105
SRR647397
SRR1017143
SRR1217350
ERR302713
ERR554690
ERR554665
ERR419184
ERR708407
SRR1344766
ERR156500
SRR1010611
SRR1175279
ERR160794
ERR714855
SRR1011914
ERR118443
SRR917563
ERR715022
ERR418589
ERR124474
SRR1303574
ERR234975
ERR485525
ERR540765
ERR600006
ERR540839
ERR107862
ERR033826
ERR221719
ERR031667
ERR182528
ERR246591
ERR573096
ERR714977
ERR485401
ERR237581
SRR1025106
ERR120480
ERR266709
ERR353224
SRR1001783
ERR539952
ERR541022
ERR418801
ERR353213
ERR302816
ERR156427
ERR084726
SRR1011870
ERR230306
SRR1011631
ERR554771
SRR1167407
ERR701960
ERR554737
ERR573191
ERR237718
ERR118536
ERR485559
SRR1043838
ERR212780
ERR554382
SRR1328316
ERR033584
SRR513971
SRR2054015
ERR708436
ERR129293
ERR026675
SRR1017300
ERR302651
ERR388499
ERR033675
ERR266649
ERR377189
ERR539910
SRR1049490
ERR212843
ERR044582
SRR1050252
ERR418678
ERR023536
SRR651391
ERR377327
ERR223153
ERR554216
ERR353280
SRR453037
ERR221764
ERR737248
ERR120466
ERR129258
ERR540023
SRR1050341
SRR1011693
SRR1028119
ERR212868
ERR540866
ERR525096
ERR599997
ERR702211
ERR302681
ERR485540
ERR163718
ERR022184
ERR107805
ERR107946
SRR1025038
ERR439010
ERR353068
ERR022145
SRR1326996
SRR1165570
ERR377161
ERR353085
ERR717012
ERR235040
ERR266688
ERR418692
SRR1293569
ERR177195
ERR163425
SRR2480617
ERR353273
ERR127417
ERR246610
ERR134412
SRR1010707
ERR540901
ERR573227
ERR540195
ERR030156
ERR310883
ERR083731
ERR715182
SRR1025316
ERR381007
ERR387113
ERR505254
SRR1165296
SRR1050195
ERR539961
SRR1011907
ERR439028
SRR1019656
ERR083811
ERR235033
ERR539908
ERR419167
ERR278873
ERR158722
ERR237586
SRR1290937
ERR418029
SRR1050611
ERR083756
SRR642317
ERR769140
ERR387176
ERR033299
SRR633656
ERR599827
SRR1019631
ERR418652
ERR227593
ERR716940
ERR715729
SRR1011559
SRR1010686
ERR316404
SRR1012060
ERR129301
ERR715442
ERR017194
ERR490544
SRR630675
ERR410041
SRR1011763
ERR156494
SRR1167867
ERR377394
ERR715747
SRR1050310
ERR048468
ERR494731
ERR418882
ERR109631
ERR496700
ERR485534
ERR246630
ERR120461
ERR109632
SRR643209
ERR496788
ERR599802
ERR182410
SRR1012224
ERR364191
ERR715132
ERR418504
SRR1050433
ERR038162
SRR1010642
ERR266697
ERR708321
ERR178695
ERR029384
ERR156448
SRR1028130
SRR1010590
ERR540010
ERR310870
ERR118368
ERR525090
ERR212882
ERR017297
ERR377294
ERR554596
ERR708348
ERR360328
SRR1010585
ERR302821
ERR449881
ERR541000
ERR109251
SRR1049242
ERR702085
ERR418961
SRR647385
ERR485454
SRR1049344
SRR1019266
ERR715179
ERR084642
ERR358069
ERR485589
ERR109588
ERR425696
ERR046453
ERR425697
ERR278939
ERR524912
ERR107787
SRR1001676
SRR1001603
SRR1050091
ERR418562
ERR140884
ERR140885
ERR266667
SRR1655309
ERR235064
ERR737133
ERR086071
ERR353205
SRR1050467
ERR134843
ERR554675
ERR124446
ERR714851
ERR023875
ERR525059
ERR540208
ERR048418
ERR422928
SRR1050084
ERR422887
ERR053043
ERR599784
SRR1011891
ERR714905
SRR1303533
SRR1011941
ERR957893
ERR376836
ERR540064
ERR702081
ERR111094
ERR496791
ERR182424
ERR353029
ERR084711
ERR158631
ERR119057
ERR158748
SRR1048469
SRR1165545
ERR217351
ERR212841
ERR118578
ERR156511
ERR485359
ERR377349
ERR358099
SRR1050658
ERR554746
ERR485183
ERR524888
SRR1010753
ERR017261
ERR573276
SRR1001769
SRR1202705
SRR1028055
ERR164890
ERR048408
SRR1016935
SRR1050207
ERR156419
ERR714884
ERR163736
ERR485230
ERR388500
ERR418792
ERR554515
ERR540705
SRR633757
ERR212254
SRR1144695
ERR358138
ERR134378
ERR845511
ERR422904
ERR204186
ERR425606
ERR223132
ERR573330
ERR109507
ERR158783
ERR496786
SRR1165357
ERR525130
SRR088297
ERR496694
ERR163556
ERR737586
SRR1172021
ERR539922
SRR1165511
ERR163447
ERR594117
ERR302752
ERR540916
ERR541059
ERR410110
ERR737385
ERR961601
ERR524965
ERR023886
ERR212973
ERR030191
ERR422873
ERR715066
ERR048383
ERR422998
ERR160798
ERR422899
SRR647420
SRR1017438
SRR647380
SRR1025035
ERR114897
ERR036016
ERR294648
ERR540899
SRR1017142
SRR1019324
ERR033321
ERR192225
ERR163510
ERR496875
ERR211912
SRR1012010
ERR357863
ERR949055
ERR038088
SRR1017105
ERR737472
SRR1049212
ERR387183
ERR387084
SRR1344685
ERR353209
ERR234928
ERR217353
SRR1050179
ERR573294
ERR573188
ERR085417
ERR211920
ERR211938
SRR1019592
ERR172035
ERR554802
ERR171841
SRR1050397
ERR554179
SRR1010565
ERR119025
ERR573307
ERR163383
ERR555059
ERR364189
ERR118571
ERR230322
ERR353095
ERR360265
ERR182425
ERR083784
SRR1017417
SRR1028095
ERR237704
SRR1169621
SRR1048499
ERR026649
ERR715676
ERR160836
ERR294652
SRR1012254
ERR114847
ERR159053
SRR1011993
ERR109275
ERR129309
ERR554634
SRR1017272
ERR527280
ERR352994
SRR1010782
ERR212950
SRR1103580
SRR445026
SRR2053923
SRR1049302
ERR377104
ERR554312
ERR714920
ERR715155
ERR279071
ERR234956
ERR124458
ERR266680
ERR737452
ERR213020
SRR646394
SRR513942
ERR264131
SRR1293662
ERR485652
SRR1025047
ERR035980
SRR1326982
ERR163518
ERR048355
SRR1302916
ERR554083
ERR128710
SRR1017067
ERR266703
ERR029463
SRR1051078
ERR338634
SRR1167412
ERR715689
SRR1165493
ERR221756
ERR084680
ERR177210
ERR064925
SRR1050201
ERR163362
SRR1167432
ERR418509
ERR163527
SRR1326987
SRR1001706
ERR473440
ERR124468
SRR1302918
ERR554268
ERR030177
ERR360322
SRR1028031
ERR230336
ERR525155
SRR1001472
SRR630929
ERR449877
ERR234962
ERR540131
ERR227519
ERR418943
ERR175892
ERR048494
ERR163625
ERR086082
ERR129287
ERR107975
ERR045068
ERR352978
ERR163678
ERR230258
ERR554457
ERR137934
ERR172021
SRR1050344
ERR134382
SRR2054011
ERR539929
ERR237639
SRR1049318
ERR227623
ERR419192
ERR114916
SRR642333
ERR555084
ERR164904
ERR221797
ERR171823
SRR1330232
ERR714049
SRR1025113
ERR1019227
SRR445233
ERR554376
SRR1017357
SRR577025
SRR1172318
SRR1174815
ERR158755
SRR1011591
SRR1165497
ERR278874
ERR527233
ERR278855
ERR024989
ERR505251
SRR1342121
ERR107788
ERR086182
ERR715249
SRR1050353
SRR1342173
ERR109544
ERR310846
ERR048402
ERR737115
ERR237703
SRR1326316
ERR524944
ERR540093
ERR085401
ERR118381
ERR353152
ERR086162
ERR083750
ERR048433
ERR279076
ERR485505
ERR485421
ERR085422
SRR1169619
ERR230340
SRR643214
ERR708441
ERR084654
ERR036054
ERR302769
SRR1001649
ERR158744
SRR1165289
ERR418726
ERR360274
SRR1050294
ERR048346
ERR376824
ERR278838
ERR485566
ERR737280
ERR109262
ERR422877
SRR643191
ERR418557
ERR127416
ERR084703
ERR524966
ERR124443
ERR124521
ERR171903
ERR134728
SRR1050458
SRR1103604
ERR237732
ERR737588
SRR497578
ERR425753
SRR796711
ERR715201
ERR178677
SRR643151
ERR357894
ERR418431
ERR632866
ERR418908
ERR353297
ERR221766
ERR353285
ERR118521
ERR599952
SRR642321
ERR573141
SRR1167456
ERR030269
ERR360217
ERR540829
SRR1017460
ERR845417
ERR353089
ERR540709
ERR070045
ERR490590
ERR364179
SRR1050259
ERR737489
ERR485369
ERR109513
ERR310851
SRR1346396
ERR353035
ERR033333
ERR716958
ERR211685
ERR107950
ERR525087
ERR554110
SRR1028074
ERR140908
SRR1103413
ERR524971
ERR237712
ERR246654
ERR388522
ERR134640
SRR1169584
ERR353289
ERR496685
ERR737184
ERR715121
SRR1049215
ERR715170
ERR525162
ERR163705
ERR213021
ERR237717
ERR600629
ERR211623
ERR360366
SRR633807
ERR573213
ERR714803
SRR1050164
ERR159036
ERR134350
ERR118569
SRR1001691
SRR1011956
ERR425646
ERR156371
SRR1011880
SRR1172416
ERR485584
ERR377225
SRR1011900
ERR029476
SRR1165317
ERR702055
SRR1050478
ERR033668
ERR211645
ERR540984
ERR212864
ERR163547
ERR163731
ERR423015
ERR048341
SRR1103408
SRR1290896
ERR423031
ERR118576
ERR035996
SRR2053887
ERR702033
SRR1010620
SRR1050103
ERR033467
ERR156453
ERR330961
ERR177179
SRR1025046
SRR1165548
ERR737278
ERR211628
ERR109272
SRR631097
ERR485597
ERR038398
ERR107823
ERR418472
ERR419172
ERR355910
SRR1329309
ERR137344
ERR211656
ERR237582
ERR109230
ERR377390
ERR539887
ERR714054
ERR540975
ERR235016
ERR701979
ERR418981
ERR332270
SRR1025178
ERR573125
SRR1017612
ERR134617
ERR024692
SRR1175236
ERR737404
ERR540198
ERR360304
ERR527266
ERR053034
SRR643211
ERR211644
SRR1050477
ERR715697
SRR1017178
ERR086183
SRR1165607
ERR540145
ERR737004
ERR554384
ERR158656
ERR109673
ERR866465
SRR1303389
ERR423029
SRR1011844
ERR485434
ERR134642
ERR376853
SRR1165916
ERR540734
ERR033285
SRR1172099
ERR190174
ERR134683
ERR737559
ERR485499
SRR642061
ERR158985
SRR1329285
ERR211939
SRR1330218
ERR540744
ERR119019
ERR119001
ERR418990
ERR377195
SRR917674
ERR358052
ERR129310
ERR496909
SRR1165732
ERR127444
ERR419145
ERR540075
ERR230293
SRR1019385
ERR332190
ERR422870
ERR737512
SRR497559
ERR418642
SRR1346338
ERR388537
ERR353174
ERR033595
ERR737189
ERR731078
ERR573267
SRR1017379
ERR164911
ERR084694
ERR496855
ERR171847
ERR140941
ERR701966
ERR156446
ERR134410
ERR017196
SRR642335
ERR124430
SRR1017191
SRR1011757
ERR175886
ERR137956
ERR086220
ERR715443
ERR418624
ERR540170
SRR1293652
ERR134803
ERR496776
ERR360309
ERR234896
SRR1050137
ERR524909
ERR702205
ERR527281
SRR1010728
SRR1165759
ERR038109
ERR084669
ERR418028
ERR120411
SRR1011551
ERR1019234
ERR109583
ERR160841
ERR358113
ERR140888
ERR211925
ERR064914
ERR702688
ERR029377
ERR235015
ERR355933
ERR737424
ERR212883
ERR527285
ERR418357
SRR633689
ERR737547
ERR539869
SRR1012003
ERR702129
ERR083767
SRR1330249
ERR232572
ERR355932
ERR137389
ERR084692
SRR1342131
ERR485483
SRR1165320
ERR158988
ERR490488
ERR376872
ERR573233
ERR485288
ERR360334
ERR540934
SRR1010661
ERR573224
SRR1010785
SRR1001687
ERR144840
SRR1344785
SRR2480583
SRR1172442
SRR1049303
ERR377074
SRR647641
SRR640228
ERR353145
ERR573129
ERR086144
ERR554218
SRR1001570
SRR1172487
ERR023499
ERR418027
SRR1010760
ERR573347
SRR1167409
ERR714934
ERR485469
ERR540156
ERR527309
ERR048437
SRR1012163
ERR715130
ERR107801
ERR352966
ERR134765
ERR237697
ERR144752
SRR1012015
SRR1025388
ERR540095
ERR376843
ERR418621
SRR1530987
ERR134727
SRR2053913
ERR517337
SRR1172518
ERR163541
SRR1011800
ERR1019171
ERR539913
ERR294291
ERR540146
ERR715672
ERR249317
ERR496785
ERR540712
ERR737193
ERR418898
SRR630950
ERR554615
SRR1001761
ERR471282
ERR422941
ERR410038
SRR1330226
ERR109619
SRR1019379
ERR160818
ERR353057
ERR107898
ERR044599
ERR072252
SRR1167884
ERR212184
ERR022157
ERR033624
ERR540003
SRR505688
ERR377149
ERR163521
ERR234946
ERR496919
ERR353298
ERR554473
ERR490536
ERR539893
SRR1019325
ERR108056
ERR387085
SRR1172490
ERR048445
ERR387189
ERR120454
ERR701932
SRR2026334
SRR1177912
ERR109276
ERR084715
ERR380998
ERR418437
ERR517368
SRR1010709
ERR235054
SRR1011974
ERR162464
ERR330967
ERR212216
ERR137358
ERR554574
ERR162497
ERR418809
ERR084727
SRR1344800
SRR1025076
ERR182391
ERR496863
ERR171872
SRR1011855
SRR1330411
ERR232547
SRR1172648
SRR1167098
ERR554248
ERR418360
SRR747870
SRR1025013
ERR107934
SRR643140
ERR083712
SRR647425
SRR2053912
ERR134875
ERR204160
ERR715740
SRR647838
ERR134845
ERR030235
ERR425589
ERR540825
ERR540204
SRR1028111
ERR171890
ERR377357
SRR1001829
ERR554089
ERR211924
ERR540116
ERR554068
ERR357861
ERR163707
ERR212996
ERR177192
ERR418633
ERR086086
SRR1175237
ERR156514
SRR1019682
ERR554101
ERR418383
SRR1169514
SRR1167787
SRR1043849
ERR211968
ERR140900
ERR496738
ERR353027
SRR1017363
SRR1050668
ERR045886
SRR1048357
ERR048452
ERR223125
ERR737306
SRR1165964
ERR573302
ERR737259
ERR496682
SRR1165782
SRR1050366
ERR048456
ERR736968
SRR1172506
ERR731111
ERR172049
SRR1001785
SRR1175278
ERR554272
ERR1019204
ERR419121
ERR237617
ERR109660
ERR192209
ERR353208
ERR737288
ERR111108
ERR418685
ERR109597
ERR137319
SRR1050247
ERR237713
ERR029348
ERR156387
ERR485449
ERR171822
SRR1330400
ERR599870
ERR554112
ERR540163
SRR1050147
ERR714956
ERR418858
SRR1028033
ERR541012
ERR573132
SRR1165391
ERR114927
ERR234947
SRR1144658
ERR496861
ERR033515
SRR1017347
ERR212860
SRR577020
SRR1025486
ERR156394
ERR540785
SRR1050087
ERR107834
SRR1048503
ERR355906
ERR419124
SRR1012120
ERR134837
ERR418417
ERR302765
ERR246666
SRR1145880
ERR089821
SRR1144702
ERR084552
ERR352981
SRR1330205
ERR715223
SRR1025164
ERR025799
ERR144828
SRR1165378
ERR737029
ERR182437
SRR1012115
ERR163522
SRR1028091
ERR737186
ERR294318
SRR1172178
SRR1165414
ERR212801
ERR540803
ERR310874
ERR360300
ERR134396
SRR1050324
ERR160803
ERR485444
SRR1329231
ERR360362
ERR137931
ERR279051
SRR630600
ERR716972
ERR023889
ERR237654
ERR103404
ERR490577
SRR1025469
ERR177178
ERR599817
SRR1326973
ERR714860
ERR114900
ERR022161
SRR1330233
ERR025801
ERR527286
ERR033393
SRR088296
ERR418626
ERR554091
ERR554393
ERR172032
ERR410105
ERR377220
SRR1028079
ERR419151
SRR631777
SRR1175225
ERR302779
ERR949056
ERR554752
SRR1001579
ERR539881
ERR599980
SRR1145879
ERR357957
ERR134771
ERR714764
SRR1301169
ERR555087
ERR084647
SRR1328324
ERR120489
ERR232583
SRR1001492
ERR163380
ERR064905
SRR634099
ERR540228
ERR278886
ERR175941
ERR279075
ERR330947
ERR539901
ERR736994
SRR1050438
ERR593620
ERR083829
ERR377361
ERR118593
ERR134407
ERR221785
ERR540930
ERR715252
ERR418639
ERR715001
SRR1011921
ERR217325
ERR230320
ERR175874
ERR163621
ERR278852
SRR1011997
SRR1012271
ERR212877
SRR1028083
ERR109503
ERR360281
ERR353300
ERR730955
SRR1010798
ERR418345
SRR1019581
ERR048453
ERR377293
SRR073304
ERR714837
ERR737244
ERR715036
ERR177187
ERR212803
SRR1165353
ERR418720
SRR1017103
ERR182531
SRR1328274
ERR164907
ERR044574
ERR737071
SRR1303304
ERR227562
ERR485587
ERR845475
SRR1326993
SRR1293395
ERR737286
ERR573269
ERR235058
ERR524973
ERR279011
ERR418547
ERR352997
ERR422882
ERR237637
ERR714015
ERR017646
ERR109521
ERR418524
ERR118380
ERR030168
ERR716976
ERR134387
ERR302689
ERR182381
SRR1048495
ERR554654
SRR1017610
SRR1172471
SRR1049230
ERR599906
SRR1165857
ERR083803
ERR715162
ERR573339
ERR190198
SRR1010508
ERR234918
ERR156372
ERR358092
SRR1165463
ERR109634
SRR1012235
ERR715077
ERR573313
ERR714993
ERR485446
SRR1049343
ERR423041
SRR577022
SRR1144646
ERR388489
SRR1050215
ERR496816
SRR1177924
ERR302753
ERR278885
ERR164851
SRR1169606
SRR1011578
ERR600007
SRR1011775
SRR1011808
ERR023523
SRR1019662
SRR1050579
ERR525082
SRR1011832
ERR554551
ERR715274
ERR114887
ERR418715
ERR517330
SRR1017206
SRR1012213
ERR119008
ERR357953
ERR708391
SRR1048457
ERR555088
SRR1001617
ERR554090
ERR485180
ERR033390
ERR540259
SRR640210
ERR158803
ERR114866
SRR1346237
ERR540702
SRR1025543
ERR246679
ERR234970
SRR1103498
ERR232570
SRR1346339
SRR1330212
ERR737345
SRR1103668
ERR310926
SRR497541
ERR107884
ERR118489
SRR1050150
ERR085400
SRR1017608
SRR1017382
ERR302710
SRR1172168
ERR554364
SRR1012038
ERR086124
SRR1028069
SRR1342181
ERR108052
ERR109659
ERR554136
ERR418609
ERR129264
ERR418657
ERR249323
ERR118539
ERR387077
ERR048487
ERR302744
ERR246615
ERR109540
ERR137365
ERR022141
SRR1165610
ERR024986
ERR525056
ERR845425
ERR714965
ERR717006
ERR182432
SRR493898
SRR1001784
ERR212828
ERR418905
SRR1028063
ERR033530
SRR1011686
ERR084540
ERR736957
ERR418665
ERR360221
ERR708422
ERR171828
SRR1017369
SRR554315
ERR1019174
ERR419194
ERR064904
ERR030164
ERR118537
ERR109676
ERR539936
ERR485199
ERR223120
ERR038112
ERR360207
ERR485571
ERR418433
SRR577017
ERR418911
ERR211650
ERR137954
ERR212756
ERR264084
ERR540796
ERR279017
ERR137998
ERR227564
ERR388551
ERR715695
ERR164858
ERR573232
ERR364193
SRR1028112
ERR212987
ERR083826
ERR388485
ERR163476
ERR246606
ERR118361
SRR1328318
ERR540772
ERR211936
ERR418835
ERR737333
ERR033658
ERR715048
ERR554486
ERR418698
ERR120377
SRR1342386
ERR302666
ERR387213
SRR583017
SRR1011665
SRR1202667
ERR109573
ERR353096
ERR539926
ERR164891
SRR1144674
ERR554430
ERR358058
ERR418377
ERR221747
ERR539868
ERR554448
ERR517348
ERR485234
ERR708410
SRR1050191
SRR1342151
ERR024980
SRR1344694
ERR714891
SRR1342198
ERR264119
ERR038386
ERR086064
ERR485464
ERR164928
ERR175864
ERR540849
ERR737112
ERR118429
ERR107785
SRR2054036
ERR134365
ERR418983
ERR279024
ERR554353
ERR158714
ERR158687
SRR1010613
SRR1001788
ERR017237
SRR917630
ERR046412
ERR137388
ERR217295
ERR485334
SRR1025422
ERR048352
ERR158639
SRR1050412
ERR715673
SRR1330356
ERR715076
ERR737068
ERR425727
SRR647377
ERR017631
ERR162468
ERR109666
ERR737608
ERR419168
ERR107976
ERR332200
ERR555085
ERR134774
SRR1050497
SRR1012238
ERR158686
ERR159025
ERR204218
ERR496829
ERR388543
ERR418734
ERR038087
ERR714047
ERR715089
ERR048362
ERR114880
ERR279082
ERR279074
ERR038664
ERR377234
SRR1050254
ERR702097
SRR1167149
SRR505678
ERR085418
ERR485516
ERR030220
ERR485245
ERR376810
ERR234822
ERR230257
ERR737497
ERR212846
ERR158793
ERR527225
ERR211692
ERR737236
SRR1103528
ERR352989
SRR1050346
ERR554187
ERR046483
ERR540231
SRR1017113
ERR332212
ERR038155
ERR137916
SRR796705
ERR086060
SRR1050392
ERR573333
ERR517388
SRR1293597
ERR162439
ERR177182
ERR490441
ERR357871
ERR540044
ERR182423
SRR630560
ERR302679
ERR048416
ERR332182
ERR212849
ERR266661
SRR1001581
SRR1011799
SRR1328299
ERR496846
SRR1165470
ERR212958
ERR302727
ERR294363
ERR377051
ERR357891
ERR418440
ERR120465
SRR1028036
ERR118609
ERR084618
ERR731076
SRR1177884
ERR311169
ERR221751
SRR1011739
ERR038050
ERR237725
SRR496833
SRR1012251
SRR633650
SRR1017404
ERR524923
SRR1017115
ERR211977
ERR540137
ERR035964
ERR246608
ERR737043
ERR540867
ERR212972
SRR1530983
ERR033683
SRR642308
SRR088300
ERR118580
SRR796690
ERR159042
ERR737032
SRR1342371
SRR1342384
ERR160834
ERR377223
ERR554084
SRR640209
ERR376871
ERR160837
ERR045058
SRR1028075
ERR554319
SRR1049219
ERR714845
ERR419128
SRR1342144
ERR064901
ERR192203
ERR714828
SRR1001663
SRR647358
SRR1011867
SRR1017402
ERR120488
ERR715120
SRR1019634
ERR266623
SRR633799
ERR038671
SRR1012228
ERR134354
ERR573157
SRR642057
SRR1329299
SRR1172600
SRR1165740
SRR505866
ERR357929
SRR1342139
ERR701931
SRR2024476
ERR044602
ERR737368
ERR554735
SRR1010682
ERR425730
ERR541076
ERR084608
ERR425641
SRR2053902
ERR211635
ERR540790
ERR554176
ERR119045
SRR1050174
SRR1329306
ERR048409
ERR423025
SRR1001707
ERR702677
SRR1326994
SRR634086
ERR525062
SRR1165756
ERR175881
ERR599867
ERR353080
SRR1050263
SRR1049247
SRR1012079
ERR554523
SRR1019372
ERR211641
ERR418398
ERR418899
SRR1172703
SRR1050168
ERR264124
ERR702215
SRR1050626
SRR1144690
ERR418553
ERR158981
ERR527275
ERR278957
ERR376822
ERR030261
SRR1010816
ERR425726
ERR332196
SRR1010755
ERR714804
ERR715041
SRR1050628
SRR1172510
SRR1017100
ERR524936
ERR083819
SRR1346348
ERR554201
ERR377226
ERR377384
ERR599902
ERR485628
ERR064953
SRR631095
ERR419202
ERR573349
SRR1011917
ERR053018
ERR540861
SRR1172212
ERR212205
ERR246667
ERR715158
ERR264121
ERR554531
SRR1103643
SRR1019612
ERR221767
ERR418873
SRR1017195
ERR540787
SRR1025391
ERR017273
SRR1019286
SRR1019618
ERR235051
ERR490626
ERR017651
SRR1167437
SRR917591
SRR1010695
ERR419214
ERR554620
SRR1049448
ERR490539
SRR1172529
ERR182452
ERR364199
SRR1001790
ERR418781
ERR845386
ERR278919
ERR036030
ERR156420
SRR1017085
ERR134848
ERR033628
ERR017277
ERR600002
ERR294331
SRR640992
ERR045850
ERR599992
ERR505338
ERR033599
ERR387081
ERR737468
ERR554510
ERR171876
ERR425660
ERR380533
ERR279044
ERR237584
SRR1329262
SRR1001810
ERR353301
SRR1028093
ERR172039
ERR418704
ERR171897
ERR234724
ERR235028
SRR1103601
SRR1011669
ERR737245
SRR1043859
ERR539966
ERR163653
SRR917580
ERR026701
ERR237669
ERR388529
SRR1012156
SRR630541
ERR044587
ERR118481
SRR1330206
ERR084591
ERR732852
ERR172073
ERR175850
SRR1001557
ERR358053
SRR1050489
SRR1172583
ERR223114
ERR554436
ERR554568
SRR643077
ERR177224
SRR1531007
ERR266671
ERR418970
ERR701943
SRR1012184
ERR1019196
ERR485479
ERR525156
ERR064931
SRR1290868
SRR278027
SRR1167808
ERR212970
ERR227494
ERR419138
ERR084665
ERR171865
SRR1330281
ERR599803
ERR221745
SRR633908
SRR1303295
SRR643132
SRR1050615
ERR376886
ERR119038
ERR156417
ERR593160
ERR524899
ERR084672
ERR033345
ERR330921
ERR163457
SRR1050617
ERR702671
SRR1175252
ERR554461
SRR643186
ERR485229
SRR2054096
ERR540303
ERR134645
ERR330985
ERR302700
SRR1001639
SRR1167777
SRR1019661
ERR158791
ERR422876
ERR554158
ERR540813
ERR845379
ERR418565
ERR024968
ERR425585
ERR599788
SRR1050307
SRR1103432
SRR1050165
SRR1103587
ERR217322
SRR1012218
SRR1050339
SRR1290866
ERR422919
ERR278973
ERR485279
ERR278954
ERR418348
ERR227538
ERR234837
ERR505369
ERR418026
SRR647379
ERR137353
ERR360280
ERR573108
ERR485586
SRR1012130
ERR140910
ERR120391
ERR029370
SRR1011968
ERR376857
ERR211974
ERR701907
SRR1011837
SRR1017303
SRR1167406
SRR1169406
ERR737199
ERR120474
ERR540927
ERR715049
ERR714775
ERR038081
ERR714971
ERR554789
SRR1019644
ERR109526
ERR084696
ERR086210
ERR024672
ERR496903
SRR1167814
SRR1165416
ERR163439
SRR1172933
SRR1019648
ERR302795
ERR118460
SRR1001762
SRR1346359
ERR137999
ERR485291
ERR163464
ERR1019155
ERR030175
ERR177222
ERR137947
SRR1050111
SRR1344687
ERR204220
ERR044202
ERR124529
ERR033312
ERR714785
ERR485509
SRR1025446
ERR084656
ERR599960
ERR212770
ERR599828
ERR540957
ERR599886
ERR439039
ERR358033
ERR158802
ERR554062
ERR211933
ERR107867
ERR736991
SRR1103630
ERR030170
ERR715388
ERR083824
ERR715680
ERR234981
ERR108053
SRR1165476
SRR643178
ERR232567
ERR279085
ERR358063
ERR311167
ERR418385
ERR554329
SRR1165390
SRR583019
ERR525080
ERR038149
ERR083775
ERR845512
SRR1326969
SRR1011812
ERR737627
ERR490662
ERR114907
SRR1342287
ERR594226
ERR845426
ERR156416
ERR737390
ERR137390
SRR1049331
ERR485488
SRR1012107
ERR158650
ERR332185
SRR1050516
SRR1017470
ERR159052
ERR701935
ERR053042
ERR555055
SRR1145872
ERR175883
ERR266678
ERR158680
ERR490433
ERR212911
ERR246649
ERR144826
SRR1012105
ERR030186
SRR1010488
ERR134719
ERR017652
ERR036043
ERR593120
ERR701998
ERR527241
ERR044210
ERR419123
ERR708419
ERR845374
ERR540719
ERR212799
SRR1028147
ERR279053
SRR1050272
ERR418374
ERR737395
SRR1012145
ERR204144
ERR162438
ERR163375
ERR418648
ERR204221
ERR190225
ERR485531
SRR1012072
ERR599860
ERR353296
SRR1290877
ERR554547
ERR035995
ERR593838
ERR158667
SRR1019669
SRR917600
ERR212917
SRR1342155
ERR714926
ERR023522
ERR358089
SRR1103513
ERR554600
SRR630598
ERR084529
ERR737624
SRR1025312
SRR1167156
ERR294313
ERR485526
ERR736959
ERR360231
ERR496916
SRR1025436
ERR540847
ERR048441
ERR120383
ERR083742
ERR163610
ERR211651
ERR140921
ERR064944
ERR540036
ERR527272
SRR630849
ERR737322
SRR647402
ERR330925
ERR714810
ERR419030
ERR485403
ERR118546
ERR227632
ERR352963
ERR084494
ERR600037
ERR505386
SRR1025032
ERR118502
ERR540756
ERR410090
ERR517344
ERR377255
SRR1011765
ERR266635
SRR1172263
ERR377188
ERR422922
SRR1019627
ERR158747
SRR445053
ERR264097
ERR573338
ERR714850
ERR496691
SRR1165940
SRR1165442
ERR540947
SRR1025368
ERR410104
ERR525107
ERR485282
ERR212187
SRR1049461
ERR496724
ERR029353
ERR737228
ERR134806
ERR376845
ERR737101
ERR030226
ERR163685
ERR387119
ERR182449
ERR715295
ERR353196
ERR540184
ERR129267
ERR376847
SRR1017295
ERR137318
ERR246663
SRR1165374
ERR517323
ERR419023
SRR1346335
ERR182489
SRR1011566
SRR1028106
ERR715671
ERR158701
ERR360311
ERR496792
ERR156367
ERR737017
SRR445286
SRR1049197
SRR643221
ERR159032
SRR1103415
ERR517382
SRR1167450
ERR554636
ERR084702
ERR524890
ERR107886
ERR159013
ERR064949
ERR539909
ERR524892
ERR156411
SRR1019383
ERR702197
ERR387117
SRR1010544
ERR715100
ERR388483
ERR038072
ERR278920
ERR144766
ERR204162
ERR182456
ERR540974
ERR064903
SRR1019646
ERR175911
ERR418554
ERR212251
ERR540766
ERR708443
ERR599981
ERR540853
ERR022150
ERR212210
ERR485576
ERR715144
ERR046526
SRR445032
ERR708444
ERR540939
ERR332216
ERR715278
ERR234972
SRR1050124
ERR159049
SRR1025039
ERR182539
SRR1103426
ERR418468
ERR212869
ERR599775
SRR1050443
ERR496666
ERR035991
ERR539941
ERR717027
SRR1342150
ERR036017
SRR1344764
SRR640217
SRR1167789
ERR554480
SRR1329298
SRR1019633
ERR599897
ERR163371
ERR237561
ERR109532
ERR036031
ERR221789
SRR1172211
ERR223176
SRR1342148
ERR524898
SRR1001804
ERR554232
ERR048405
SRR1050311
ERR111038
SRR1019664
ERR708385
ERR554427
SRR1329263
ERR715351
SRR1012261
SRR1017121
ERR540970
ERR294307
ERR221728
ERR064924
SRR497499
ERR715171
ERR212769
ERR163643
ERR425662
ERR737069
ERR163449
ERR418465
ERR159068
ERR377393
ERR109254
SRR1019392
ERR387079
ERR234845
ERR212810
ERR737256
ERR026650
ERR737178
SRR1175218
ERR227518
ERR490498
ERR554360
SRR1177937
SRR1010754
ERR038691
ERR137350
ERR418636
ERR237587
ERR217350
SRR1028107
ERR124519
ERR360209
ERR594231
ERR182490
ERR485205
SRR1530994
SRR1050372
SRR1017179
ERR237658
ERR525074
ERR540092
ERR737033
ERR182415
SRR2053920
ERR490497
ERR212243
SRR1019300
ERR701981
ERR163513
ERR124511
ERR353065
ERR313023
ERR353278
ERR302824
ERR357914
ERR237641
ERR708335
ERR717020
ERR279062
ERR134691
ERR737123
ERR048489
ERR540104
ERR160866
ERR353284
ERR158728
ERR246623
SRR521646
ERR410051
ERR085403
SRR1012108
ERR264143
ERR030223
ERR163555
SRR1165736
ERR949030
SRR1202717
SRR647840
SRR1172589
ERR330982
ERR554447
ERR352971
ERR053017
SRR1001643
ERR164926
ERR033671
ERR573326
ERR540952
ERR212916
ERR736942
ERR737320
SRR1012106
ERR144822
ERR737276
ERR554659
SRR1011613
ERR1019161
ERR525094
ERR033071
ERR083753
ERR360244
ERR048369
ERR715373
SRR642337
ERR310881
ERR158624
ERR540729
ERR902085
ERR232542
ERR033629
SRR1202678
ERR120441
ERR490495
ERR144808
ERR211919
SRR1167132
SRR1001816
SRR1103423
ERR107852
SRR1172116
ERR737567
SRR1329265
ERR171859
SRR1342325
ERR358097
ERR031662
ERR387106
SRR1011654
SRR529935
ERR490588
ERR178698
ERR212224
ERR048390
ERR033309
SRR1017327
ERR357864
SRR1049340
ERR418445
ERR360352
SRR1012193
ERR294303
SRR1010765
ERR118562
SRR1012056
ERR118465
SRR1017118
ERR114926
ERR083796
ERR737327
SRR497599
ERR422990
ERR036011
ERR164905
ERR163689
SRR1017190
ERR237599
ERR540179
ERR159035
SRR1012191
ERR156441
ERR119022
ERR599769
ERR358145
SRR1344692
ERR118461
SRR1167422
ERR418667
ERR600036
SRR1011736
ERR160828
ERR310928
ERR485325
ERR124461
ERR237625
ERR702672
ERR737521
ERR357855
SRR1342138
SRR1010490
SRR643180
ERR439015
ERR599927
SRR1019676
ERR048477
SRR1017212
SRR1165828
SRR1025463
ERR162470
ERR377042
ERR554290
ERR163417
ERR715225
SRR1165728
ERR554343
ERR541007
SRR917590
ERR234971
ERR637958
ERR109518
ERR232550
ERR418684
ERR357981
SRR1165475
ERR376828
ERR038684
ERR134832
ERR524889
ERR714056
SRR1012068
ERR204163
ERR017290
ERR377209
ERR527263
ERR715691
ERR030240
ERR715728
SRR1019630
ERR517332
ERR554325
SRR1326940
ERR211937
ERR084662
ERR540920
SRR2053909
ERR715356
ERR1083009
ERR029372
ERR129279
ERR024687
ERR353256
SRR1025132
ERR330972
ERR029376
SRR1001740
ERR134748
SRR1017063
ERR554630
ERR541037
ERR490425
ERR715432
ERR134816
ERR505342
ERR140962
SRR1165805
SRR1010531
ERR230349
ERR278969
ERR554705
ERR162409
ERR182416
ERR418344
ERR418363
SRR1342329
SRR1165927
SRR1025370
ERR555065
ERR046444
ERR140970
ERR573111
SRR643104
ERR353134
ERR144793
ERR172059
ERR266698
ERR129317
ERR637959
SRR1001766
ERR172080
ERR026674
ERR485206
ERR172087
ERR702192
ERR111065
ERR737401
ERR266630
ERR086075
ERR213010
ERR086160
ERR086133
ERR045059
SRR633786
ERR332273
ERR496705
ERR702105
ERR310903
SRR445084
SRR1330265
ERR714783
ERR539982
ERR702183
SRR1330271
ERR599935
ERR017293
SRR1010769
ERR737136
SRR1019643
ERR505352
ERR158628
ERR377110
ERR714907
SRR1169608
ERR086129
ERR418666
ERR554239
ERR540716
ERR163372
ERR182505
SRR917593
SRR1050255
ERR158632
ERR234907
ERR702159
ERR353248
ERR221733
SRR1010813
SRR647361
ERR419181
SRR453041
ERR573164
ERR573259
SRR643097
ERR418593
ERR124495
ERR353167
SRR1025439
SRR1010554
ERR419081
ERR360324
ERR527297
ERR715082
ERR702151
ERR086121
ERR377061
SRR1012240
ERR033421
SRR1167459
ERR418745
SRR643168
ERR137370
ERR221752
ERR517392
ERR388508
ERR119050
SRR1001754
SRR643206
ERR554335
ERR172082
ERR418646
ERR714789
ERR418594
SRR1329284
ERR278879
ERR376823
ERR033533
ERR377176
ERR540140
ERR1019206
ERR217297
ERR387118
ERR237662
ERR036041
SRR917565
ERR715090
SRR1025069
ERR708358
ERR124487
SRR1010766
SRR1028085
ERR033649
ERR517365
ERR377232
ERR422978
ERR737162
ERR540205
ERR158651
ERR540004
SRR917577
ERR212826
SRR497524
ERR540742
ERR246637
ERR1019265
ERR109677
SRR1172083
SRR642320
SRR1010820
ERR192208
ERR485567
ERR701924
ERR302726
SRR1346370
ERR084607
ERR084588
ERR033833
SRR1001655
ERR490420
SRR1011847
ERR237710
ERR715447
ERR118507
ERR540754
SRR1025365
ERR525102
ERR163381
SRR1303239
ERR134663
ERR278865
ERR033313
ERR084716
ERR419165
ERR211626
SRR1001564
ERR302646
ERR517341
ERR204181
ERR084659
ERR160860
SRR1144669
ERR353223
ERR302654
ERR212955
ERR017211
ERR360285
ERR422959
ERR554164
ERR403516
ERR737237
ERR357944
ERR731071
SRR1028073
ERR527219
ERR524958
SRR1303579
ERR419229
SRR917611
SRR1048601
SRR1011980
ERR527308
SRR1048423
ERR540271
ERR033279
ERR234869
ERR573208
ERR554800
ERR527277
ERR211605
SRR643175
ERR525078
ERR554117
ERR023527
SRR1019613
SRR1012205
ERR158777
ERR227565
SRR1165466
ERR539983
ERR388540
ERR490496
SRR1329286
ERR044586
ERR107973
ERR737267
ERR439031
SRR1050481
ERR033252
ERR541014
ERR302684
SRR646387
ERR418971
ERR134381
SRR1050377
SRR1167419
ERR108050
ERR388544
ERR172088
ERR192226
ERR388488
SRR1025043
ERR377273
ERR388517
SRR1530986
ERR731043
ERR192165
ERR134733
ERR084641
ERR266659
ERR554308
ERR485250
ERR182518
ERR160810
ERR949034
SRR1025377
ERR377094
SRR1165384
ERR377368
ERR022174
ERR171850
ERR332248
ERR388523
ERR163723
SRR1019641
ERR033567
ERR539928
ERR439041
SRR1019687
ERR266638
SRR642312
ERR490443
ERR163663
ERR540992
SRR445033
SRR1050690
ERR554658
ERR182365
ERR264091
ERR294359
ERR418711
SRR1165308
ERR573369
SRR1019653
ERR419020
ERR594278
ERR599850
ERR118559
ERR227609
ERR599773
ERR377191
SRR1012236
ERR114914
SRR1011734
SRR1010746
SRR1303431
ERR737018
ERR164924
ERR111057
ERR1019165
SRR1172540
ERR084493
ERR017209
ERR525146
ERR355911
SRR1144663
ERR418395
SRR1017059
ERR221795
ERR418464
ERR109270
ERR717024
SRR643162
SRR1050424
SRR1049325
ERR182488
ERR737478
SRR1301185
ERR175871
SRR634033
ERR357954
SRR445270
ERR332218
ERR182362
ERR140966
ERR716945
SRR1145856
SRR1025403
ERR594194
SRR1025384
ERR490491
SRR1049184
ERR737391
ERR227545
ERR715200
ERR171894
ERR026648
ERR573175
ERR418603
SRR1049339
SRR1174847
ERR264096
ERR540937
ERR084500
ERR211661
ERR144765
ERR490553
ERR083794
ERR540973
SRR1175222
SRR1011996
ERR377060
ERR035993
SRR2053946
ERR418486
SRR1011795
SRR1301182
SRR1050591
SRR1165872
ERR505353
SRR1011922
SRR633909
ERR302655
ERR737147
ERR109687
ERR086076
ERR702005
ERR716947
SRR1016962
SRR1175224
ERR418676
ERR485332
ERR715314
ERR377244
SRR1050463
ERR237674
ERR204213
ERR266692
ERR702088
ERR294323
ERR418539
ERR192223
ERR540022
ERR118422
ERR249322
SRR1330282
ERR159018
ERR294641
ERR377350
SRR1050334
ERR418404
SRR1145883
ERR083768
ERR599934
ERR086178
ERR376869
ERR175935
SRR497583
SRR1103639
ERR708373
ERR217299
ERR211965
ERR156506
ERR554160
ERR045900
ERR294335
ERR554780
ERR227594
SRR1012077
SRR1001765
ERR494735
SRR642336
SRR1303630
SRR1169595
ERR332205
ERR134852
SRR647831
ERR212779
ERR278960
SRR088298
ERR387259
ERR485532
ERR737083
ERR279081
ERR033430
ERR425596
ERR120459
ERR540025
SRR1172654
SRR1167430
ERR111075
SRR513947
ERR357900
ERR357967
ERR134745
ERR599799
ERR524918
ERR715093
SRR505682
SRR1017455
SRR1012036
ERR033540
ERR554711
ERR190159
ERR540115
ERR230309
ERR134621
ERR182481
ERR357936
SRR1165356
ERR213024
ERR555066
ERR527258
ERR737059
ERR045052
SRR1012102
ERR737144
ERR211895
ERR527287
ERR221755
SRR1010773
ERR212809
SRR1342147
ERR377159
ERR234988
ERR190154
ERR158694
ERR177159
ERR554070
SRR2053975
ERR357946
ERR388527
ERR156379
ERR038056
SRR1050405
SRR1144705
ERR302706
ERR540045
ERR714857
ERR118503
ERR156456
ERR212231
ERR114923
ERR024668
SRR1048340
ERR540870
ERR033343
SRR1103414
ERR134341
ERR278923
SRR1530989
ERR357911
ERR418967
SRR1025066
ERR418502
SRR1326978
ERR524925
ERR554130
ERR708356
ERR109671
SRR1293498
ERR360317
ERR118574
ERR163584
SRR633722
ERR118387
ERR134859
SRR1050295
ERR302756
SRR513956
SRR1011827
ERR109475
SRR2053910
ERR111128
SRR1010762
ERR702212
ERR714781
ERR109685
ERR496871
ERR540005
ERR702026
ERR192227
ERR022171
ERR223111
ERR377174
SRR1050280
ERR039399
SRR1017395
SRR1293648
ERR737008
ERR279007
ERR026702
SRR1043863
ERR485480
ERR026009
ERR156469
ERR701909
ERR376848
ERR083833
SRR1144696
ERR140909
ERR332183
ERR137908
SRR1165755
ERR419043
SRR1165953
ERR235007
SRR1048430
ERR485322
ERR120396
ERR353062
ERR033559
SRR1011843
ERR211913
ERR212998
SRR1342328
SRR2053903
ERR223131
ERR084639
ERR715341
ERR017609
SRR646391
ERR114841
ERR017288
ERR118444
SRR1326244
SRR1011902
SRR647378
ERR086110
SRR1011662
SRR449537
ERR715087
ERR737514
ERR505261
ERR418904
ERR017269
ERR708338
ERR171875
ERR134356
ERR212981
SRR1342168
ERR163630
ERR120478
ERR599816
ERR129303
ERR540730
SRR1011560
ERR358007
ERR211898
ERR223122
SRR647645
SRR1342175
ERR083809
ERR330989
ERR163595
ERR731050
SRR1330407
ERR163468
ERR118474
SRR643225
ERR715239
ERR737198
ERR033250
ERR708314
ERR114863
ERR084510
ERR038374
ERR162416
ERR234808
ERR109534
ERR737321
SRR1036992
ERR156334
ERR302797
ERR731075
ERR422951
ERR422940
SRR1025416
ERR211622
ERR134789
ERR702648
ERR418475
ERR355905
ERR357942
ERR237640
ERR156437
ERR554425
SRR1217334
ERR525067
ERR212743
ERR109515
SRR1165754
ERR223141
ERR204159
SRR1017393
ERR163478
SRR1025024
ERR527296
ERR737037
SRR1167774
ERR109663
ERR212910
SRR1012216
ERR419053
ERR540190
ERR084629
ERR158664
SRR1167864
ERR737047
ERR234958
ERR172028
ERR554514
ERR048397
SRR1531005
SRR1043908
ERR221776
ERR381004
ERR232546
SRR1017213
ERR425749
SRR1050302
SRR647834
ERR554411
ERR377103
ERR204188
SRR1144714
ERR137945
ERR573235
ERR175894
ERR109684
ERR353271
SRR1167077
SRR1028090
SRR633895
ERR083735
ERR419066
ERR737217
ERR554801
ERR330981
ERR599998
SRR1028151
ERR158742
ERR540285
ERR109266
ERR418616
ERR086189
SRR2054031
ERR714802
ERR737104
ERR353168
ERR048345
ERR573299
ERR266705
ERR737012
SRR445057
ERR162447
SRR1048447
ERR715023
ERR278948
SRR1048361
SRR1019628
ERR418831
ERR278927
SRR1165486
ERR485327
ERR137311
ERR084595
SRR1017367
SRR1028062
SRR1342346
ERR033310
SRR445083
ERR540245
ERR554157
ERR118612
ERR485590
ERR182371
ERR033415
ERR302780
SRR647832
ERR107972
ERR156474
SRR1010705
ERR715414
ERR554278
ERR109697
ERR376819
SRR1290876
ERR217298
SRR1346410
ERR737116
SRR1169390
ERR358101
SRR1293503
SRR1010779
ERR033466
ERR124491
ERR086204
ERR357915
ERR418688
ERR714777
SRR1025009
SRR1346363
ERR505312
SRR1017278
ERR599920
SRR1167861
ERR715739
ERR164882
ERR410064
ERR084667
SRR1017284
SRR1293507
ERR1019255
ERR162440
ERR554796
SRR633706
ERR573370
ERR163535
SRR1290864
ERR212238
ERR418845
ERR715142
ERR144813
ERR737354
SRR643111
ERR156335
ERR175848
ERR540076
ERR737005
ERR541068
ERR410044
ERR716979
ERR524932
ERR234998
SRR1019297
SRR1290895
ERR230331
ERR048406
ERR357966
ERR410115
SRR445234
ERR134768
SRR1001577
ERR134773
ERR715377
ERR540313
ERR714818
SRR1019351
SRR1145893
ERR594217
SRR1303466
SRR1043824
ERR485637
SRR1001618
ERR418757
ERR033282
ERR737150
SRR1025030
ERR182507
ERR158665
ERR053036
ERR418947
ERR137919
ERR137996
ERR118480
SRR1144691
ERR278829
ERR485430
ERR540764
ERR418588
ERR177201
ERR473441
SRR1050161
ERR033262
ERR120450
ERR716956
ERR540311
ERR163588
ERR163454
SRR1001695
SRR513973
ERR418494
SRR1025025
ERR485326
SRR1019375
ERR045055
SRR1340406
ERR377115
ERR163710
ERR600001
SRR647370
SRR633724
ERR160808
ERR235066
ERR573264
ERR083821
SRR1330234
ERR353281
ERR134704
SRR1329259
ERR223178
ERR120370
ERR377252
ERR332203
SRR1017292
SRR1011671
ERR192211
ERR364198
ERR163602
SRR1169457
ERR038383
ERR702090
ERR160840
ERR364188
SRR640219
SRR1165420
SRR1012066
ERR118345
ERR715292
ERR127431
SRR449529
ERR111125
SRR1028116
ERR085413
ERR107786
ERR425643
ERR716952
SRR1172645
ERR599879
ERR377062
ERR949036
ERR163411
ERR279048
ERR485379
ERR737279
ERR715250
ERR237698
ERR554485
ERR702220
ERR332247
ERR554205
ERR177199
ERR737599
ERR708395
ERR109644
ERR377092
ERR171874
