# Supplementary material for: Core genes can have higher recombination rates than accessory genes within global microbial populations
Source: eLife. 2022 Jul 8;11:e78533. doi: 10.7554/eLife.78533 (PMC9444244; doi:10.7554/eLife.78533)
Supplement: Figure 3—source data 1. [file elife-78533-fig3-data1.zip › accession_lists/s_enterica_accessions.txt]

ERR387711
ERR350430
ERR360416
ERR197425
ERR338142
SRR3344493
ERR360772
SRR1639008
ERR352436
SRR1812850
ERR350423
ERR217446
SRR1645376
ERR331371
SRR1233937
ERR304827
ERR360708
ERR212653
ERR422766
SRR2053349
SRR1966974
SRR1288379
ERR360453
ERR235115
ERR360637
SRR1646404
ERR212572
ERR235154
ERR294822
ERR352547
SRR1505008
ERR349666
SRR1965496
ERR352635
ERR360488
SRR1346325
ERR360444
SRR1645234
ERR360728
SRR1185841
ERR357680
ERR349674
ERR230404
ERR357706
ERR317070
SRR1643144
ERR360639
ERR235135
SRR3295701
SRR1200766
ERR460253
SRR1645425
SRR1645392
SRR1105695
ERR357821
SRR1045865
ERR331326
ERR352630
SRR2649002
ERR460261
SRR1645568
SRR1195648
SRR1187604
SRR1648159
ERR279178
SRR2534070
ERR349634
SRR1968482
SRR1968901
ERR023562
SRR1959241
ERR460294
SRR1187575
SRR1027783
ERR573936
SRR1636535
SRR3322025
SRR1645346
SRR1966217
SRR1511547
SRR1027780
SRR1969515
ERR357819
SRR1067618
SRR1635112
ERR037464
ERR353333
ERR573938
ERR352610
SRR1957852
SRR1970288
ERR349333
ERR349369
ERR460162
ERR352522
ERR360681
SRR1033523
ERR360820
SRR1646165
ERR294858
ERR023802
SRR3048856
ERR405711
SRR1968043
SRR1968028
ERR235353
ERR235180
SRR1177237
ERR352434
ERR217469
ERR360617
ERR422724
SRR1969845
ERR278709
ERR217450
ERR360670
SRR1966784
SRR1635102
SRR1379621
ERR435875
ERR369408
SRR1481700
SRR1612308
ERR331301
SRR1963534
SRR1514760
ERR024799
ERR350312
SRR1645853
SRR1968120
ERR029051
SRR2961912
ERR230384
SRR1969340
ERR405592
SRR1302848
SRR1532709
SRR1645848
SRR1633528
ERR349595
SRR1968406
ERR279135
ERR278717
SRR1187601
ERR369403
ERR350335
SRR1177609
ERR422732
SRR1511568
SRR1505419
ERR331270
ERR350352
ERR357472
ERR331339
ERR349421
SRR3295584
SRR1966194
ERR349352
ERR350298
SRR1967646
SRR1501646
SRR1422636
ERR037466
ERR357586
ERR435870
ERR030142
ERR235319
ERR460231
ERR422764
ERR1082366
SRR1638975
ERR175696
ERR119764
ERR044189
ERR349579
SRR1965692
ERR387730
SRR1272811
SRR1646094
SRR2534142
SRR1566179
ERR352913
SRR1300705
SRR1584520
ERR360834
ERR360376
SRR1646242
ERR422815
SRR1646060
ERR235246
SRR1411106
SRR1177576
ERR360382
ERR405683
SRR1805590
ERR319458
SRR2533453
ERR460369
SRR1646141
ERR357451
SRR1646563
ERR037453
ERR350353
SRR1258653
SRR1181565
ERR360470
SRR1638792
ERR175679
ERR018012
SRR1544376
SRR1505421
ERR277231
SRR1698184
SRR1967481
SRR1188442
ERR349676
ERR037598
SRR1645073
ERR235368
ERR277230
SRR1967131
ERR360836
ERR331335
SRR1645335
ERR028927
SRR1965168
SRR2567038
ERR460352
ERR350361
ERR204094
SRR1645935
ERR016889
ERR352349
ERR028902
ERR360796
ERR161860
ERR352331
ERR360624
SRR1970201
ERR349547
ERR230422
SRR1501618
ERR037599
ERR424913
SRR1282406
ERR360805
ERR357765
ERR029038
SRR1198965
SRR1645537
ERR160974
SRR1698204
SRR1645617
ERR349430
ERR056904
SRR1968299
SRR1773000
SRR1645929
SRR1379617
ERR044734
ERR357530
ERR108671
ERR349501
ERR023547
SRR1645577
ERR352291
ERR349432
SRR1645565
SRR945094
SRR1638998
ERR360876
ERR369387
SRR1645266
SRR1175776
SRR1049701
ERR360437
ERR175701
SRR1175830
ERR387706
SRR498277
ERR422746
ERR360689
ERR023805
SRR1646149
ERR352880
ERR294792
SRR1958280
SRR1179214
SRR1363352
ERR403707
ERR405496
ERR217396
ERR357783
ERR028966
SRR1107433
ERR217427
ERR573940
ERR034168
ERR422758
ERR213266
ERR129852
ERR357539
ERR357752
SRR3321513
ERR235338
ERR016892
ERR357611
SRR1175814
ERR352598
SRR1643087
ERR360575
SRR1021812
ERR352560
ERR352447
SRR1635105
ERR357569
ERR350296
SRR1970182
SRR1713618
SRR1968510
SRR1646286
SRR1300682
SRR1969172
SRR2140721
SRR2407603
ERR217417
SRR3048986
ERR467085
SRR3048781
SRR1645861
SRR3286595
ERR230376
ERR304814
SRR1968967
ERR357453
ERR160989
SRR1198911
SRR1201310
ERR027319
SRR3049825
ERR212647
ERR331299
SRR1638978
SRR1687202
ERR319477
ERR036134
ERR046427
SRR2227323
ERR178869
SRR1258611
ERR357445
SRR498422
SRR1501487
ERR460283
SRR1958052
ERR212564
ERR360882
ERR357564
ERR317044
SRR1966625
ERR204066
SRR1212338
ERR226487
SRR749062
ERR357777
ERR352774
SRR1967489
SRR1596400
SRR1638992
SRR2017848
SRR1427094
SRR2533821
ERR360454
ERR028945
ERR164787
ERR405441
SRR1300738
ERR369404
SRR1041466
SRR1645557
SRR1645184
SRR1968490
SRR1177635
ERR108659
ERR175663
ERR349575
ERR352883
ERR108658
SRR1645247
ERR056937
ERR405691
SRR1968419
SRR2173987
SRR1035533
SRR3049634
SRR1021901
SRR1966225
ERR360522
ERR343249
SRR1645242
SRR949431
SRR2015647
ERR037447
SRR1968715
SRR1643148
SRR1645323
SRR3048706
SRR1643161
ERR044161
ERR024762
SRR3418290
SRR3046416
ERR360551
ERR331300
SRR1501650
ERR278720
SRR1643147
ERR357824
ERR352300
SRR1958160
SRR1048286
ERR350304
SRR1646090
SRR1966255
SRR1033574
SRR1965353
ERR319492
SRR1963070
ERR349344
SRR1969349
SRR1646403
SRR1965484
SRR3173797
ERR357809
SRR1333884
ERR360730
ERR573945
ERR279346
ERR460215
ERR360389
SRR957994
ERR352632
SRR1021899
SRR1501659
ERR212511
SRR1269370
ERR028511
ERR235315
ERR352866
ERR178906
SRR1645894
ERR350345
ERR422677
SRR1970133
SRR1917069
ERR353335
SRR1177561
ERR405725
ERR331348
ERR357520
SRR1645344
SRR2127515
SRR1411176
SRR1411123
SRR1635060
SRR1643101
SRR3240247
ERR235208
ERR217425
SRR1187454
ERR405613
ERR349625
SRR2104607
SRR1965327
SRR1966449
ERR326680
SRR1302846
SRR3286734
ERR357746
ERR046443
ERR360578
ERR028903
ERR279158
SRR1965666
SRR3048977
ERR024387
ERR029031
SRR1805579
SRR1969478
ERR024418
ERR235102
SRR1645576
SRR949412
ERR030078
ERR230379
SRR1177547
ERR349608
SRR1969327
SRR1264966
SRR1560606
ERR349356
SRR1035530
ERR160983
ERR360867
ERR1276845
ERR046407
ERR341100
ERR235107
SRR1968553
SRR2226895
SRR1643131
SRR1645456
ERR360923
SRR2039144
ERR349361
ERR587464
ERR212566
ERR343412
SRR3184326
ERR360979
SRR1181526
SRR1970149
SRR1068321
SRR1346270
SRR1638984
SRR1947011
ERR235285
SRR1643083
SRR1645987
ERR350271
ERR349708
ERR178867
SRR1959319
ERR024414
SRR1965494
SRR1968832
ERR360550
SRR1646131
ERR349413
ERR360644
SRR1645720
ERR350356
ERR161871
ERR349605
SRR3521374
ERR326616
SRR2133233
ERR030137
SRR1646553
SRR1967597
ERR387716
SRR1521561
SRR1299401
ERR212523
ERR349374
ERR360891
ERR326602
ERR405717
SRR1177312
SRR3049010
ERR278719
ERR360401
ERR230374
ERR349614
SRR1195684
SRR3048700
SRR1967889
ERR034006
ERR422720
ERR467097
SRR1658074
SRR1849381
SRR975473
ERR349375
SRR1175811
ERR235198
ERR028946
ERR360952
SRR1645264
SRR1179224
SRR1639010
ERR016912
SRR1959470
ERR352782
ERR217460
SRR1292235
SRR1177227
SRR1646096
SRR1300725
ERR357676
ERR369402
SRR1187409
ERR460287
ERR319430
ERR326652
ERR204083
SRR1334634
ERR352646
ERR360898
SRR1968755
ERR319454
ERR217440
ERR235337
SRR1713654
ERR235150
ERR357668
ERR319452
ERR422808
ERR294839
ERR349416
ERR349622
SRR1106177
ERR424910
ERR360998
ERR357692
ERR352420
ERR350275
ERR422763
SRR975448
ERR235348
SRR1966482
ERR405477
SRR1645179
SRR1645802
SRR1959456
SRR1645366
ERR232516
ERR360961
SRR1021930
ERR352424
ERR326637
SRR1957877
ERR212666
ERR573964
SRR1969924
ERR360636
ERR349580
SRR2082949
ERR460350
ERR357505
SRR1012301
ERR337993
ERR422685
SRR1959367
SRR1646232
ERR405698
ERR349400
SRR1645464
ERR037444
SRR1177364
SRR2064124
ERR343286
ERR360864
SRR1963354
SRR1693403
ERR405480
ERR034035
SRR1033473
ERR178907
ERR369385
SRR1646070
ERR235168
ERR360910
SRR1968934
SRR1966457
ERR119808
ERR357450
SRR1015723
ERR226491
SRR3048972
ERR357787
SRR1968963
ERR369384
ERR352573
ERR460280
SRR1588696
SRR1645288
SRR1639006
ERR028958
SRR1646168
ERR349561
SRR1544370
ERR422699
ERR352315
ERR360494
SRR1503314
ERR217421
ERR350425
ERR350258
ERR357835
SRR1968796
ERR235105
SRR949497
ERR361000
SRR2533819
SRR1266028
ERR349611
SRR1635094
ERR352383
SRR1045868
ERR360936
SRR1645216
SRR1967785
SRR1269367
ERR405576
ERR352320
SRR1029566
ERR485137
SRR1198964
SRR1960032
ERR360970
SRR1645550
ERR357745
ERR352933
ERR028934
SRR1643079
ERR357486
SRR1300707
SRR3049175
ERR235291
SRR1968213
ERR460298
ERR044205
SRR1643159
ERR024366
SRR2002470
SRR1646234
ERR352637
ERR331284
ERR119819
SRR1645814
ERR024417
ERR160951
SRR1969541
ERR349610
SRR1645809
SRR1582199
ERR349364
ERR352464
SRR1505070
ERR350301
ERR204067
ERR235377
ERR217416
ERR212576
SRR1958149
ERR349626
ERR374243
SRR2143466
SRR1965359
ERR226478
ERR331334
SRR1299304
SRR1805648
ERR352593
SRR2966875
SRR1645469
ERR235369
ERR357815
ERR024812
SRR1548438
SRR946180
ERR178871
SRR1965800
ERR175690
ERR023396
ERR352830
SRR1646163
SRR1645150
SRR1503313
SRR1645970
ERR033951
ERR369341
SRR1965375
ERR405528
SRR1015727
ERR331365
ERR217415
SRR2163268
SRR1266073
SRR1055743
ERR349385
SRR1513976
SRR1638976
SRR1645228
ERR230380
ERR357697
SRR1292315
ERR357466
ERR405507
ERR349531
SRR1198974
ERR352465
SRR1965151
ERR212641
ERR331390
ERR360908
ERR119787
ERR357480
SRR1041484
SRR1207521
ERR360852
ERR204090
ERR360400
SRR1187568
SRR1619528
ERR350327
SRR1646372
SRR1965089
ERR357810
SRR1966680
SRR1646061
ERR294783
ERR028968
SRR1645187
SRR1792726
SRR1264986
SRR1202980
SRR1966502
SRR1967480
SRR1033548
SRR1177378
SRR1049703
SRR3295664
ERR352531
SRR3322263
SRR1299399
SRR1646243
ERR357491
ERR164791
SRR1645163
ERR352440
ERR338006
ERR352427
SRR2000246
ERR030098
SRR1266064
SRR1963499
SRR1177211
SRR1036451
SRR1965784
ERR357751
SRR1422659
ERR460166
SRR3049093
SRR1195647
SRR1334170
ERR025174
SRR2829106
SRR1970181
ERR037569
SRR3049032
ERR278737
ERR352783
SRR1139510
ERR212586
SRR3331540
ERR349496
SRR1645188
ERR028959
SRR1966387
ERR212650
SRR1645785
ERR460345
ERR352502
SRR1966020
ERR024394
SRR3049962
SRR1646113
SRR1646065
ERR016872
SRR1198963
ERR024805
SRR2096553
ERR331352
ERR357738
SRR1195650
SRR1363353
SRR1643058
SRR3392154
ERR360667
ERR360504
SRR1182723
SRR493328
ERR056912
ERR360835
SRR1969256
ERR294836
ERR016914
SRR1969015
ERR357443
ERR134199
ERR352612
ERR319432
ERR460243
ERR230390
ERR129860
SRR1481926
SRR1965731
SRR1043942
SRR1646109
ERR314376
SRR1965483
SRR1965506
ERR350366
ERR349532
ERR235177
ERR352532
ERR029055
ERR331344
ERR352350
SRR1980736
SRR1269349
SRR1609679
SRR1292322
SRR1645822
SRR1645976
SRR1969692
SRR2533556
SRR1965068
ERR235304
SRR1645286
ERR317039
SRR1645817
ERR178899
ERR278704
SRR1646410
ERR279282
ERR326653
SRR1645607
SRR3038297
ERR349462
SRR1033571
SRR1248852
SRR1645267
SRR1522099
SRR1448930
SRR1967264
SRR1645942
ERR422693
SRR1363349
SRR1965762
SRR1957725
SRR1645575
SRR1195697
ERR357637
SRR1177200
ERR331337
SRR1645721
ERR702808
SRR1501680
SRR1643112
SRR3453165
SRR1963311
ERR357623
ERR357503
SRR1967010
SRR1965458
SRR1645937
ERR235375
SRR1996148
SRR1645649
ERR349457
ERR326679
ERR405768
ERR357533
SRR1643069
ERR352605
SRR1299312
ERR460271
ERR357554
ERR349490
ERR467083
ERR357675
ERR027230
ERR349699
ERR204080
SRR1965596
ERR029052
ERR235137
ERR405433
SRR1292318
ERR357773
SRR1646114
SRR1968899
SRR1022665
ERR360823
ERR317005
ERR331360
ERR038649
SRR1425277
SRR949432
SRR1645258
SRR1646190
SRR1299368
SRR2228224
ERR422799
ERR422709
SRR500496
ERR460156
ERR352624
ERR319488
SRR1774072
SRR1548408
SRR1968556
SRR1966928
SRR3048926
ERR349521
ERR360880
ERR211840
SRR2087274
ERR405734
ERR352120
SRR1645760
SRR1968058
SRR1041471
SRR1965850
SRR1292279
ERR037574
ERR343285
ERR352595
SRR2016699
SRR1969338
ERR731415
ERR235340
SRR975477
SRR1643163
SRR1968651
SRR1969567
SRR1027787
ERR357574
SRR1958033
ERR360696
ERR360963
ERR460151
SRR975402
ERR038783
SRR3321864
ERR360993
ERR235113
DRR022722
SRR1967819
SRR1646399
SRR1195626
SRR1033504
ERR349471
SRR1185836
ERR357700
SRR1282397
ERR217457
SRR1021809
ERR357452
SRR3321842
ERR338018
SRR1177374
ERR235151
ERR422778
ERR360665
ERR212514
ERR230386
ERR360739
ERR343252
SRR1049702
SRR1967216
ERR226484
ERR422713
ERR357570
ERR405471
ERR029013
SRR1957977
ERR360517
SRR3284853
ERR217423
SRR1195664
SRR1645072
SRR1635126
ERR331291
ERR349553
ERR369394
ERR460127
ERR360912
ERR360931
SRR1207526
SRR1685382
SRR1965114
ERR353340
ERR235142
ERR304817
ERR360393
SRR1957778
SRR1646170
ERR360996
ERR319481
SRR1201305
SRR945106
ERR175689
ERR232501
ERR033962
SRR1645779
SRR1643068
ERR360976
ERR037563
ERR024797
ERR352588
SRR1645283
ERR235379
SRR1258580
ERR226504
ERR016909
ERR212656
ERR360463
ERR178881
SRR1645213
SRR1958312
ERR064840
SRR1033517
SRR1643075
SRR1963508
SRR1422657
SRR1967828
SRR1206220
SRR1505042
SRR3321850
ERR422773
ERR357591
ERR352509
ERR1017152
SRR3284711
SRR1334665
SRR1646424
SRR1646374
SRR3038247
ERR019424
ERR485145
ERR460142
ERR369398
ERR108652
SRR1645791
SRR1648147
ERR235192
ERR349479
ERR317076
SRR958018
SRR1645985
ERR422689
SRR1166628
SRR1646054
ERR349360
ERR331214
ERR212606
SRR1562593
ERR360490
SRR1207473
ERR369345
SRR1968476
SRR1532711
ERR360650
SRR1049669
SRR1639016
SRR1501633
SRR1091093
SRR1166664
ERR357523
ERR175682
ERR467094
ERR044711
SRR1957822
ERR349517
SRR1969003
ERR028981
SRR1501638
SRR1812876
ERR357682
ERR349499
SRR949442
ERR357775
SRR1643063
ERR030069
SRR1612309
SRR2127518
ERR360567
SRR1613889
ERR360397
SRR3048559
SRR1645381
ERR134212
ERR235215
ERR405690
SRR1177351
ERR352903
ERR357625
ERR278708
SRR2075040
ERR235273
ERR317075
ERR119818
SRR1187421
ERR360449
ERR331376
ERR024811
ERR357540
SRR3322968
SRR3242166
ERR319449
ERR352798
SRR1177589
ERR422678
ERR357572
SRR1966622
SRR1521580
SRR2015928
SRR1177639
SRR1643120
ERR161879
SRR1969809
ERR357590
SRR1425243
ERR230413
ERR360837
ERR235333
SRR1643121
ERR360935
SRR1965801
ERR360445
ERR422834
ERR235362
ERR352642
ERR460377
SRR1960142
SRR1645917
ERR235296
SRR1333869
ERR178929
SRR1646359
SRR3322140
SRR1548394
ERR212618
ERR028996
ERR352528
ERR405543
ERR349667
SRR1958090
ERR326660
SRR1645990
SRR1302850
SRR1646258
SRR1645445
ERR235111
ERR235317
SRR1068343
ERR294841
SRR1645863
ERR352802
ERR119820
SRR1272529
ERR279187
SRR2075092
SRR1967540
SRR1248943
SRR1645858
SRR1643054
ERR467111
SRR1645618
ERR352341
ERR353344
ERR212595
ERR331220
ERR460248
SRR1646152
SRR1481667
ERR405495
SRR1645646
SRR1645372
ERR235292
SRR2005744
ERR357427
SRR1346288
ERR331212
SRR1175823
ERR573953
ERR360705
ERR405449
SRR3049042
ERR349711
SRR1187569
ERR217449
SRR1481934
SRR1166598
SRR1300709
ERR405696
ERR164818
SRR1272778
SRR975452
SRR3049181
SRR1781706
SRR1166662
ERR357760
ERR424903
ERR279170
SRR945068
SRR1643132
SRR1645439
SRR1645808
ERR279145
ERR352259
ERR028967
ERR038656
SRR1645471
ERR349570
SRR1012296
ERR573958
ERR349336
SRR1957970
SRR1264989
ERR024391
SRR1645191
ERR279125
SRR1694038
SRR1645562
ERR360600
ERR343251
SRR1645544
SRR1411132
SRR1645273
ERR360958
SRR1556069
ERR178920
SRR1643103
SRR1965243
ERR119810
SRR1643115
SRR1645148
SRR1198944
ERR350253
ERR119752
SRR1198855
ERR279179
ERR352501
ERR352566
SRR1292267
ERR460295
ERR350294
ERR349420
ERR350330
ERR403703
SRR1646132
ERR023792
ERR028982
ERR460131
SRR1187457
SRR1203028
ERR331274
SRR1299433
SRR1182711
ERR352608
SRR1645771
SRR2075153
ERR056935
ERR360857
ERR023772
ERR357665
SRR500489
SRR3322187
ERR352384
ERR349620
SRR1646351
SRR1171406
SRR1200648
SRR1635100
SRR1966096
ERR352360
SRR1299374
SRR1643111
SRR1910771
ERR023838
ERR357531
ERR349709
ERR422785
SRR1645999
SRR1645536
SRR1969190
SRR3048528
ERR319472
SRR1643094
ERR237539
ERR279142
SRR1645223
ERR235367
ERR357639
SRR1645231
ERR028980
ERR360975
ERR467102
ERR357767
SRR1966554
SRR1238748
SRR1091095
SRR1528487
ERR360443
ERR178904
SRR1263448
SRR1969863
SRR1645219
SRR1963452
SRR1646400
ERR350265
ERR360446
ERR369412
SRR1646377
SRR765673
ERR352575
SRR1198884
ERR175673
ERR352914
ERR350333
SRR1967729
SRR498364
SRR1645338
ERR360461
SRR1048332
SRR1643165
ERR279159
ERR235303
SRR3115971
SRR1188471
ERR495269
SRR1166657
SRR1968320
SRR1264984
SRR2174084
SRR1996173
SRR1514744
SRR1021745
ERR235234
SRR3049966
ERR422681
SRR1968150
SRR3049399
SRR1299424
ERR349347
SRR1966681
ERR134240
ERR352312
SRR3453163
ERR349452
ERR217459
SRR1346319
SRR3027664
ERR279098
SRR1525265
SRR1646126
ERR033914
SRR1346260
ERR230416
ERR016874
ERR277229
SRR1968785
SRR1249000
ERR352348
ERR023832
ERR350254
SRR1177644
SRR2857715
SRR1638997
ERR349681
ERR424911
SRR1481931
SRR1635109
SRR1965735
SRR949445
SRR1966212
ERR016884
SRR1645389
SRR1181562
ERR360394
SRR1643105
ERR037579
ERR331286
ERR460326
ERR037448
SRR1033554
SRR1645816
ERR352943
SRR1965886
ERR319418
ERR357684
ERR357726
SRR1645383
ERR226479
ERR360710
SRR1965774
ERR360390
ERR485129
SRR1158009
ERR422776
ERR360466
ERR352585
ERR360890
SRR1269336
SRR493330
SRR1645147
ERR352946
SRR1035534
ERR279101
SRR1968489
ERR278713
SRR945076
ERR352288
ERR119751
SRR1965915
ERR027237
ERR024763
SRR1185808
ERR485127
ERR033992
SRR1643095
ERR357696
ERR357817
SRR1264933
ERR353342
ERR369419
ERR164822
ERR573933
ERR422807
ERR360920
SRR1645245
ERR178900
ERR573952
ERR349398
ERR175702
ERR349617
ERR310910
ERR374226
ERR352910
SRR3033325
ERR352870
SRR1646121
ERR326597
SRR1969395
ERR349518
ERR405568
ERR033998
ERR352446
ERR279133
ERR360732
ERR360526
SRR500708
ERR349509
SRR1653412
ERR352277
ERR357704
SRR1097806
ERR235258
ERR015594
ERR030075
SRR1334559
ERR360510
ERR235120
ERR023793
SRR1974131
ERR467115
ERR212533
SRR1188526
ERR129874
ERR024383
SRR1965856
SRR1535726
ERR350276
ERR460274
ERR460276
SRR1515015
SRR1645279
ERR178921
SRR1264991
ERR029223
SRR1963509
ERR277242
ERR350256
ERR326608
SRR1732583
SRR1638895
ERR349627
SRR498360
SRR1969546
SRR1645952
SRR1645645
SRR1645217
ERR352893
ERR024800
SRR1068301
SRR945126
SRR1048325
SRR1967548
ERR352750
SRR1646156
ERR294819
ERR178873
SRR1643089
ERR028648
ERR357562
SRR1049704
ERR360695
SRR2567162
ERR460128
SRR1427082
ERR331217
SRR1535732
ERR352838
ERR226509
SRR1203040
SRR3285367
ERR352557
SRR2096636
ERR352401
ERR352683
SRR1645554
ERR037578
SRR949851
ERR294802
SRR1645593
ERR023822
ERR212532
SRR1346315
ERR235253
ERR352476
SRR1812869
SRR975397
SRR1967141
SRR1302844
ERR360845
ERR360585
ERR331309
ERR360404
SRR1292256
ERR460245
ERR702800
ERR357652
SRR1965120
ERR349331
SRR1264972
ERR357603
SRR1645329
SRR1646092
SRR1645613
ERR028920
ERR357769
ERR349426
SRR1220753
ERR331323
ERR279345
ERR230412
SRR1645467
SRR1333867
ERR119824
ERR349591
ERR357497
SRR1966143
ERR460158
ERR028975
SRR1258577
ERR460343
ERR349692
ERR331280
SRR1514698
ERR030134
ERR038633
SRR1182708
ERR023818
SRR1411175
ERR360813
ERR023770
SRR1207519
ERR235363
ERR217470
ERR422801
ERR349555
ERR235164
SRR3322716
SRR1958445
SRR2140788
ERR352270
ERR023549
ERR349512
SRR1645994
ERR357705
SRR1166640
ERR349453
ERR108687
ERR460376
SRR1959260
ERR587447
ERR235277
ERR352719
ERR349411
SRR1645608
ERR352486
ERR460146
ERR422818
ERR030058
SRR1645354
ERR360515
ERR030116
SRR1969578
SRR1963527
ERR360558
ERR037452
ERR037439
ERR326601
ERR048506
ERR349355
ERR028933
ERR178925
ERR349538
ERR319444
SRR1481630
ERR235229
SRR2973708
ERR349487
ERR235112
ERR045318
SRR1969841
ERR108664
ERR352264
ERR360652
ERR294806
ERR015586
ERR331322
SRR1965986
ERR212651
ERR352265
SRR1292334
ERR230377
ERR493479
ERR360790
ERR033938
ERR178874
ERR357546
ERR235231
ERR352342
SRR1966297
ERR235260
ERR034023
ERR467103
SRR1646265
SRR1645919
ERR460339
SRR2566988
SRR1021903
ERR232508
ERR349683
SRR1645938
SRR2133330
ERR357462
SRR1645542
SRR1201325
ERR161906
ERR349543
SRR3490022
SRR1969582
SRR975384
ERR360594
ERR294826
ERR212645
SRR1767805
SRR1422647
ERR030143
SRR1645940
SRR1422535
ERR360899
SRR1638446
ERR357791
ERR422754
SRR1121724
SRR1966201
ERR217434
ERR360385
ERR360785
ERR026048
SRR1645857
SRR2014664
SRR1966677
SRR1646175
SRR1175781
SRR1198950
SRR3321828
ERR119802
SRR1643164
SRR1021936
ERR405519
SRR1645284
SRR1966621
ERR217442
ERR357619
ERR129877
ERR024398
ERR235156
ERR278736
SRR1646204
SRR3322648
ERR178863
ERR235378
SRR1333873
SRR2567125
SRR1963489
ERR357792
ERR374236
ERR422695
ERR350286
ERR360771
SRR2239738
SRR1187612
ERR331349
ERR028936
SRR1970226
SRR1645567
SRR2016690
ERR357529
ERR349659
ERR029032
ERR349371
ERR235318
SRR2102466
SRR1183787
SRR1767789
ERR204071
ERR023774
ERR369353
ERR023655
ERR178880
SRR1959509
ERR319404
ERR349468
SRR1646233
SRR1965962
ERR023795
ERR369381
ERR360930
ERR024396
ERR030076
SRR3049168
ERR360859
ERR298745
ERR352483
ERR045450
SRR1963200
ERR352364
ERR038646
SRR1186320
ERR405715
SRR1164514
SRR1966394
ERR034022
SRR1645651
SRR1965455
SRR2239742
ERR350320
ERR360734
SRR1511548
ERR357592
SRR1511563
ERR460242
SRR1645799
SRR1122544
SRR2534091
ERR357433
ERR028908
SRR3173783
ERR352394
ERR326664
SRR2878405
SRR3225835
ERR352368
ERR360621
SRR1968646
SRR1646085
ERR028986
ERR349467
SRR1300546
SRR1646103
ERR405770
SRR1183818
ERR352576
ERR048519
ERR352793
ERR360803
ERR360410
ERR357816
SRR1170881
ERR175691
SRR1643082
ERR349600
ERR360565
ERR160994
SRR1646376
ERR360471
ERR319434
ERR129887
ERR175656
SRR1188438
SRR1212246
ERR349526
SRR1482375
SRR1055742
SRR1299315
ERR331351
ERR357514
ERR235165
ERR352537
ERR235238
ERR352543
ERR405746
ERR341095
SRR1645240
ERR056923
SRR1158204
SRR1425284
SRR1207445
SRR1646053
SRR1969891
ERR374213
ERR352481
ERR331306
ERR352924
SRR1182725
ERR422772
ERR019409
SRR1965910
SRR1645468
SRR1967442
ERR349592
ERR422830
SRR1958173
ERR467095
SRR1200639
ERR204105
SRR3068564
ERR352306
SRR3323051
SRR1967585
ERR278700
ERR422712
ERR403711
ERR360549
SRR3049349
ERR279115
ERR422727
ERR108672
SRR1646017
ERR360469
SRR3049486
ERR226503
ERR460288
SRR1002803
ERR024384
ERR108691
ERR235155
SRR1643096
SRR1411129
ERR352369
ERR331225
ERR360905
SRR1514984
ERR235266
ERR360415
ERR298744
ERR352445
SRR1645328
SRR1646063
ERR352882
ERR357685
ERR573951
SRR1960086
ERR360574
ERR235181
ERR352717
ERR422673
SRR1997823
ERR212660
ERR357698
SRR1643122
SRR1645865
ERR350263
SRR3046399
ERR023811
ERR235350
SRR1188444
SRR2981106
ERR352167
SRR1187388
ERR405672
ERR023398
SRR1967286
ERR294811
ERR279116
ERR352283
SRR1300552
ERR353347
ERR278701
SRR1643102
SRR2075996
SRR1968861
ERR360559
ERR129864
ERR016888
ERR326635
ERR277228
SRR1967322
SRR3173792
SRR1963247
ERR230452
ERR350370
SRR1645535
ERR164804
ERR360580
ERR422824
ERR235357
SRR1966885
SRR1187430
ERR175692
DRR006260
ERR352551
ERR360933
SRR1968423
ERR304821
ERR331292
ERR422819
SRR1049699
SRR1645269
ERR352854
SRR1188482
ERR294821
SRR1033526
SRR1177272
SRR1035531
ERR349588
SRR1959722
SRR1041501
SRR1175801
SRR1288357
ERR405745
ERR037441
SRR1965677
ERR349415
SRR3049942
SRR1177626
ERR357714
ERR226486
SRR2102503
ERR360869
ERR064841
SRR1645641
SRR1968432
SRR1968988
ERR357753
SRR749061
SRR1969334
SRR1643123
SRR1269372
SRR1653431
ERR352902
SRR1965304
SRR1300736
ERR235162
ERR422676
SRR1969161
SRR1106586
ERR360495
SRR1195627
ERR298743
SRR2076024
SRR1967625
SRR1198879
SRR1645743
ERR387684
ERR352389
ERR360432
ERR349354
SRR1049671
ERR360690
SRR1966685
ERR422660
ERR175698
SRR1982205
SRR1569636
ERR048525
SRR1027784
ERR360638
SRR1965464
ERR369378
SRR1514741
SRR1967288
SRR1645971
ERR485130
ERR360604
ERR460167
SRR1643062
SRR1220801
ERR360402
SRR1645580
ERR387699
ERR349387
ERR369347
SRR1646353
SRR1957863
ERR352895
ERR317016
SRR949391
SRR1505039
ERR028940
SRR1969661
SRR3400523
ERR037580
SRR1425287
ERR326603
ERR331281
SRR2584393
ERR360509
SRR1966491
SRR1965411
ERR352372
ERR033932
ERR422793
SRR1604894
SRR1612290
SRR1967484
ERR235109
SRR2532681
ERR352375
ERR024404
SRR1645144
ERR352894
ERR212565
ERR357512
ERR319467
SRR1653455
ERR235332
ERR357727
ERR352461
ERR405566
ERR319457
ERR294803
ERR343271
SRR1965631
SRR1012302
SRR1664210
ERR350297
SRR1967676
SRR1957726
SRR1968019
ERR331355
ERR029030
SRR3152523
SRR1067640
SRR1177606
ERR331279
ERR352510
ERR016896
ERR352944
ERR326639
SRR1996218
ERR056944
SRR1635067
ERR352336
SRR1266041
ERR235335
ERR369383
SRR1810857
SRR1427090
ERR357803
ERR349507
ERR357493
ERR352899
ERR573955
ERR212668
SRR1265012
SRR1645350
ERR467084
ERR023800
ERR294856
ERR352629
ERR360751
SRR1645735
SRR1645795
ERR350334
ERR352272
ERR360371
SRR1958408
SRR1177236
SRR1187429
SRR1171460
SRR1705586
ERR357762
ERR028941
SRR1968518
SRR1957820
ERR387691
SRR1643125
SRR1166618
SRR1562629
ERR360620
SRR1528480
SRR1646105
ERR023319
ERR235200
SRR1969269
SRR1185790
SRR3438070
ERR360383
ERR217473
ERR405722
DRR002280
ERR357633
SRR1334127
SRR1501700
ERR352923
SRR1514989
SRR1805599
ERR352542
ERR108656
ERR235244
ERR460247
ERR331251
ERR235226
ERR360770
ERR360451
ERR1079266
SRR3085620
SRR1646425
SRR1968332
SRR500750
ERR352555
SRR1645910
ERR352268
ERR023823
ERR277241
SRR965145
SRR1041498
SRR1300659
ERR326685
SRR1282380
SRR3402069
ERR326604
SRR1188481
ERR357690
ERR352592
ERR352691
ERR033964
SRR1198866
ERR235216
SRR1212230
SRR1646151
ERR217453
SRR1166659
SRR1645178
SRR1177334
SRR1643070
SRR1966448
SRR1033530
ERR175676
ERR352930
ERR352374
ERR467112
SRR1645232
SRR1060556
SRR1021902
ERR326634
SRR1643133
ERR350348
SRR1969738
ERR023828
ERR360971
ERR349480
ERR360711
SRR3049208
ERR422823
ERR352625
SRR1206226
ERR230410
ERR326656
ERR030051
ERR405448
ERR331229
ERR212627
SRR1646111
SRR1300684
SRR1803129
ERR175684
ERR349492
SRR1635081
SRR1645811
SRR1645547
ERR467119
ERR212616
ERR369406
SRR2670713
ERR422804
SRR1300576
SRR1501625
SRR2911002
ERR277243
ERR175669
ERR357457
ERR279106
ERR212540
ERR357521
ERR024804
ERR316979
SRR1968319
ERR294800
ERR023831
ERR294852
SRR1969513
ERR349652
ERR119839
SRR1548457
SRR1645751
ERR422841
ERR350399
ERR226501
ERR036125
SRR1960068
SRR1645182
ERR360384
SRR1511551
ERR350364
ERR230430
ERR029039
SRR498373
SRR1153384
SRR1968457
ERR352599
ERR352760
ERR016887
ERR023402
ERR235141
SRR1033555
ERR056917
SRR1300721
SRR3062405
ERR294818
ERR352396
ERR310914
SRR1646203
SRR1300663
ERR352406
SRR1646102
ERR360591
ERR360411
SRR1643106
ERR024393
SRR2585558
ERR350322
SRR1970281
ERR030144
ERR349585
SRR1645555
ERR360814
ERR217409
SRR1264960
SRR2966884
SRR1258593
ERR230378
SRR1969206
SRR498375
ERR360801
ERR360576
SRR2015920
SRR1187614
SRR3323039
ERR422686
ERR326676
SRR3049577
ERR374210
SRR1965094
ERR357677
ERR204077
ERR352488
ERR164813
SRR1177245
SRR1030529
ERR422762
ERR405646
ERR360598
SRR1645904
SRR1961509
ERR360572
SRR1645202
SRR1639003
ERR405742
SRR1645756
SRR1023846
ERR027321
SRR3295811
ERR161900
SRR1041454
SRR1646375
ERR460273
SRR1188476
ERR357568
SRR1635113
ERR279122
SRR1968614
ERR352456
ERR360768
ERR349474
SRR1012299
SRR1958078
ERR350344
SRR500724
ERR352937
SRR1346248
SRR1968328
SRR1175825
ERR360369
ERR352448
SRR1166644
ERR217455
ERR360512
SRR749060
SRR1212355
ERR357522
ERR119743
ERR352377
SRR1968744
SRR1185820
SRR498379
ERR048508
ERR062887
ERR331310
ERR349459
SRR1645431
ERR360399
ERR212597
ERR232521
SRR1635124
SRR1302864
ERR119755
ERR294788
SRR1958011
ERR485139
SRR1220752
SRR1175774
SRR1645271
ERR212553
ERR349660
ERR405423
ERR422800
ERR360605
ERR657376
SRR1175804
ERR360939
ERR350417
ERR024395
ERR317036
SRR1089536
SRR1970141
SRR1910772
SRR1183898
SRR1957859
ERR349647
ERR235149
ERR422770
ERR352409
SRR2585567
SRR1960357
SRR3049339
ERR023790
ERR467099
ERR178894
SRR1187397
ERR119768
ERR178931
SRR1646225
ERR422756
ERR230411
SRR1635066
ERR405635
SRR1967569
ERR360787
SRR1805589
SRR1966507
SRR1968791
SRR1635093
SRR3554456
ERR037577
SRR1646244
ERR016900
ERR024802
ERR424908
SRR1643137
SRR1033518
ERR331347
ERR360367
ERR352806
ERR212662
ERR175678
ERR349557
SRR1158198
ERR405578
SRR1645731
ERR037458
ERR119726
SRR1645352
ERR230459
ERR352252
ERR352776
SRR1105670
ERR232511
ERR119780
SRR2533431
ERR319453
ERR360822
ERR134251
ERR017993
ERR349399
ERR357806
ERR016883
SRR1638993
SRR1965725
ERR349576
SRR1805682
SRR1643088
SRR498437
SRR1726160
ERR235305
ERR217391
ERR024815
SRR1645194
ERR349672
SRR3031873
ERR108660
SRR1346312
SRR1264987
ERR350397
ERR235158
ERR360436
ERR319460
SRR1175786
SRR1959397
SRR1645968
SRR1646238
ERR349655
SRR3143634
SRR1449925
ERR024374
ERR331247
SRR1363327
ERR360907
ERR405475
ERR360387
ERR360878
ERR279114
ERR352822
SRR1645831
SRR1970110
SRR1300692
SRR765669
ERR405500
SRR1645826
SRR1515012
ERR235121
ERR349701
ERR405520
SRR1269339
SRR498286
ERR230456
SRR1264936
ERR279141
SRR1774082
SRR1965946
SRR1638996
SRR1157598
SRR1249004
SRR1645787
SRR1968324
SRR1175795
SRR1645955
ERR349445
ERR349339
ERR405587
ERR357630
ERR235282
SRR1021897
SRR1916127
SRR1645911
SRR1645823
ERR352416
SRR1041486
ERR217410
SRR1659016
SRR1511541
SRR1645818
ERR422750
ERR460362
ERR129879
ERR405574
SRR1812862
ERR352417
SRR1965044
SRR1959483
SRR2086897
SRR1966435
ERR319416
SRR1643104
SRR1188440
ERR349427
ERR235334
ERR360752
ERR352422
SRR2156628
ERR352740
SRR1300720
SRR1963076
ERR037462
ERR331318
ERR129872
SRR1645939
SRR3295750
ERR030063
SRR1035571
ERR352649
ERR232506
SRR1645889
SRR1645171
ERR235310
ERR029007
SRR1481657
SRR1646076
ERR369365
ERR350299
ERR331361
ERR422675
SRR1188449
ERR352263
ERR573934
ERR319463
ERR405547
SRR1966656
SRR3048533
ERR357716
SRR1646371
SRR1422645
ERR352430
ERR360887
ERR360784
ERR352365
ERR460351
SRR1264929
SRR1646229
SRR1573571
ERR405484
ERR405611
SRR1300625
ERR294828
ERR422832
SRR1645158
ERR573966
SRR1958272
ERR349372
SRR1646280
SRR2638017
ERR360669
ERR326678
ERR033945
ERR349380
ERR360674
ERR326623
ERR235152
SRR1503312
ERR405479
ERR352617
SRR2981147
ERR360962
SRR1966447
SRR1646385
ERR024753
ERR405626
SRR1030850
SRR1185858
ERR352415
SRR2102518
ERR028970
ERR360421
SRR1175805
ERR369356
SRR1363350
SRR1528526
ERR217463
ERR279136
ERR352804
SRR2127521
ERR360903
ERR357789
SRR1966213
ERR360763
ERR467122
ERR326677
SRR1186222
SRR1292250
SRR1282377
ERR033933
SRR1646001
ERR119837
ERR352380
ERR352347
ERR357587
SRR1282399
SRR1188539
ERR352709
SRR1272844
SRR1033561
SRR1186358
ERR024761
ERR024808
ERR405552
ERR352889
ERR349417
SRR1635098
ERR319473
SRR1501647
SRR1300563
SRR1158059
SRR2102402
ERR467104
ERR294796
SRR1965214
SRR1207532
ERR357516
ERR279110
ERR352748
SRR1645582
ERR360654
ERR279181
ERR573939
SRR1182729
ERR357720
SRR3115977
ERR024779
SRR1970129
SRR1198920
SRR1967864
SRR1967174
SRR1515017
SRR1967823
ERR374228
SRR1272861
SRR1967374
ERR422789
ERR212631
ERR360846
SRR949855
ERR352487
ERR360579
ERR352451
SRR1021813
SRR1033541
SRR1687200
SRR1967943
SRR1639002
SRR1553722
SRR1965639
SRR1266090
ERR352558
SRR1639649
ERR573930
ERR350384
ERR044710
SRR1965640
SRR2143418
SRR1646142
ERR422692
SRR1272474
SRR1645975
ERR360642
SRR3322334
ERR352707
ERR357620
ERR350433
SRR1269397
ERR350325
ERR331268
SRR1646161
ERR028971
ERR369376
SRR1030842
SRR1645448
ERR026896
ERR331384
SRR1569699
ERR025172
SRR2407746
ERR108665
SRR1643124
ERR352655
ERR360683
SRR1175775
ERR357542
ERR319451
SRR1012298
SRR1187458
SRR1187580
SRR1033550
SRR1333877
ERR349573
ERR357672
ERR349654
ERR349367
ERR178875
ERR352949
ERR235228
ERR349515
SRR1220733
SRR1639014
ERR349442
SRR2648757
ERR178922
SRR1532569
ERR360519
SRR1514714
SRR949448
ERR326631
ERR422682
SRR1958615
ERR352810
ERR357624
SRR1965901
ERR352607
SRR1645966
ERR357490
ERR349686
ERR352437
ERR360904
SRR1646116
SRR1960203
SRR1967961
ERR422765
SRR949459
ERR129888
SRR1645765
SRR1645948
ERR294807
ERR360501
SRR1646283
ERR279162
ERR349433
SRR1514771
ERR279167
SRR1958613
SRR1968912
ERR349530
SRR1646199
SRR1958517
SRR3048778
ERR360606
SRR3173796
SRR1272856
SRR1177335
ERR360668
SRR949491
SRR1968175
ERR028983
SRR1645214
SRR1664790
SRR1698180
SRR1481697
ERR029057
ERR360428
ERR360684
ERR349613
ERR343282
ERR360472
ERR357689
SRR1646405
SRR1029579
SRR1969821
SRR2075134
ERR360791
SRR1645925
SRR1055745
SRR1969276
ERR357670
ERR046447
ERR232519
ERR217384
ERR467034
SRR3479672
ERR422704
SRR1164507
SRR1646388
ERR349514
ERR279118
ERR360663
SRR1958460
SRR1645864
ERR360647
SRR1968344
ERR349423
SRR1646051
ERR360693
SRR2749814
ERR279177
SRR2239757
ERR573947
ERR314321
ERR326643
SRR1920229
SRR1969758
ERR226494
SRR1645995
SRR1288358
ERR352616
SRR1448858
SRR1643093
ERR037440
SRR500745
ERR599820
SRR1810861
ERR027317
ERR360426
SRR1645946
ERR357588
ERR349637
ERR360377
ERR038788
ERR360955
SRR1967075
SRR1511574
SRR1643078
SRR2143432
ERR352596
SRR3242209
SRR1212238
ERR369370
ERR360687
ERR485140
ERR028977
SRR1179211
SRR1033470
SRR1535740
ERR235233
ERR405461
SRR1265004
SRR1968046
SRR1265001
ERR352292
SRR1968329
SRR1182726
SRR1635115
ERR357528
SRR1963096
SRR3038205
SRR2966873
SRR1805609
ERR352881
ERR046415
ERR357671
SRR1461794
SRR1300582
SRR3173778
ERR357435
ERR349602
SRR1188541
ERR460321
ERR422831
SRR1511577
SRR1258561
SRR1188435
ERR422836
SRR1122550
ERR331233
ERR349623
SRR1645197
SRR1645958
SRR3321506
ERR016921
SRR2086557
SRR1175787
ERR357541
SRR765677
ERR160991
ERR028992
SRR1645332
SRR2407595
ERR357509
ERR024774
ERR029002
ERR352410
ERR319415
ERR422705
ERR029043
ERR119821
ERR360635
SRR1175807
SRR1963272
SRR3295920
ERR024420
SRR1048338
SRR1643067
ERR422683
ERR352669
SRR1179186
ERR374212
SRR1645226
ERR460314
ERR424898
ERR357500
ERR422719
ERR030120
ERR230437
SRR3046829
ERR360697
ERR235179
ERR485146
SRR1182714
SRR1646140
ERR357688
SRR1970014
SRR1177183
ERR119725
SRR1645388
ERR349544
ERR357785
SRR1481930
ERR360804
ERR422697
SRR765675
SRR2911801
SRR1198900
SRR1645930
SRR1645457
ERR352273
ERR045781
SRR1967616
ERR212577
SRR1334130
SRR1284729
ERR360847
ERR360499
ERR037465
ERR337996
ERR424906
ERR360612
SRR1515031
SRR1645880
SRR1963328
ERR326622
ERR352950
ERR357776
SRR3049368
SRR1645347
SRR1021746
SRR3323031
SRR1645875
ERR108690
SRR1166650
ERR028501
SRR1411118
SRR1635101
ERR360700
ERR405483
ERR278744
ERR235122
SRR1384909
SRR1334166
SRR1965997
SRR1645390
ERR460232
SRR1965533
SRR1646263
ERR360959
SRR1177544
ERR023814
ERR212600
SRR1105663
SRR1639652
SRR1532724
SRR1970289
SRR1968970
ERR357818
DRR022721
SRR1646348
SRR1645458
ERR294810
ERR422715
ERR405454
ERR038650
ERR212525
SRR1265009
SRR2103391
ERR024381
SRR3173523
ERR235191
ERR230454
ERR235286
ERR119805
SRR1645825
SRR1187419
ERR349645
ERR357686
ERR028497
ERR405545
ERR294831
SRR3322262
SRR1645928
ERR045306
ERR352594
SRR1965923
SRR1646007
SRR1958542
ERR164817
ERR357456
ERR405450
ERR352890
SRR1645538
ERR352314
ERR357432
SRR3046424
ERR357729
ERR279234
SRR1646064
ERR016873
ERR422698
SRR1048302
SRR1969298
SRR1967213
SRR500726
SRR1646146
SRR1967089
SRR1643074
SRR1646426
ERR029015
ERR178919
ERR033953
SRR1292249
SRR1269366
ERR360532
SRR1619604
SRR3284736
ERR357702
SRR1969708
ERR360719
ERR029056
ERR037451
ERR357826
ERR235242
ERR350380
ERR405558
ERR043366
SRR1188474
ERR204078
SRR1578498
ERR350290
ERR235145
SRR1645453
SRR1363329
SRR1198958
ERR349491
SRR2156492
SRR1958039
ERR357823
ERR204091
SRR1969517
SRR1272815
ERR352468
ERR405641
SRR2102512
SRR1646012
ERR235341
SRR3286927
ERR028932
SRR1969928
SRR2979534
SRR1422846
SRR1646069
ERR170612
SRR949443
ERR352900
ERR331381
ERR405621
ERR235131
SRR1177650
ERR357579
SRR1182721
SRR1645912
ERR278703
ERR360514
ERR357442
SRR1643107
ERR134223
ERR030061
SRR1958674
SRR3321532
SRR1968000
SRR1187444
SRR2054176
SRR1177172
ERR175657
ERR294798
SRR945137
ERR279119
ERR658278
ERR357841
ERR485138
SRR958019
ERR467098
ERR352286
SRR1645455
ERR044744
ERR352705
ERR352631
SRR1036455
ERR460249
SRR1157602
ERR352925
SRR3115431
SRR1300711
SRR1966858
SRR1645763
SRR2226821
ERR357808
ERR352260
SRR1645959
SRR1164547
ERR197441
SRR1179217
SRR1645558
ERR360666
ERR235321
SRR1175826
ERR360943
ERR235268
SRR1139532
ERR350261
SRR1646358
ERR178868
SRR1511556
ERR357617
ERR349425
SRR1300737
SRR958024
ERR422674
ERR030117
ERR360564
ERR129891
ERR360497
SRR1646275
ERR235290
SRR1917660
SRR1967894
ERR277247
SRR1272853
ERR422735
ERR033970
ERR422745
ERR178901
ERR357506
SRR1958219
ERR352477
ERR352947
ERR048518
SRR1763825
SRR1646408
ERR460140
ERR357484
SRR1958446
ERR352527
ERR294842
SRR1959293
SRR1958294
ERR349689
SRR3323109
ERR360992
SRR2102438
ERR317042
SRR1300569
ERR357606
ERR326629
ERR357494
SRR1646057
SRR1969166
SRR1646526
SRR1645430
SRR1967039
SRR1187594
ERR369418
ERR352572
SRR1645972
SRR1969229
SRR1967927
ERR217406
SRR1645160
ERR349598
ERR028995
ERR028944
SRR3048871
ERR338058
ERR352861
SRR1646177
SRR1636553
SRR1562618
ERR357754
SRR1645988
ERR217407
ERR405706
SRR1969967
ERR352926
ERR331327
SRR1646153
SRR1966679
SRR1959220
ERR349349
ERR331330
ERR024407
SRR1646361
SRR1645363
ERR352346
SRR1645793
ERR350323
SRR1188462
SRR1636524
SRR1960059
SRR2407721
ERR350259
SRR1645895
SRR1960186
ERR230389
ERR235212
ERR294787
ERR045310
SRR1645224
ERR279169
ERR405407
ERR360800
SRR1036442
SRR1645755
ERR178892
SRR1781604
ERR360986
ERR573963
ERR571271
SRR1645265
SRR1643138
SRR1177366
ERR352909
ERR326606
ERR1276855
ERR326668
ERR030112
ERR048504
ERR357784
ERR230446
ERR279129
ERR164807
ERR046424
SRR1645887
SRR1645800
ERR028513
SRR1201356
SRR1501694
SRR3049632
ERR279165
ERR573941
ERR349350
SRR1645177
ERR352800
ERR212667
ERR352842
ERR178887
ERR405451
SRR1965840
SRR1965334
ERR422730
SRR1203014
ERR235240
SRR1646373
SRR1282365
ERR349589
ERR019407
SRR3322053
SRR1035553
SRR1346313
ERR349616
SRR1300641
SRR1177262
ERR212548
ERR360525
SRR2975858
ERR405571
SRR1048259
ERR349551
SRR1645757
ERR212584
SRR1645798
ERR029027
SRR1346329
SRR1299276
SRR1618673
ERR349694
ERR352911
ERR352601
SRR1645443
SRR3321526
SRR1511500
SRR1638968
SRR1016553
SRR1021931
SRR1646122
SRR1025970
ERR108670
SRR1646157
SRR1612322
SRR1029930
ERR048514
SRR1514718
SRR1198856
ERR744229
SRR942709
ERR352570
ERR357661
ERR160962
SRR1511587
ERR029041
ERR037445
ERR178895
SRR1195628
SRR1646367
ERR331315
ERR349389
ERR037605
ERR357642
SRR3001932
SRR1998948
ERR352681
ERR212569
ERR422664
SRR1816835
SRR1272873
SRR3286682
ERR235376
ERR028973
SRR987988
SRR1266044
SRR2005900
ERR357695
ERR056920
ERR405544
SRR949875
SRR3088928
ERR460342
SRR1646088
ERR230453
ERR119732
ERR217382
ERR119765
SRR1980739
SRR1810876
SRR3091390
ERR331336
ERR460368
SRR1965769
SRR1187407
SRR1177350
ERR119736
SRR1198851
ERR360680
ERR467088
ERR204070
ERR023826
SRR1035529
SRR1643064
ERR038640
SRR1645353
ERR349447
ERR357485
ERR212570
SRR1698197
ERR460264
SRR1177359
ERR161434
SRR1645905
SRR3098267
ERR023835
ERR235359
SRR1968972
SRR1646123
ERR217443
SRR1664801
ERR573926
SRR1023114
ERR279131
ERR030072
SRR1646137
ERR360660
SRR1646384
ERR352901
ERR037573
ERR352584
SRR1185794
ERR352553
SRR1969984
SRR1346256
ERR352455
SRR1187591
ERR226507
SRR1646018
ERR460168
SRR1272502
SRR1967801
SRR1613897
SRR1645281
ERR175662
ERR217432
ERR350311
SRR1969875
ERR349636
ERR352579
ERR360546
ERR279186
ERR350351
SRR1645773
ERR217471
SRR1302800
ERR331253
SRR1967153
SRR1346280
ERR023840
ERR353346
SRR1638973
ERR422733
SRR1532572
SRR1036454
ERR164797
ERR037602
ERR369358
ERR424904
ERR160971
SRR1693280
SRR1177173
SRR2567154
SRR1346251
ERR178877
SRR1917487
ERR175686
SRR1177288
ERR485142
SRR1970028
SRR1645221
ERR350390
SRR1969969
ERR357437
ERR326688
SRR3286955
SRR1968321
SRR1646079
SRR1645186
ERR350303
SRR1646162
SRR1186368
SRR1967609
SRR1635089
SRR1030851
ERR352758
SRR1969802
ERR352460
ERR235316
ERR349541
ERR349642
ERR357560
SRR1645956
ERR326645
ERR405707
SRR1422658
SRR1963133
SRR1969838
SRR3319064
SRR1965623
ERR164801
ERR349488
SRR1645074
SRR1958442
ERR119767
SRR1645382
ERR360694
SRR1411114
ERR217383
SRR1106608
ERR360985
SRR1645435
ERR422809
SRR1968554
SRR1284716
ERR235249
ERR357730
ERR357420
ERR235352
SRR1958502
SRR1411131
ERR360597
SRR1333865
SRR3049341
SRR1966830
SRR1643141
SRR1068356
SRR3048569
ERR360922
ERR349463
ERR422821
ERR369411
ERR460236
ERR360563
SRR1980611
ERR212512
SRR1910754
SRR3229336
ERR360999
ERR467107
SRR1511585
ERR352550
SRR1346273
ERR352828
ERR350288
ERR029009
ERR352484
SRR1198966
SRR1645792
SRR1511558
SRR2919953
ERR030125
SRR1957742
SRR1206162
ERR279233
SRR1177577
ERR028072
ERR357719
ERR357483
ERR212630
ERR028508
SRR1300669
ERR331333
SRR1300592
ERR048521
ERR357820
ERR230445
SRR1346243
SRR1618690
ERR485144
ERR405676
ERR108669
ERR357798
ERR352426
SRR1995500
ERR352491
ERR352587
SRR1646108
ERR357715
SRR1015726
ERR360508
SRR1645979
SRR1609677
SRR1171416
SRR1182728
ERR357495
SRR1966252
ERR235128
ERR352951
ERR357482
ERR349563
ERR349511
ERR422710
SRR1646349
SRR1200637
SRR1645189
ERR024411
ERR360925
SRR1645926
ERR033989
ERR422811
ERR134210
ERR369417
SRR1645996
ERR211874
ERR460250
ERR360374
ERR062888
ERR204097
ERR331296
SRR1060697
ERR352534
ERR422728
SRR1969949
SRR1966577
SRR1157900
SRR1427083
SRR1645742
ERR178928
ERR352539
SRR1427104
ERR350305
ERR387685
ERR350382
ERR212673
ERR357713
SRR1645750
SRR1646008
ERR360388
SRR3240944
SRR3049164
ERR016870
ERR360521
ERR352296
SRR1970163
SRR1036435
SRR1645561
SRR1021928
SRR1646251
ERR357508
ERR352651
SRR1553822
ERR331269
SRR2878510
SRR1272769
ERR352413
SRR1645878
ERR349603
ERR352254
ERR129853
SRR1645739
ERR352399
SRR1778010
SRR1958104
ERR319429
ERR405670
SRR3285374
SRR1002826
SRR1300581
ERR161872
ERR352281
ERR349615
ERR422737
ERR212551
ERR331331
SRR1411130
SRR1635079
ERR023783
SRR1638995
SRR1968627
ERR405467
ERR349560
ERR279347
ERR232523
SRR1646237
ERR160976
ERR294825
ERR331356
SRR1177275
ERR349706
ERR349668
SRR1177238
SRR1198886
SRR946314
SRR1969301
ERR160957
SRR3322133
SRR1646104
SRR1645312
ERR237541
ERR360750
ERR405502
SRR1645357
ERR235380
SRR1292255
ERR048515
ERR357755
SRR1177190
ERR360826
SRR3049037
ERR331373
ERR352735
SRR950681
ERR235185
ERR349343
ERR230466
ERR460338
ERR357607
ERR279349
SRR1427106
ERR044197
ERR235173
SRR1188470
ERR160995
SRR1645215
SRR1966948
ERR352725
SRR2156497
SRR1561682
SRR3081649
SRR1646368
SRR1646115
ERR294789
SRR1272531
ERR357581
SRR1643065
SRR1300560
ERR024795
ERR467100
ERR352878
SRR1501686
SRR1265008
SRR1645907
SRR1646081
ERR279207
SRR1091086
ERR230396
ERR352561
SRR1643097
SRR1916098
ERR349493
ERR023808
ERR178913
ERR360372
SRR1266084
SRR1637020
SRR1969732
ERR326686
SRR1645553
ERR350343
SRR1965729
ERR178890
ERR331383
ERR319482
ERR235195
ERR360889
ERR034024
ERR212549
ERR357488
ERR279155
SRR1288371
SRR1179216
ERR204079
ERR357701
ERR235119
ERR204089
SRR1968689
SRR1177187
ERR037608
ERR352282
ERR277245
SRR1645965
ERR405537
SRR1548397
SRR1646010
ERR034059
SRR1643108
SRR3585378
SRR1645581
SRR1959228
ERR028897
ERR357454
SRR1646067
SRR1300565
ERR235202
ERR422731
SRR1183868
ERR357544
ERR023827
SRR2124442
ERR349524
SRR975401
ERR352284
SRR1282391
ERR178860
ERR360511
ERR349449
ERR360723
ERR349401
ERR350246
SRR1643077
ERR360866
ERR036128
SRR1645726
ERR352289
SRR1515027
SRR1639007
SRR945121
SRR3081662
ERR294808
ERR349700
SRR1188535
SRR1957888
SRR1177570
ERR235125
ERR331353
ERR349548
ERR278702
SRR1177578
ERR360442
ERR352848
SRR1635061
ERR331250
ERR016927
ERR350359
SRR1067644
ERR226506
ERR037568
ERR028949
SRR1964468
ERR369401
ERR349519
ERR357543
ERR467093
ERR357834
SRR1958256
SRR1646276
SRR1511530
SRR1269380
SRR1272891
ERR352319
SRR1645944
ERR235274
SRR1646118
SRR2078199
ERR343291
SRR1635118
SRR3295649
ERR235256
ERR374240
ERR360610
ERR331387
SRR500740
SRR1968882
ERR352850
SRR1645941
ERR230402
SRR1346296
SRR3048803
SRR1635095
SRR1645380
ERR360798
ERR024814
ERR352407
SRR1187596
ERR352496
ERR352450
ERR360418
SRR1968628
SRR1212212
ERR357658
ERR037562
SRR1966493
ERR028510
SRR1645728
ERR467121
ERR319406
ERR048516
ERR352836
ERR360485
ERR360677
ERR016878
ERR046507
ERR235313
SRR1514721
ERR357654
SRR1645957
SRR1646143
ERR360873
ERR405562
SRR1177571
ERR034031
ERR460259
SRR1186332
ERR360601
SRR1645208
SRR1187433
ERR326599
SRR1182730
SRR1175791
ERR360758
ERR405466
SRR1177543
ERR350306
ERR331345
SRR1645287
SRR1188467
ERR350248
ERR134226
ERR360560
SRR1107461
ERR235227
SRR1966484
ERR028500
SRR949352
ERR350266
ERR212617
ERR424895
SRR498365
ERR212602
ERR349458
ERR119811
ERR018011
SRR1646363
SRR1965707
SRR3049449
ERR278735
SRR1967160
ERR319471
ERR326628
ERR212636
SRR2975832
ERR235327
SRR1177271
ERR357647
SRR2033915
SRR1968592
ERR343279
SRR1645285
ERR357547
ERR357742
ERR230433
ERR046470
ERR357596
SRR1969181
SRR1793255
SRR3322344
SRR1793251
ERR036139
ERR028917
ERR573968
ERR023819
SRR1969884
ERR405481
SRR1966077
ERR037459
ERR319441
SRR1793252
ERR278712
SRR1182727
ERR343345
SRR1544217
SRR1300600
ERR235209
ERR360577
ERR023807
ERR235293
SRR1645165
ERR349640
SRR1645819
SRR1505450
SRR1175827
ERR349653
SRR1646397
ERR352414
ERR319442
ERR357780
SRR2058159
SRR1515029
ERR360493
SRR1645322
ERR037446
SRR1501465
ERR405668
SRR2533387
SRR1965198
ERR357830
SRR1269351
SRR2075299
ERR352556
ERR278716
SRR965147
ERR119789
SRR1646261
ERR433181
ERR349641
ERR422688
ERR212648
SRR1505031
SRR1020279
SRR2011415
ERR360645
SRR1272770
ERR349472
SRR498427
SRR3184071
ERR235365
ERR331297
SRR1521583
SRR1422629
ERR360448
ERR460241
SRR1511492
ERR350255
ERR178896
SRR2567114
ERR460134
SRR1645725
SRR1965246
SRR1646005
SRR1183897
SRR3115979
ERR352352
SRR1645954
ERR212671
ERR360424
ERR235349
ERR352590
SRR1967487
SRR1300714
ERR279163
SRR1968051
SRR1645777
ERR352904
ERR352876
ERR232520
SRR1918993
ERR046494
SRR1302869
ERR319466
SRR1481702
ERR326613
ERR029040
SRR3285350
ERR217452
SRR1535743
ERR278718
ERR015591
SRR1636926
SRR1035557
ERR314381
ERR349564
ERR129895
SRR1961503
ERR326675
SRR2989209
SRR1947016
ERR360754
SRR1965987
SRR1969839
SRR3001924
SRR1556077
ERR422825
SRR1645151
SRR1002804
ERR349502
ERR235236
SRR1645945
ERR573943
ERR326658
SRR1302847
SRR1966895
SRR1968243
SRR1646259
SRR1633483
SRR1968258
SRR1299289
ERR360554
SRR1121715
ERR319462
SRR1166617
ERR357794
SRR3379319
ERR028993
SRR1425266
ERR294784
ERR360821
SRR1272512
ERR016876
SRR1643091
ERR357836
ERR360916
ERR235139
ERR357648
ERR119800
ERR164781
SRR1967306
ERR016917
ERR046474
SRR1645541
ERR349424
ERR213252
ERR279123
ERR352887
ERR405602
SRR1645169
SRR498403
SRR1175822
SRR1645614
SRR1646264
ERR317069
ERR235346
ERR467086
SRR1645835
SRR2096612
ERR056945
ERR028924
SRR1966984
SRR1968475
SRR3284733
ERR349520
SRR1177354
SRR1646084
ERR349357
ERR352540
SRR975419
SRR1645597
ERR030094
SRR1522098
ERR204103
SRR3049916
ERR360548
SRR1645203
SRR1511515
SRR3191387
ERR360419
ERR044173
ERR369391
ERR360906
SRR1107475
ERR422747
SRR1187422
ERR573971
SRR1970209
ERR337986
SRR1968385
SRR1778033
ERR037449
ERR360900
SRR1631195
SRR1645832
ERR369355
ERR294815
SRR1177246
SRR1639004
ERR360458
ERR360457
ERR352508
ERR349429
ERR357487
SRR1635106
SRR1645827
ERR360629
SRR1968030
ERR175695
ERR360856
ERR405674
ERR023311
SRR1946912
ERR338298
SRR1201318
SRR1664299
SRR3497912
SRR1041887
ERR349609
SRR1636899
ERR360870
ERR352832
ERR217381
ERR314374
SRR1645566
SRR1379624
SRR1643098
ERR586816
ERR279130
ERR349363
ERR352255
SRR1646056
SRR1166663
SRR1501652
ERR037576
ERR028498
SRR1969429
SRR1645963
ERR028507
ERR023557
ERR349549
ERR352278
SRR1645824
ERR326647
ERR030053
SRR1048244
ERR360851
SRR2585436
SRR1521562
SRR2127514
SRR1198872
SRR1033539
ERR235326
SRR1048274
ERR235288
ERR349465
ERR405731
ERR217419
ERR352600
SRR1300658
ERR357436
SRR1171409
SRR1645249
ERR277213
ERR357721
SRR1302801
SRR1411117
SRR1646119
SRR1067641
DRR006261
SRR1501480
SRR1501642
SRR1654963
ERR164816
SRR493338
SRR1966221
ERR064843
ERR341050
SRR1166621
SRR3321856
ERR352650
ERR319469
ERR119775
SRR1966758
ERR212578
SRR1645947
SRR1965936
ERR460363
SRR1016561
ERR160973
ERR235245
SRR1646252
ERR319411
SRR1048316
SRR1645991
ERR235147
SRR1635121
ERR349441
SRR1505435
ERR030118
SRR1035574
SRR1958675
ERR360769
SRR1645962
ERR357464
ERR235225
ERR422711
SRR2078203
SRR2002725
SRR1960214
ERR024772
SRR1965091
ERR030070
SRR1967600
ERR405579
SRR1422623
ERR319456
SRR1481673
SRR1958176
SRR1639005
SRR3055299
SRR1966238
SRR1636901
ERR319403
SRR1501665
ERR352467
ERR230421
ERR016885
SRR3294536
SRR1612331
SRR1812882
SRR1967462
SRR1802945
ERR357567
SRR1035554
ERR357723
SRR1635127
SRR3048697
SRR1379625
ERR352647
ERR360523
ERR217411
SRR1966937
SRR1968312
ERR460320
ERR360760
SRR2911804
SRR1509616
ERR024752
SRR1107432
SRR1646020
ERR467031
ERR403698
SRR1968193
ERR278734
SRR1198919
ERR360994
SRR1198907
ERR175688
SRR1966486
SRR1645356
ERR360989
SRR1959309
SRR1645586
ERR405456
ERR352381
SRR1965879
ERR352665
SRR1411156
SRR953551
ERR422703
ERR357431
ERR034054
ERR360726
SRR1060524
SRR1969705
ERR212521
ERR352505
ERR360863
SRR1177316
SRR1645797
SRR2728289
SRR1574281
ERR024773
SRR1346271
ERR405546
SRR1532722
SRR1698190
ERR357795
SRR3049737
SRR2567000
SRR1166635
ERR352378
SRR1646130
SRR1645270
ERR217439
ERR357640
SRR1645840
ERR369348
SRR1969713
ERR037434
SRR1965444
ERR349446
SRR1966725
SRR2107085
ERR319427
ERR405505
SRR1645272
SRR1427709
ERR360843
SRR1195669
ERR217435
ERR587460
ERR349684
ERR178878
SRR1198939
ERR422671
ERR352875
ERR331275
ERR350257
SRR1220822
ERR349673
ERR352549
ERR495229
ERR357814
SRR1206210
ERR023399
ERR108653
SRR1188461
ERR129856
ERR352359
SRR2086899
ERR360539
ERR369386
SRR3049260
ERR357748
ERR460269
SRR1774076
SRR1980627
SRR1569748
ERR028919
SRR3048883
ERR405486
SRR1960723
SRR1645142
SRR1139514
SRR2982340
SRR2107092
ERR319480
ERR360913
ERR331342
ERR422767
SRR1752782
ERR317027
SRR1048321
ERR015593
ERR310918
SRR1346316
ERR037559
SRR1645810
SRR1187435
SRR1166620
ERR030057
SRR1963080
ERR175680
SRR1965895
SRR3606557
ERR360729
SRR1969752
SRR1187438
SRR1177166
ERR352713
SRR1958546
SRR1107483
ERR175681
SRR1646383
SRR1970038
ERR212620
ERR360673
SRR965144
SRR1593262
ERR349410
ERR235232
ERR357678
ERR405426
SRR1645753
SRR1272897
SRR1206240
ERR387707
SRR404402
SRR1177250
SRR1187573
ERR279144
ERR424914
ERR045904
ERR212665
SRR1645719
ERR048509
SRR1021932
SRR1645900
SRR1645611
SRR949495
SRR1185782
ERR235271
SRR1528472
SRR1967642
SRR1965161
SRR1560605
ERR460260
SRR1645951
SRR1646016
SRR1175802
ERR405645
SRR1170882
ERR460165
ERR350279
SRR3049631
ERR129876
ERR460228
SRR1292234
ERR374237
SRR1187571
SRR1395322
SRR1968506
SRR1164606
SRR3286737
ERR405767
ERR331311
ERR357422
SRR1067612
SRR1967261
SRR1946885
ERR387705
SRR1373575
ERR349628
ERR349466
ERR331224
SRR1968096
ERR319414
ERR360626
ERR352898
ERR357764
SRR1646196
ERR360949
SRR1645436
SRR1967789
ERR349476
SRR1644065
SRR500746
SRR3285445
SRR1645578
SRR1962559
ERR212659
SRR1639011
ERR422837
SRR1968659
SRR1966715
ERR405465
ERR326646
ERR018013
SRR1958412
SRR2174130
SRR1185852
SRR2960582
ERR349675
SRR1645610
ERR573965
SRR3173789
ERR352392
SRR1968529
SRR1521559
SRR1425241
ERR405575
ERR235116
SRR1965347
ERR360815
ERR230442
ERR360608
SRR1970179
ERR175660
ERR357463
ERR030060
ERR349571
SRR1635116
ERR326657
ERR369379
SRR1107429
SRR1177243
SRR1639645
SRR1202986
SRR1646395
ERR213278
ERR460141
ERR352879
ERR023768
ERR360966
SRR1198902
SRR2025297
SRR1969188
SRR1969360
ERR360782
SRR1363346
SRR1509378
ERR352322
SRR1968603
SRR2086894
ERR360657
SRR1264947
SRR3322629
ERR350360
ERR161868
ERR226477
ERR164825
SRR1967394
SRR3322104
ERR349705
SRR1646364
ERR357703
SRR3284723
ERR405766
SRR1645993
ERR016890
ERR119797
SRR1968130
ERR360703
ERR217437
ERR405539
ERR369414
ERR352756
ERR235199
ERR044245
ERR204065
ERR357441
SRR1646191
SRR498276
ERR357558
ERR349697
ERR024389
ERR217385
SRR1212231
ERR235257
SRR1060562
SRR1646078
SRR1969600
ERR352458
ERR424909
ERR350270
SRR1966776
ERR352644
ERR357534
ERR212585
ERR352652
ERR350362
SRR2002468
ERR349556
SRR945096
ERR212558
ERR350285
ERR235201
ERR343338
SRR1198943
ERR175671
ERR129889
SRR1645616
SRR1635065
ERR023839
SRR1966467
ERR357501
ERR331248
ERR294795
ERR235140
SRR1968520
ERR278723
ERR349535
SRR1175832
SRR1187387
SRR1422646
SRR765671
SRR1643154
SRR2566971
SRR980351
SRR765668
ERR178883
SRR1966823
SRR1534878
SRR949488
SRR1967169
SRR1694045
ERR129897
ERR403706
ERR360460
SRR1091081
SRR3049253
ERR360888
ERR403705
ERR405643
SRR1645360
ERR352533
ERR422661
ERR029025
ERR030133
SRR1635082
ERR277211
ERR038637
SRR1292313
SRR1645733
ERR405432
SRR1645253
SRR1060574
ERR350274
SRR949867
SRR1966630
ERR357440
SRR1511514
SRR1177256
ERR037438
ERR357766
SRR1967305
SRR1067658
SRR1967796
ERR360447
ERR028911
SRR1212237
SRR3115186
SRR1645906
ERR357557
ERR024770
SRR1645881
ERR331377
SRR2973700
ERR357468
SRR1645391
SRR1183899
ERR360623
SRR1969805
SRR1645876
ERR326598
SRR3115195
ERR235297
SRR1645278
ERR178914
SRR945107
SRR2173996
SRR1091080
SRR1777693
ERR360422
SRR1300660
SRR1778003
SRR1646055
SRR949346
SRR1966605
SRR1645377
SRR1481668
ERR352308
ERR326650
SRR500737
ERR019408
SRR1646144
SRR1638964
SRR1511588
SRR3156225
ERR360649
ERR360875
SRR3048537
ERR350371
SRR1041525
ERR217378
SRR1967170
SRR1645762
SRR1645790
SRR1645434
SRR1282381
SRR1645460
SRR1187615
SRR2140696
SRR1021896
ERR349494
SRR1612301
SRR1645229
ERR349550
ERR350280
ERR349586
ERR235343
ERR360542
ERR023561
ERR350321
ERR360656
ERR175665
ERR235247
ERR357561
ERR235167
SRR1292244
SRR1958582
SRR1177339
SRR1395325
ERR357595
SRR1292278
ERR349691
ERR460149
SRR1645198
SRR1195658
ERR129871
ERR360398
SRR2104583
ERR235314
ERR573973
SRR1645770
SRR1812810
SRR1300696
ERR352397
ERR319413
ERR405564
SRR3159940
ERR349583
ERR230409
ERR349671
SRR1645908
SRR1966608
SRR1045871
SRR2102516
ERR360838
SRR1598954
SRR3654336
ERR277237
SRR1917444
ERR331278
ERR230444
SRR1968906
SRR1646517
ERR352826
SRR1264941
SRR1106180
SRR1068298
SRR1645540
SRR1967251
SRR1645585
ERR352536
SRR1645888
ERR034058
SRR1302804
SRR1198946
ERR352920
SRR1957986
SRR404401
ERR360983
SRR1532713
SRR1574292
ERR369416
ERR235210
ERR277206
SRR1514739
ERR349646
ERR357594
ERR357712
SRR1646052
ERR024776
SRR1033559
ERR360778
ERR237538
SRR500492
ERR217408
ERR326665
ERR405569
ERR352470
ERR360941
ERR119776
SRR1646285
ERR119817
ERR045462
ERR422667
SRR1645737
ERR360614
ERR212670
ERR235374
SRR516374
ERR357479
ERR352940
SRR1157869
ERR360406
SRR1966971
ERR277223
SRR1187396
ERR046431
ERR024792
SRR1966920
SRR1164593
SRR1033532
SRR3321894
SRR3115985
SRR1646129
ERR353345
ERR369405
SRR1959430
ERR353350
SRR1946980
ERR357768
ERR360450
SRR1969354
SRR1615077
ERR360950
ERR230392
ERR044181
ERR357425
ERR326600
ERR029022
ERR422687
SRR1258625
ERR331303
SRR1645174
SRR1049708
ERR026901
ERR369393
ERR235178
ERR178866
SRR1645973
SRR1164591
ERR023776
ERR160956
ERR024782
ERR352840
ERR352628
ERR360954
ERR294797
ERR212675
ERR217389
ERR360918
SRR1645343
SRR1965845
ERR360797
ERR161885
SRR1645161
ERR349662
SRR1574303
SRR1300562
SRR1164584
ERR352737
ERR357655
ERR230420
SRR1969026
SRR1639013
SRR3286820
SRR1967935
ERR460221
SRR1185797
SRR3205888
SRR1030845
ERR360945
SRR1265019
ERR360816
ERR326638
SRR1958306
SRR1638901
ERR405538
SRR1643130
SRR1961973
ERR023833
ERR048517
SRR1957963
ERR024402
SRR1966906
SRR1645351
ERR294823
ERR352589
ERR235328
ERR278711
ERR352403
ERR319489
ERR357833
SRR1646253
SRR1645345
ERR212579
SRR1963254
ERR460255
SRR1346277
ERR357628
ERR360573
SRR2962475
ERR349332
ERR044708
SRR2857714
ERR160993
ERR460344
ERR235136
SRR1973981
SRR1645758
ERR360853
ERR349656
SRR2532676
SRR1645749
SRR1653458
ERR062891
SRR1177617
ERR212568
SRR1534822
SRR1257311
ERR023766
SRR2124286
SRR1264938
ERR232514
ERR108663
SRR1188545
SRR1195667
SRR1171398
SRR1965217
SRR1212361
ERR235224
ERR235339
SRR1635117
SRR1645830
ERR278714
SRR1969002
ERR212594
SRR1505091
SRR1778054
ERR405560
ERR235129
SRR949378
ERR212554
SRR1027790
ERR028962
SRR1183806
SRR2910645
ERR460240
SRR1427086
SRR1107487
ERR405593
ERR350411
SRR1645227
ERR349404
ERR360459
SRR1638967
ERR037460
ERR235146
SRR1635125
ERR352916
SRR1645387
ERR028928
SRR1179222
SRR975386
ERR278741
SRR3048576
ERR235302
ERR331273
SRR1029581
SRR3585350
SRR1068359
ERR349439
ERR278725
SRR3295870
ERR025170
ERR460152
SRR1282379
SRR1645896
SRR1177622
ERR360625
ERR235148
ERR352818
ERR211872
ERR352382
ERR349522
SRR1511522
ERR037583
ERR029053
SRR1966657
ERR212555
SRR1346309
ERR037565
ERR046511
SRR3372432
SRR1448927
SRR3048514
SRR1187446
SRR1060662
ERR046517
SRR1185859
SRR3465404
SRR3295647
ERR028906
SRR1511578
ERR046525
ERR119735
ERR352332
ERR129883
ERR360672
SRR1968693
ERR294790
SRR1966129
SRR1646544
ERR212563
ERR046452
SRR1969004
SRR1048292
SRR1181533
ERR467113
SRR1299271
SRR1023848
SRR1188509
SRR2131378
ERR212520
ERR129866
SRR1302868
ERR460226
ERR357467
ERR357641
SRR3322498
SRR1816834
SRR3321885
SRR1965753
SRR1646059
SRR1188533
SRR1248942
ERR360375
ERR331304
SRR1965266
ERR352330
ERR028514
SRR3533117
ERR279151
ERR352344
ERR349419
ERR235230
SRR1264928
ERR360593
SRR1036436
SRR1970158
SRR1532718
ERR349366
SRR3194566
SRR2104596
SRR1645385
ERR277234
SRR2407677
SRR1645772
ERR294849
ERR319410
SRR1266033
ERR352295
ERR357585
ERR350268
SRR1967787
SRR1965744
ERR175664
SRR1157977
ERR352391
SRR1645364
SRR1188483
DRR002281
ERR460230
SRR1963531
ERR317049
ERR178912
ERR357609
SRR1200626
SRR1514708
SRR1333874
SRR1166619
ERR405651
SRR1965339
SRR1946936
SRR1021935
ERR357673
ERR374224
SRR1505051
ERR352787
ERR460160
ERR357805
ERR161890
ERR235127
ERR016881
ERR319422
ERR023780
ERR360810
SRR1198923
ERR360380
ERR029048
SRR1963119
SRR1946928
ERR317035
ERR350372
ERR460145
ERR360745
SRR1646362
SRR1646379
ERR352622
ERR360633
SRR1635099
ERR019411
ERR161967
ERR349567
SRR1384499
ERR349539
ERR349394
ERR331312
ERR350282
SRR1645722
ERR119804
ERR369350
SRR1521563
SRR3048696
SRR949430
ERR349477
ERR485131
SRR945070
ERR038652
ERR352687
SRR1171421
ERR405681
SRR1970191
SRR1645736
SRR1646006
SRR1292306
ERR037450
ERR350283
ERR435871
ERR212522
ERR460224
ERR422721
ERR331245
ERR204061
SRR1969280
SRR3091327
ERR023403
ERR352936
ERR319485
ERR369346
ERR326641
ERR212646
ERR360587
ERR360883
ERR230462
SRR498389
ERR435872
SRR1645257
ERR352298
ERR422835
SRR1967479
SRR1965083
ERR424907
SRR1646133
ERR349554
ERR357822
ERR360927
ERR352271
ERR235176
SRR1548420
SRR1187451
SRR1029567
ERR405472
SRR1957842
SRR1561164
SRR1646392
SRR1300591
SRR1646167
ERR405709
SRR498369
ERR326614
SRR1269383
ERR029021
ERR573946
SRR1623032
ERR352859
ERR160979
ERR360741
ERR352597
SRR1363292
ERR217445
SRR1175794
SRR3038292
SRR1965943
SRR1514991
ERR702907
ERR658248
SRR1411125
SRR1645427
ERR424896
ERR352398
ERR349396
ERR331372
ERR212526
SRR1177247
SRR2353816
ERR405705
SRR500744
SRR1958240
ERR357507
SRR1548439
SRR1645167
ERR046419
SRR1635068
ERR350278
SRR1023849
SRR1645759
SRR1200643
ERR119761
ERR349460
ERR030048
ERR352514
SRR3001927
ERR046498
ERR360599
ERR134216
ERR352568
ERR360721
ERR460246
ERR360947
SRR1532575
ERR212598
ERR016893
ERR331218
SRR1645463
SRR2054182
ERR331241
ERR349443
SRR1812804
SRR1645752
ERR046460
ERR038653
SRR1043939
SRR1968347
SRR3286752
ERR357656
ERR353334
SRR1427705
ERR403702
ERR024406
ERR028997
SRR1959491
SRR1384500
ERR422716
ERR326661
SRR1164561
SRR1645766
SRR1966569
SRR1645781
ERR178918
ERR369400
ERR212654
ERR352853
ERR178923
ERR352865
SRR1029582
ERR331232
SRR1645140
SRR2163247
SRR2040616
SRR1187432
ERR279121
ERR352473
SRR1200642
ERR369343
SRR1030350
ERR460372
SRR1982220
SRR1177344
SRR1292274
ERR350293
SRR1511485
ERR178926
ERR352797
ERR360536
SRR1645212
ERR331289
SRR1171435
ERR357763
ERR028976
SRR1544429
ERR352544
SRR1646100
SRR2227603
SRR2973699
ERR036131
ERR018010
ERR349340
SRR1187602
ERR357811
SRR1068329
SRR1645842
ERR405527
SRR1515014
ERR352578
SRR1612351
ERR352567
ERR352516
ERR357601
SRR1646080
ERR405427
SRR2538140
ERR235166
ERR024362
ERR360755
SRR1035532
SRR1916099
SRR1643139
ERR467092
SRR3048809
SRR1646369
SRR1645980
ERR023400
ERR212530
SRR1528470
ERR360480
SRR2966887
ERR204060
ERR161901
SRR1427103
SRR1346326
ERR357419
ERR467117
ERR360527
ERR352648
SRR1967764
SRR1645834
SRR1299349
ERR352945
SRR1958041
ERR319479
ERR360476
ERR119762
SRR1646049
ERR028994
ERR023318
ERR278740
SRR1203018
SRR1036450
SRR1636536
ERR352562
ERR034049
SRR1645367
ERR326671
SRR3049312
ERR369367
ERR175700
SRR1967606
SRR1645470
SRR1175824
ERR369364
ERR360968
ERR360611
SRR1631184
ERR360506
ERR024372
SRR1188536
ERR422827
ERR319426
ERR016905
SRR1198893
ERR360980
SRR1645583
SRR1522093
ERR360556
SRR1645921
SRR1646062
ERR235308
ERR352640
ERR338126
ERR405729
SRR1645369
SRR1645168
ERR360707
SRR1195644
SRR1958638
ERR405408
ERR403709
SRR1685369
ERR217447
SRR1970094
ERR349505
SRR1272849
ERR349510
SRR1643100
SRR2156598
SRR1646382
ERR034000
ERR279127
SRR1645349
SRR1384994
SRR3049406
SRR1188452
SRR1346304
SRR3049160
SRR3049550
SRR1514736
ERR349406
ERR278697
ERR217418
ERR164808
SRR1635107
ERR360832
ERR235189
ERR033936
SRR1060632
SRR1060714
SRR1041535
ERR349475
ERR278699
ERR016891
ERR360552
SRR3634462
ERR343287
ERR405737
SRR1122588
ERR357589
ERR360616
SRR1346317
SRR2011437
ERR352174
ERR1082792
SRR1203020
SRR1272845
SRR1969273
ERR352586
SRR3085528
ERR235276
ERR352581
ERR360607
ERR485136
SRR1288356
SRR3466984
ERR352274
SRR949492
ERR357548
ERR573957
SRR1060532
ERR422741
SRR1029568
SRR1272504
SRR3240201
ERR326630
SRR1015728
ERR387734
SRR1957837
SRR1501472
SRR1638983
SRR1198906
ERR279102
SRR1292270
ERR048511
ERR405638
ERR460367
ERR343277
ERR319431
ERR326612
SRR3115988
SRR1334125
SRR1958567
SRR1967858
SRR1122626
SRR1645850
SRR1544158
SRR1645280
ERR352654
ERR369354
SRR1646394
ERR422782
ERR352721
SRR1643052
SRR1966432
ERR023810
ERR352303
SRR1422626
SRR1177284
ERR129878
SRR1645282
SRR1198854
ERR349395
ERR175699
SRR1170884
SRR2124292
ERR352441
SRR1645210
SRR1967551
ERR350272
ERR352633
SRR1646135
SRR1302842
SRR1177181
ERR217468
SRR1188457
SRR1645961
SRR1960325
SRR1258583
SRR1645141
SRR1395315
SRR1960188
SRR1963517
ERR331313
ERR294835
ERR331343
ERR034001
ERR235197
ERR405542
ERR304823
SRR3046401
ERR357418
ERR279128
SRR1200614
ERR349643
ERR018009
SRR1967080
ERR357565
ERR023316
ERR349638
ERR360984
ERR024793
ERR212562
SRR1272486
SRR1646279
SRR1968005
ERR034034
ERR160997
SRR1964469
SRR1645222
ERR485134
ERR204081
ERR338033
SRR1958131
ERR357593
SRR1501697
SRR1969511
SRR1645159
SRR1969300
SRR1643158
SRR2011428
ERR024766
ERR360655
ERR352863
SRR1198914
SRR1035528
SRR1968582
SRR1482402
SRR1139530
SRR2638019
ERR038655
SRR1139512
ERR357694
SRR2140691
SRR1269371
ERR016877
SRR1645254
ERR349537
SRR1645396
SRR975435
ERR422714
ERR352485
SRR975403
SRR3392169
ERR235372
SRR1966755
ERR235161
SRR1646386
ERR352954
SRR2585562
SRR1645238
SRR1203042
SRR1106602
ERR349516
ERR360977
SRR1968403
ERR405740
ERR405689
ERR349678
ERR352367
ERR360917
SRR1965116
ERR326632
SRR1645786
ERR331350
SRR1588694
SRR1966053
SRR1645162
ERR029046
SRR498402
SRR1067663
ERR294857
SRR1302845
ERR326621
SRR1258602
ERR357710
SRR1645746
SRR1965384
ERR369420
ERR360773
ERR033988
ERR369380
ERR108681
ERR352503
SRR1970068
SRR1966452
ERR349392
SRR1967068
ERR360896
SRR1646003
ERR212655
ERR217466
SRR1645883
ERR349679
SRR1166649
SRR1967186
ERR161875
ERR405469
SRR945134
SRR2976826
SRR1639009
SRR1646198
ERR161893
ERR217429
ERR467096
ERR357573
SRR1195656
ERR352316
SRR1015725
SRR498387
SRR1048328
ERR360692
SRR1609692
SRR1646082
SRR1631181
ERR204102
SRR1503325
ERR360520
ERR352934
ERR024363
SRR1638985
SRR1645764
ERR349456
SRR1646378
SRR1505426
SRR1048308
ERR023785
ERR119806
ERR360431
ERR279157
SRR1177196
SRR1645974
ERR230385
ERR178889
SRR1181563
SRR1177574
SRR1187586
ERR349577
SRR949441
ERR349386
ERR350416
SRR1965772
ERR349528
ERR369410
ERR024798
ERR235307
SRR1195695
ERR360609
ERR360956
ERR422743
ERR317050
ERR027239
SRR1816820
ERR352727
SRR1645154
ERR349334
ERR467123
ERR352279
ERR352852
ERR360414
SRR1177241
ERR360484
ERR387696
ERR357800
SRR1636928
ERR349619
SRR1638966
SRR1960363
SRR1187394
ERR349381
ERR352871
ERR360819
SRR3052031
ERR044740
SRR1645605
ERR405744
ERR129865
SRR1792720
SRR1511487
ERR350379
SRR1967187
SRR2966871
SRR1645729
ERR294785
ERR211885
SRR1334176
ERR350295
ERR028516
ERR349604
SRR1615967
ERR360881
ERR029045
SRR1645543
SRR949493
ERR119851
ERR349593
ERR352636
ERR350251
ERR046440
ERR357718
ERR119760
ERR360498
SRR1195630
ERR460239
SRR3184352
ERR326648
SRR1777680
ERR352868
ERR360865
SRR1966793
ERR023550
SRR3049817
ERR360747
ERR352340
ERR030095
SRR1646380
SRR1505038
ERR119809
SRR1060577
ERR460150
ERR424905
ERR357728
SRR1968309
ERR352703
SRR2012400
SRR1646002
SRR2058148
ERR119813
SRR1965267
ERR357743
ERR279132
SRR1960356
SRR1089530
ERR331264
SRR1635120
SRR1646277
SRR1177242
ERR360584
SRR1177222
SRR1175829
SRR1645718
ERR360544
SRR1379615
ERR422828
SRR949885
ERR331227
SRR1966383
SRR1965669
ERR360518
ERR277215
ERR212661
SRR1973971
ERR350365
ERR352388
ERR028929
SRR1645444
SRR1509388
SRR1185796
SRR498393
ERR119779
ERR349630
SRR1645551
ERR024806
ERR235220
ERR038654
ERR360502
ERR279134
ERR197443
SRR1969223
ERR387679
ERR197419
SRR1645936
ERR460346
SRR2728270
SRR498358
SRR972697
ERR357511
ERR235347
SRR2959718
ERR405736
SRR1645891
SRR3049684
ERR360858
SRR1292248
ERR357602
SRR1968163
SRR1646268
SRR1645969
ERR277246
SRR1060629
ERR352497
ERR352523
ERR352362
ERR357510
ERR352746
ERR319455
SRR1384653
ERR023554
SRR1645650
SRR1049680
ERR352952
ERR319407
ERR357831
SRR1645143
ERR331242
ERR349529
ERR317060
ERR349482
ERR108679
ERR235211
ERR422672
SRR3605753
SRR3001929
SRR3091389
ERR119812
SRR1188453
ERR278730
ERR360603
SRR1300604
SRR1968685
ERR360481
ERR357750
SRR1106604
ERR360538
ERR204084
ERR360373
SRR2124396
ERR360938
ERR357618
SRR3055296
SRR1016404
SRR965140
ERR331314
SRR1195635
ERR349596
ERR352791
ERR467105
SRR1643057
SRR1645836
SRR3049778
ERR349435
SRR3038206
ERR319483
ERR204063
ERR235106
ERR024756
SRR1968867
SRR1957743
ERR422775
SRR1646355
ERR352912
ERR357608
SRR1089527
SRR1049650
ERR350409
ERR360474
ERR056934
ERR352677
SRR1646155
SRR1635119
ERR460335
ERR023314
ERR352358
SRR1049697
ERR029014
ERR467030
ERR349629
SRR1645348
SRR1646025
SRR1638892
SRR1646154
SRR1121669
SRR1645833
SRR1198912
ERR357465
SRR1646389
ERR226476
SRR3062679
ERR349680
SRR1917438
ERR352318
ERR046478
SRR1645828
ERR360817
SRR1121698
ERR349540
SRR3210575
ERR349527
ERR349574
SRR1969404
SRR1969295
ERR352545
ERR235213
ERR422829
ERR349664
ERR573956
ERR357555
ERR279180
ERR024392
ERR326617
ERR731347
SRR1960251
ERR349503
SRR1965679
ERR352673
ERR350355
SRR1969321
ERR044165
ERR343272
ERR360840
ERR422696
SRR1645899
ERR027238
ERR023313
SRR3173802
ERR178902
SRR1177203
ERR369357
SRR1645451
ERR230394
ERR038344
ERR357576
ERR352620
ERR016911
SRR1967843
SRR1055748
ERR357417
ERR235194
SRR1177546
ERR235279
SRR1035568
ERR460292
SRR1643059
ERR349663
ERR331364
SRR1181523
ERR360937
SRR1823670
ERR422755
SRR1379610
ERR029028
ERR360794
ERR024765
SRR1965213
ERR360725
SRR1511525
ERR278733
SRR1965408
ERR349582
SRR1646134
SRR1970294
SRR1646223
ERR352400
ERR403708
ERR235354
SRR1646224
SRR1951877
ERR360894
ERR217467
ERR352820
ERR033957
ERR044737
ERR319440
SRR1969505
ERR028905
SRR1645784
ERR422718
SRR1966041
ERR232517
ERR360893
ERR349690
ERR360489
SRR1969069
SRR1427092
SRR1185830
ERR294851
SRR1645220
SRR1636576
ERR235281
ERR352814
ERR467116
SRR1969250
SRR1501253
SRR1645466
SRR1022662
ERR326683
ERR178927
ERR349618
SRR1969076
ERR024789
ERR028512
ERR357496
ERR044733
ERR034008
ERR279350
SRR1638989
SRR1645145
ERR357735
SRR498282
SRR1448936
SRR1171464
SRR945097
SRR945100
ERR360545
SRR1060624
ERR360438
ERR326649
SRR1645920
SRR1973687
SRR1002827
ERR119814
ERR235295
SRR1036453
ERR024784
SRR498423
SRR1967808
SRR1021816
ERR360783
SRR1968563
SRR1035584
ERR164820
ERR331305
SRR1643150
SRR1966118
ERR331243
SRR1379619
ERR349461
ERR357604
ERR024758
SRR1646136
ERR360914
ERR360622
ERR164785
ERR279137
ERR027233
ERR352844
ERR360807
SRR1968139
SRR498421
SRR1588687
ERR350262
SRR1965857
ERR331259
ERR235130
ERR573950
ERR352463
ERR353341
SRR1645841
ERR029049
ERR349408
ERR360902
SRR1170835
ERR405468
SRR1917114
SRR1646201
ERR230388
SRR1200624
ERR357571
ERR352915
SRR1049684
ERR023315
ERR352475
ERR341038
ERR573927
ERR405503
SRR1967988
ERR331266
ERR369363
ERR036127
SRR1201357
ERR357460
ERR352506
ERR030130
ERR024791
ERR460375
SRR1523276
ERR369407
ERR044209
SRR1645599
ERR045782
ERR357634
SRR945128
SRR1509594
ERR352888
SRR1523279
SRR1635075
SRR1959413
ERR360423
ERR352917
SRR1299348
ERR422781
SRR500495
ERR030092
ERR279171
SRR1966483
SRR949856
ERR044259
ERR485143
ERR352493
ERR349451
SRR1033499
ERR360831
ERR134252
SRR1745598
ERR405685
SRR1427100
SRR1643162
ERR016925
SRR2566992
ERR422771
ERR235284
ERR360765
SRR1645600
SRR2648569
SRR2971783
SRR1965959
ERR352310
SRR1177648
SRR1645570
SRR1635071
SRR1645967
SRR1635080
SRR1481672
SRR2975856
SRR1646366
ERR357796
SRR1958456
ERR034037
SRR1970198
ERR178915
ERR237542
ERR352334
SRR1645768
ERR129862
ERR235184
SRR1969526
SRR1959442
SRR1645780
SRR1582141
SRR1969343
ERR235299
SRR965141
ERR422803
SRR1646019
ERR360704
SRR1272807
SRR1578493
SRR2910871
SRR1106216
SRR1960385
ERR360568
SRR1588676
SRR1966824
ERR230434
ERR028960
SRR1188456
ERR369342
SRR1645877
SRR1292332
ERR235300
SRR1645922
SRR1823686
SRR1967028
SRR1645185
ERR360874
ERR357797
SRR1646357
SRR1553749
SRR1967283
ERR369360
ERR326633
SRR2533477
ERR360583
ERR360944
SRR1164504
SRR1646255
ERR360671
SRR1646409
ERR352442
ERR352571
ERR279117
ERR460155
ERR027323
ERR331346
SRR1645778
ERR357517
ERR232512
ERR294847
SRR1645981
ERR387733
SRR1645874
SRR1645195
ERR164792
ERR352507
SRR3295816
ERR024780
ERR279147
ERR028916
SRR1292273
ERR018008
ERR204059
SRR1965549
SRR1548430
ERR357615
ERR024759
SRR965176
SRR1960163
ERR357838
SRR1646110
ERR405701
ERR331285
SRR1185863
ERR352309
SRR1969436
SRR1097803
SRR1177591
SRR1168381
ERR175674
ERR349483
ERR212672
SRR2534152
ERR279352
SRR1643149
SRR3284721
SRR1966749
SRR1509628
ERR279190
ERR422684
SRR1198930
ERR405501
SRR1969601
ERR422722
SRR1973600
ERR352932
ERR352602
ERR460268
ERR294838
ERR352768
ERR352856
SRR1288359
ERR037606
ERR357563
ERR353336
ERR108692
SRR1635088
SRR1202988
ERR360628
SRR1643116
ERR235261
ERR212652
SRR1645437
SRR1646241
SRR1969209
SRR1969034
ERR331252
ERR460130
SRR1068296
ERR350415
ERR349569
ERR331244
ERR357553
ERR349379
ERR023786
SRR1958573
SRR1166601
SRR1188448
ERR235204
ERR350391
ERR235251
ERR360990
ERR485128
ERR034005
ERR435876
SRR1556113
SRR2567029
SRR3048538
SRR2016685
SRR1995550
ERR1276846
ERR357666
ERR360746
ERR026159
ERR349353
ERR369366
ERR028969
SRR1645794
ERR212619
SRR1646023
ERR279139
ERR352619
SRR3066293
ERR212603
SRR2075975
ERR369397
SRR3322337
SRR1821300
ERR573967
SRR1645643
ERR319484
ERR352379
SRR1157734
ERR119827
SRR1043948
ERR331324
ERR235172
ERR279146
ERR360969
SRR1968546
SRR2585847
SRR1528527
ERR212517
SRR1970302
ERR024368
ERR360932
ERR350264
SRR1969134
ERR352325
ERR279113
ERR360662
ERR460286
ERR357643
SRR1646068
ERR038638
SRR1810848
SRR1645248
ERR217458
ERR360737
ERR331208
ERR350347
SRR1810867
ERR016906
SRR498392
ERR161425
ERR467090
ERR352438
SRR3027709
SRR1645615
SRR3081685
ERR422739
SRR1481651
ERR232504
ERR360686
SRR1177205
ERR024424
SRR1646381
SRR1645890
SRR2140702
SRR3048869
SRR1957796
SRR1635104
SRR1501636
SRR1645885
ERR030088
SRR3323052
SRR1016554
SRR1177379
SRR1966240
ERR460252
ERR352906
ERR217405
ERR352762
SRR3027658
ERR119792
SRR3453157
SRR3402176
ERR360407
ERR422812
ERR331358
ERR357556
ERR338056
SRR1182733
ERR033979
SRR1411105
SRR945066
SRR1967038
ERR235312
SRR1645447
ERR235278
SRR1645882
SRR1966136
ERR352935
SRR1968318
SRR1619554
SRR1966745
SRR1645365
SRR3000039
ERR349346
ERR495274
SRR1300691
ERR319475
SRR2125028
ERR314380
ERR460229
SRR1177615
ERR349345
SRR1973814
ERR033966
SRR1645206
ERR235265
SRR1967002
ERR352393
SRR1967371
SRR3049803
ERR422784
SRR3286870
SRR1960039
ERR037575
SRR1029576
SRR1965894
SRR1300695
ERR405661
SRR3331574
ERR217428
SRR1958059
ERR235157
SRR1966744
ERR495215
ERR294786
SRR2152994
ERR044707
ERR352495
ERR038648
SRR1960080
ERR357423
ERR352262
SRR1646226
SRR1645717
ERR235248
ERR422813
ERR350420
SRR1645977
SRR1266050
SRR1461812
ERR119823
SRR1425262
SRR1195694
ERR331219
ERR232518
ERR023310
SRR1049694
SRR1645545
ERR319436
SRR1177338
SRR1181532
ERR360825
ERR062886
ERR024796
SRR863393
ERR029024
SRR3286941
ERR350324
SRR1645446
ERR278727
SRR1963440
SRR1646267
SRR1960043
ERR048512
SRR1958452
SRR1965961
ERR405772
ERR353351
ERR360496
ERR360379
ERR030064
SRR1300673
SRR1969991
SRR1645293
SRR1272476
ERR349402
SRR1917478
ERR349428
ERR352454
SRR498278
ERR212664
ERR235323
SRR1653372
SRR1505471
ERR460364
ERR422796
ERR360430
SRR1646120
SRR1645916
ERR350389
ERR331238
ERR352419
ERR161861
ERR360731
ERR349498
ERR357616
ERR352307
SRR1514703
ERR352452
SRR1966002
ERR349337
SRR1646171
ERR357732
SRR1346285
ERR405424
ERR331386
ERR360640
ERR387692
SRR1179220
ERR357736
SRR1266036
ERR352641
SRR2917928
SRR1509633
ERR235126
SRR1968929
SRR1302866
SRR1976296
SRR1982155
ERR352858
SRR1177306
SRR1646271
SRR1645452
SRR1539630
SRR1646272
SRR1511520
SRR1106252
ERR129884
ERR460301
ERR108654
SRR1966838
ERR352521
ERR331294
SRR1503310
ERR357731
ERR235218
SRR1645149
ERR016910
SRR1175780
ERR277207
ERR319476
ERR352780
ERR232524
ERR353331
SRR3490176
ERR028915
ERR343283
ERR360417
ERR134234
SRR1958028
SRR1968205
SRR1910747
SRR1185800
ERR326659
ERR350287
SRR3295520
SRR1968090
ERR310912
SRR1292233
SRR1645181
SRR1203019
SRR1177179
SRR2075024
ERR352857
ERR319425
ERR038651
ERR212599
SRR1171469
ERR422670
SRR1967771
ERR360619
SRR1425270
SRR1206223
ERR331308
ERR350302
ERR352919
ERR573954
SRR1188537
ERR349342
ERR467089
SRR1643117
ERR360634
ERR278705
ERR349536
SRR1200650
SRR1982235
ERR204106
SRR1511529
SRR1958036
ERR217390
SRR1967284
SRR1646014
ERR405585
SRR1266081
ERR015595
ERR217448
SRR1029934
ERR422679
ERR319402
ERR023553
SRR1619529
SRR1166609
ERR024400
ERR314368
ERR357614
ERR350328
SRR1645175
ERR212614
SRR949360
SRR3579410
ERR573961
ERR349542
ERR460223
ERR326605
ERR037566
SRR949449
SRR1425240
SRR1646202
ERR126106
ERR360368
SRR3321898
ERR317071
ERR360788
SRR1177248
SRR1560596
SRR1645465
ERR025165
SRR1951870
ERR405476
SRR1646365
SRR1645805
SRR972794
ERR033975
SRR1645730
ERR349558
ERR349702
ERR352515
ERR422753
ERR357653
ERR357525
SRR1969753
ERR326681
SRR1481647
ERR212642
SRR3295878
SRR1532579
SRR1177554
ERR352621
ERR405453
ERR044728
SRR1645754
SRR3049415
ERR422806
ERR350308
ERR350368
ERR294830
ERR360691
ERR422802
SRR1185821
SRR3295943
SRR1965612
ERR360543
ERR235345
ERR360761
SRR2131385
ERR024379
SRR1966969
SRR945139
ERR352457
SRR1411111
ERR230398
SRR1966478
ERR212607
ERR352577
SRR1300643
ERR204062
ERR016879
SRR1645897
SRR1016551
ERR278710
ERR034033
ERR212663
SRR1023856
SRR1646406
SRR1645606
ERR235336
SRR498391
ERR019410
ERR360786
ERR460358
ERR352321
ERR350338
SRR1645734
ERR360799
ERR357559
SRR1966889
ERR016880
SRR1645250
ERR217444
SRR1195662
SRR1511582
SRR1967201
SRR1645732
ERR360570
ERR349698
ERR357747
ERR044241
SRR1958003
SRR1958277
ERR352918
ERR349438
ERR352546
ERR360529
ERR279161
ERR226489
ERR025166
ERR119769
SRR1029578
SRR1141140
ERR279173
SRR1645913
ERR360434
SRR1482396
SRR1384786
SRR1966102
SRR1195653
SRR1643061
ERR357679
SRR1645146
ERR278738
SRR1187426
ERR460129
ERR360981
SRR1511508
ERR033915
ERR331290
ERR160988
ERR360926
ERR023401
ERR405640
SRR1481923
SRR1427107
ERR360702
SRR1200760
SRR1106611
SRR1177555
SRR1198937
SRR1965958
ERR326667
SRR1958569
SRR1036437
ERR319412
SRR1202987
ERR460238
ERR024413
ERR360776
SRR1635123
ERR360972
ERR360395
SRR2075322
ERR126108
ERR349454
SRR1198926
ERR024380
ERR352317
SRR1030852
ERR028921
ERR331226
SRR1264999
ERR357740
SRR1645989
ERR573937
SRR1036438
ERR331207
SRR1041465
ERR360396
ERR369375
ERR405677
SRR1272784
SRR1425281
SRR3049386
ERR357687
ERR204088
ERR350247
SRR1805681
SRR2102375
SRR1202997
ERR357645
SRR1957944
ERR360795
ERR460334
ERR352402
SRR2039094
SRR1363290
SRR1060557
ERR422691
ERR016903
SRR1960079
ERR360675
SRR1195625
SRR1556993
SRR1645997
SRR498424
SRR2407748
ERR217426
SRR1067671
SRR1967608
ERR424897
ERR352338
ERR129885
SRR3394982
ERR422663
SRR1633844
SRR1635072
ERR175659
SRR2567040
ERR279348
SRR1645549
SRR1635078
SRR1654980
SRR1645652
SRR2911007
SRR949597
SRR1645744
ERR023815
ERR016913
SRR1501660
SRR1646139
SRR1177232
SRR1645964
ERR387710
SRR1645934
ERR349338
ERR326687
SRR1646266
SRR1521515
ERR349513
ERR349484
ERR360561
ERR212605
ERR353338
SRR3242208
SRR3489818
SRR1055758
SRR3321509
SRR1966046
SRR1965363
SRR2005914
SRR3148240
ERR360456
ERR212639
SRR1643135
ERR331329
SRR1033567
ERR360475
SRR2005906
ERR360491
SRR3091382
ERR357812
SRR1645386
ERR326672
SRR1300553
ERR360569
SRR1963457
SRR2102476
ERR212519
SRR1966944
SRR1198880
SRR1187449
ERR360378
ERR357681
SRR1646390
ERR405584
SRR1514735
SRR1639648
ERR212581
SRR1177286
SRR1181560
ERR360740
ERR349578
SRR1646107
ERR352953
SRR1188431
ERR422814
ERR028499
ERR331231
SRR1645978
ERR235383
ERR360566
SRR3321874
SRR1645530
ERR357807
SRR1272885
SRR1665136
SRR1645183
SRR493107
SRR1967859
SRR1999281
ERR326662
ERR352941
ERR217465
SRR1067611
SRR1966289
SRR1187588
ERR212559
ERR349650
ERR326609
ERR360735
SRR1177224
SRR1965700
ERR460267
ERR235364
SRR2025281
ERR352351
SRR1643114
SRR1646004
ERR349633
ERR350374
SRR1646148
ERR319468
SRR1946924
ERR352355
ERR357582
SRR1960213
ERR279156
ERR331338
SRR498274
ERR352530
SRR1966345
ERR352256
ERR422798
ERR349335
ERR343281
ERR460336
ERR349695
ERR349393
SRR1195690
SRR949520
SRR1638994
SRR1188447
SRR1207488
ERR350329
SRR3049529
ERR350249
ERR352634
ERR357779
ERR047166
ERR217400
ERR360886
SRR972803
SRR498285
ERR360861
ERR164809
SRR1958643
SRR1177600
SRR2659318
ERR360793
ERR024410
SRR1966139
ERR357770
ERR023566
SRR1272485
ERR349601
SRR1965867
SRR1635097
ERR164806
SRR1645748
ERR331267
ERR405619
ERR232513
ERR422694
ERR016894
SRR1643086
ERR235153
ERR357739
ERR352656
ERR352343
ERR235196
ERR023789
SRR1068354
ERR352423
ERR212628
ERR217433
ERR029033
ERR422752
ERR028984
SRR1645846
SRR1969895
ERR349434
ERR034044
ERR460154
ERR178910
ERR460258
SRR1646398
ERR352921
SRR1266040
SRR3048848
SRR972791
SRR1646227
ERR352297
ERR357424
ERR326640
SRR1646176
SRR1177634
ERR405741
SRR1334669
ERR349534
ERR352663
ERR360413
ERR129854
SRR1300718
ERR422779
SRR1645740
ERR352580
ERR357839
SRR1646128
ERR350331
ERR352258
SRR1363294
ERR360503
SRR1185779
SRR1968486
SRR1166665
ERR405400
SRR1966218
ERR405556
ERR352645
SRR1645843
SRR1968654
ERR294850
SRR1619556
ERR235381
SRR1030355
ERR352478
SRR1257297
ERR048502
SRR1645838
SRR1171461
SRR1195624
SRR3331593
SRR1967709
ERR343275
ERR211859
ERR331261
ERR027322
ERR352276
ERR405567
ERR331380
SRR1966626
SRR1966375
ERR350394
SRR1967307
SRR1023857
ERR161966
ERR422769
SRR1521567
ERR349657
ERR422738
ERR357527
SRR1302799
ERR331295
SRR1195623
ERR360646
SRR3322151
ERR024409
SRR1501644
SRR1957982
SRR1171434
ERR360679
ERR029018
ERR230432
ERR279099
SRR1646350
ERR178861
ERR217461
ERR024376
SRR1300706
ERR028931
SRR1187414
SRR1969528
SRR1015729
SRR1198940
ERR024754
ERR360757
SRR1346300
ERR024415
ERR360830
ERR374208
SRR1346245
SRR1269345
SRR1177170
SRR1182720
ERR360946
ERR349606
SRR1166647
ERR278726
ERR357737
ERR460308
SRR1968086
SRR1636910
SRR1177235
ERR343273
ERR230428
SRR1645574
SRR1177559
ERR485147
ERR108694
SRR1645192
ERR357635
SRR3038207
ERR357416
ERR357724
ERR037561
SRR1164577
ERR235186
SRR2016687
SRR1967560
SRR1665134
ERR460244
ERR357430
SRR1967390
ERR422666
ERR349632
ERR030101
SRR3322641
SRR1635128
SRR1166629
SRR498275
ERR352778
SRR1645209
SRR2124500
ERR357778
ERR357708
SRR1164510
ERR056901
ERR657447
SRR2088763
ERR350354
ERR126109
SRR1645903
SRR1177197
ERR360839
ERR331319
SRR1187617
ERR357469
ERR349370
SRR1177175
ERR349431
SRR1966582
SRR1965371
SRR1177274
ERR317052
SRR1203033
SRR2918183
ERR360706
ERR352421
ERR405608
ERR212608
SRR1646402
SRR1967993
SRR1969932
ERR331240
SRR3539311
ERR460136
SRR1257310
SRR1645559
ERR405671
SRR2007638
SRR2011316
SRR1203043
SRR1264950
ERR387700
SRR1264979
ERR235124
SRR1752865
SRR1645157
SRR1068323
ERR573972
ERR029011
SRR3322166
SRR2407692
SRR1646099
ERR352695
ERR023548
SRR1198899
SRR1646138
SRR1233934
ERR319445
ERR204075
SRR1266047
SRR1157592
SRR1379626
ERR350340
SRR1638971
SRR1514766
ERR352896
ERR212644
SRR2075081
ERR460290
SRR1646239
ERR331234
SRR1029570
SRR1967299
ERR126107
SRR1968937
SRR1963412
ERR023806
SRR955202
ERR235373
SRR1523280
ERR279104
ERR352699
ERR326670
SRR1645851
ERR352897
ERR279105
ERR360868
SRR1965424
ERR212677
SRR1029580
ERR360391
SRR1646124
ERR350407
ERR360987
SRR1198885
ERR360492
SRR1636914
SRR1965563
ERR212528
ERR029029
SRR1646230
SRR1168376
ERR023563
ERR349478
SRR498384
SRR1258587
ERR460361
SRR3170069
SRR1645176
ERR744230
SRR1201328
SRR1643110
SRR1645225
ERR178882
ERR326682
SRR1645556
SRR1966923
SRR1646206
SRR1048249
ERR178916
SRR1644067
SRR1272866
SRR1965741
SRR1534903
SRR1968114
ERR357612
SRR1523275
ERR352512
ERR460135
SRR1198867
ERR129861
ERR352257
ERR235118
ERR360478
SRR1965945
SRR1206145
ERR352884
ERR178865
ERR212629
SRR945129
ERR119763
ERR331354
ERR038343
ERR374221
SRR1187390
ERR277220
ERR350367
ERR043374
ERR357662
ERR405649
SRR1967452
ERR326636
ERR045308
ERR352582
ERR338017
SRR1200747
SRR1646360
ERR212529
SRR1643166
ERR023546
SRR1212366
ERR317019
ERR403710
ERR037431
ERR033912
SRR1514730
SRR1645246
ERR460282
SRR3295865
ERR357551
SRR1967185
ERR331332
SRR1966588
ERR467101
SRR500725
SRR1970321
ERR352444
ERR360775
SRR1968493
ERR460305
SRR1272867
ERR024370
SRR1969881
ERR331366
ERR279124
SRR1966444
ERR350373
SRR1049681
ERR460147
ERR044729
ERR025163
ERR352267
SRR1967649
SRR1968818
SRR1334563
SRR1645459
SRR1646284
SRR2025275
SRR2407780
SRR1645207
ERR403699
ERR357434
SRR2829172
ERR360592
SRR1646093
ERR349440
SRR1635103
SRR1645884
ERR235270
SRR1635200
ERR352711
SRR1646289
SRR1752855
SRR1965654
ERR204086
ERR319450
SRR1646205
SRR1501668
ERR352905
SRR1968952
ERR338012
SRR1363312
ERR277227
SRR1188463
ERR460235
ERR235203
SRR1170861
SRR1198969
SRR1645379
ERR326642
ERR277239
ERR352569
SRR1021937
SRR1036439
SRR1645953
SRR1514767
ERR164783
ERR360676
SRR1195696
SRR1645579
ERR349523
ERR279160
SRR1220705
ERR023816
SRR1511517
ERR350317
SRR945140
ERR033996
SRR1177270
SRR1963464
SRR3033302
SRR1965039
SRR3170568
ERR422680
ERR360934
ERR023801
ERR044725
SRR1514701
SRR1645548
SRR1958062
SRR1957768
SRR1965591
SRR1645829
SRR1969597
SRR1422844
SRR1643136
ERR422725
ERR178888
SRR1033506
SRR1969375
SRR2911800
ERR024378
ERR360715
SRR1525263
ERR360973
SRR3048752
ERR460279
ERR108666
SRR1643151
ERR360530
SRR1425268
ERR326666
ERR350342
ERR108678
ERR352405
ERR028956
ERR352324
ERR369399
ERR352679
ERR357741
ERR357644
ERR349687
ERR024769
SRR1646073
ERR357804
SRR1918955
SRR1645924
ERR357734
ERR460296
SRR1185835
SRR1481675
ERR352357
SRR2559377
ERR405595
ERR119722
ERR357519
ERR360921
ERR212596
ERR319487
ERR212513
SRR1187607
SRR1646257
ERR338305
ERR360682
ERR349670
ERR422777
ERR360381
ERR387672
SRR1967887
SRR1959480
ERR029020
SRR1646256
SRR975382
ERR048523
ERR178898
ERR331367
ERR331378
SRR975389
ERR357473
ERR160968
SRR1646145
ERR349409
SRR1284679
ERR460337
SRR1645211
SRR2125445
ERR357598
ERR023788
ERR360632
ERR357599
ERR319464
SRR3497871
SRR3457707
ERR178876
ERR235306
ERR352862
ERR352354
ERR030127
SRR1958199
ERR319495
SRR1646249
SRR1198850
ERR357526
SRR1177362
SRR1509386
SRR1212297
SRR1188500
SRR1171451
ERR352638
SRR1177371
ERR279191
SRR1187410
SRR3049649
SRR1425285
SRR1177299
SRR1638974
ERR352490
ERR319448
SRR1643092
ERR349365
SRR1645243
ERR212580
SRR1186357
ERR360948
ERR343284
ERR352928
SRR1166641
ERR030122
ERR175666
ERR405688
SRR1965618
SRR1968900
SRR1292246
ERR360991
ERR350273
SRR1188478
ERR045442
ERR357749
SRR1016550
ERR331298
SRR3049410
ERR352519
ERR360479
ERR178879
SRR1732579
SRR1995524
ERR235188
SRR1515026
ERR023824
ERR278724
ERR357709
SRR1645892
ERR279111
ERR028904
ERR235133
SRR1033479
SRR1186219
ERR212575
ERR360978
ERR349710
ERR326619
ERR326625
SRR949359
SRR1645984
SRR1022661
ERR352513
SRR1030351
ERR226481
ERR025168
ERR422723
ERR024388
ERR422742
ERR023842
ERR349669
ERR349658
ERR349639
ERR357580
SRR3049216
SRR1179223
SRR1177263
SRR1966692
SRR1269420
ERR357674
ERR319461
SRR1965841
ERR422797
ERR217404
SRR1427702
ERR319435
ERR277219
ERR357447
ERR460266
ERR360455
SRR1187572
ERR023631
ERR349368
SRR1269401
ERR119786
SRR1645472
SRR2011360
ERR279100
ERR036129
ERR357566
SRR1106172
ERR119728
ERR023781
ERR460148
ERR357584
SRR1645837
SRR2025282
ERR034019
SRR1272492
SRR1969427
ERR319423
ERR304825
ERR278698
ERR352520
SRR3457645
ERR178903
ERR405522
ERR360848
ERR279120
ERR056911
SRR1968733
SRR3048991
ERR319424
SRR1195654
ERR350281
ERR405581
SRR1515018
SRR1646117
ERR028937
SRR975428
SRR1593408
SRR1292307
ERR331388
SRR2102494
ERR357478
ERR046521
ERR037564
ERR352816
ERR360534
ERR424912
SRR1299388
ERR175677
SRR1012300
SRR3115982
ERR352517
SRR1645943
SRR1965621
SRR1636569
SRR3038497
ERR349559
ERR034014
SRR1648150
ERR037437
ERR349455
ERR024361
SRR1068283
ERR024809
SRR1646173
ERR352443
SRR949438
ERR387687
SRR2407535
SRR1645949
ERR331368
SRR1643090
SRR1965422
ERR319446
ERR212524
ERR034167
ERR331230
SRR1068355
SRR1264983
ERR235171
SRR1968069
ERR279150
ERR160978
SRR3321862
SRR1264976
SRR945101
ERR405405
ERR319447
ERR349388
ERR024775
ERR024405
SRR3049005
ERR217402
ERR024422
SRR1198876
SRR1963276
SRR1970079
SRR1346276
ERR360714
SRR1966851
SRR1562661
SRR1207506
ERR422786
SRR1643066
ERR352627
SRR1049670
SRR1645986
ERR023397
SRR1958401
SRR1635092
ERR230460
SRR1177345
SRR1646150
ERR178905
ERR235275
SRR1645295
ERR405559
ERR349665
ERR422833
ERR349506
SRR1720470
ERR352886
SRR2174137
ERR357802
SRR1033560
ERR350375
ERR164824
SRR1175797
SRR3199696
ERR044213
ERR279192
ERR360940
ERR360742
ERR349704
ERR028957
ERR175693
SRR3062682
ERR278742
SRR2973740
ERR036130
SRR1967076
SRR1519444
SRR1958658
SRR1966628
ERR360370
SRR1967780
SRR1645442
SRR1635069
SRR1777696
ERR279138
ERR108649
SRR1960360
SRR1030846
ERR352752
ERR360718
ERR033923
SRR1187459
SRR1363343
ERR369359
ERR352754
SRR1207465
SRR1963504
ERR226480
SRR1966459
SRR2975886
SRR1501473
ERR357518
ERR573928
SRR1635111
SRR1177647
ERR352927
ERR460374
ERR235132
ERR235330
SRR949519
ERR360535
ERR217431
ERR235239
SRR1958411
ERR360871
ERR352275
SRR1967179
ERR586795
SRR1965080
SRR1645767
SRR1967321
ERR326627
ERR360643
SRR1177214
ERR016871
SRR1166608
ERR352356
SRR2960809
ERR349621
SRR1175813
SRR1646235
SRR1292253
ERR357492
SRR1511557
SRR1646273
SRR1646195
SRR3049267
ERR164802
SRR1968364
SRR1646274
ERR279168
ERR016901
SRR1177558
ERR037609
ERR422749
SRR1645774
ERR352824
ERR349358
SRR1097804
SRR1968527
SRR1170896
SRR2087271
ERR422788
SRR1966427
ERR331265
ERR422839
ERR349373
ERR422780
ERR349649
ERR277238
SRR1959245
ERR405591
ERR357597
ERR360630
ERR277212
SRR1646015
ERR360590
ERR230417
SRR1166655
ERR235160
SRR975383
ERR310919
SRR1334129
SRR493340
SRR1645601
SRR1185853
SRR1774093
SRR1957889
ERR025164
SRR1996211
ERR212573
ERR023555
ERR326644
ERR037456
ERR350358
SRR1187583
SRR1969055
SRR2102425
ERR352834
SRR1645252
SRR1965122
SRR1645998
SRR1171405
ERR357605
SRR1966105
ERR360759
ERR349405
SRR2125940
SRR1346310
SRR765672
ERR331363
ERR016875
ERR352526
ERR212637
ERR352435
ERR235264
SRR1045857
ERR405457
ERR357813
ERR211871
SRR955230
ERR026897
SRR1966911
SRR3475638
SRR1969154
SRR1653360
ERR235320
SRR1958127
SRR1969893
SRR1198962
ERR331369
SRR3392880
ERR230468
ERR178891
ERR033976
ERR230431
ERR374209
ERR038635
SRR1201311
ERR277218
ERR422701
ERR360588
SRR1644555
SRR2637856
ERR352518
ERR405406
SRR1969682
ERR108686
SRR1958566
SRR965159
SRR1177226
SRR3585365
ERR108668
ERR212546
ERR230469
ERR349568
SRR1646009
ERR326618
SRR1041492
ERR232503
ERR304818
ERR331282
ERR360420
SRR1535661
SRR1967514
SRR1646192
SRR1959365
SRR1816830
ERR023812
ERR460341
ERR037432
ERR331302
SRR1958614
ERR357578
SRR1201333
ERR360482
ERR045779
SRR1646347
ERR023841
ERR279242
SRR2184251
ERR025169
ERR352685
ERR360653
ERR331385
SRR1646074
ERR352574
ERR357837
SRR1638970
ERR360724
SRR2096552
ERR369371
ERR319437
ERR212582
SRR1515000
ERR357632
ERR235219
SRR1266037
SRR1967614
SRR1968768
SRR1645397
ERR028492
ERR357524
SRR1346244
SRR1645334
SRR1171394
SRR1177623
SRR1966592
ERR352907
SRR1965193
SRR1047594
ERR573949
ERR030091
SRR1965187
SRR1188441
SRR2407795
SRR2567058
ERR352305
ERR360988
SRR1645333
ERR134225
ERR349473
SRR3088883
ERR160990
ERR573929
SRR1177233
ERR369413
SRR1968236
ERR331317
SRR3383314
ERR360753
SRR1796044
SRR1958208
SRR945095
ERR357725
ERR357722
ERR357489
ERR350326
ERR044700
SRR1200638
SRR3048994
SRR1299294
SRR1772990
ERR467091
SRR1645915
ERR349390
SRR1645931
SRR1772993
SRR1957874
SRR1967136
ERR331359
ERR360743
SRR1027064
SRR1185812
SRR1646125
SRR1645598
ERR360974
ERR164790
ERR033984
ERR357793
ERR349391
SRR1645761
SRR1966631
ERR044225
ERR360777
ERR212593
SRR1968806
SRR1645644
ERR352511
ERR350435
SRR1299380
SRR1643055
ERR037461
ERR037442
ERR235344
ERR405610
SRR1346265
SRR1272530
ERR161889
SRR1966277
SRR3049678
SRR2971406
SRR1060628
ERR357651
ERR119771
SRR2075982
ERR178864
ERR024401
ERR352371
SRR1969386
ERR360586
ERR279351
SRR1645230
ERR360403
ERR350309
SRR1958544
ERR460157
SRR1812907
ERR230429
SRR1967989
SRR2156622
ERR319421
SRR2960811
SRR1179210
ERR460272
SRR1643118
SRR1645789
ERR387686
ERR352548
SRR498404
SRR1645820
SRR949376
ERR294834
ERR405665
SRR1501493
ERR338010
SRR1033502
ERR352311
SRR1645603
ERR204098
SRR1969651
ERR352373
ERR357455
ERR352504
ERR586720
ERR038644
ERR349597
SRR1967157
SRR1514732
ERR217430
ERR278728
SRR1957774
SRR1177337
SRR1646240
SRR1965446
SRR3322346
SRR1177329
ERR235237
ERR277216
SRR1967353
SRR1561719
SRR1604906
SRR1957985
SRR1638977
SRR1645196
SRR1645886
SRR1272874
SRR3242207
ERR119781
ERR360781
SRR1773004
SRR2075998
ERR349712
SRR1539551
SRR1643126
ERR294782
ERR045905
ERR350385
ERR352425
ERR350404
SRR1968169
ERR357552
SRR1560609
ERR360659
ERR343290
ERR326655
ERR212676
ERR235254
ERR343289
ERR360465
ERR352361
ERR352525
SRR1963357
SRR1188485
ERR460360
ERR319417
ERR030066
ERR279166
SRR1648169
SRR3049337
SRR1168378
SRR1021939
ERR175703
ERR422761
ERR422669
SRR1966587
SRR1272871
ERR352337
SRR1645326
ERR235117
ERR357631
SRR863223
ERR352489
ERR422822
ERR360779
ERR164803
SRR2085662
ERR108684
ERR044714
ERR360762
ERR028979
SRR1299395
SRR2102482
ERR357627
SRR1645849
ERR360924
ERR175672
SRR1968589
SRR1645609
SRR1646247
ERR043370
ERR235187
SRR1157979
SRR2239949
ERR108677
SRR500736
ERR235108
ERR028947
ERR360433
SRR3091338
ERR033919
ERR360452
SRR2075283
ERR211877
ERR352892
SRR1646246
ERR573959
SRR1031975
SRR3116006
ERR230440
SRR1373615
ERR350357
ERR164779
ERR204100
SRR2107132
SRR1646089
SRR3173787
ERR030065
SRR1969024
SRR1644545
SRR1638999
SRR1023850
SRR1198868
ERR319439
ERR230393
SRR1646083
SRR1177210
ERR230405
ERR422787
ERR357758
SRR1200647
SRR3115976
SRR1448932
ERR160975
SRR1645898
SRR1505415
SRR1966651
ERR352370
ERR352313
SRR1292262
SRR1481662
ERR360467
ERR226483
ERR349485
SRR1946995
ERR405561
ERR343288
SRR1645782
SRR1060646
ERR062884
SRR1645573
ERR037455
SRR1645918
SRR765678
SRR1334290
ERR056915
ERR036126
SRR1646262
SRR1965530
ERR360425
ERR304854
SRR1963539
ERR164780
SRR1968780
ERR023779
ERR028914
ERR029006
ERR212638
SRR2064141
ERR212588
ERR319465
SRR1166654
SRR3585367
SRR2407646
ERR178893
SRR1292239
SRR1187437
SRR2973754
ERR235311
ERR119784
SRR2134751
ERR319494
ERR357649
ERR350349
SRR1646236
ERR029019
ERR460227
ERR460366
ERR350336
ERR230467
SRR1963443
SRR1646021
SRR1284655
SRR957995
ERR349348
SRR1639000
SRR1187406
SRR1041529
ERR134247
ERR034046
SRR1646086
SRR1269415
ERR230414
SRR1049668
SRR1363279
ERR357756
SRR1968010
SRR1646058
ERR175675
ERR319486
SRR1645193
SRR1206205
ERR030115
ERR357757
ERR023777
SRR2102486
SRR1553828
SRR3049490
ERR212632
SRR1963445
ERR279153
SRR1646066
ERR405521
SRR1269359
ERR204104
ERR360824
ERR175697
ERR119788
SRR1185786
SRR1198892
ERR352390
SRR1645590
SRR1645173
ERR119770
SRR3322998
ERR360477
ERR338042
ERR023820
SRR1645933
SRR2962898
ERR319405
SRR1732682
ERR360709
ERR369395
SRR1269327
SRR1207498
SRR1272528
ERR024423
SRR2011322
ERR160987
SRR1633505
ERR360698
SRR3322388
ERR405425
ERR360756
ERR028907
ERR016897
SRR2173991
ERR037607
ERR350316
SRR1264955
ERR360841
ERR357788
ERR343280
SRR1292325
SRR1501255
ERR108655
SRR1646281
ERR108688
SRR1646282
ERR349351
SRR1292237
SRR949398
SRR1002807
SRR1511498
ERR349572
SRR1033509
ERR048520
ERR352939
SRR1188437
SRR1970220
SRR1965299
SRR1645384
ERR235110
SRR1636915
ERR352459
ERR353348
SRR1646091
SRR1967766
SRR2064117
ERR360658
ERR357428
ERR331307
ERR235366
ERR331382
SRR1645806
ERR062893
ERR025167
ERR230381
ERR044735
SRR1645394
ERR467110
ERR204073
SRR1645982
SRR1553752
SRR1966465
ERR331375
SRR1967555
SRR1198887
ERR279164
ERR360507
ERR460233
SRR1027785
ERR422768
SRR2533523
ERR279126
ERR405633
SRR1635122
SRR498189
ERR317030
ERR374223
ERR046491
ERR026904
SRR1188519
SRR1645244
SRR1514712
SRR1645803
ERR349486
SRR1177167
SRR1623033
ERR235235
SRR949433
SRR1346250
ERR360405
SRR1179221
SRR1646387
SRR2981104
ERR023809
ERR573970
ERR235342
ERR161881
ERR357626
SRR1509387
ERR352471
SRR1643127
SRR1122635
SRR1643155
ERR360854
SRR1969716
ERR023769
SRR1043944
SRR1643060
SRR1346328
ERR175658
ERR573969
ERR352266
SRR1206168
ERR422734
SRR1967714
SRR1200629
ERR037589
SRR1187391
SRR1646071
SRR1645449
ERR357444
SRR1638991
SRR1967417
ERR352869
SRR1967999
SRR1511539
SRR1645923
ERR212624
ERR350377
SRR2533820
ERR277224
ERR352299
ERR352395
ERR024771
ERR235163
ERR352731
ERR352614
SRR1200632
SRR1646077
ERR349707
SRR1023858
ERR204087
SRR1965551
ERR357446
SRR1959451
SRR1505487
ERR024385
SRR1645373
ERR029026
SRR1183888
ERR350310
ERR217456
SRR1803133
ERR352667
SRR2153002
SRR1539633
SRR1957814
ERR369388
ERR405412
ERR331316
SRR1646000
ERR119825
SRR2078917
ERR235301
ERR349414
SRR975474
ERR278715
ERR294820
SRR1175821
ERR360553
SRR1910748
ERR235356
ERR586783
ERR212574
SRR2102462
ERR360701
SRR1582188
SRR1646352
ERR226485
ERR350277
SRR1965742
SRR1969416
SRR1645368
SRR1965313
ERR016886
SRR1187456
SRR1272862
SRR1175816
ERR349545
ERR211876
ERR357550
ERR460275
ERR331206
SRR1292260
ERR349546
ERR360409
SRR1567118
ERR352335
SRR3228576
SRR1185865
ERR360602
ERR018017
ERR360818
ERR212658
ERR460262
SRR1645426
SRR1965667
SRR1966100
ERR405762
ERR350318
SRR3088916
ERR326610
ERR349444
ERR175687
ERR175655
SRR765674
SRR1511506
ERR294799
SRR1963516
ERR212674
ERR352938
ERR033968
SRR1346287
ERR357549
ERR357829
SRR2535061
SRR2831452
ERR331374
ERR360528
ERR119759
SRR1523278
ERR360651
ERR422792
ERR317028
SRR1164594
SRR1965680
SRR3049376
ERR277209
SRR1177239
SRR1299220
ERR422805
SRR1643076
ERR350346
ERR422740
SRR1264970
SRR1182718
ERR460218
ERR030052
SRR1968545
ERR278722
ERR212612
SRR1186220
ERR460291
ERR028943
SRR1635086
SRR1195632
ERR357502
SRR1645259
ERR360537
SRR1188454
SRR1645727
ERR119793
SRR1177229
ERR331340
ERR033942
SRR1968885
SRR1300587
SRR945099
ERR211875
SRR1198924
ERR204093
ERR357761
ERR129880
ERR279185
SRR1023120
ERR337985
ERR230382
ERR357545
ERR352643
ERR353349
ERR277222
SRR1966228
ERR352439
ERR360664
ERR460143
ERR352772
ERR360427
ERR422736
ERR405474
ERR235217
ERR352563
ERR277210
ERR352864
ERR178886
SRR1514993
SRR1106209
ERR235355
ERR360516
SRR965139
SRR1687189
ERR331235
SRR1448839
SRR1966076
ERR029034
SRR1177357
SRR1973800
ERR360855
SRR1966151
ERR331288
ERR352121
ERR352808
SRR1299353
ERR317055
ERR352285
SRR1187452
SRR1175812
SRR1646024
ERR230448
ERR360524
SRR1021940
ERR331271
ERR586765
SRR945105
ERR119740
ERR046456
SRR1982192
SRR1960182
ERR349407
ERR352764
ERR433183
SRR1645960
ERR467087
SRR3181822
ERR357498
SRR1505422
SRR1166645
SRR1031976
ERR357470
ERR235358
SRR1965275
ERR349495
SRR1166599
ERR178908
SRR1965324
ERR405551
SRR1179213
SRR1643080
SRR1778066
ERR352269
ERR331321
ERR217454
SRR2966877
ERR422700
SRR3091396
ERR024755
ERR024367
SRR1300701
ERR352408
ERR360462
SRR1645852
SRR1968267
ERR030090
ERR028999
ERR319459
ERR211887
ERR352366
ERR230395
ERR360505
ERR485135
ERR044185
SRR1033503
SRR1645847
SRR1425263
SRR1481659
SRR1645200
ERR360688
ERR029003
ERR360468
ERR352479
ERR360860
SRR3048995
ERR405536
ERR369369
ERR352785
SRR2483564
ERR352604
ERR349594
SRR1164555
SRR1166630
SRR1177325
ERR352874
ERR217438
SRR2728281
ERR352603
SRR1560598
ERR212657
ERR211869
ERR331257
ERR044177
ERR357471
SRR1501457
SRR1638965
SRR1645218
SRR1188464
ERR212560
ERR119807
ERR369421
ERR030103
ERR405518
ERR352942
SRR1645844
ERR357537
SRR1816859
SRR1300561
ERR023565
SRR1177372
SRR1548415
SRR3049356
SRR1645839
SRR1967345
ERR405504
ERR352333
SRR1177244
ERR352929
SRR1182715
SRR1030532
SRR1643152
SRR1645454
ERR350378
ERR129870
ERR045309
SRR1643143
SRR1968632
ERR360833
ERR119731
SRR1635087
ERR015592
ERR319428
SRR1177356
ERR212615
SRR500493
SRR1561167
SRR1645741
ERR352908
SRR1182731
ERR357448
ERR405666
ERR357772
SRR863221
ERR212611
SRR1645070
ERR352559
ERR235221
SRR1645429
SRR1029577
ERR349525
ERR360661
SRR1646022
ERR357600
SRR3321730
SRR1425289
ERR016918
SRR1646354
SRR1509632
ERR360533
ERR034053
ERR422820
ERR349382
SRR1334633
ERR178862
SRR1198910
SRR1200767
ERR360392
SRR1645584
SRR2140714
ERR319438
ERR349469
SRR1187386
SRR3183968
SRR1609680
ERR360487
SRR1645932
SRR1646228
SRR1646106
ERR357660
ERR217462
ERR030102
ERR349651
SRR1958244
ERR405452
SRR1139524
ERR352689
ERR349584
SRR1041464
ERR573932
ERR360627
SRR1528484
ERR349448
ERR217397
ERR349384
ERR235255
ERR360748
ERR030082
SRR1963071
ERR294801
SRR1187416
ERR349470
ERR352715
SRR1207485
SRR3322937
ERR357458
ERR314354
SRR1967355
ERR350437
ERR360727
SRR1967228
ERR360557
SRR1299400
ERR352860
SRR1645769
SRR1198949
SRR1187599
SRR1963364
SRR1300575
SRR1653410
SRR1033475
ERR352466
ERR360716
ERR025171
SRR949490
SRR1968739
ERR349403
ERR422816
SRR1645336
SRR1188493
ERR350319
ERR164794
SRR945133
ERR360435
SRR1107426
SRR1645560
ERR424901
ERR350376
SRR1967053
ERR217436
SRR1646254
ERR405410
SRR1645783
SRR1177283
SRR1645860
ERR360764
ERR360789
SRR1645648
SRR1966307
SRR1300635
ERR304820
SRR1645745
SRR1645855
ERR161978
ERR016926
ERR034026
ERR056919
ERR360441
ERR360439
SRR1395316
SRR1646197
ERR360562
ERR357790
SRR1048245
SRR1175817
ERR024419
SRR1653457
ERR037443
ERR349565
ERR028998
SRR2124364
ERR277208
SRR1198905
SRR1385147
ERR230438
ERR352611
SRR1646158
ERR331239
ERR352376
ERR360780
ERR467082
ERR235169
ERR024787
ERR326663
SRR1422653
ERR235289
ERR352363
SRR1646270
SRR1035587
ERR702916
ERR573944
ERR064839
ERR357699
ERR350313
SRR1959721
ERR235259
SRR3321853
SRR1067621
SRR1958586
ERR360408
SRR2670693
SRR1646166
ERR357711
ERR352529
SRR498425
ERR352474
ERR235193
SRR1637071
SRR1910374
SRR1249089
SRR3322029
SRR1002806
SRR1643153
ERR030096
SRR1967441
SRR1643128
ERR460263
ERR485133
ERR164796
ERR028494
ERR226505
ERR108676
ERR331287
ERR360412
ERR357622
SRR1965358
ERR360792
ERR352480
ERR360982
ERR403712
ERR360806
SRR3322315
SRR1212359
ERR352345
ERR573948
ERR037463
ERR028899
ERR360766
SRR1187577
ERR352564
ERR352433
ERR037570
ERR119773
ERR460270
ERR349481
ERR349685
ERR212613
SRR2567173
ERR352885
SRR1645255
SRR1089519
SRR498381
SRR1966339
ERR349508
SRR1175831
ERR350436
SRR1635073
SRR1618693
SRR1177620
ERR369382
ERR405442
ERR360555
ERR352615
ERR235325
SRR1264958
ERR338025
ERR226475
SRR1263439
SRR1299310
ERR357771
ERR360613
SRR1139534
ERR235360
ERR279182
ERR024408
ERR352327
SRR1812843
SRR1966819
ERR062878
ERR028918
ERR164795
ERR119801
ERR023552
ERR352653
ERR360997
ERR034050
ERR023836
ERR352328
ERR319419
ERR277204
SRR1646147
ERR212557
ERR316993
ERR279108
ERR044201
SRR1170849
SRR1166666
SRR3457703
ERR352846
ERR360919
SRR3049609
SRR1363333
ERR357577
SRR1177177
ERR352386
ERR044255
ERR235382
ERR349612
SRR1198857
ERR029042
ERR278743
ERR230387
SRR2911806
SRR1969372
ERR357744
SRR1645927
ERR024788
SRR1969283
ERR119822
SRR1481705
ERR028923
SRR1300713
SRR1965590
ERR1363512
SRR1282398
ERR369349
ERR279140
SRR1958147
SRR1646569
SRR1966087
ERR405757
ERR319470
SRR1966107
ERR034013
ERR360513
SRR1043946
ERR360547
SRR1036452
ERR349497
SRR1515955
SRR2070983
ERR056908
ERR235190
SRR2584401
SRR1920212
SRR1175808
SRR1967046
SRR1186369
ERR357693
ERR212527
ERR164777
SRR1947004
SRR1645572
SRR1643156
SRR1646169
ERR352428
SRR2121671
ERR034045
ERR460164
ERR353332
SRR1511531
ERR360960
ERR232507
ERR405687
ERR319443
ERR352494
SRR1965782
ERR178870
ERR352294
SRR1966040
ERR331249
SRR1646287
ERR349581
SRR1646127
SRR1968063
SRR1970019
ERR352931
ERR360862
SRR3096106
ERR360829
SRR1645166
SRR1917481
SRR1958504
SRR1198927
ERR319433
SRR1528479
SRR1187609
ERR217451
ERR028503
ERR571270
SRR1643145
ERR045776
ERR235144
SRR1639001
SRR1067657
ERR369392
ERR030074
SRR1300628
ERR029044
ERR460220
ERR1082371
ERR175683
ERR352387
SRR1300683
SRR1107459
ERR460133
SRR1645155
SRR1646401
ERR405554
ERR026903
SRR2174170
SRR1778069
SRR1638987
ERR349376
ERR349383
ERR349378
ERR037433
SRR945071
SRR1532716
ERR405548
ERR422668
SRR1514704
ERR204099
SRR1965369
ERR374215
ERR349464
SRR1639015
ERR467120
SRR1505460
ERR213254
SRR1177273
ERR029001
ERR119815
SRR1206146
SRR1645546
SRR1646248
ERR023813
ERR350284
SRR1646245
ERR405444
ERR357638
SRR2104602
ERR235283
ERR403701
ERR352492
SRR1195674
SRR1645801
ERR019740
SRR1206235
ERR405761
ERR029017
ERR360842
ERR485141
ERR352431
ERR108680
SRR1965554
SRR1257277
ERR352922
ERR278706
ERR279149
SRR1968664
ERR349696
SRR1958083
SRR1272895
ERR349436
ERR175685
ERR360885
ERR360884
ERR357538
ERR037603
SRR1171404
ERR460348
ERR357532
SRR1511562
SRR1643071
SRR2033923
SRR1646097
SRR1272877
ERR352789
ERR056941
ERR314353
SRR1198925
ERR119772
ERR230401
ERR405615
ERR279148
SRR3048682
SRR1968564
SRR1957836
ERR369352
SRR1958012
ERR357474
SRR1968350
ERR326689
SRR1646288
ERR352626
ERR360582
SRR2085706
SRR1967383
SRR1645893
ERR360631
SRR1300722
SRR1967510
ERR460222
ERR439193
ERR278731
SRR1822276
SRR3622483
ERR230418
ERR357449
ERR460349
SRR1645569
ERR360744
ERR232522
ERR422744
ERR016924
ERR279189
SRR2175313
ERR119838
SRR2910642
SRR1177225
SRR1501690
SRR1645190
ERR435869
SRR1363335
ERR226474
SRR1645859
SRR1966682
ERR357781
ERR357646
SRR1509597
SRR1646011
ERR064845
ERR279176
SRR1917450
ERR360386
ERR357515
SRR1967995
ERR175694
ERR026898
ERR023636
ERR422826
SRR1188477
ERR038790
ERR573931
ERR369409
ERR360473
SRR3322698
SRR2015695
SRR1177330
SRR1263431
SRR1643119
ERR352657
ERR204092
SRR1966901
ERR357481
ERR357825
ERR044222
ERR023837
SRR1515002
SRR1206088
ERR212589
SRR3521378
SRR1646290
SRR1269384
SRR1645355
ERR204095
ERR108667
SRR1643072
ERR360429
ERR212571
ERR460144
SRR1643160
ERR352524
SRR1645909
ERR360464
SRR1177322
ERR019423
ERR422840
ERR217386
ERR352867
SRR1646278
SRR1284720
SRR1200633
SRR1645361
SRR1198954
SRR1186323
ERR212669
ERR023797
SRR1969365
SRR1288360
ERR029010
ERR331283
SRR1645747
SRR3344477
ERR126110
ERR331216
SRR2637879
SRR1292320
SRR1015724
ERR129882
ERR422817
ERR230406
ERR023798
ERR422794
ERR387688
ERR235361
SRR1952923
ERR360827
ERR360872
SRR1645378
SRR1157599
ERR277205
SRR1105685
ERR304822
SRR1238787
ERR405739
SRR1960459
SRR1501667
SRR1023847
SRR1810873
SRR1015720
ERR352565
SRR1188458
ERR331328
ERR230403
SRR2174031
ERR360678
SRR1646013
ERR352742
ERR460219
SRR1645358
ERR038643
SRR1969488
ERR319408
SRR1646193
SRR1188460
ERR422751
ERR294816
SRR1946962
SRR1645441
ERR212556
SRR1645268
ERR360774
SRR1548461
SRR1645450
SRR1665135
SRR1300585
ERR353339
ERR033977
ERR352353
SRR500749
SRR1411159
ERR360964
ERR331205
ERR357782
ERR405600
SRR1177567
SRR1645233
SRR1968931
DRR022774
ERR279344
ERR349418
ERR279109
SRR1041468
ERR129894
ERR119723
ERR369373
ERR037435
ERR349590
SRR3372418
ERR350314
ERR279152
SRR1646072
SRR498386
SRR1635077
SRR1198973
ERR204069
ERR028910
SRR1177590
SRR2011420
ERR360749
ERR357801
SRR975394
ERR422838
SRR3344804
ERR319409
SRR1411144
SRR3049506
ERR360641
SRR1582170
ERR405747
SRR2971414
SRR1041488
SRR1198942
ERR294824
ERR023782
SRR1200649
SRR1643109
ERR037457
SRR2585568
ERR352304
SRR1643142
ERR360720
SRR1107476
SRR3049475
ERR352606
SRR1181521
SRR1511550
ERR349377
ERR360828
SRR1968516
SRR3271884
ERR422791
ERR028988
SRR1966029
ERR319474
ERR046482
ERR056933
SRR1968722
SRR1203044
ERR460138
SRR1645950
SRR1187418
ERR331237
SRR945116
ERR352302
SRR3173559
SRR1969336
ERR294827
SRR1288385
ERR212633
SRR1170897
ERR352658
SRR1177309
ERR175670
SRR1645647
ERR357426
ERR331210
ERR357621
ERR337984
ERR232502
SRR1966950
ERR349422
ERR037560
SRR1958325
SRR1645821
ERR352499
SRR1957948
SRR1646194
ERR357650
SRR498428
SRR1177265
SRR1968240
ERR360722
ERR343276
SRR1501499
ERR326615
ERR357683
ERR460159
SRR1646407
ERR422783
SRR1187389
ERR360589
ERR352729
ERR235174
ERR360483
ERR360811
SRR1967121
ERR024778
SRR1645172
ERR357799
ERR360928
ERR460378
ERR360929
SRR1041892
ERR232505
ERR038785
SRR1644066
ERR212640
SRR1969742
ERR129868
ERR178885
ERR279188
ERR349644
ERR352411
SRR3156223
SRR1645813
ERR460251
SRR1958211
ERR331325
SRR498397
ERR360879
ERR279172
ERR352412
ERR350383
ERR204064
ERR360915
ERR349500
ERR460353
ERR235138
SRR1645362
ERR349437
ERR235252
SRR1968396
ERR319420
ERR357840
ERR352770
ERR034017
SRR1767780
ERR360648
SRR1970082
ERR056906
ERR369351
ERR056918
ERR338061
SRR1187392
ERR422665
ERR405443
ERR352301
ERR349504
SRR1645879
SRR1918979
SRR1965145
SRR1384783
SRR1970060
SRR1645992
SRR1966349
SRR1720465
ERR030056
ERR204096
ERR352290
SRR1767781
ERR028972
ERR369415
SRR1968746
ERR028954
SRR1646174
ERR360571
ERR349397
SRR3184563
ERR352877
SRR1965410
ERR352462
SRR1187455
SRR1968357
ERR360618
SRR1645205
SRR1300697
ERR018007
SRR1292259
ERR460330
ERR422757
SRR1203032
SRR1967432
SRR1646200
SRR1960121
ERR369390
SRR1164553
ERR235294
SRR1645374
SRR1177348
ERR357707
SRR1181520
SRR1168373
SRR1966835
ERR045777
ERR360531
SRR1645914
SRR1183902
SRR1726149
ERR024375
SRR1202985
ERR369372
SRR3383827
SRR3049487
SRR2174054
ERR023829
ERR352329
ERR350387
ERR030081
SRR975410
SRR1177331
SRR1300639
SRR975390
SRR1957857
ERR204068
SRR3049552
ERR164815
ERR460359
ERR467106
ERR108648
SRR1033496
ERR294814
ERR360877
ERR023564
SRR3049058
ERR235250
SRR1694073
ERR357461
ERR232509
SRR1177595
SRR1188466
SRR1511554
ERR374246
ERR034016
SRR1645199
ERR357667
SRR1272538
SRR1645294
ERR326651
SRR500748
SRR1969140
ERR357832
ERR467109
SRR1792725
SRR1198938
SRR1958676
ERR352429
SRR1562664
ERR235243
SRR1967772
ERR349631
ERR352591
SRR1170855
ERR422748
ERR027320
ERR357717
ERR029054
ERR352795
SRR1645395
ERR235298
SRR1967006
ERR422790
SRR1033533
SRR3048832
SRR1781707
ERR326669
ERR352482
ERR161454
SRR1027781
ERR573942
SRR1635108
SRR1292329
ERR352498
ERR119782
SRR1300655
SRR2156487
SRR3049483
ERR331258
SRR1187436
SRR1333887
ERR350300
SRR1645738
ERR357759
ERR357691
ERR331221
SRR1272907
ERR405464
SRR1646207
ERR062882
SRR1965730
ERR360812
SRR1646370
SRR1967744
SRR2968061
ERR352418
ERR357504
ERR212587
ERR357786
SRR1959250
ERR230426
ERR279154
ERR279353
ERR349450
ERR028901
ERR119816
SRR1292245
SRR2064126
ERR294833
ERR038786
SRR1645776
ERR352404
ERR343278
ERR460163
SRR1284731
ERR044193
ERR352733
ERR349562
SRR1969068
ERR422662
SRR1777671
ERR026905
SRR2176222
SRR1427105
ERR403704
ERR460153
ERR357657
ERR360540
SRR1635091
ERR037454
SRR1968778
SRR1422841
ERR357774
ERR028991
ERR235371
ERR349359
SRR1427095
ERR374211
ERR360440
SRR1049698
SRR1645393
ERR350350
ERR357629
SRR1635076
ERR352623
SRR1183826
SRR1643099
ERR217403
SRR2959721
SRR1968675
ERR460132
ERR204082
ERR352812
ERR369361
ERR360942
ERR352855
ERR278721
SRR1566289
SRR1175819
ERR119756
ERR349341
SRR1183813
SRR1967990
SRR1021815
ERR360802
SRR1969462
SRR1646393
SRR1969535
SRR1166660
SRR965153
SRR1035585
ERR360713
ERR349607
ERR164805
SRR1967478
SRR1645359
SRR765667
SRR1967145
SRR1967378
ERR357421
ERR422795
SRR1821287
ERR374214
ERR460322
SRR1958611
SRR2751892
SRR1272782
ERR460324
ERR217388
SRR1638988
ERR119826
ERR178917
SRR1177542
ERR360486
ERR350410
ERR360500
ERR235384
SRR1177649
ERR350381
SRR1045870
SRR1645563
ERR350252
SRR1200636
ERR331215
ERR319491
SRR1645564
SRR1519458
ERR352552
SRR1966313
SRR1963438
SRR1967533
SRR498431
ERR028942
ERR405594
ERR460277
ERR360733
SRR1918981
SRR3634451
SRR1645862
SRR1958358
SRR3048845
ERR573962
ERR023317
ERR235114
SRR1645438
ERR424899
ERR018003
ERR326626
SRR1023117
ERR352693
SRR1198901
ERR326611
SRR3306272
ERR331262
SRR1203004
SRR1969358
SRR2075018
ERR405549
ERR360581
ERR212567
ERR217420
SRR1966724
ERR316403
ERR352613
ERR352744
ERR357459
ERR237540
SRR1646048
ERR357475
SRR1646098
SRR1969400
SRR1645854
ERR029008
ERR352385
ERR331254
ERR405680
ERR352891
ERR331320
ERR374245
SRR1645432
ERR029016
ERR349677
SRR1264952
ERR350369
SRR498433
SRR2407565
ERR164793
ERR119737
ERR129896
ERR326624
ERR360767
ERR279175
ERR277240
ERR352661
ERR235269
ERR350413
SRR1033556
ERR349533
ERR016902
SRR1967016
SRR1966036
ERR352723
SRR1048253
SRR1645461
SRR1645153
ERR304868
ERR212539
SRR1334179
ERR360595
ERR044706
ERR178897
ERR460217
SRR1185811
ERR064844
ERR178911
SRR1645156
ERR352122
SRR1188508
ERR357499
SRR1175828
ERR294848
SRR1188542
ERR204085
SRR1645804
ERR119738
ERR343250
SRR1645237
SRR1509571
ERR235272
SRR1645433
ERR586884
ERR357476
ERR235267
SRR1299375
ERR161866
ERR212515
ERR357828
ERR018016
ERR422690
ERR1017158
SRR1299429
ERR349648
SRR1198933
SRR1645239
ERR352618
SRR1635114
SRR863392
SRR1177616
SRR1272500
SRR3392877
ERR422729
ERR573960
SRR1395324
ERR129863
SRR1185826
ERR422702
ERR349693
ERR405572
SRR1967165
SRR1966777
ERR178924
ERR350307
SRR1300674
ERR360809
ERR360850
ERR422810
ERR038639
SRR1090978
ERR279107
SRR1055749
ERR046402
ERR235287
ERR024371
SRR1967011
ERR037582
SRR3049062
SRR1967807
SRR3002514
SRR3049828
SRR1422649
ERR349412
SRR1967971
SRR2227279
ERR352639
SRR2015796
SRR1067638
SRR1966939
SRR1646075
SRR1175815
ERR046465
SRR1206218
SRR1645983
ERR352659
ERR352873
ERR319478
SRR1514738
ERR467114
ERR161859
ERR278729
ERR331236
ERR023799
SRR1645371
SRR1501705
ERR349688
SRR1179215
SRR1220808
SRR955256
SRR1187385
SRR2407540
ERR403700
SRR1966282
ERR204076
SRR1183807
ERR038634
ERR360849
SRR1198918
SRR1967085
ERR352453
ERR175667
ERR343274
SRR2961931
SRR1643157
SRR1645531
ERR1334391
ERR217399
SRR1645532
ERR352500
SRR1967650
ERR016904
SRR1182707
ERR278732
SRR2133344
ERR422726
SRR1645241
ERR108689
ERR331357
SRR1973625
ERR212592
ERR357664
SRR1966403
SRR1646356
SRR1560599
ERR331263
SRR1966701
SRR1187597
ERR033909
SRR3479666
ERR360685
ERR352287
SRR2054202
ERR360615
SRR1166648
SRR1107488
ERR405473
SRR1967099
SRR1016552
SRR1968866
SRR1646250
ERR033910
ERR038765
ERR030121
ERR349703
ERR028069
ERR357536
ERR023773
ERR360596
ERR357733
SRR1049706
SRR2318709
SRR1967244
SRR1966536
ERR056938
ERR357610
SRR1643084
SRR1544152
SRR1646164
SRR1195665
SRR1646411
SRR1158008
ERR024757
ERR352326
SRR1036445
ERR422706
SRR1645462
SRR1645423
ERR357636
ERR279174
ERR352948
SRR1195643
SRR1272525
ERR352469
ERR360738
ERR357663
SRR1346297
ERR279143
SRR1106228
ERR357827
SRR1041462
SRR1645815
ERR235170
ERR212601
ERR235159
ERR349635
ERR326684
SRR1636894
ERR360717
ERR212531
ERR460278
ERR360736
ERR360995
ERR357613
SRR2587215
ERR046487
SRR1645788
SRR1969519
ERR314319
SRR3049334
SRR1646160
SRR1645812
SRR946175
SRR1321142
ERR369344
SRR1300611
ERR352261
SRR1645370
SRR1645807
ERR352697
SRR1969192
ERR352280
ERR164782
SRR1544293
SRR1966296
ERR460265
ERR119733
SRR2124408
SRR1179225
ERR360844
SRR1272888
SRR1302863
ERR119724
ERR212649
ERR350292
SRR1264969
ERR352538
ERR352541
ERR352323
SRR1055751
SRR1645552
ERR485132
SRR1635110
ERR352293
ERR317033
ERR235324
ERR048522
ERR279103
ERR024365
SRR3027076
ERR294781
ERR422707
SRR1969840
ERR024397
ERR352472
SRR1021929
SRR1036433
SRR1635074
DRR022752
SRR1501707
ERR352535
SRR1536148
SRR1501708
SRR3048547
SRR1535705
ERR422717
ERR037601
ERR360541
ERR024760
ERR204101
ERR350260
SRR1177300
ERR1082370
SRR1264957
ERR422759
SRR1292317
SRR1179218
ERR129867
ERR352583
SRR3228577
ERR405401
ERR357583
SRR1411151
SRR1177301
SRR1646112
SRR1646159
ERR352339
ERR350315
ERR235351
ERR235329
ERR349552
SRR3479650
SRR1645902
ERR352432
ERR217401
ERR357535
SRR3049707
ERR237537
ERR331293
SRR1645440
SRR1645642
ERR460327
SRR1968662
SRR1645604
ERR028930
ERR349362
ERR350332
SRR1644069
ERR369362
ERR353330
ERR405570
SRR1505056
ERR331341
ERR350250
ERR235175
ERR349489
SRR1958274
ERR360892
ERR352766
ERR349599
ERR037600
ERR422760
ERR212643
ERR304828
SRR1643129
ERR350341
SRR1958415
ERR352609
ERR108695
ERR422774
ERR349624
ERR235223
ERR460328
SRR3393567
SRR1645602
SRR1175818
ERR352662
ERR217441
ERR352449
SRR1411112
ERR331389
ERR369374
ERR160985
SRR1635096
DRR022737
SRR3170569
SRR1645170
SRR1645571
ERR164821
SRR1645587
ERR217387
SRR1965225
SRR975399
SRR1097810
ERR460256
SRR1195693
ERR357477
ERR235322
SRR1166634
SRR1966703
ERR357513
ERR360699
SRR1646095
SRR3068556
ERR230461
ERR352671
ERR439132
ERR235134
SRR1022655
SRR1188455
ERR028985
SRR1974102
