# Supplementary material for: Core genes can have higher recombination rates than accessory genes within global microbial populations
Source: eLife. 2022 Jul 8;11:e78533. doi: 10.7554/eLife.78533 (PMC9444244; doi:10.7554/eLife.78533)
Supplement: Figure 3—source data 1. [file elife-78533-fig3-data1.zip › accession_lists/n_meningitidis_accessions.txt]

ERR558065
ERR2182149
ERR716065
ERR1389327
ERR5106535
ERR982323
ERR5106109
ERR1771060
ERR715955
ERR982143
ERR1771001
ERR981628
ERR847101
ERR1554230
ERR133695
ERR3900360
ERR3184104
ERR903414
ERR473220
ERR3664628
ERR171104
ERR1771237
ERR557772
ERR036081
ERR708778
ERR172576
ERR903450
ERR170811
ERR351654
ERR133704
ERR3664474
ERR332329
ERR406603
ERR405994
ERR5106434
ERR137182
ERR1863117
ERR5106031
ERR2182310
ERR903648
ERR1389390
ERR586002
ERR1771085
ERR2139221
ERR2139227
ERR1447231
ERR519841
ERR985941
ERR2214253
ERR1717612
ERR2214176
ERR557736
ERR982246
ERR310523
ERR1517560
ERR237242
ERR1717611
ERR2258893
ERR1161499
ERR5106043
ERR3664552
ERR1389377
ERR1994414
ERR406639
ERR170996
ERR985757
ERR1678001
ERR1863020
ERR1863021
ERR294449
ERR170869
ERR2619423
ERR3416515
ERR171095
ERR1554177
ERR1517411
ERR981745
ERR985552
ERR557725
ERR903406
ERR473006
ERR976835
ERR3255668
ERR982321
ERR985619
ERR222797
ERR903486
ERR473134
ERR1675928
ERR3890158
ERR1761808
ERR1134845
ERR1761931
ERR558023
ERR982196
ERR051675
ERR052806
ERR1717608
ERR557677
ERR2139166
ERR3416508
ERR847184
ERR170982
ERR172541
ERR1554052
ERR1554179
ERR3255735
ERR406720
ERR5011663
ERR3900380
ERR522768
ERR985625
ERR2619519
ERR473129
ERR369504
ERR3938504
ERR1161535
ERR558136
ERR985828
ERR557733
ERR1124362
ERR985656
ERR171030
ERR1994417
ERR170904
ERR1865227
ERR473194
ERR405935
ERR473217
ERR3900255
ERR1517654
ERR557805
ERR5106469
ERR5106391
ERR3201707
ERR985571
ERR171090
ERR1761751
ERR1554140
ERR4198162
ERR2214147
ERR3416510
ERR2182393
ERR1761704
ERR406715
ERR1717555
ERR1389288
ERR237355
ERR237233
ERR903745
ERR5106360
ERR981744
ERR1517641
ERR1994644
ERR1770965
ERR2214096
ERR2213977
ERR982133
ERR406680
ERR3606549
ERR986003
ERR5011691
ERR977554
ERR557876
ERR1994707
ERR715885
ERR557881
ERR466900
ERR1389272
ERR1761886
ERR314243
ERR2213946
ERR405937
ERR981649
ERR314223
ERR1447268
ERR5105895
ERR1994552
ERR3416418
ERR473192
ERR3900253
ERR981583
ERR3255664
ERR985596
ERR170788
ERR294423
ERR294461
ERR171118
ERR3900324
ERR3293957
ERR1994585
ERR2619467
ERR351591
ERR5105806
ERR1292420
ERR406678
ERR3664581
ERR5105827
ERR405969
ERR903410
ERR743270
ERR1554055
ERR1717604
ERR170819
ERR3890192
ERR557997
ERR715817
ERR982306
ERR036101
ERR2214184
ERR1770768
ERR222802
ERR557680
ERR2619401
ERR1161441
ERR346735
ERR036119
ERR1771123
ERR3938518
ERR985669
ERR294383
ERR985650
ERR1863068
ERR982451
ERR558024
ERR2214274
ERR708680
ERR171010
ERR1770930
ERR715832
ERR1994719
ERR2139270
ERR1761736
ERR351703
ERR1960538
ERR171100
ERR5331888
ERR3184100
ERR519757
ERR976866
ERR311030
ERR3416454
ERR5105924
ERR294442
ERR473250
ERR903576
ERR1389270
ERR743280
ERR715872
ERR2258911
ERR052771
ERR1554050
ERR5105853
ERR1960621
ERR1292461
ERR1761765
ERR405914
ERR5105905
ERR278688
ERR310972
ERR1941347
ERR036060
ERR466909
ERR036123
ERR1994426
ERR3255729
ERR715834
ERR3416425
ERR903491
ERR3900212
ERR473126
ERR981951
ERR557989
ERR170791
ERR3900293
ERR237264
ERR171077
ERR3900262
ERR171086
ERR985543
ERR1554193
ERR406664
ERR522779
ERR2619593
ERR2619656
ERR519740
ERR5105838
ERR405923
ERR1771138
ERR1447123
ERR903707
ERR557747
ERR1161533
ERR985572
ERR314247
ERR1771171
ERR2214047
ERR170933
ERR2182280
ERR977042
ERR557574
ERR2619612
ERR1389311
ERR982360
ERR2213948
ERR981650
ERR715823
ERR172513
ERR982512
ERR3890190
ERR406028
ERR405883
ERR1517475
ERR1678017
ERR5106409
ERR743255
ERR1941301
ERR1994470
ERR466971
ERR977055
ERR349256
ERR847156
ERR1161436
ERR3416491
ERR1625855
ERR715969
ERR519824
ERR708632
ERR2820668
ERR586014
ERR1941237
ERR1161427
ERR2258973
ERR406708
ERR519744
ERR2820659
ERR170797
ERR237299
ERR3890204
ERR406727
ERR5106270
ERR1389424
ERR985699
ERR466986
ERR466855
ERR2820712
ERR137159
ERR2820669
ERR1389400
ERR1863016
ERR5106461
ERR5106328
ERR170955
ERR1770759
ERR1389319
ERR314103
ERR5011772
ERR5106411
ERR351705
ERR466859
ERR1761973
ERR1161466
ERR1771156
ERR1994548
ERR519818
ERR557856
ERR985588
ERR1771233
ERR3664635
ERR1677989
ERR1771175
ERR144532
ERR466940
ERR986019
ERR982126
ERR1389436
ERR3416467
ERR170958
ERR903413
ERR708630
ERR982430
ERR2820708
ERR1134896
ERR314170
ERR1941318
ERR351728
ERR982193
ERR3900284
ERR708679
ERR2139152
ERR3900260
ERR982490
ERR1771246
ERR2259051
ERR1994416
ERR5011784
ERR1994511
ERR1863142
ERR2619197
ERR731291
ERR171033
ERR2287280
ERR5106076
ERR2182268
ERR1863138
ERR036093
ERR1677950
ERR985795
ERR903635
ERR2619255
ERR1941388
ERR405903
ERR3255659
ERR557954
ERR1554169
ERR473071
ERR2820670
ERR985646
ERR170962
ERR1761671
ERR558074
ERR715934
ERR522792
ERR903470
ERR2619347
ERR406798
ERR2619558
ERR519743
ERR522805
ERR982394
ERR986015
ERR1960595
ERR467019
ERR2182415
ERR314167
ERR903539
ERR052784
ERR2214144
ERR5106365
ERR1761997
ERR522815
ERR1292480
ERR063496
ERR985815
ERR2139169
ERR3890163
ERR557833
ERR1941256
ERR1941348
ERR351695
ERR3938522
ERR237372
ERR2182332
ERR2214175
ERR1994390
ERR3938482
ERR716116
ERR1941312
ERR2213919
ERR351609
ERR654798
ERR903657
ERR2182292
ERR1389258
ERR715807
ERR1941261
ERR981902
ERR2214093
ERR351686
ERR1554059
ERR2258988
ERR5105830
ERR3293970
ERR351570
ERR222799
ERR406704
ERR2214114
ERR1678061
ERR1677954
ERR981669
ERR1761829
ERR369505
ERR170924
ERR346744
ERR1677913
ERR557608
ERR1770938
ERR903389
ERR237337
ERR981683
ERR2213934
ERR2214108
ERR1677949
ERR522766
ERR1677975
ERR5106018
ERR473201
ERR5011688
ERR743332
ERR1447176
ERR2619660
ERR2258943
ERR3255701
ERR1761759
ERR1678036
ERR171070
ERR3664704
ERR5331951
ERR473225
ERR2182208
ERR1389438
ERR982514
ERR5331993
ERR2259020
ERR985711
ERR314203
ERR847137
ERR522733
ERR1161558
ERR557931
ERR5106138
ERR2214270
ERR5105948
ERR1161561
ERR2214004
ERR1554176
ERR346749
ERR1161521
ERR406774
ERR176045
ERR1124360
ERR985742
ERR171004
ERR170888
ERR466945
ERR1770702
ERR2182392
ERR522795
ERR2182407
ERR1600489
ERR314151
ERR5011649
ERR406600
ERR3606590
ERR1717956
ERR981582
ERR985835
ERR982516
ERR715900
ERR1941253
ERR3255699
ERR2820676
ERR982040
ERR5331927
ERR473016
ERR1941404
ERR3664617
ERR349880
ERR715928
ERR2214111
ERR406000
ERR982295
ERR1994622
ERR982182
ERR052807
ERR237272
ERR1770984
ERR715803
ERR5106329
ERR1941245
ERR5105871
ERR3900310
ERR5106482
ERR2182257
ERR1770723
ERR557572
ERR2619301
ERR3900323
ERR5106053
ERR5106432
ERR5105919
ERR2619617
ERR985629
ERR903354
ERR3938481
ERR1994402
ERR1771113
ERR3606587
ERR1678047
ERR171073
ERR1389394
ERR1554097
ERR2619653
ERR351586
ERR1761710
ERR519816
ERR2214234
ERR1863152
ERR3890187
ERR2619621
ERR2214267
ERR3900347
ERR1771153
ERR985880
ERR557722
ERR982332
ERR466939
ERR985542
ERR1677994
ERR473043
ERR847129
ERR2214076
ERR1134943
ERR2619366
ERR1770788
ERR1389467
ERR172564
ERR903452
ERR986033
ERR2619589
ERR985923
ERR715933
ERR1761868
ERR3446164
ERR1771054
ERR1717567
ERR3890186
ERR3170387
ERR052799
ERR3184086
ERR985800
ERR473146
ERR1761954
ERR1554064
ERR1554239
ERR708617
ERR473240
ERR1994613
ERR2258986
ERR1770763
ERR5106297
ERR1770948
ERR1161461
ERR903613
ERR170998
ERR3900222
ERR3900242
ERR369490
ERR171079
ERR2619260
ERR743317
ERR1717581
ERR1389279
ERR557635
ERR522801
ERR133756
ERR985578
ERR654719
ERR981810
ERR473039
ERR406672
ERR2619237
ERR2619408
ERR731269
ERR1994678
ERR1674749
ERR2139211
ERR2619588
ERR716019
ERR2182240
ERR346717
ERR1600469
ERR5106148
ERR519762
ERR5105923
ERR170951
ERR369486
ERR1292502
ERR2619463
ERR5011750
ERR903723
ERR981991
ERR3255670
ERR3664640
ERR1389371
ERR903637
ERR981979
ERR557810
ERR586015
ERR3664680
ERR1134914
ERR466852
ERR405895
ERR5011826
ERR310961
ERR654780
ERR982532
ERR052768
ERR1771214
ERR237361
ERR981631
ERR2619565
ERR557769
ERR4198149
ERR1771052
ERR1389403
ERR715938
ERR2619414
ERR985567
ERR519775
ERR1761772
ERR1771162
ERR1554285
ERR473206
ERR2214206
ERR1554070
ERR557710
ERR5106102
ERR657765
ERR170912
ERR1134974
ERR5011674
ERR406785
ERR558015
ERR1960550
ERR278666
ERR1941294
ERR1134899
ERR5106290
ERR2214279
ERR981663
ERR473050
ERR467003
ERR3763910
ERR2182399
ERR1554180
ERR982390
ERR2182330
ERR5331930
ERR981712
ERR1161443
ERR1517638
ERR2182158
ERR985688
ERR3255697
ERR036116
ERR1447267
ERR2182331
ERR2113668
ERR5105960
ERR2619629
ERR311020
ERR133700
ERR1771002
ERR3664668
ERR2214163
ERR985968
ERR1161426
ERR2619206
ERR1554090
ERR1761824
ERR310994
ERR351613
ERR982111
ERR903473
ERR170829
ERR743336
ERR2113606
ERR351555
ERR351624
ERR1994615
ERR982195
ERR2259071
ERR1554174
ERR1678049
ERR294414
ERR466929
ERR1161495
ERR052816
ERR237292
ERR3255656
ERR981965
ERR1994467
ERR1717565
ERR2113631
ERR5105875
ERR1389310
ERR558056
ERR2619270
ERR1761952
ERR1717584
ERR4198151
ERR332337
ERR1941387
ERR3416504
ERR2113608
ERR2113666
ERR1761757
ERR2619562
ERR985653
ERR170767
ERR981577
ERR982175
ERR1761804
ERR2182201
ERR519727
ERR715894
ERR557991
ERR3664458
ERR3664667
ERR1682739
ERR3664591
ERR2113633
ERR1761843
ERR294460
ERR743304
ERR743330
ERR405854
ERR3900265
ERR311005
ERR2139046
ERR981776
ERR1762041
ERR171038
ERR903729
ERR5106542
ERR278625
ERR405880
ERR985799
ERR1960605
ERR3890162
ERR981813
ERR1863123
ERR1761980
ERR985667
ERR1761703
ERR1761904
ERR5331954
ERR1863151
ERR981714
ERR3938511
ERR1771166
ERR5106373
ERR1761854
ERR222787
ERR2258940
ERR3664475
ERR1447155
ERR3890196
ERR522783
ERR716026
ERR976871
ERR5011701
ERR405888
ERR2619264
ERR1292503
ERR957610
ERR3664676
ERR1994473
ERR3416474
ERR5106424
ERR351550
ERR405924
ERR5106349
ERR2139314
ERR2287279
ERR519828
ERR473135
ERR1554117
ERR2619438
ERR3416437
ERR5106407
ERR406037
ERR985644
ERR5011823
ERR903376
ERR3664674
ERR351737
ERR5106493
ERR1761752
ERR2619576
ERR1517559
ERR1389340
ERR137112
ERR903603
ERR294431
ERR985658
ERR1865236
ERR133722
ERR981970
ERR1771073
ERR2259055
ERR3938506
ERR2619610
ERR558090
ERR716069
ERR1678004
ERR1863150
ERR1517526
ERR222866
ERR743272
ERR986020
ERR1960571
ERR1134913
ERR351704
ERR903350
ERR3184106
ERR315208
ERR847192
ERR172501
ERR2619585
ERR170831
ERR1674782
ERR3255726
ERR1134976
ERR1134903
ERR473103
ERR557768
ERR2214025
ERR981973
ERR715829
ERR170800
ERR981901
ERR1994557
ERR977566
ERR294425
ERR977564
ERR1292425
ERR1554144
ERR237386
ERR171076
ERR466956
ERR985639
ERR1994484
ERR1161479
ERR557675
ERR847251
ERR3938461
ERR1677921
ERR743328
ERR1762039
ERR1389318
ERR5106339
ERR1134928
ERR558110
ERR1717527
ERR5106356
ERR2619677
ERR5331991
ERR466927
ERR976840
ERR3170375
ERR558045
ERR1960581
ERR1674777
ERR1761763
ERR133784
ERR278641
ERR171052
ERR2213952
ERR2619613
ERR473012
ERR473173
ERR2619681
ERR1161519
ERR1994556
ERR1517396
ERR1770779
ERR982525
ERR144508
ERR406752
ERR351643
ERR052814
ERR294409
ERR311026
ERR5105996
ERR1600504
ERR847158
ERR715921
ERR2619231
ERR5331925
ERR473111
ERR5011813
ERR5011808
ERR171056
ERR3416446
ERR1554128
ERR3900345
ERR2214217
ERR237284
ERR2113617
ERR3938472
ERR294392
ERR2619359
ERR557609
ERR5331914
ERR170931
ERR405879
ERR3664606
ERR2182163
ERR3900288
ERR1994453
ERR5105974
ERR985794
ERR294452
ERR1554106
ERR2139052
ERR473023
ERR3184091
ERR1761832
ERR957608
ERR349255
ERR406647
ERR466882
ERR2619475
ERR982064
ERR557851
ERR2619567
ERR1292495
ERR2182206
ERR222860
ERR5331955
ERR2139142
ERR466967
ERR775252
ERR346705
ERR985631
ERR5106444
ERR847241
ERR903415
ERR406581
ERR1554058
ERR1554130
ERR977550
ERR903595
ERR1770705
ERR3938456
ERR3900220
ERR1771141
ERR5011811
ERR847230
ERR1960620
ERR466916
ERR1517394
ERR1994466
ERR278621
ERR557622
ERR3664528
ERR1994393
ERR1761989
ERR715972
ERR986002
ERR346734
ERR2258908
ERR1717564
ERR351694
ERR3606623
ERR310980
ERR985720
ERR406006
ERR473073
ERR311023
ERR1292483
ERR2139035
ERR981647
ERR981982
ERR5011794
ERR1863105
ERR2619462
ERR1761756
ERR473231
ERR1994421
ERR405878
ERR3900334
ERR170953
ERR982088
ERR171078
ERR1771015
ERR903529
ERR3938507
ERR2259065
ERR2139190
ERR5106105
ERR314189
ERR473097
ERR406007
ERR310532
ERR981646
ERR557966
ERR1960528
ERR985573
ERR982180
ERR1292415
ERR1134861
ERR985727
ERR1554056
ERR1761874
ERR3664588
ERR982067
ERR171066
ERR982353
ERR1761790
ERR2619247
ERR2259042
ERR036102
ERR903719
ERR5105946
ERR1447308
ERR1717525
ERR903681
ERR311010
ERR1960610
ERR557614
ERR351679
ERR903443
ERR522798
ERR5106541
ERR5011667
ERR3416520
ERR5106242
ERR1447245
ERR1161564
ERR3664564
ERR1292448
ERR1389449
ERR473167
ERR1762036
ERR1994501
ERR172579
ERR171035
ERR314190
ERR2113638
ERR981657
ERR314222
ERR1447201
ERR716023
ERR731298
ERR3900381
ERR519829
ERR654747
ERR982314
ERR3890156
ERR278628
ERR981789
ERR5331962
ERR351600
ERR982020
ERR1762011
ERR1161446
ERR1994476
ERR2619194
ERR170789
ERR406699
ERR1447206
ERR466992
ERR3900225
ERR1292488
ERR985829
ERR1134890
ERR982053
ERR903509
ERR557700
ERR743294
ERR405868
ERR985574
ERR5011834
ERR985893
ERR1517529
ERR558079
ERR3900275
ERR3446163
ERR2182324
ERR406648
ERR558002
ERR2213951
ERR903678
ERR519763
ERR5106030
ERR036105
ERR557606
ERR2259027
ERR1863131
ERR369503
ERR1994508
ERR985926
ERR176038
ERR5106504
ERR3184102
ERR982151
ERR1994469
ERR5106499
ERR406599
ERR3900256
ERR981790
ERR985854
ERR1863172
ERR3255674
ERR332309
ERR1554175
ERR1600487
ERR1994657
ERR2258976
ERR654774
ERR3606545
ERR519765
ERR222879
ERR981830
ERR3606616
ERR557678
ERR1682757
ERR3255749
ERR1134843
ERR473166
ERR557910
ERR1761901
ERR1161480
ERR5331907
ERR903638
ERR557956
ERR3890160
ERR3606605
ERR1994713
ERR519862
ERR1134866
ERR982301
ERR3664580
ERR2139181
ERR5011832
ERR2214185
ERR982477
ERR3606571
ERR3664623
ERR406669
ERR557940
ERR522816
ERR3416526
ERR1389420
ERR133755
ERR1994400
ERR2258890
ERR2619545
ERR1771042
ERR1517635
ERR985865
ERR847245
ERR981592
ERR982270
ERR903382
ERR2820700
ERR557794
ERR985769
ERR171015
ERR170828
ERR847162
ERR3486019
ERR2619211
ERR2619678
ERR981930
ERR1134986
ERR346755
ERR171037
ERR982032
ERR708624
ERR2113627
ERR1389396
ERR2213995
ERR2213908
ERR2139089
ERR715828
ERR903604
ERR1134946
ERR1389281
ERR237300
ERR1762018
ERR466925
ERR473188
ERR1761985
ERR405896
ERR351698
ERR5106067
ERR5106070
ERR977556
ERR558020
ERR1770861
ERR170781
ERR473159
ERR3486039
ERR171105
ERR557569
ERR5106062
ERR743256
ERR558109
ERR406825
ERR5106345
ERR1161538
ERR2259061
ERR558143
ERR1161463
ERR5106063
ERR237323
ERR1717598
ERR982085
ERR3606561
ERR310534
ERR981564
ERR985601
ERR5331960
ERR2113630
ERR2619587
ERR985834
ERR708662
ERR278624
ERR170892
ERR3938465
ERR406656
ERR2182156
ERR5106419
ERR982334
ERR982474
ERR466924
ERR1554086
ERR314119
ERR903549
ERR557945
ERR2619372
ERR903551
ERR406719
ERR2139069
ERR3416495
ERR985755
ERR466964
ERR2258917
ERR715896
ERR903476
ERR519736
ERR522744
ERR144511
ERR985859
ERR406616
ERR1770724
ERR981911
ERR1717610
ERR981586
ERR1554049
ERR294407
ERR1600511
ERR2182328
ERR369489
ERR1863145
ERR1677987
ERR903664
ERR2619267
ERR903658
ERR170909
ERR731276
ERR716058
ERR2619652
ERR5106560
ERR3184089
ERR982214
ERR519809
ERR346703
ERR715881
ERR557654
ERR222857
ERR052813
ERR847160
ERR3606596
ERR1960527
ERR052826
ERR5106314
ERR2214154
ERR1389399
ERR133710
ERR063495
ERR2258952
ERR3664577
ERR349239
ERR557988
ERR5331935
ERR2619440
ERR2139067
ERR1941300
ERR3416500
ERR466867
ERR351749
ERR278661
ERR3938462
ERR5105841
ERR1770743
ERR1994528
ERR903668
ERR1600532
ERR558070
ERR1941291
ERR557690
ERR405980
ERR1600465
ERR346721
ERR5106473
ERR473263
ERR708670
ERR5105995
ERR1717524
ERR977567
ERR1134910
ERR351758
ERR473203
ERR2619410
ERR1771231
ERR981972
ERR2177062
ERR1941359
ERR1771007
ERR3664517
ERR1994427
ERR3900351
ERR5106176
ERR5105832
ERR2182286
ERR473120
ERR137124
ERR1447148
ERR557919
ERR1134926
ERR3255733
ERR1447291
ERR1994637
ERR519848
ERR982274
ERR1770807
ERR1389344
ERR1134895
ERR5106338
ERR351614
ERR985746
ERR5105973
ERR369493
ERR237348
ERR982461
ERR981909
ERR2214226
ERR052767
ERR310971
ERR2214118
ERR222873
ERR2619626
ERR981932
ERR1994480
ERR982299
ERR2214295
ERR2182272
ERR1960606
ERR1554109
ERR237241
ERR2619284
ERR406642
ERR1863126
ERR2182164
ERR1994483
ERR5106310
ERR985833
ERR133790
ERR1863042
ERR1770856
ERR903579
ERR1960533
ERR847140
ERR519773
ERR5331995
ERR222783
ERR5105820
ERR985885
SRR3357141
ERR5106155
ERR3664595
ERR5011646
ERR847179
ERR982465
ERR903474
ERR2139055
ERR519759
ERR5011833
ERR2214248
ERR3255743
ERR715897
ERR1994694
ERR1863079
ERR981828
ERR985761
ERR1134993
ERR351711
ERR3664570
ERR3900251
ERR137117
ERR294384
ERR1941297
ERR903508
ERR2619605
ERR2214039
ERR2820673
ERR558041
ERR3201705
ERR5106364
ERR981640
ERR3201746
ERR406703
ERR657776
ERR715836
ERR558006
ERR467021
ERR522757
ERR3255744
ERR346736
ERR237374
ERR473213
ERR708673
ERR1865239
ERR1994606
ERR2619287
ERR467020
ERR5011705
ERR715940
ERR557972
ERR5106114
ERR982294
ERR1677937
ERR982257
ERR405890
ERR1994448
ERR466955
ERR654711
ERR052783
ERR708618
ERR985806
ERR3255724
ERR1960582
ERR2619316
ERR1389387
ERR5011711
ERR557963
ERR1770900
ERR986008
ERR715839
ERR2214009
ERR1554184
ERR743287
ERR294400
ERR5011831
ERR1994441
ERR1761857
ERR406695
ERR715975
ERR1994639
ERR519718
ERR5106149
ERR1134853
ERR3293950
ERR171067
ERR1761872
ERR5106209
ERR405905
ERR586016
ERR1761719
ERR2258972
ERR985632
ERR144507
ERR170776
ERR222791
ERR557818
ERR1771180
ERR5106165
ERR1389370
ERR1761678
ERR406568
ERR5106479
ERR5105802
ERR172523
ERR715820
ERR985992
ERR351544
ERR1770905
ERR2182263
ERR237380
ERR1554231
ERR314126
ERR1941383
ERR170859
ERR171044
ERR170911
ERR985635
ERR5105815
ERR981821
ERR1770996
ERR171008
ERR903458
ERR903746
ERR369509
ERR743277
ERR743273
ERR3416458
ERR351668
ERR3900305
ERR743299
ERR2258933
ERR2259034
ERR2258995
ERR557587
ERR1761735
ERR715877
ERR1554168
ERR137180
ERR3664576
ERR1770835
ERR3201738
ERR1761927
ERR5011648
ERR522745
ERR406789
ERR1994672
ERR716062
ERR2139205
ERR2214287
ERR1960568
ERR1770711
ERR731280
ERR1761903
ERR1600449
ERR405901
ERR977561
ERR1292410
ERR5105972
ERR716105
ERR1994599
ERR1124369
ERR170858
ERR981915
ERR557967
ERR903677
ERR1994464
ERR985959
ERR558097
ERR3606542
ERR5011806
ERR1161508
ERR1517609
ERR1762009
ERR981906
ERR1941306
ERR5105933
ERR3664651
ERR1994558
ERR519827
ERR052778
ERR1161481
ERR1771076
ERR406666
ERR314138
ERR1770738
ERR5331909
ERR3938460
ERR715918
ERR976807
ERR2258900
ERR1682742
ERR1863011
ERR237339
ERR5106123
ERR1994604
ERR1717600
ERR708694
ERR5331905
ERR1761941
ERR985832
ERR3900377
ERR171061
ERR5105888
ERR982393
ERR2113621
ERR294401
ERR557900
ERR473189
ERR237286
ERR1447142
ERR351626
ERR351604
ERR847136
ERR351674
ERR1389444
ERR981635
ERR847082
ERR2139086
ERR715819
ERR1447138
ERR3900223
ERR405906
ERR985592
ERR982272
ERR171021
ERR405887
ERR1389277
ERR903698
ERR3664553
ERR314109
ERR715976
ERR1682748
ERR351607
ERR1554191
ERR2213980
ERR557757
ERR557982
ERR052823
ERR473027
ERR278657
ERR2213964
ERR473163
ERR1994434
ERR903633
ERR2214171
ERR294446
ERR985765
ERR3890173
ERR977557
ERR1161447
ERR903558
ERR3416477
ERR144525
ERR346722
ERR171108
ERR1682751
ERR1554158
ERR2820703
ERR2188543
ERR3800954
ERR1994681
ERR715835
ERR137176
ERR406613
ERR406588
ERR1770979
ERR5105896
ERR2258941
ERR1771155
ERR982468
ERR981675
ERR5331912
ERR5106097
ERR3664497
ERR2182339
ERR557639
ERR170762
ERR406750
ERR1770734
ERR3664496
ERR981571
ERR3606566
ERR5011767
ERR1517594
ERR1161455
ERR2139097
ERR1134964
ERR985743
ERR351634
ERR519791
ERR171013
ERR1941381
ERR5105961
ERR519772
ERR1717594
ERR172535
ERR1517611
ERR406832
ERR5106456
ERR1994526
ERR1447208
ERR985888
ERR171017
ERR473122
ERR349251
ERR5106406
ERR170786
ERR3664594
ERR170834
ERR981948
ERR1761925
ERR2214044
ERR2619607
ERR5105812
ERR2139187
ERR558093
ERR5105878
ERR1625849
ERR3664500
ERR473232
ERR982238
ERR5011662
ERR1161482
ERR1865232
ERR982362
ERR558089
ERR171112
ERR5106403
ERR346702
ERR310953
ERR170813
ERR957623
ERR5106454
ERR903435
ERR5106211
ERR522756
ERR3201748
ERR1717950
ERR1292472
ERR3938493
ERR3890199
ERR5106539
ERR170907
ERR981808
ERR2182369
ERR2619381
ERR5011827
ERR052811
ERR519748
ERR5106215
ERR1771130
ERR3201696
ERR405936
ERR3255721
ERR1678076
ERR5106135
ERR2182349
ERR237335
ERR1960532
ERR985691
ERR1770955
ERR985768
ERR3900309
ERR2214148
ERR332310
ERR976853
ERR406792
ERR1761841
ERR558112
ERR2619554
ERR310962
ERR1762033
ERR2259024
ERR847146
ERR406011
ERR981758
ERR473187
ERR5106187
ERR133744
ERR1717543
ERR473202
ERR2213961
ERR2619404
ERR1770973
ERR986022
ERR2214117
ERR557701
ERR981770
ERR982436
ERR1389312
ERR473117
ERR237387
ERR171024
ERR473105
ERR557674
ERR278654
ERR981806
ERR558146
ERR1960567
ERR903736
ERR2113629
ERR351697
ERR743262
ERR1389368
ERR170854
ERR1863008
ERR314220
ERR137142
ERR133765
ERR133711
ERR1717547
ERR351636
ERR1447288
ERR466990
ERR310538
ERR1389297
ERR1994495
ERR981907
ERR558035
ERR981700
ERR3664658
ERR957611
ERR332367
ERR985659
ERR519734
ERR981599
ERR144539
ERR1771051
ERR1554172
ERR2619204
ERR3938499
ERR2139240
ERR5106194
ERR2214058
ERR847216
ERR5106036
ERR985986
ERR982089
ERR1941288
ERR1761750
ERR1292439
ERR3900327
ERR1678043
ERR708637
ERR2619415
ERR708705
ERR1994640
ERR715924
ERR1161494
ERR2113648
ERR1994491
ERR2139198
ERR2619333
ERR2182223
ERR5011690
ERR406702
ERR1292416
ERR2139115
ERR405926
ERR982165
ERR985868
ERR3170384
ERR985585
ERR522759
ERR716051
ERR903582
ERR1161493
ERR558145
ERR903656
ERR716082
ERR466873
ERR2619251
ERR063497
ERR1994661
ERR985996
ERR3938476
ERR1517509
ERR977573
ERR1770741
ERR957612
ERR981716
ERR2619253
ERR036103
ERR1600458
ERR1771112
ERR170929
ERR847148
ERR1677934
ERR346742
ERR715966
ERR5106422
ERR2214165
ERR3416461
ERR351706
ERR311017
ERR708768
ERR557648
ERR1771152
ERR406602
ERR314124
ERR1761994
ERR557687
ERR1134963
ERR903351
ERR5331974
ERR557775
ERR406760
ERR5106244
ERR985749
ERR5106336
ERR3664468
ERR557884
ERR332325
ERR294418
ERR5106174
ERR985983
ERR1994433
ERR237294
ERR557705
ERR743308
ERR2619480
ERR903608
ERR519799
ERR1994471
ERR3664460
ERR2113644
ERR5105816
ERR522749
ERR466920
ERR052830
ERR5106116
ERR981704
ERR052828
ERR3664487
ERR847204
ERR519826
ERR1994474
ERR351724
ERR847151
ERR5106140
ERR519840
ERR137101
ERR1771160
ERR1161431
ERR982164
ERR314093
ERR2182335
ERR1761755
ERR1761809
ERR3293963
ERR1770695
ERR2182215
ERR1771224
ERR557951
ERR5331942
ERR2619549
ERR1675924
ERR369488
ERR466856
ERR1770968
ERR3900238
ERR3938528
ERR847159
ERR986005
ERR1771228
ERR170878
ERR903530
ERR3664554
ERR1517516
ERR5106266
ERR558095
ERR3900325
ERR5105971
ERR1761962
ERR2214131
ERR985641
ERR2213992
ERR985740
ERR2619469
ERR3606610
ERR172551
ERR716088
ERR310999
ERR314154
ERR311000
ERR5331934
ERR1994560
ERR1770843
ERR1994436
ERR1770939
ERR2113653
ERR473156
ERR1134859
ERR1625854
ERR2619437
ERR522810
ERR2139123
ERR1134945
ERR5105932
ERR1554154
ERR743288
ERR2258926
ERR405983
ERR1124371
ERR5106315
ERR2619542
ERR237238
ERR473196
ERR405892
ERR557949
ERR473100
ERR310954
ERR1771161
ERR2619230
ERR847143
ERR346724
ERR170763
ERR715805
ERR708645
ERR1717576
ERR977562
ERR5011721
ERR473110
ERR1682750
ERR982318
ERR294381
ERR1960544
ERR1960558
ERR1770894
ERR3606551
ERR473142
ERR985570
ERR3416441
ERR1389264
ERR3201749
ERR406776
ERR314242
ERR473024
ERR351685
ERR2214102
ERR2619443
ERR982243
ERR715948
ERR982178
ERR171062
ERR982244
ERR3900228
ERR1389374
ERR977048
ERR144502
ERR5105950
ERR2182190
ERR557891
ERR170969
ERR222880
ERR036076
ERR5331972
ERR2139023
ERR985863
ERR1554071
ERR903481
ERR743321
ERR1994460
ERR473047
ERR294432
ERR1994621
ERR133780
ERR406693
ERR5106040
ERR708642
ERR5105872
ERR1678030
ERR2214172
ERR2214089
ERR5011796
ERR2619272
ERR903688
ERR3606577
ERR406722
ERR222758
ERR405949
ERR406710
ERR3900300
ERR557824
ERR1717528
ERR982480
ERR1941357
ERR406605
ERR2619274
ERR5106207
ERR557782
ERR1994451
ERR1554116
ERR133731
ERR171041
ERR466918
ERR558067
ERR1941265
ERR171029
ERR1994651
ERR981971
ERR2619343
ERR985750
ERR170785
ERR314090
ERR2214214
ERR1994628
ERR5331928
ERR985559
ERR2113649
ERR519807
ERR903463
ERR557670
ERR310519
ERR1134999
ERR2214223
ERR981618
ERR1994691
ERR1941329
ERR2820706
ERR1161483
ERR405992
ERR1554182
ERR1994668
ERR957607
ERR2619536
ERR519856
ERR903662
ERR170798
ERR557573
ERR708675
ERR903679
ERR3293954
ERR405953
ERR473210
ERR5331939
ERR5106312
ERR1863046
ERR847173
ERR519846
ERR237328
ERR1771186
ERR052781
ERR2258938
ERR406634
ERR557922
ERR237350
ERR5106106
ERR314184
ERR1994649
ERR171045
ERR558051
ERR519752
ERR222842
ERR278674
ERR981715
ERR172493
ERR1389418
ERR903721
ERR171072
ERR473131
ERR351693
ERR903466
ERR3416530
ERR981616
ERR903403
ERR985672
ERR3170378
ERR237226
ERR557729
ERR5106418
ERR1682763
ERR2213969
ERR654725
ERR2619291
ERR1770798
ERR5105833
ERR171057
ERR2619331
ERR557827
ERR351653
ERR3486021
ERR1994422
ERR237303
ERR557732
ERR170987
ERR2214137
ERR1134889
ERR351635
ERR1863013
ERR1863082
ERR1771252
ERR1941271
ERR351612
ERR3664450
ERR1761890
ERR5106330
ERR278679
ERR2139082
ERR903469
ERR473018
ERR4198155
ERR314159
ERR1994726
ERR981921
ERR406808
ERR1717953
ERR237362
ERR237357
ERR314230
ERR3938471
ERR2177053
ERR985586
ERR1770950
ERR3664481
ERR2214281
ERR2214098
ERR1554167
ERR351689
ERR473031
ERR3664624
ERR3664448
ERR5106370
ERR3606593
ERR985915
ERR1994395
ERR5106073
ERR982329
ERR1960609
ERR976852
ERR985988
ERR2258906
ERR2177059
ERR466881
ERR557676
ERR3664697
ERR1941254
ERR1389278
ERR1762054
ERR466858
ERR519712
ERR5011777
ERR294385
ERR1389265
ERR1389268
ERR985921
ERR172514
ERR036082
ERR519780
ERR5106523
ERR1447293
ERR086231
ERR1389336
ERR982447
ERR985714
ERR1771128
ERR466898
ERR985581
ERR3255713
ERR1447271
ERR982492
ERR3606556
ERR351743
ERR2214129
ERR170927
ERR171103
ERR1994392
ERR847193
ERR1771249
ERR1994645
ERR557894
ERR558025
ERR557993
ERR557987
ERR314239
ERR1677990
ERR369523
ERR557955
ERR5106452
ERR982205
ERR715892
ERR982100
ERR1994601
ERR1554142
ERR1994600
ERR1994666
ERR369502
ERR1134959
ERR466952
ERR137098
ERR743267
ERR133739
ERR1677887
ERR170988
ERR5106164
ERR5105834
ERR2214243
ERR5105947
ERR1960547
ERR351717
ERR903562
ERR466948
ERR985825
ERR708620
ERR1771129
ERR466996
ERR1863088
ERR708631
ERR981655
ERR5105850
ERR3890161
ERR133769
ERR3664489
ERR351731
ERR1674776
ERR981665
ERR557780
ERR981917
ERR743250
ERR654728
ERR557699
ERR1770733
ERR1770878
ERR708693
ERR2139138
ERR557786
ERR5106320
ERR5105887
ERR5011728
ERR1134948
ERR310952
ERR986004
ERR2182288
ERR557611
ERR314202
ERR3184105
ERR1554126
ERR172571
ERR473183
ERR351644
ERR5331964
ERR332332
ERR1994698
ERR2139235
ERR406594
ERR985884
ERR977555
ERR5105807
ERR2259069
ERR1678022
ERR170966
ERR1994540
ERR1292430
ERR982154
ERR406662
ERR5106048
ERR170844
ERR847124
ERR2214257
ERR5331897
ERR1677956
ERR052787
ERR1517541
ERR4198147
ERR903680
ERR1863007
ERR405945
ERR743274
ERR1517533
ERR982206
ERR5105837
ERR473008
ERR5011724
ERR2259046
ERR903713
ERR1554095
ERR2139254
ERR5106058
ERR351610
ERR1761876
ERR2113613
ERR715901
ERR3900367
ERR1389351
ERR3293964
ERR170903
ERR144489
ERR473005
ERR5106016
ERR3255730
ERR743249
ERR982108
ERR2214128
ERR2213953
ERR5106435
ERR1761702
ERR2619349
ERR2259041
ERR5331902
ERR172525
ERR5331932
ERR406637
ERR314174
ERR2113640
ERR654796
ERR351625
ERR1770736
ERR349254
ERR2259058
ERR351583
ERR133746
ERR2139125
ERR708796
ERR3900320
ERR981771
ERR743282
ERR2139077
ERR903565
ERR1770954
ERR982315
ERR1771147
ERR1770820
ERR5106389
ERR1554036
ERR1292406
ERR1554061
ERR351618
ERR473123
ERR5106509
ERR985597
ERR170837
ERR170751
ERR2619201
ERR3664453
ERR5105922
ERR985812
ERR5106343
ERR981825
ERR310991
ERR278643
ERR2619601
ERR5106159
ERR3664711
ERR847186
ERR5105953
ERR2113646
ERR981722
ERR171006
ERR133687
ERR314208
ERR1677968
ERR2214211
ERR1161517
ERR2619430
ERR1600536
ERR981988
ERR406712
ERR5106026
ERR2182230
ERR473133
ERR3900363
ERR654786
ERR2619394
ERR3900234
ERR237296
ERR3664665
ERR1717544
ERR1771032
ERR3170371
ERR2619586
ERR2258915
ERR2259026
ERR1677965
ERR1447222
ERR5106278
ERR2177052
ERR957618
ERR176030
ERR847164
ERR5011686
ERR1161524
ERR1389437
ERR3938500
ERR170947
ERR1771039
ERR2213997
ERR2259004
ERR1554107
ERR1761914
ERR3664585
ERR1941314
ERR2182311
ERR171081
ERR3606613
ERR1447286
ERR3201755
ERR171084
ERR346709
ERR5331919
ERR1554119
ERR052765
ERR1292505
ERR314088
ERR557686
ERR903366
ERR557741
ERR5106392
ERR406817
ERR170957
ERR406031
ERR1124374
ERR1770929
ERR2619406
ERR558046
ERR2258896
ERR5106186
ERR2214164
ERR2113641
ERR2214040
ERR986000
ERR406802
ERR1770907
ERR172537
ERR557908
ERR351683
ERR903726
ERR3900308
ERR982130
ERR2214292
ERR473092
ERR1863143
ERR1134947
ERR278614
ERR2619342
ERR2214158
ERR985693
ERR222796
ERR903497
ERR3606621
ERR1389402
ERR903600
ERR5106056
ERR847183
ERR2259007
ERR133703
ERR585988
ERR1761820
ERR406767
ERR5106136
ERR976809
ERR5331937
ERR1960549
ERR222811
ERR1761754
ERR1771066
ERR1994554
ERR5331984
ERR1554156
ERR982275
ERR982241
ERR558140
ERR5105891
ERR982106
ERR557731
ERR557712
ERR406023
ERR237305
ERR466988
ERR2214101
ERR557946
ERR2214309
ERR3938521
ERR985846
ERR1863144
ERR144498
ERR1517637
ERR5106506
ERR847104
ERR982228
ERR1517565
ERR1161565
ERR1389426
ERR743295
ERR5106556
ERR2113679
ERR1994487
ERR3900232
ERR1389345
ERR981756
ERR466870
ERR3255694
ERR715986
ERR294441
ERR170840
ERR2214071
ERR1994504
ERR2214218
ERR981736
ERR2259068
ERR222786
ERR2177058
ERR986021
ERR1770940
ERR170978
ERR847240
ERR3900304
ERR170875
ERR2214227
ERR903399
ERR3201714
ERR5105873
ERR406782
ERR2214032
ERR903441
ERR2619402
ERR981925
ERR314095
ERR2177050
ERR2214289
ERR981638
ERR2619271
ERR557996
ERR1554084
ERR3170370
ERR981710
ERR2619273
ERR731275
ERR3416523
ERR985807
ERR5331944
ERR052789
ERR982424
ERR472998
ERR1554178
ERR1960604
ERR903427
ERR314143
ERR1554053
ERR237234
ERR1994647
ERR1517534
ERR654721
ERR981561
ERR3900258
ERR1677925
ERR1770717
ERR1960602
ERR981636
ERR406780
ERR3664503
ERR1554198
ERR5011651
ERR1677912
ERR170821
ERR981735
ERR982068
ERR315209
ERR1994456
ERR1762051
ERR2213988
ERR715873
ERR2214177
ERR1292475
ERR2182176
ERR314123
ERR406690
ERR1761700
ERR1389428
ERR2182211
ERR1771242
ERR278675
ERR3900278
ERR3938530
ERR903652
ERR3170380
ERR5011783
ERR982259
ERR976839
ERR5106416
ERR406570
ERR985917
ERR1292441
ERR473064
ERR2214260
ERR1761940
ERR985932
ERR982076
ERR982211
ERR557575
ERR2619227
ERR586013
ERR981593
ERR2619388
ERR237287
ERR406651
ERR558127
ERR985752
ERR1517508
ERR171055
ERR1941259
ERR1600467
ERR170884
ERR3416450
ERR5106202
ERR519823
ERR982484
ERR743314
ERR2113673
ERR1600531
ERR982056
ERR981760
ERR1677935
ERR346706
ERR5106464
ERR3664446
ERR1863153
ERR3606554
ERR2258931
ERR172522
ERR1292404
ERR2214139
ERR903617
ERR1770764
ERR1161514
ERR1770855
ERR1994594
ERR1678015
ERR708731
ERR558059
ERR903373
ERR351646
ERR5106486
ERR1554115
ERR5106051
ERR2213931
ERR1554269
ERR5011769
ERR5105829
ERR2213991
ERR137100
ERR466946
ERR847190
ERR981661
ERR2214298
ERR1389452
ERR2619323
ERR557641
ERR558104
ERR3890183
ERR2619279
ERR237271
ERR5106126
ERR406034
ERR558144
ERR1994536
ERR406673
ERR052737
ERR1134894
ERR982297
ERR585996
ERR1682755
ERR982266
ERR2182362
ERR1517582
ERR346738
ERR2259078
ERR715821
ERR557760
ERR036071
ERR5011734
ERR314171
ERR5105803
ERR2619421
ERR1863122
ERR1677993
ERR170827
ERR170946
ERR473127
ERR3606558
ERR052769
ERR3900261
ERR3900274
ERR3900281
ERR278670
ERR137172
ERR3184103
ERR976863
ERR171074
ERR314237
ERR1600462
ERR557863
ERR351557
ERR3900373
ERR5106395
ERR1389282
ERR1134955
ERR5106401
ERR5105993
ERR314250
ERR847127
ERR2258989
ERR1771143
ERR2213929
ERR1941373
ERR346707
ERR558138
ERR237384
ERR5105811
ERR2619688
ERR743258
ERR985997
ERR172499
ERR1389294
ERR557969
ERR2820697
ERR172503
ERR2259038
ERR557869
ERR715911
ERR171117
ERR2619509
ERR903589
ERR981637
ERR466935
ERR982186
ERR1554098
ERR743283
ERR5105921
ERR1717554
ERR903456
ERR1600512
ERR1447263
ERR981556
ERR5105818
ERR557647
ERR1770958
ERR5105952
ERR522797
ERR903627
ERR2619571
ERR5106286
ERR1677896
ERR3664586
ERR4198154
ERR351687
ERR063500
ERR351720
ERR3255737
ERR986038
ERR133705
ERR406819
ERR1941313
ERR3201751
ERR137174
ERR1941251
ERR2259033
ERR557759
ERR314116
ERR985994
ERR557667
ERR5105945
ERR654735
ERR5106415
ERR1941385
ERR1517549
ERR654740
ERR1554087
ERR473178
ERR3293973
ERR519756
ERR3900259
ERR3486036
ERR519708
ERR1674771
ERR222776
ERR170876
ERR052802
ERR2214141
ERR557756
ERR1717534
ERR3938469
ERR3890171
ERR237315
ERR405872
ERR557650
ERR557831
ERR1761768
ERR472993
ERR2139071
ERR1994636
ERR731263
ERR981727
ERR237244
ERR1770951
ERR5106226
ERR405907
ERR708658
ERR903512
ERR981668
ERR170920
ERR1761777
ERR1389421
ERR1717579
ERR2214195
ERR172539
ERR731272
ERR237336
ERR1771136
ERR3416417
ERR1761891
ERR2214201
ERR170883
ERR294408
ERR406589
ERR986027
ERR170967
ERR2182306
ERR2182354
ERR137143
ERR981660
ERR743246
ERR976857
ERR314166
ERR982427
ERR2258992
ERR2214276
ERR2214027
ERR036108
ERR346757
ERR351691
ERR985709
ERR903374
ERR558077
ERR406788
ERR3900355
ERR473010
ERR473070
ERR170843
ERR847175
ERR1994510
ERR982473
ERR473036
ERR982237
ERR473259
ERR1134902
ERR522799
ERR985823
ERR332320
ERR519758
ERR985628
ERR351739
ERR1761947
ERR170881
ERR985952
ERR5106170
ERR2139136
ERR2139051
ERR1771245
ERR349259
ERR1447132
ERR473177
ERR3938451
ERR2619563
ERR982485
ERR5011650
ERR2213921
ERR1771086
ERR1389432
ERR1994655
ERR2139037
ERR985624
ERR1134891
ERR5011693
ERR171018
ERR5106024
ERR1994380
ERR981779
ERR5011647
ERR1761968
ERR2619390
ERR2619684
ERR585998
ERR1994516
ERR1447200
ERR2139245
ERR1994638
ERR1863030
ERR086226
ERR2619450
ERR351650
ERR1292497
ERR1994676
ERR406741
ERR1863120
ERR2619419
ERR903479
ERR976810
ERR5105951
ERR3890200
ERR346701
ERR985814
ERR2619376
ERR1941344
ERR5106081
ERR985710
ERR982354
ERR3416473
ERR981562
ERR1941292
ERR2214073
ERR1994472
ERR294457
ERR1770891
ERR903542
ERR2619387
ERR314140
ERR985616
ERR1771043
ERR1960598
ERR278659
ERR473060
ERR406739
ERR406740
ERR986026
ERR985696
ERR1517591
ERR2619286
ERR982471
ERR557695
ERR237383
ERR985556
ERR981953
ERR171005
ERR172515
ERR2619540
ERR405996
ERR2619418
ERR522778
ERR1770845
ERR2258970
ERR2214049
ERR1770804
ERR351727
ERR473066
ERR1134951
ERR1941282
ERR1292424
ERR2619196
ERR4198148
ERR716044
ERR3184114
ERR1761848
ERR2619674
ERR406843
ERR2214220
ERR557847
ERR351605
ERR5105964
ERR985753
ERR1994437
ERR985772
ERR557634
ERR1770755
ERR2182358
ERR1994530
ERR3201702
ERR903622
ERR1677946
ERR982177
ERR5106550
ERR2619219
ERR133716
ERR3255685
ERR981652
ERR5106219
ERR519797
ERR1161516
ERR311004
ERR2259023
ERR557872
ERR133736
ERR1994616
ERR170991
ERR5011816
ERR2139271
ERR5106323
ERR278684
ERR2619511
ERR1389285
ERR1677982
ERR1994382
ERR310530
ERR3416472
ERR332339
ERR351588
ERR985789
ERR557633
ERR351638
ERR278630
ERR2619637
ERR473125
ERR1770682
ERR052763
ERR982127
ERR5106503
ERR903689
ERR310974
ERR3900241
ERR278645
ERR558003
ERR1761945
ERR982215
ERR2258956
ERR1863104
ERR5106319
ERR558022
ERR1761677
ERR1994633
ERR2619276
ERR3900291
ERR976845
ERR985913
ERR557696
ERR2258987
ERR557868
ERR2182170
ERR2214210
ERR1941366
ERR405920
ERR5011780
ERR222832
ERR985877
ERR981773
ERR976850
ERR1517574
ERR1994515
ERR1292409
ERR2213941
ERR3938459
ERR1941351
ERR349247
ERR137123
ERR3664724
ERR1134873
ERR986023
ERR2182265
ERR5106037
ERR1554232
ERR2182186
ERR2113635
ERR903507
ERR466965
ERR1717599
ERR847174
ERR3606630
ERR5106512
ERR5106281
ERR2214196
ERR557953
ERR1677998
ERR5105849
ERR3664583
ERR5106508
ERR2820660
ERR5106528
ERR170936
ERR466868
ERR473096
ERR1554170
ERR5106212
ERR3664618
ERR715954
ERR3900266
ERR466863
ERR2820959
ERR715862
ERR170850
ERR237227
ERR2820661
ERR985774
ERR903643
ERR903621
ERR466984
ERR1677958
ERR1771216
ERR369510
ERR708654
ERR2619550
ERR1994618
ERR1447212
ERR985821
ERR977570
ERR170752
ERR715929
ERR2182167
ERR985891
ERR1771177
ERR985674
ERR473034
ERR466989
ERR982122
ERR3416483
ERR5106112
ERR1389266
ERR2619252
ERR314219
ERR1677908
ERR847153
ERR1994525
ERR2820691
ERR1761780
ERR557627
ERR557906
ERR1863107
ERR2139093
ERR314089
ERR1717563
ERR985974
ERR1389375
ERR473228
ERR2214051
ERR558132
ERR1770829
ERR557980
ERR314156
ERR557685
ERR5106549
ERR981597
ERR557766
ERR1941416
ERR1863129
ERR405974
ERR473000
ERR557621
ERR466919
ERR982489
ERR237275
ERR346753
ERR557829
ERR1770696
ERR052808
ERR1717561
ERR1941392
ERR715865
ERR2213950
ERR982509
ERR170779
ERR557962
ERR1677933
ERR5011680
ERR3900252
ERR176034
ERR1770927
ERR405967
ERR1447183
ERR5105839
ERR1770853
ERR585994
ERR519834
ERR982227
ERR5011745
ERR170993
ERR2258985
ERR1770886
ERR1134863
ERR1134905
ERR466977
ERR982117
ERR3416470
ERR2182282
ERR473046
ERR405889
ERR237319
ERR5105855
ERR310521
ERR144535
ERR1761725
ERR473056
ERR5106353
ERR716033
ERR985998
ERR985764
ERR2139233
ERR2619599
ERR2619222
ERR519850
ERR2214236
ERR294455
ERR052759
ERR172542
ERR466857
ERR473086
ERR1554062
ERR1941244
ERR3255681
ERR172534
ERR585995
ERR3664669
ERR982523
ERR1292467
ERR558027
ERR743284
ERR715965
ERR654736
ERR2214268
ERR982201
ERR715852
ERR137121
ERR314096
ERR1161445
ERR5331977
ERR1447185
ERR2182361
ERR1292436
ERR222772
ERR522728
ERR903700
ERR3664471
ERR5011757
ERR5106249
ERR557917
ERR349249
ERR2259019
ERR176031
ERR176047
ERR5011692
ERR3416420
ERR3664572
ERR172509
ERR473128
ERR1292442
ERR1863133
ERR847163
ERR3938455
ERR5106390
ERR351649
ERR903702
ERR2213917
ERR5011763
ERR2214311
ERR5011725
ERR708733
ERR985870
ERR1517607
ERR715902
ERR557866
ERR2820696
ERR903659
ERR237263
ERR473224
ERR346740
ERR982142
ERR3486041
ERR519754
ERR5011702
ERR349260
ERR405966
ERR2139269
ERR1771106
ERR981976
ERR3664648
ERR176042
ERR5105899
ERR3416423
ERR847103
ERR2214300
ERR982223
ERR985907
ERR2619375
ERR473241
ERR903693
ERR557834
ERR2139333
ERR903615
ERR237266
ERR2619548
ERR351576
ERR903514
ERR133741
ERR1863060
ERR346697
ERR985610
ERR2619635
ERR1994714
ERR654713
ERR137139
ERR1770789
ERR3416506
ERR558147
ERR2619498
ERR2214002
ERR1554258
ERR1994660
ERR473048
ERR558082
ERR1554067
ERR406585
ERR3606563
ERR985985
ERR1770745
ERR1761996
ERR2619314
ERR715813
ERR557836
ERR1161525
ERR5106171
ERR1554159
ERR1770888
ERR133686
ERR1761899
ERR981563
ERR5106252
ERR1761900
ERR237338
ERR5106203
ERR170885
ERR1960577
ERR847097
ERR903618
ERR473021
ERR3293953
ERR170921
ERR1770812
ERR3664479
ERR519864
ERR981617
ERR982197
ERR1447248
ERR2619424
ERR558099
ERR847142
ERR743296
ERR1960531
ERR716073
ERR981823
ERR5106069
ERR1771134
ERR466991
ERR982112
ERR3664639
ERR237366
ERR519812
ERR1447380
ERR5105911
ERR5106133
ERR982303
ERR1771174
ERR1762025
ERR133793
ERR586009
ERR986010
ERR052818
ERR222834
ERR349238
ERR715841
ERR557909
ERR1761847
ERR351752
ERR1770915
ERR1770715
ERR1389325
ERR237295
ERR473026
ERR557961
ERR981928
ERR1770875
ERR3664666
ERR5331975
ERR351602
ERR1941317
ERR982099
ERR985904
ERR743331
ERR172497
ERR5106087
ERR1292463
ERR351554
ERR1517626
ERR1761987
ERR5105902
ERR3900294
ERR406716
ERR1161541
ERR847144
ERR5011779
ERR406837
ERR2182365
ERR1389379
ERR2214247
ERR310970
ERR558012
ERR1960541
ERR557702
ERR2619413
ERR985627
ERR237351
ERR3416480
ERR473148
ERR519721
ERR557820
ERR1941295
ERR903498
ERR982435
ERR1770862
ERR1717574
ERR2213905
ERR1161485
ERR406612
ERR406627
ERR5106034
ERR406033
ERR1682746
ERR981731
ERR351753
ERR1994576
ERR237364
ERR2182165
ERR985561
ERR237285
ERR981935
ERR981775
ERR557697
ERR985603
ERR976834
ERR1941365
ERR519839
ERR1517597
ERR473115
ERR314134
ERR294439
ERR903669
ERR473174
ERR2619336
ERR406768
ERR1161492
ERR314117
ERR1717952
ERR1994620
ERR5106007
ERR1389283
ERR1770727
ERR1161503
ERR2214059
ERR1447173
ERR1517536
ERR3938483
ERR847232
ERR5106003
ERR036112
ERR2619456
ERR557882
ERR715850
ERR237377
ERR2619400
ERR985655
ERR2213916
ERR349242
ERR473032
ERR466850
ERR981584
ERR985564
ERR982021
ERR743286
ERR558084
ERR5105884
ERR847247
ERR351597
ERR982162
ERR3255736
ERR1517617
ERR314099
ERR1389303
ERR3900239
ERR1517546
ERR1161488
ERR5331890
ERR133685
ERR332327
ERR1994641
ERR351656
ERR847093
ERR3170374
ERR1960566
ERR1761788
ERR3664482
ERR1761682
ERR1517581
ERR3938503
ERR2619679
ERR2214306
ERR5106095
ERR903500
SRR3349876
ERR137119
ERR351573
ERR133768
ERR473101
ERR1554283
ERR1770729
ERR237367
ERR1124377
ERR2139078
ERR171093
ERR3664634
ERR5106520
ERR3664627
ERR2619555
ERR2188540
ERR985804
ERR170986
ERR708648
ERR473255
ERR715824
ERR1994650
ERR3900299
ERR2258966
ERR406643
ERR981558
ERR3664615
ERR1863128
ERR982304
ERR1600495
ERR1761676
ERR1682754
ERR036077
ERR2619444
ERR171121
ERR1994477
ERR1771017
ERR133740
ERR2139140
ERR1771053
ERR1994671
ERR1134862
ERR981632
ERR3184087
ERR1517553
ERR982449
ERR1554262
ERR2139324
ERR311011
ERR3890164
ERR137155
ERR170871
ERR1863174
ERR310956
ERR903457
ERR557735
ERR170820
ERR1447147
ERR3255696
ERR171031
ERR3446165
ERR522784
ERR2820692
ERR731288
ERR2619193
ERR222805
ERR170815
ERR170778
ERR5105821
ERR985843
ERR1941315
ERR1994518
ERR2213956
ERR985661
ERR3900249
ERR1770817
ERR985989
ERR5106254
ERR406800
ERR1761800
ERR2182320
ERR3938450
ERR406682
ERR3664538
ERR985864
ERR557593
ERR1134879
ERR472991
ERR346758
ERR2139039
ERR2182180
ERR2213945
ERR472989
ERR3201704
ERR2214092
ERR3900378
ERR1600481
ERR1678018
ERR557784
ERR4198168
ERR3416487
ERR144492
ERR1994582
ERR3416428
ERR473253
ERR1761937
ERR3664579
ERR586010
ERR982161
ERR2619532
ERR467022
ERR557682
ERR3170383
ERR5106044
ERR1994721
ERR557977
ERR3606584
ERR5106478
ERR903426
ERR557728
ERR3416488
ERR1771154
ERR1771022
ERR2214053
ERR237273
ERR3938467
ERR1678062
ERR2619457
ERR406810
ERR985975
ERR558086
ERR1771095
ERR346711
ERR314185
ERR310955
ERR557727
ERR2182150
ERR3664722
ERR3664631
ERR1677984
ERR144500
ERR172569
ERR5011719
ERR981914
ERR2258903
ERR1770726
ERR467026
ERR3664556
ERR558115
ERR5106233
ERR1292428
ERR1762022
ERR2177051
ERR2258907
ERR314120
ERR558131
ERR2820704
ERR1447306
ERR1554188
ERR5011655
ERR981787
ERR982472
ERR519852
ERR405861
ERR654791
ERR294430
ERR1761817
ERR903655
ERR708633
ERR1761951
ERR314176
ERR982325
ERR708789
ERR473145
ERR1554196
ERR137166
ERR1770773
ERR1762013
ERR3890169
ERR5011751
ERR1161477
ERR522772
ERR982191
ERR278689
ERR1761910
ERR473054
ERR985981
ERR982207
ERR2214132
ERR2113619
ERR2214112
ERR406002
ERR170915
ERR406684
ERR1389392
ERR2619592
ERR1292474
ERR466942
ERR2139228
ERR3900211
ERR1770833
ERR2182305
ERR1994458
ERR5105931
ERR1161510
ERR2213994
ERR903725
ERR2182285
ERR2619658
ERR981705
ERR473258
ERR981974
ERR5011797
ERR1554155
ERR557801
ERR406806
ERR310524
ERR1994662
ERR557645
ERR708755
ERR1770753
ERR1517410
ERR1771020
ERR1994394
ERR2182314
ERR1677886
ERR985780
ERR1161551
ERR847210
ERR3170386
ERR473067
ERR1770869
ERR5011731
ERR466921
ERR985890
ERR981809
ERR5105886
ERR2619577
ERR2619374
ERR2214138
ERR473222
ERR985563
ERR982320
ERR3900341
ERR5011790
ERR170817
ERR982167
ERR278647
ERR237369
ERR1677929
ERR3664466
ERR172572
ERR406761
ERR985874
ERR1863146
ERR3664655
ERR405897
ERR1554091
ERR5106236
ERR351608
ERR5105897
ERR5106480
ERR1994581
ERR2113609
ERR982533
ERR3900370
ERR351736
ERR3606541
ERR3486034
ERR222888
ERR2820711
ERR5105881
ERR314106
ERR1761758
ERR2182400
ERR985857
ERR133775
ERR5105808
ERR222889
ERR557935
ERR1554065
ERR467025
ERR473234
ERR1994405
ERR2188544
ERR1554105
ERR558128
ERR715806
ERR171065
ERR903412
ERR557755
ERR1134892
ERR985980
ERR715879
ERR981557
ERR133779
ERR405964
ERR1960588
ERR5011687
ERR5106302
ERR1717558
ERR982351
ERR5011653
ERR467027
ERR1161438
ERR3664539
ERR1770887
ERR1517528
ERR982410
ERR237259
ERR2214161
ERR1292418
ERR5106103
ERR5105901
ERR237327
ERR144523
ERR473151
ERR170906
ERR3664549
ERR1960563
ERR170960
ERR1770850
ERR982251
ERR3900286
ERR519792
ERR1600473
ERR982096
ERR1447251
ERR133778
ERR981784
ERR237304
ERR519836
ERR314084
ERR557790
ERR3255718
ERR5106545
ERR982431
ERR137150
ERR2619557
ERR2214133
ERR3890179
ERR2258954
ERR1517614
ERR5106268
ERR1941418
ERR2139028
ERR310959
ERR985678
ERR716102
ERR172558
ERR5011700
ERR2619459
ERR654797
ERR346720
ERR982326
ERR1292481
ERR237229
ERR5106287
ERR5106068
ERR981656
ERR278672
ERR522776
ERR715959
ERR222760
ERR5106163
ERR2139083
ERR3446349
ERR1771188
ERR1770864
ERR310986
ERR1863032
ERR2619422
ERR1517599
ERR743313
ERR903488
ERR5106221
ERR2182357
ERR1674780
ERR986006
ERR1770842
ERR369495
ERR981559
ERR557672
ERR5106260
ERR3255748
ERR5011656
ERR2182219
ERR903684
ERR557883
ERR237277
ERR171011
ERR1771062
ERR1863086
ERR351660
ERR406775
ERR052746
ERR2258929
ERR985788
ERR2619235
ERR5331966
ERR1389378
ERR170974
ERR3255684
ERR3416475
ERR171058
ERR310963
ERR171063
ERR985698
ERR176026
ERR3416518
ERR1554044
ERR052800
ERR346708
ERR654716
ERR986043
ERR3416476
ERR5011645
ERR237298
ERR133759
ERR1941380
ERR557806
ERR3664723
ERR981623
ERR903360
ERR137188
ERR982026
ERR957613
ERR170825
ERR1292465
ERR2214036
ERR708764
ERR278651
ERR3664650
ERR2177054
ERR708799
ERR976831
ERR903545
ERR2213933
ERR2619340
ERR1761769
ERR2213993
ERR519820
ERR5105869
ERR314197
ERR1389329
ERR1292411
ERR1771110
ERR5106518
ERR2182275
ERR2139041
ERR405968
ERR743278
ERR2214249
ERR406579
ERR2139040
ERR3416509
ERR519815
ERR3664587
ERR5011706
ERR982249
ERR294388
ERR5106206
ERR1770709
ERR5106246
ERR222755
ERR5105994
ERR349237
ERR557958
ERR466976
ERR137122
ERR3416422
ERR1292486
ERR2619303
ERR654734
ERR222820
ERR985990
ERR3664637
ERR406827
ERR351642
ERR2139280
ERR5011712
ERR2258898
ERR985790
ERR1447266
ERR558026
ERR708666
ERR3255655
ERR977563
ERR2182347
ERR847248
ERR903636
ERR1161545
ERR2182350
ERR133742
ERR985621
ERR5106366
ERR1771008
ERR3664600
ERR557897
ERR278678
ERR5105844
ERR171020
ERR406839
ERR1770748
ERR2258980
ERR5106093
ERR1762026
ERR557942
ERR1960542
ERR1941410
ERR982349
ERR982119
ERR5106369
ERR1960556
ERR982192
ERR466934
ERR405876
ERR1677927
ERR170956
ERR3201747
ERR1863045
ERR981600
ERR406821
ERR1678009
ERR144526
ERR708709
ERR715855
ERR1994728
ERR3900272
ERR405979
ERR1134881
ERR3664544
ERR1770944
ERR847132
ERR903438
ERR5106386
ERR3606614
ERR1771226
ERR558076
ERR557965
ERR036066
ERR1678052
ERR2182188
ERR1161544
ERR3664441
ERR473138
ERR036114
ERR1941262
ERR5106227
ERR1941378
ERR981963
ERR976872
ERR3664447
ERR654757
ERR406833
ERR137173
ERR172584
ERR1761744
ERR1771055
ERR557795
ERR976861
ERR406624
ERR2182216
ERR1161474
ERR1717560
ERR981743
ERR2139297
ERR3606565
ERR278644
ERR406607
ERR654715
ERR351616
ERR1863127
ERR5106455
ERR473211
ERR473080
ERR1554187
ERR558040
ERR5106405
ERR2182295
ERR3201717
ERR743325
ERR2619454
ERR847139
ERR222846
ERR557861
ERR3293949
ERR847130
ERR2258944
ERR5105874
ERR986037
ERR171098
ERR3890168
ERR1292407
ERR052827
ERR5105983
ERR473108
ERR144509
ERR1161570
ERR743268
ERR406615
ERR4198164
ERR5106491
ERR1770721
ERR1717568
ERR2182340
ERR1389330
ERR2139334
ERR1517525
ERR1771142
ERR351569
ERR1770744
ERR1554129
ERR557898
ERR1994408
ERR405952
ERR3201710
ERR557895
ERR171048
ERR2182344
ERR3664550
ERR405978
ERR3170385
ERR1770947
ERR981981
ERR5105944
ERR222833
ERR4198165
ERR278662
ERR052820
ERR406700
ERR5331961
ERR903363
ERR5106015
ERR172508
ERR1677979
ERR982240
ERR5106156
ERR294395
ERR2214222
ERR708689
ERR466941
ERR1994646
ERR985725
ERR981677
ERR981812
ERR171071
ERR5106257
ERR2214160
ERR137102
ERR976804
ERR2619546
ERR1717541
ERR1292434
ERR903513
ERR1517511
ERR5011746
ERR982038
ERR903561
ERR2820687
ERR1770784
ERR1994667
ERR1717596
ERR5011716
ERR2182291
ERR406707
ERR1292429
ERR473079
ERR708621
ERR981939
ERR519803
ERR1389434
ERR1674784
ERR3664493
ERR557660
ERR3664694
ERR1762014
ERR5106282
ERR1134938
ERR654751
ERR351637
ERR708738
ERR2213972
ERR557619
ERR406692
ERR2214016
ERR522781
ERR985860
ERR985862
ERR171003
ERR2177047
ERR847166
ERR2139130
ERR982370
ERR5106113
ERR3800957
ERR086234
ERR052749
ERR2213938
ERR170964
ERR654758
ERR715863
ERR133684
ERR2214126
ERR170739
ERR369517
ERR1994609
ERR2619383
ERR1554246
ERR981762
ERR1389458
ERR2182147
ERR1600533
ERR1389333
ERR473003
ERR3664671
ERR986036
ERR847115
ERR903425
ERR473107
ERR473035
ERR351571
ERR1770826
ERR1292398
ERR3606543
ERR2139170
ERR557830
ERR1161509
ERR1770840
ERR976870
ERR467013
ERR2182318
ERR222780
ERR586018
ERR1941406
ERR976864
ERR473109
ERR172511
ERR406845
ERR2182342
ERR1554085
ERR1960562
ERR2182293
ERR351747
ERR5105882
ERR466904
ERR1770865
ERR3416484
ERR406688
ERR903560
ERR1770710
ERR981822
ERR5011771
ERR557691
ERR847234
ERR981960
ERR5011741
ERR2258947
ERR981707
ERR982222
ERR5011814
ERR5106531
ERR052788
ERR977560
ERR903687
ERR2214110
ERR2214022
ERR982134
ERR406769
ERR519810
ERR5106180
ERR1674753
ERR3184101
ERR1134871
ERR1761938
ERR3255731
ERR1994567
ERR5011661
ERR1770799
ERR3900263
ERR715861
ERR170874
ERR2619324
ERR847172
ERR406803
ERR5105860
ERR586019
ERR351601
ERR847220
ERR3255740
ERR558071
ERR406799
ERR5106442
ERR982308
ERR1994688
ERR2214308
ERR985643
ERR5105826
ERR2213910
ERR2619686
ERR5105989
ERR5011676
ERR2259030
ERR5105920
ERR3606599
ERR985947
ERR1960545
ERR708661
ERR4198166
ERR5106540
ERR557798
ERR654789
ERR3255712
ERR903402
ERR903387
ERR052805
ERR2177056
ERR1941389
ERR1994584
ERR5106080
ERR847152
ERR311008
ERR3201744
ERR170908
ERR2258971
ERR3900217
ERR3664465
ERR133760
ERR982365
ERR1677909
ERR557920
ERR3664535
ERR351755
ERR1161428
ERR472999
ERR1134925
ERR314217
ERR237349
ERR981903
ERR558124
ERR1770725
ERR985953
ERR982060
ERR3255742
ERR2139272
ERR3664457
ERR2182313
ERR985791
ERR137095
ERR982343
ERR5331968
ERR585990
ERR473072
ERR5105852
ERR985963
ERR170992
ERR903644
ERR1554125
ERR3890201
ERR1554235
ERR1134962
ERR237359
ERR1994542
ERR2619539
ERR903546
ERR1994607
ERR743279
ERR1389292
ERR654779
ERR1994727
ERR1161487
ERR1134877
ERR2214209
ERR985600
ERR708787
ERR5106071
ERR310985
ERR1389316
ERR1161554
ERR405976
ERR557907
ERR5011730
ERR2214178
ERR1994520
ERR2214079
ERR3664529
ERR1134856
ERR5105954
ERR3890172
ERR715960
ERR586008
ERR3201699
ERR1761721
ERR1447152
ERR519776
ERR903628
ERR406701
ERR369514
ERR2619285
ERR2182343
ERR981729
ERR137132
ERR466947
ERR3900329
ERR5106488
ERR1994720
ERR981737
ERR985895
ERR903388
ERR3255709
ERR5105877
ERR557749
ERR1761936
ERR519723
ERR5106104
ERR133747
ERR1771099
ERR466883
ERR1124361
ERR472992
ERR981581
ERR5331911
ERR1554150
ERR2182406
ERR052738
ERR1960564
ERR708643
ERR170923
ERR351652
ERR903358
ERR982094
ERR654787
ERR1389447
ERR985964
ERR1994551
ERR2182298
ERR351620
ERR982216
ERR351582
ERR405941
ERR1761683
ERR052815
ERR981620
ERR2214005
ERR1863112
ERR3416514
ERR1389440
ERR2619490
ERR406765
ERR5106262
ERR981918
ERR406645
ERR351578
ERR1682752
ERR2113681
ERR1674783
ERR903536
ERR982263
ERR1554247
ERR3255687
ERR557581
ERR237313
ERR1941358
ERR654794
ERR5106013
ERR5106042
ERR1761831
ERR985593
ERR2259054
ERR985844
ERR1770774
ERR1761822
ERR346718
ERR981678
ERR976847
ERR1863028
ERR2139158
ERR715962
ERR5106275
ERR743318
ERR985956
ERR2214010
ERR406812
ERR1761711
ERR172566
ERR1678000
ERR5011825
ERR2182145
ERR557799
ERR406811
ERR2619361
ERR172548
ERR5106387
ERR557926
ERR982226
ERR982309
ERR314149
ERR982262
ERR144510
ERR3900221
ERR3664709
ERR981720
ERR2214239
ERR332369
ERR133714
ERR1761828
ERR3416436
ERR2619673
ERR2214189
ERR2214284
ERR1863081
ERR036063
ERR2139108
ERR2182273
ERR5106107
ERR1678057
ERR985728
ERR5106267
ERR3890170
ERR1678028
ERR1134848
ERR314201
ERR708636
ERR1994675
ERR2259040
ERR1517632
ERR3900321
ERR1762032
ERR5106525
ERR052741
ERR985705
ERR2182411
ERR731274
ERR036110
ERR1761731
ERR2182290
ERR3664573
ERR2258961
ERR5106151
ERR3606600
ERR278687
ERR170748
ERR3416445
ERR473171
ERR278658
ERR1941397
ERR847102
ERR1771176
ERR519742
ERR1770904
ERR2258912
ERR5011664
ERR654776
ERR170758
ERR405916
ERR351651
ERR1674752
ERR406576
ERR982168
ERR311009
ERR405867
ERR351623
ERR1161568
ERR1517629
ERR847196
ERR1161528
ERR1770700
ERR5106099
ERR977053
ERR170975
ERR654712
ERR5106417
ERR1161531
ERR314191
ERR278696
ERR903422
ERR170889
ERR2258928
ERR2259052
ERR332308
ERR2619322
ERR1863165
ERR1554260
ERR743324
ERR3201724
ERR708776
ERR903667
ERR3664455
ERR237322
ERR1554255
ERR981739
ERR406828
ERR716041
ERR5105992
ERR052786
ERR137116
ERR473044
ERR982418
ERR466982
ERR133774
ERR981721
ERR086233
ERR5105914
ERR406571
ERR708652
ERR294438
ERR170832
ERR170913
ERR3606588
ERR1770699
ERR847218
ERR5106487
ERR2619446
ERR2214316
ERR237308
ERR237310
ERR3900382
ERR1717592
ERR222788
ERR976859
ERR982417
ERR519863
ERR1717593
ERR406590
ERR2820707
ERR903704
ERR1161548
ERR3938510
ERR473038
ERR1994514
ERR036067
ERR466853
ERR1771045
ERR237262
ERR2182193
ERR976844
ERR2113656
ERR3255700
ERR1960599
ERR903626
ERR351682
ERR5106471
ERR406660
ERR3900374
ERR5106400
ERR351615
ERR903478
ERR1770708
ERR1863157
ERR903665
ERR982328
ERR1761739
ERR1994571
ERR3606557
ERR170794
ERR957620
ERR133791
ERR1389466
ERR981698
ERR405962
ERR473254
ERR3664661
ERR3938512
ERR985934
ERR708635
ERR1554042
ERR133709
ERR3890197
ERR170932
ERR1554263
ERR519714
ERR3664537
ERR743285
ERR171007
ERR406724
ERR2214259
ERR5106396
ERR351669
ERR473091
ERR986045
ERR2214094
ERR1941374
ERR982521
ERR2619416
ERR170784
ERR1960560
ERR903575
ERR1994653
ERR981796
ERR351590
ERR1863106
ERR982086
ERR278655
ERR1770697
ERR981916
ERR847087
ERR406840
ERR172549
ERR473017
ERR557662
ERR557885
ERR1292477
ERR903739
ERR1761929
ERR5011659
ERR2139031
ERR982145
ERR5331896
ERR1447175
ERR558001
ERR1771105
ERR3900268
ERR708659
ERR1554278
ERR3664726
ERR1554146
ERR847205
ERR2182202
ERR1994715
ERR2139146
ERR1994674
ERR2258977
ERR406818
ERR473158
ERR5331929
ERR144516
ERR903417
ERR2619488
ERR1761978
ERR2139281
ERR743307
ERR1517473
ERR2619461
ERR903568
ERR3664472
ERR2139036
ERR3664491
ERR170985
ERR557852
ERR1161430
ERR1761803
ERR222779
ERR172527
ERR903517
ERR985809
ERR986034
ERR406001
ERR1771082
ERR2113624
ERR2258953
ERR715851
ERR2619496
ERR1554051
ERR3664483
ERR985957
ERR1161462
ERR976867
ERR466889
ERR5331933
ERR405988
ERR2259067
ERR222768
ERR1761815
ERR985594
ERR406686
ERR557723
ERR1682759
ERR171080
ERR557864
ERR5106372
ERR847201
ERR3664589
ERR2214095
ERR2214200
ERR1292445
ERR1717578
ERR985867
ERR5106223
ERR5105979
ERR406787
ERR982105
ERR172570
ERR903728
ERR708669
ERR2213907
ERR237243
ERR1863103
ERR222885
ERR708651
ERR170928
ERR981807
ERR3900292
ERR3900375
ERR1770926
ERR2182384
ERR052772
ERR981723
ERR1771133
ERR1770694
ERR716017
ERR278629
ERR3664599
ERR310979
ERR903370
ERR3201735
ERR1517616
ERR982109
ERR1292485
ERR1771173
ERR2182160
ERR981786
ERR466902
ERR1389298
ERR3900357
ERR1161556
ERR847228
ERR1292466
ERR2258918
ERR2619256
ERR847221
ERR2113651
ERR133771
ERR406632
ERR519802
ERR170877
ERR3184109
ERR1994513
ERR2139029
ERR278619
ERR2177065
ERR847214
ERR405929
ERR2213918
ERR473065
ERR172526
ERR170887
ERR557855
ERR2213926
ERR3664611
ERR903519
ERR716071
ERR3664621
ERR5106166
ERR903471
ERR847194
ERR1677985
ERR985993
ERR1674775
ERR1389275
ERR985817
ERR133682
ERR3201721
ERR1865228
ERR1134956
ERR986018
ERR2619363
ERR903393
ERR406791
ERR981608
ERR986041
ERR1554147
ERR2258937
ERR3255734
ERR406770
ERR406714
ERR1554123
ERR1675930
ERR708721
ERR1771059
ERR1682743
ERR2619590
ERR982526
ERR4198152
ERR982531
ERR985887
ERR2182309
ERR2619257
ERR708683
ERR1161500
ERR1389299
ERR903528
ERR1600453
ERR522722
ERR472995
ERR1389342
ERR133772
ERR1761956
ERR903430
ERR2214254
ERR5106145
ERR2182398
ERR369508
ERR3900311
ERR170979
ERR2214197
ERR981967
ERR3416501
ERR052798
ERR557968
ERR1771029
ERR406670
ERR172498
ERR1771000
ERR144506
ERR2214313
ERR349248
ERR2213990
ERR557974
ERR715978
ERR903553
ERR1717573
ERR1677976
ERR1761993
ERR170741
ERR5105963
ERR2213984
ERR5106533
ERR137153
ERR2619481
ERR982448
ERR982350
ERR2214244
ERR985960
ERR982310
ERR137185
ERR237281
ERR715874
ERR170742
ERR314101
ERR036100
ERR3416435
ERR1389459
ERR903526
ERR2258905
ERR1517547
ERR557800
ERR1161501
ERR2213935
ERR351678
ERR1960619
ERR5106289
ERR351640
ERR473082
ERR1554096
ERR086229
ERR2619578
ERR985831
ERR2139352
ERR3486022
ERR406628
ERR170805
ERR3900226
ERR2214043
ERR1994623
ERR3664525
ERR519830
ERR1292493
ERR985892
ERR294382
ERR982139
ERR473144
ERR4198158
ERR1761690
ERR222777
ERR144540
ERR557582
ERR406679
ERR3664557
ERR1761806
ERR2139073
ERR466962
ERR1717523
ERR5106263
ERR903502
ERR172536
ERR2619654
ERR3606589
ERR519774
ERR351543
ERR172550
ERR2182229
ERR1941311
ERR654770
ERR1771169
ERR2139195
ERR5106182
ERR1674766
ERR1389355
ERR957617
ERR2182169
ERR1863124
ERR3900279
ERR2619263
ERR903499
ERR351594
ERR294402
ERR171092
ERR5331941
ERR2619223
ERR310969
ERR2139063
ERR519746
ERR2214293
ERR1994409
ERR3900233
ERR5011681
ERR5106548
ERR5106430
ERR985700
ERR715991
ERR2259032
ERR466915
ERR294399
ERR3664568
ERR1134930
ERR715880
ERR3606540
ERR1994478
ERR1554243
ERR1994591
ERR1161457
ERR1517602
ERR5106066
ERR5105991
ERR2619288
ERR981933
ERR2182359
ERR715833
ERR985776
ERR2214230
ERR036080
ERR982493
ERR1941367
ERR985991
ERR346700
ERR3416512
ERR5105977
ERR1389366
ERR557617
ERR982298
ERR5105913
ERR1134979
ERR5106001
ERR2213981
ERR903407
ERR3416478
ERR466910
ERR558092
ERR172524
ERR981658
ERR5106397
ERR1292508
ERR985826
ERR2619665
ERR466933
ERR171042
ERR5011810
ERR1554242
ERR052775
ERR3606567
ERR1161484
ERR903645
ERR473093
ERR406685
ERR278671
ERR2214013
ERR3293961
ERR5011817
ERR654762
ERR2259035
ERR715899
ERR3293959
ERR473084
ERR3201730
ERR466897
ERR1770819
ERR1134992
ERR406580
ERR466930
ERR985636
ERR467006
ERR2139058
ERR406674
ERR314146
ERR1161473
ERR985747
ERR3606603
ERR3900335
ERR847185
ERR2139298
ERR519866
ERR237279
ERR1941241
ERR1863087
ERR977051
ERR351702
ERR1135000
ERR985759
ERR557684
ERR557612
ERR1941298
ERR1960596
ERR133730
ERR2182317
ERR981954
ERR847233
ERR406736
ERR5011703
ERR1771232
ERR981818
ERR3900330
ERR2619639
ERR3664693
ERR1771101
ERR981793
ERR715816
ERR137187
ERR3184099
ERR351759
ERR5331963
ERR351673
ERR519798
ERR1994397
ERR405971
ERR349240
ERR170860
ERR3416439
ERR1554039
ERR2619411
ERR5011809
ERR557568
ERR1770867
ERR3416521
ERR5106300
ERR557748
ERR3606611
ERR557893
ERR985819
ERR351566
ERR715956
ERR2139148
ERR985848
ERR2113678
ERR557803
ERR1678055
ERR985783
ERR473009
ERR137137
ERR1761957
ERR1517543
ERR1863163
ERR557791
ERR1717951
ERR1941286
ERR2619295
ERR1134961
ERR957609
ERR981696
ERR847243
ERR5011694
ERR2619297
ERR1161459
ERR5106195
ERR981764
ERR519755
ERR1941393
ERR5106220
ERR2113677
ERR903661
ERR2214121
ERR1161559
ERR2619289
ERR351657
ERR5011736
ERR1517542
ERR3201734
ERR405884
ERR982285
ERR981938
ERR985602
ERR405928
ERR237341
ERR3900364
ERR982466
ERR466987
ERR5106485
ERR1554088
ERR715870
ERR3900331
ERR1389280
ERR522785
ERR1717606
ERR1863109
ERR5011742
ERR2214250
ERR5331931
ERR557817
ERR5331969
ERR2619582
ERR985681
ERR3900350
ERR5105822
ERR715906
ERR406753
ERR1124376
ERR847231
ERR2619202
ERR5331889
ERR3664616
ERR3664698
ERR406831
ERR1761840
ERR5106399
ERR903372
ERR237267
ERR708695
ERR405965
ERR2214127
ERR406018
ERR3664551
ERR981680
ERR743281
ERR2182228
ERR1389406
ERR982340
ERR2619208
ERR2619518
ERR1389305
ERR585997
ERR467000
ERR314231
ERR405977
ERR1960576
ERR716010
ERR2139026
ERR743259
ERR2182191
ERR5106175
ERR1770801
ERR172557
ERR1770977
ERR222884
ERR982066
ERR5106326
ERR3201718
ERR3170381
ERR473137
ERR557716
ERR3255657
ERR654801
ERR314160
ERR278694
ERR3606546
ERR346699
ERR1770762
ERR473154
ERR3664603
ERR406745
ERR406733
ERR406625
ERR3293952
ERR2139034
ERR1761969
ERR3664470
ERR2259059
ERR1770962
ERR519790
ERR1389413
ERR5105796
ERR903699
ERR1960579
ERR1863113
ERR314087
ERR314172
ERR144522
ERR5106536
ERR2214205
ERR5106120
ERR1389372
ERR2259022
ERR557744
ERR405882
ERR981983
ERR986028
ERR558114
ERR222875
ERR716091
ERR2258979
ERR2139172
ERR557777
ERR1770982
ERR985675
ERR2139057
ERR1771187
ERR237237
ERR1554197
ERR1761839
ERR5331980
ERR3416440
ERR349243
ERR137165
ERR985668
ERR1554113
ERR1447127
ERR466938
ERR5106006
ERR351581
ERR1554077
ERR1161476
ERR982072
ERR3416499
ERR3606552
ERR1447217
ERR1994614
ERR5106474
ERR5331979
ERR1761743
ERR144530
ERR1863149
ERR294391
ERR1389295
ERR405860
ERR519745
ERR473251
ERR557903
ERR1941279
ERR2619623
ERR522725
ERR2182312
ERR557666
ERR5106380
ERR1677910
ERR1771168
ERR1678021
ERR3416527
ERR847207
ERR1994617
ERR985762
ERR903629
ERR310533
ERR715837
ERR2258960
ERR314233
ERR1682749
ERR903660
ERR036099
ERR170864
ERR1761907
ERR3416511
ERR172546
ERR466958
ERR1134906
ERR715830
ERR982520
ERR2139030
ERR1625852
ERR715930
ERR522743
ERR473190
ERR278677
ERR314180
ERR1994685
ERR405955
ERR715903
ERR557720
ERR351718
ERR5331940
ERR982081
ERR1770822
ERR985782
ERR1994443
ERR351645
ERR903695
ERR5105984
ERR144491
ERR2213911
ERR715815
ERR985692
ERR063494
ERR237340
ERR170970
ERR585983
ERR052756
ERR981964
ERR519750
ERR2182194
ERR716067
ERR903747
ERR2213923
ERR522735
ERR5105898
ERR2139246
ERR2182283
ERR311001
ERR222781
ERR405881
ERR466872
ERR5105857
ERR1134958
ERR314122
ERR743252
ERR1292444
ERR2214258
ERR170963
ERR5106188
ERR2259064
ERR2214115
ERR558019
ERR473099
ERR982059
ERR2139257
ERR2619365
ERR2214256
ERR3664598
ERR3664522
ERR170862
ERR311002
ERR406622
ERR715804
ERR708774
ERR369511
ERR1134995
ERR5331913
ERR654718
ERR716109
ERR985889
ERR1717542
ERR903569
ERR1674762
ERR170765
ERR5331943
ERR847209
ERR137111
ERR1717553
ERR2619433
ERR3900371
ERR986025
ERR557932
ERR903383
ERR1554166
ERR5106118
ERR278673
ERR2619464
ERR985546
ERR982170
ERR708785
ERR986035
ERR1863155
ERR5105990
ERR2619233
ERR3664656
ERR982202
ERR3664560
ERR144501
ERR2182200
ERR982494
ERR557923
ERR2214198
ERR715856
ERR172582
ERR1161475
ERR1941376
ERR1554163
ERR558085
ERR5106340
ERR170824
ERR1770860
ERR2182397
ERR170772
ERR351647
ERR1134855
ERR976894
ERR466969
ERR3664575
ERR982491
ERR3201733
ERR406582
ERR473116
ERR1517650
ERR982401
ERR985719
ERR981741
ERR3416524
ERR1994612
ERR052797
ERR2619396
ERR3416466
ERR586005
ERR3201715
ERR519747
ERR3416432
ERR716013
ERR1389381
ERR3606570
ERR1447289
ERR2619225
ERR2619659
ERR137125
ERR314112
ERR466914
ERR903594
ERR981654
ERR3606594
ERR2214130
ERR473057
ERR2820690
ERR1960575
ERR3664593
ERR1554245
ERR2214273
ERR1389465
ERR2182316
ERR2619246
ERR985896
ERR1771068
ERR1770796
ERR171085
ERR982515
ERR5105903
ERR557998
ERR1292431
ERR2113618
ERR716114
ERR982284
ERR1761913
ERR715848
ERR237276
ERR3416469
ERR310522
ERR982361
ERR3486031
ERR222837
ERR558088
ERR903362
ERR2213947
ERR2619351
ERR2182327
ERR1941412
ERR2619666
ERR351584
ERR314111
ERR1761961
ERR557797
ERR2619553
ERR557964
ERR332323
ERR976869
ERR1941415
ERR473180
ERR5106546
ERR405886
ERR715950
ERR2214173
ERR657759
ERR5105858
ERR222759
ERR5106453
ERR981711
ERR314162
ERR1161557
ERR557679
ERR176049
ERR519710
ERR5106055
ERR2139275
ERR1517527
ERR982282
ERR5106090
ERR1161549
ERR1771089
ERR3416419
ERR2113671
ERR2259001
ERR2258923
ERR172532
ERR557822
ERR5011657
ERR5106000
ERR5106089
ERR171049
ERR1554037
ERR558078
ERR405857
ERR2258927
ERR3938508
ERR1717539
ERR5011785
ERR406757
ERR5106004
ERR1863154
ERR2619645
ERR1994412
ERR405938
ERR2619327
ERR1134858
ERR5106122
ERR3255682
ERR1770847
ERR985842
ERR1771148
ERR1161536
ERR5105940
ERR1554101
ERR731286
ERR981580
ERR5011791
ERR986012
ERR1134989
ERR715920
ERR3900312
ERR2214277
ERR1600461
ERR2214122
ERR2619451
ERR1554148
ERR2619261
ERR1677944
ERR715946
ERR405985
ERR2619238
ERR3664632
ERR3664563
ERR3664625
ERR5106450
ERR278615
ERR5331986
ERR144533
ERR1292401
ERR1771104
ERR1994595
ERR976868
ERR1770690
ERR1762017
ERR222808
ERR985612
ERR1600479
ERR5106041
ERR1770896
ERR2139229
ERR5011699
ERR5011829
ERR1761964
ERR1770976
ERR847089
ERR137146
ERR708622
ERR2258946
ERR1865235
ERR3938520
ERR3255686
ERR5106291
ERR981601
ERR1994711
ERR1770754
ERR1771193
ERR1447269
ERR903411
ERR1161449
ERR405902
ERR654738
ERR1161429
ERR557930
ERR172530
ERR406759
ERR222865
ERR144528
ERR557850
ERR170839
ERR1771058
ERR406586
ERR708780
ERR473090
ERR715812
ERR351603
ERR3900332
ERR5106346
ERR1805704
ERR1994419
ERR137128
ERR731267
ERR467001
ERR1771250
ERR2214057
ERR1389435
ERR519778
ERR349245
ERR3416529
ERR903421
ERR278637
ERR170782
ERR278660
ERR406783
ERR3900302
ERR1761797
ERR237254
ERR3900317
ERR2182192
ERR3890181
ERR982188
ERR708656
ERR3201740
ERR775253
ERR1717533
ERR222775
ERR4198167
ERR3486037
ERR1761888
ERR2619229
ERR466957
ERR1292450
ERR406771
ERR557713
ERR086230
ERR982415
ERR1770964
ERR406608
ERR519728
ERR1517476
ERR1292501
ERR1994630
ERR5106404
ERR351622
ERR052752
ERR349252
ERR1960607
ERR3416493
ERR1761859
ERR144496
ERR3606572
ERR557939
ERR731270
ERR558033
ERR2619407
ERR1994735
ERR557819
ERR467009
ERR332328
ERR1389289
ERR982084
ERR903716
ERR170838
ERR3416494
ERR847206
ERR716046
ERR654744
ERR171088
ERR3416457
ERR5106292
ERR519825
ERR1761880
ERR1863159
ERR1770793
ERR903685
ERR1762042
ERR1134969
ERR985773
ERR1770899
ERR519821
ERR278620
ERR2139149
ERR5106264
ERR2182322
ERR5106086
ERR369516
ERR558101
ERR558053
ERR2214134
ERR406661
ERR903623
ERR346704
ERR2139141
ERR3664530
ERR2139279
ERR1770879
ERR133732
ERR903709
ERR466983
ERR981949
ERR3938516
ERR3900314
ERR2214269
ERR1994700
ERR982235
ERR5106350
ERR3664546
ERR2139164
ERR332317
ERR2139351
ERR1994563
ERR982279
ERR052795
ERR1389309
ERR1600491
ERR346756
ERR1863014
ERR1554259
ERR5011707
ERR1517661
ERR981759
ERR1517397
ERR1517522
ERR903416
ERR2619448
ERR137109
ERR466926
ERR052739
ERR1124373
ERR985756
ERR2182189
ERR5105867
ERR1863053
ERR715982
ERR314118
ERR985851
ERR351735
ERR1941304
ERR5011713
ERR133763
ERR1292496
ERR847150
ERR981795
ERR981927
ERR519814
ERR473089
ERR3255665
ERR278664
ERR2619308
ERR237352
ERR2214030
ERR977054
ERR557683
ERR1771182
ERR2619527
ERR1770794
ERR654753
ERR3800953
ERR1161472
ERR2182140
ERR519804
ERR144513
ERR985945
ERR557743
ERR351726
ERR1994569
ERR405856
ERR3416416
ERR3664502
ERR133697
ERR982293
ERR2619395
ERR715818
ERR1717548
ERR1770997
ERR903398
ERR036061
ERR1960552
ERR1678002
ERR2182391
ERR3664649
ERR557808
ERR1600446
ERR708794
ERR557960
ERR406617
ERR5105959
ERR3664592
ERR2619615
ERR1161439
ERR237274
ERR985754
ERR2113654
ERR903625
ERR3664619
ERR557839
ERR3938527
ERR2139102
ERR985937
ERR903397
ERR3255691
ERR314175
ERR310992
ERR981614
ERR1389397
ERR133767
ERR557854
ERR1389408
ERR2619453
ERR1517633
ERR406598
ERR2214031
ERR1134916
ERR1554238
ERR2139103
ERR351567
ERR2258955
ERR473246
ERR903423
ERR4198163
ERR3664710
ERR405991
ERR5106517
ERR981725
ERR3664494
ERR052812
ERR3664638
ERR1389335
ERR985577
ERR2182326
ERR1677939
ERR1761787
ERR1517644
ERR170940
ERR1771139
ERR1625850
ERR981824
ERR3184097
ERR1762002
ERR2259056
ERR3938501
ERR1161434
ERR982138
ERR2182323
ERR172504
ERR144514
ERR2619368
ERR2258998
ERR1960591
ERR1389389
ERR1771009
ERR1761959
ERR2182266
ERR3486040
ERR3900368
ERR466877
ERR715980
ERR5106108
ERR171106
ERR1389401
ERR3416471
ERR1770848
ERR2113661
ERR1134990
ERR1994722
ERR1941345
ERR2619669
ERR1554063
ERR1770731
ERR237326
ERR172500
ERR715984
ERR2214174
ERR137104
ERR2214087
ERR3606597
ERR977559
ERR1771111
ERR981826
ERR1994446
ERR310520
ERR473261
ERR1554120
ERR3201722
ERR557719
ERR172560
ERR1770991
ERR519766
ERR406027
ERR406652
ERR2258964
ERR981943
ERR657767
ERR557665
ERR2182209
ERR1941257
ERR1994541
ERR557567
ERR2182212
ERR1770906
ERR5105982
ERR1554282
ERR351585
ERR557802
ERR981978
ERR2113615
ERR1960561
ERR036083
ERR708615
ERR2139179
ERR1554157
ERR1762008
ERR1941413
ERR2214151
ERR847079
ERR2214280
ERR133718
ERR170766
ERR3900385
ERR346712
ERR237255
ERR5105943
ERR2139290
ERR3938470
ERR982212
ERR654724
ERR5331982
ERR1994683
ERR172517
ERR654792
ERR2182278
ERR3890185
ERR1517656
ERR137103
ERR5011774
ERR406604
ERR981572
ERR1761946
ERR3938502
ERR5106414
ERR982115
ERR1517483
ERR3900354
ERR1761873
ERR519861
ERR222801
ERR406659
ERR5106084
ERR171107
ERR985553
ERR985549
ERR170777
ERR170981
ERR2619449
ERR314164
ERR137161
ERR314129
ERR2182321
ERR3255708
ERR2213914
ERR903524
ERR3293966
ERR981634
ERR1941349
ERR1761818
ERR294416
ERR314246
ERR903385
ERR2214261
ERR985918
ERR5106294
ERR1770885
ERR985748
ERR3293960
ERR2259005
ERR1960537
ERR2139305
ERR5106035
ERR1863031
ERR2182403
ERR981763
ERR982470
ERR1761998
ERR519838
ERR1770698
ERR982536
ERR5106433
ERR519722
ERR2213974
ERR1761730
ERR743261
ERR5106162
ERR3664445
ERR5105930
ERR2258948
ERR3416444
ERR1717607
ERR473223
ERR903577
ERR715951
ERR715867
ERR1770787
ERR137138
ERR2214015
ERR708672
ERR3664523
ERR5106094
ERR1600482
ERR2182346
ERR1863148
ERR405869
ERR985786
ERR3664519
ERR981732
ERR2820675
ERR170792
ERR237318
ERR985873
ERR5331973
ERR2182284
ERR171064
ERR1554161
ERR137136
ERR346710
ERR2214315
ERR557643
ERR2214038
ERR1134915
ERR406822
ERR3416453
ERR5106363
ERR903505
ERR981694
ERR557912
ERR1771079
ERR3170388
ERR310529
ERR1994503
ERR1771158
ERR3201727
ERR5106429
ERR1994403
ERR5106222
ERR406694
ERR2619306
ERR5011798
ERR2259066
ERR1554165
ERR466973
ERR982199
ERR2113632
ERR1994396
ERR406814
ERR981994
ERR170919
ERR982290
ERR172565
ERR5043359
ERR982487
ERR1994669
ERR2259043
ERR654733
ERR981749
ERR981642
ERR1517647
ERR985999
ERR473248
ERR1677889
ERR1134876
ERR985942
ERR1389451
ERR3486025
ERR5106388
ERR1994702
ERR1771119
ERR3664484
ERR466931
ERR5106028
ERR1517519
ERR5106052
ERR171054
ERR2182264
ERR522753
ERR1389339
ERR2619307
ERR294444
ERR1447182
ERR1134957
ERR557781
ERR2619643
ERR558083
ERR1554256
ERR3416525
ERR2619640
ERR985982
ERR133733
ERR903634
ERR715847
ERR1770917
ERR1941270
ERR314238
ERR1554152
ERR5106348
ERR519813
ERR557576
ERR1761709
ERR557579
ERR314107
ERR903550
ERR1517554
ERR332316
ERR3416460
ERR172543
ERR314227
ERR981926
ERR1554038
ERR2820699
ERR1554271
ERR1960612
ERR405982
ERR406732
ERR2619630
ERR5106510
ERR708650
ERR3255747
ERR1941414
ERR5106530
ERR2182299
ERR708761
ERR557889
ERR2182178
ERR2213960
ERR1771034
ERR1389322
ERR743306
ERR170848
ERR903683
ERR981688
ERR2214286
ERR1292476
ERR1863134
ERR473020
ERR473055
ERR1600486
ERR351630
ERR982479
ERR5106142
ERR1389307
ERR985708
ERR5106316
ERR1761982
ERR557929
ERR5106489
ERR5011652
ERR2214081
ERR1292464
ERR406731
ERR176025
ERR3890195
ERR137167
ERR2214000
ERR3938452
ERR976814
ERR708612
ERR1134966
ERR2113612
ERR519741
ERR3664700
ERR977551
ERR2214060
ERR3664683
ERR557626
ERR558060
ERR2139048
ERR982221
ERR1389267
ERR557591
ERR903694
ERR985589
ERR1994486
ERR1994452
ERR985739
ERR1770714
ERR5105856
ERR466994
ERR5011807
ERR982381
ERR052779
ERR237375
ERR406778
ERR903365
ERR1389461
ERR1761783
ERR1554121
ERR557943
ERR1678034
ERR982229
ERR1554194
ERR2258930
ERR1677963
ERR2619409
ERR1517570
ERR5106196
ERR1941276
ERR2214150
ERR1761764
ERR406025
ERR052810
ERR314235
ERR985838
ERR1762020
ERR716006
ERR1994673
ERR1124365
ERR2259009
ERR558021
ERR1554251
ERR1389357
ERR5105847
ERR2619234
ERR3416421
ERR5106128
ERR052817
ERR2182226
ERR170868
ERR237330
ERR3664607
ERR1161571
ERR985683
ERR2214251
ERR3900240
ERR310998
ERR2214113
ERR314245
ERR3664654
ERR1941280
ERR558102
ERR052774
ERR5105893
ERR557815
ERR1134980
ERR1389456
ERR133770
ERR1771127
ERR473053
ERR172553
ERR2619616
ERR1941401
ERR2214067
ERR171002
ERR5011805
ERR351552
ERR557740
ERR2182319
ERR5011752
ERR1161454
ERR2619311
ERR557746
ERR2214018
ERR1554275
ERR985962
ERR1771024
ERR294404
ERR473149
ERR2214028
ERR743264
ERR3416431
ERR1960608
ERR985671
ERR405957
ERR2619315
ERR982187
ERR2258957
ERR294398
ERR1771201
ERR903640
ERR3938498
ERR2619290
ERR2619209
ERR1941324
ERR294451
ERR2259079
ERR2619560
ERR1994531
ERR5011723
ERR1771149
ERR314150
ERR133758
ERR982023
ERR170861
ERR557596
ERR1761939
ERR1717587
ERR144521
ERR2214240
ERR847094
ERR1994611
ERR406698
ERR654752
ERR1770910
ERR473244
ERR222764
ERR654771
ERR1517659
ERR1761836
ERR2214100
ERR406573
ERR3938494
ERR981794
ERR981931
ERR1761716
ERR715908
ERR985673
ERR982166
ERR2259031
ERR1994489
ERR1863176
ERR1677973
ERR5105981
ERR1554264
ERR237293
ERR985840
ERR1761948
ERR170873
ERR903742
ERR2619502
ERR5106033
ERR1761811
ERR1134939
ERR1717556
ERR985652
ERR982511
ERR976837
ERR2619606
ERR1994475
ERR2619442
ERR2258993
ERR982445
ERR5106256
ERR1517583
ERR519853
ERR2113642
ERR405946
ERR1771027
ERR1389388
ERR1994391
ERR1134929
ERR985802
ERR5105942
ERR1770810
ERR237334
ERR981946
ERR903718
ERR1770852
ERR2182396
ERR847125
ERR985620
ERR1124358
ERR1994704
ERR903670
ERR1761855
ERR052755
ERR466979
ERR278627
ERR1161437
ERR2619262
ERR903380
ERR2214008
ERR743322
ERR2214202
ERR170818
ERR1863047
ERR743298
ERR654717
ERR2820667
ERR222795
ERR3900322
ERR1994690
ERR176036
ERR1134953
ERR351546
ERR1134918
ERR1771203
ERR1771164
ERR2214056
ERR1865237
ERR1761871
ERR133783
ERR981899
ERR1134965
ERR982250
ERR1389313
ERR3763909
ERR222771
ERR466970
ERR1682756
ERR5105825
ERR1554103
ERR519859
ERR2259011
ERR981719
ERR654790
ERR314148
ERR171022
ERR1770942
ERR986040
ERR222867
ERR137115
ERR3416486
ERR981750
ERR1770778
ERR2619305
ERR1161506
ERR557649
ERR294410
ERR349236
ERR982335
ERR981801
ERR2214190
ERR557971
ERR982367
ERR036115
ERR133773
ERR558087
ERR5106498
ERR1554272
ERR5106277
ERR315213
ERR519716
ERR473245
ERR1134942
ERR1941260
ERR1717572
ERR278695
ERR985779
ERR5011766
ERR133752
ERR985803
ERR466949
ERR3416489
ERR985606
ERR1994499
ERR310948
ERR222773
ERR473058
ERR222852
ERR3255693
ERR3664531
ERR311018
ERR466861
ERR2139042
ERR981633
ERR976830
ERR1761778
ERR981692
ERR172559
ERR903449
ERR137171
ERR3201732
ERR716056
ERR1770919
ERR2214054
ERR557936
ERR3938526
ERR1941402
ERR171026
ERR3900297
ERR5106014
ERR2619603
ERR2214155
ERR985584
ERR346695
ERR847134
ERR5106342
ERR052824
ERR985897
ERR171014
ERR982256
ERR170886
ERR557588
ERR1941242
ERR3606608
ERR5106412
ERR2820683
ERR558068
ERR171040
ERR2619524
ERR3184113
ERR982501
ERR1994455
ERR170938
ERR5105836
ERR1134844
ERR3664609
ERR314216
ERR036078
ERR1717549
ERR2619574
ERR314168
ERR985882
ERR1682747
ERR1941342
ERR1717522
ERR903616
ERR1600526
ERR172562
ERR2820958
ERR522807
ERR903696
ERR3606591
ERR346752
ERR985640
ERR558048
ERR2214246
ERR558055
ERR2619602
ERR1771220
ERR473147
ERR237220
ERR310967
ERR133787
ERR2619302
ERR1863069
ERR743319
ERR985927
ERR3255711
ERR3606581
ERR5331901
ERR3890206
ERR171096
ERR708766
ERR2619685
ERR310983
ERR170890
ERR986024
ERR311016
ERR1292455
ERR1994498
ERR985686
ERR3664604
ERR977553
ERR1960614
ERR2619514
ERR557934
ERR1447189
ERR981695
ERR903520
ERR2259047
ERR2619556
ERR2259021
ERR1677915
ERR3606601
ERR715886
ERR2139285
ERR981602
ERR1554268
ERR985733
ERR5106341
ERR170989
ERR716054
ERR278626
ERR2182153
ERR1771091
ERR5331904
ERR466849
ERR522813
ERR1770767
ERR222789
ERR981734
ERR1292421
ERR976855
ERR2259029
ERR036073
ERR2182345
ERR310949
ERR903537
ERR981693
ERR2214208
ERR982439
ERR405958
ERR558017
ERR708684
ERR3255722
ERR137164
ERR237321
ERR654772
ERR405863
ERR743251
ERR2258909
ERR957616
ERR237257
ERR1134907
ERR144512
ERR557899
ERR5106534
ERR976849
ERR3664444
ERR1292482
ERR351575
ERR2214091
ERR2619608
ERR1941354
ERR137160
ERR237344
ERR294419
ERR981679
ERR3664613
ERR558121
ERR2619293
ERR171000
ERR2619676
ERR3664443
ERR1134975
ERR5106276
ERR2139171
ERR466954
ERR2139291
ERR369501
ERR5106398
ERR294454
ERR1554195
ERR2139114
ERR1994509
ERR5106394
ERR1717557
ERR294421
ERR3664495
ERR1761915
ERR2182395
ERR406801
ERR981670
ERR237253
ERR715944
ERR2820705
ERR847229
ERR1941323
ERR1761845
ERR3255727
ERR3606575
ERR2619224
ERR1134865
ERR237232
ERR5106154
ERR985824
ERR3664584
ERR981966
ERR557681
ERR171028
ERR981612
ERR1675923
ERR985598
ERR1771096
ERR1678039
ERR2619655
ERR2182383
ERR903392
ERR1771218
ERR1994699
ERR237333
ERR237282
ERR3938477
ERR982377
ERR5105843
ERR5105904
ERR1863140
ERR558028
ERR985554
ERR985906
ERR1675922
ERR985950
ERR847225
ERR557599
ERR743335
ERR585991
ERR2619344
ERR1292414
ERR1389383
ERR981591
ERR2214302
ERR3606612
ERR1941343
ERR847252
ERR2258999
ERR2182325
ERR406726
ERR903632
ERR133724
ERR2259063
ERR1677902
ERR985663
ERR473227
ERR903527
ERR1865233
ERR3900273
ERR743244
ERR708676
ERR3606620
ERR406790
ERR982140
ERR1717562
ERR982104
ERR1677947
ERR237370
ERR982419
ERR052819
ERR654764
ERR519822
ERR406004
ERR406835
ERR1994572
ERR1863132
ERR369507
ERR2214003
ERR1134968
ERR981733
ERR982179
ERR557605
ERR5106324
ERR2619386
ERR5105980
ERR5106299
ERR1389361
ERR1770712
ERR1161471
ERR405959
ERR466899
ERR3606539
ERR2619275
ERR2214228
ERR557841
ERR982083
ERR708664
ERR133737
ERR170855
ERR903703
ERR903418
ERR5331971
ERR3890180
ERR981929
ERR557804
ERR294440
ERR351558
ERR1554281
ERR315207
ERR2619277
ERR406777
ERR1994410
ERR1771092
ERR170910
ERR314145
ERR052750
ERR170808
ERR3201731
ERR519753
ERR5011675
ERR144527
ERR406746
ERR170905
ERR1994652
ERR1447121
ERR171023
ERR2258949
ERR406032
ERR1771199
ERR2619332
ERR981950
ERR5106332
ERR1994629
ERR2182220
ERR278632
ERR351725
ERR5331989
ERR2139038
ERR2214232
ERR1761695
ERR351568
ERR1717552
ERR847235
ERR985634
ERR2258899
ERR1292447
ERR654754
ERR1761894
ERR406629
ERR2619493
ERR557615
ERR2619458
ERR1770683
ERR1554075
ERR715840
ERR982459
ERR314094
ERR406758
ERR466875
ERR310966
ERR351738
ERR237345
ERR5105976
ERR715981
ERR2214097
ERR5105912
ERR314091
ERR1761796
ERR1292468
ERR1389460
ERR2820698
ERR314218
ERR5106361
ERR1600477
ERR1677918
ERR982024
ERR1389337
ERR985916
ERR5011671
ERR171119
ERR1761986
ERR133699
ERR715887
ERR903364
ERR2182181
ERR1863010
ERR314186
ERR2259012
ERR982261
ERR314183
ERR716112
ERR2213927
ERR2619240
ERR052821
ERR3900366
ERR2619220
ERR310968
ERR1600514
ERR1761988
ERR903732
ERR3900230
ERR5011660
ERR466892
ERR1994425
ERR310978
ERR903710
ERR351596
ERR557828
ERR2213966
ERR3416443
ERR2619241
ERR903384
ERR2619282
ERR1389464
ERR982379
ERR847246
ERR981913
ERR5105817
ERR1960590
ERR1994428
ERR522727
ERR2619642
ERR557673
ERR3184111
ERR3486032
ERR3664461
ERR982129
ERR171032
ERR1134870
ERR2182151
ERR982464
ERR982317
ERR1554057
ERR406689
ERR3664467
ERR708745
ERR346725
ERR3255675
ERR1770770
ERR3255728
ERR982457
ERR3900307
ERR346713
ERR237269
ERR2259015
ERR310544
ERR985548
ERR5106020
ERR981713
ERR903614
ERR1292469
ERR237215
ERR985717
ERR466887
ERR3664566
ERR657760
ERR2619348
ERR2182197
ERR5331922
ERR847250
ERR976812
ERR903401
ERR2139045
ERR144494
ERR1762049
ERR052766
ERR715842
ERR1863158
ERR3664672
ERR351692
ERR171075
ERR2214187
ERR519843
ERR2619597
ERR5106558
ERR2214064
ERR406610
ERR1771192
ERR558072
ERR1770993
ERR063498
ERR1771014
ERR2258982
ERR3606583
ERR847133
ERR982233
ERR170872
ERR2113622
ERR1717550
ERR982098
ERR5105845
ERR903503
ERR2619505
ERR1761775
ERR982456
ERR981940
ERR5106428
ERR2619478
ERR2139065
ERR1554252
ERR985827
ERR3664695
ERR985637
ERR557706
ERR2619632
ERR036079
ERR473102
ERR473184
ERR405963
ERR176028
ERR314192
ERR654761
ERR903741
ERR406718
ERR1994564
ERR522789
ERR351598
ERR144518
ERR3255715
ERR2619425
ERR5331958
ERR5106271
ERR294456
ERR519761
ERR2619619
ERR3900303
ERR1517478
ERR3938523
ERR2214272
ERR3890184
ERR406738
ERR1771209
ERR1161569
ERR2619501
ERR1994632
ERR133766
ERR473088
ERR1762010
ERR985818
ERR473074
ERR2214192
ERR1161539
ERR5011776
ERR2182184
ERR2820693
ERR237320
ERR2182259
ERR310542
ERR519725
ERR1771196
ERR2619627
ERR5106245
ERR5106494
ERR3900219
ERR314188
ERR5106296
ERR351661
ERR557860
ERR2214186
ERR1677986
ERR1554111
ERR1770844
ERR1554094
ERR2619631
ERR557918
ERR903378
ERR2139310
ERR351556
ERR2214179
ERR982131
ERR903573
ERR2619431
ERR3664708
ERR557693
ERR708629
ERR1771144
ERR903506
ERR557721
ERR1161512
ERR981629
ERR3486038
ERR977569
ERR466860
ERR982173
ERR170891
ERR2619500
ERR985617
ERR170948
ERR716094
ERR5106462
ERR5011812
ERR1124378
ERR985793
ERR982217
ERR558075
ERR2619214
ERR985909
ERR1675926
ERR1447285
ERR2259039
ERR5106335
ERR557758
ERR5105879
ERR558098
ERR519835
ERR519831
ERR1761773
ERR557877
ERR982527
ERR903564
ERR981947
ERR170922
ERR5106060
ERR708671
ERR170976
ERR557816
ERR2619228
ERR172518
ERR903429
ERR3170376
ERR052794
ERR3938524
ERR473193
ERR557875
ERR170865
ERR473176
ERR557698
ERR5105846
ERR5106201
ERR473049
ERR2744292
ERR2113663
ERR847169
ERR144497
ERR982411
ERR3201693
ERR5106481
ERR903740
ERR406578
ERR3664713
ERR981588
ERR406013
ERR1554237
ERR2619471
ERR1941302
ERR847084
ERR1761864
ERR351746
ERR522730
ERR5106327
ERR2214157
ERR4198156
ERR310540
ERR2619385
ERR5106011
ERR3255671
ERR2214123
ERR346739
ERR558031
ERR982288
ERR654730
ERR1770877
ERR3606629
ERR1771181
ERR558106
ERR976865
ERR981817
ERR847215
ERR2182279
ERR1770749
ERR1761922
ERR3900319
ERR985958
ERR2258935
ERR977558
ERR405961
ERR405875
ERR1600535
ERR715917
ERR314187
ERR1994517
ERR847110
ERR1134875
ERR3664451
ERR716028
ERR1761850
ERR985744
ERR519785
ERR172505
ERR5106477
ERR1389324
ERR473266
ERR519844
ERR5106427
ERR654795
ERR1770765
ERR2113611
ERR708678
ERR314098
ERR2113616
ERR2113647
ERR237214
ERR2258895
ERR2258924
ERR557857
ERR137130
ERR237221
ERR985978
ERR172519
ERR052753
ERR557865
ERR981726
ERR985816
ERR2258967
ERR314205
ERR2177057
ERR985837
ERR406020
ERR473094
ERR716099
ERR170914
ERR1863108
ERR2619354
ERR654800
ERR405995
ERR5106383
ERR3201703
ERR558094
ERR332313
ERR715876
ERR5106173
ERR982278
ERR982530
ERR052748
ERR557986
ERR351684
ERR2139225
ERR1554048
ERR1994679
ERR467007
ERR2113645
ERR2213928
ERR2213955
ERR1134937
ERR406797
ERR311021
ERR5106521
ERR558011
ERR708750
ERR222855
ERR170769
ERR1554068
ERR1960622
ERR903580
ERR466936
ERR5105876
ERR2113620
ERR3664725
ERR982505
ERR1761999
ERR2619531
ERR1517593
ERR985796
ERR237316
ERR2820662
ERR985704
ERR3664534
ERR847176
ERR557618
ERR957621
ERR1389443
ERR2619513
ERR557787
ERR981578
ERR1941419
ERR847106
ERR1770908
ERR985666
ERR5106285
ERR558050
ERR1761892
ERR351627
ERR3606627
ERR314212
ERR2619455
ERR346737
ERR557761
ERR1600447
ERR982069
ERR1770893
ERR278663
ERR406764
ERR1124367
ERR237385
ERR5106216
ERR5105975
ERR1770941
ERR903691
ERR2619634
ERR982147
ERR3664459
ERR3486018
ERR3900365
ERR982231
ERR1677936
ERR654777
ERR1678016
ERR171046
ERR557763
ERR1994602
ERR172494
ERR982486
ERR5106234
ERR519732
ERR466878
ERR133761
ERR985931
ERR1863048
ERR708639
ERR133735
ERR314234
ERR1770881
ERR3938497
ERR982421
ERR1717609
ERR985568
ERR473262
ERR351701
ERR1762021
ERR558014
ERR2619507
ERR985763
ERR715985
ERR137099
ERR051677
ERR1554078
ERR2139118
ERR1447151
ERR1389352
ERR406665
ERR1865226
ERR903588
ERR557948
ERR982198
ERR2139250
ERR715915
ERR294412
ERR557928
ERR5106382
ERR1134912
ERR1994420
ERR1389446
ERR3664706
ERR133729
ERR903480
ERR743247
ERR2182203
ERR2182182
ERR314108
ERR3900214
ERR1771159
ERR1134940
ERR137148
ERR985935
ERR1447140
ERR5106273
ERR5106250
ERR1677952
ERR1771251
ERR985987
ERR5105927
ERR982113
ERR2619633
ERR1863067
ERR3890176
ERR406010
ERR716085
ERR2619405
ERR1682758
ERR743326
ERR278691
ERR981676
ERR903367
ERR5106002
ERR586020
ERR2619522
ERR1770828
ERR3664601
ERR1994450
ERR982149
ERR654781
ERR903647
ERR3416427
ERR1761680
ERR985694
ERR406734
ERR985920
ERR5011760
ERR237250
ERR903482
ERR473257
ERR985876
ERR5105795
ERR1554192
ERR5106334
ERR2139273
ERR743265
ERR982058
ERR1771046
ERR3201736
ERR278686
ERR3606564
ERR981554
ERR2182269
ERR349257
ERR715904
ERR473181
ERR473069
ERR985583
ERR170943
ERR1771075
ERR346726
ERR2214265
ERR5106065
ERR903671
ERR985645
ERR237239
ERR654763
ERR982496
ERR310995
ERR715869
ERR1554244
ERR5331988
ERR170756
ERR985969
ERR982103
ERR982204
ERR982225
ERR406766
ERR519768
ERR473139
ERR3664614
ERR981672
ERR5106423
ERR982052
ERR3900245
ERR522724
ERR985726
ERR519855
ERR557659
ERR1517620
ERR351617
ERR708707
ERR981596
ERR405910
ERR1554276
ERR1994493
ERR982444
ERR5105799
ERR2258984
ERR5106049
ERR237288
ERR3938464
ERR557610
ERR557844
ERR137151
ERR2619473
ERR2182221
ERR332336
ERR847211
ERR2139224
ERR903646
ERR144519
ERR981685
ERR170959
ERR985576
ERR405911
ERR1761870
ERR3900369
ERR3623523
ERR1771157
ERR2214241
ERR847100
ERR2214086
ERR743263
ERR1771213
ERR2619210
ERR2619250
ERR1134869
ERR3664505
ERR3664452
ERR1771097
ERR982386
ERR1770931
ERR1161534
ERR3664486
ERR3664626
ERR2213963
ERR1771004
ERR1389391
ERR731305
ERR3664569
ERR981769
ERR2214136
ERR1134996
ERR237252
ERR2214075
ERR2619470
ERR2820682
ERR170867
ERR2619569
ERR5105935
ERR1761686
ERR170754
ERR3201750
ERR847138
ERR5331918
ERR1771010
ERR222778
ERR903381
ERR466975
ERR1941296
ERR903733
ERR847182
ERR171094
ERR2182225
ERR137170
ERR406728
ERR1994449
ERR903620
ERR172563
ERR557938
ERR522738
ERR406737
ERR2214219
ERR977572
ERR654741
ERR5331898
ERR5011782
ERR985604
ERR2619243
ERR715854
ERR1994626
ERR557584
ERR903587
ERR1717529
ERR2214011
ERR237311
ERR2182334
ERR1770769
ERR172545
ERR1447283
ERR708691
ERR1600471
ERR985925
ERR473230
ERR5106261
ERR222828
ERR982220
ERR715802
ERR557671
ERR2214188
ERR314173
ERR294411
ERR903610
ERR557848
ERR1994695
ERR171082
ERR2182195
ERR1389346
ERR1389423
ERR294380
ERR222822
ERR743323
ERR406675
ERR1554183
ERR1863139
ERR903432
ERR903585
ERR3486026
ERR3184094
ERR473221
ERR1771210
ERR1761924
ERR170856
ERR3184095
ERR170790
ERR976846
ERR170944
ERR2258969
ERR558018
ERR2619309
ERR2214124
ERR2820689
ERR222868
ERR982356
ERR2113662
ERR981576
ERR985775
ERR558064
ERR716038
ERR3184112
ERR473136
ERR557944
ERR5011818
ERR2619533
ERR1717545
ERR405866
ERR557840
ERR981969
ERR985954
ERR3938479
ERR294403
ERR2214191
ERR519849
ERR176048
ERR406697
ERR519729
ERR2213999
ERR310976
ERR1447167
ERR2619487
ERR473119
ERR2258991
ERR5106141
ERR1761849
ERR985808
ERR2619377
ERR2619412
ERR715925
ERR351545
ERR982518
ERR133692
ERR237249
ERR237251
ERR5106280
ERR977571
ERR1717590
ERR278690
ERR1761698
ERR1770952
ERR2259008
ERR2214026
ERR5106460
ERR170803
ERR1292500
ERR981761
ERR3255719
ERR1717591
ERR903369
ERR5106309
ERR222859
ERR170764
ERR137179
ERR2619216
ERR1994418
ERR982522
ERR1770776
ERR170899
ERR981985
ERR981667
ERR406035
ERR2113682
ERR903437
ERR1292400
ERR2139112
ERR5043355
ERR052751
ERR1994579
ERR2182152
ERR1771126
ERR847170
ERR982224
ERR063493
ERR2619465
ERR3890193
ERR847167
ERR977050
ERR519854
ERR5331924
ERR170770
ERR170999
ERR5011665
ERR3184093
ERR1770800
ERR1717570
ERR237324
ERR981751
ERR2139099
ERR3606568
ERR5011696
ERR222838
ERR3416507
ERR557590
ERR1677955
ERR5106046
ERR036113
ERR2214301
ERR2182338
ERR405853
ERR310997
ERR715913
ERR1770797
ERR1161562
ERR5106146
ERR2213939
ERR5106325
ERR3900236
ERR847147
ERR3255690
ERR5011644
ERR5106189
ERR903574
ERR2619266
ERR3255707
ERR351621
ERR1771239
ERR1994689
ERR985922
ERR715822
ERR369498
ERR1389293
ERR2619205
ERR2139025
ERR2139219
ERR3664653
ERR1677970
ERR5011727
ERR982396
ERR3606547
ERR1994596
ERR1134935
ERR466907
ERR3416528
ERR1762044
ERR1554199
ERR743289
ERR1447161
ERR311024
ERR133721
ERR5106243
ERR715941
ERR036109
ERR847181
ERR1761681
ERR3890157
ERR278669
ERR473085
ERR5106425
ERR976836
ERR2139072
ERR278631
ERR847236
ERR981990
ERR1761747
ERR3201720
ERR5011684
ERR2619568
ERR1863175
ERR2820694
ERR3900289
ERR985869
ERR5106248
ERR5106092
ERR743254
ERR405894
ERR5331900
ERR1994684
ERR1134849
ERR1994656
ERR405942
ERR557978
ERR1771072
ERR1677911
ERR2182353
ERR981819
ERR847189
ERR708791
ERR5106258
ERR473087
ERR903400
ERR981962
ERR5105926
ERR170743
ERR985547
ERR1389350
ERR1674786
ERR1994677
ERR5331892
ERR847217
ERR2139236
ERR985970
ERR1600459
ERR715864
ERR708613
ERR1517601
ERR1941360
ERR981738
ERR473042
ERR5011835
ERR1677903
ERR473164
ERR708674
ERR171101
ERR2619482
ERR847119
ERR982478
ERR1771163
ERR2258939
ERR310527
ERR3201713
ERR137131
ERR406022
ERR2182333
ERR5106150
ERR1941355
ERR847095
ERR172567
ERR903653
ERR3416463
ERR133794
ERR1389301
ERR172561
ERR1863115
ERR1292479
ERR519735
ERR1761673
ERR1770806
ERR982296
ERR5105824
ERR314241
ERR708625
ERR2619382
ERR406014
ERR558130
ERR903455
ERR981611
ERR981674
ERR2213978
ERR172583
ERR172587
ERR5106375
ERR052776
ERR981980
ERR406026
ERR406721
ERR5105801
ERR903717
ERR5011804
ERR137107
ERR237382
ERR2820678
ERR1771070
ERR466998
ERR1941346
ERR1600502
ERR585999
ERR5011819
ERR981607
ERR2188542
ERR982120
ERR1389404
ERR3664679
ERR3664629
ERR2258936
ERR1554186
ERR086223
ERR982460
ERR351742
ERR1770854
ERR708677
ERR2182329
ERR1960536
ERR170971
ERR1389462
ERR3890189
ERR1994724
ERR981768
ERR351688
ERR346759
ERR847208
ERR2619441
ERR557726
ERR2139151
ERR2619345
ERR466943
ERR1292498
ERR1994544
ERR985899
ERR982163
ERR2619625
ERR982500
ERR1994583
ERR2182276
ERR369500
ERR406636
ERR657763
ERR406016
ERR903510
ERR3900372
ERR3664684
ERR743333
ERR1770680
ERR3900267
ERR557661
ERR311019
ERR1717571
ERR406681
ERR3255683
ERR466908
ERR351655
ERR985900
ERR170994
ERR5106100
ERR171047
ERR222821
ERR3664636
ERR3890167
ERR557750
ERR981573
ERR708715
ERR237224
ERR5105885
ERR903477
ERR715947
ERR172547
ERR473235
ERR5106322
ERR1994444
ERR1161440
ERR982148
ERR294434
ERR406584
ERR3900313
ERR519751
ERR982517
ERR2619367
ERR1389376
ERR557694
ERR1677953
ERR981912
ERR1994430
ERR985861
ERR982395
ERR985679
ERR1389332
ERR1389290
ERR406763
ERR985677
ERR903651
ERR036084
ERR982437
ERR903708
ERR1761921
ERR1994643
ERR708657
ERR557789
ERR2214050
ERR715988
ERR982498
ERR981709
ERR1994624
ERR2214297
ERR3255680
ERR1447294
ERR982157
ERR314214
ERR731283
ERR519851
ERR5331949
ERR5106059
ERR1994553
ERR349241
ERR3416513
ERR981987
ERR903377
ERR406705
ERR2619389
ERR982469
ERR473233
ERR172540
ERR369494
ERR522737
ERR985654
ERR1994664
ERR585993
ERR519860
ERR314199
ERR1717521
ERR1761858
ERR3900231
ERR5106304
ERR3664499
ERR2820672
ERR982123
ERR171039
ERR473212
ERR903584
ERR351740
ERR1600525
ERR903559
ERR5106214
ERR467015
ERR1762024
ERR036122
ERR176024
ERR237389
ERR170796
ERR1389431
ERR985984
ERR1771227
ERR2214109
ERR985715
ERR1941371
ERR1678058
ERR976862
ERR2259028
ERR406779
ERR654755
ERR1554080
ERR743320
ERR170918
ERR1134883
ERR557941
ERR586003
ERR1994706
ERR977049
ERR558016
ERR3664558
ERR2139049
ERR657766
ERR743253
ERR1554273
ERR2619434
ERR2213959
ERR5105988
ERR473191
ERR847135
ERR3201745
ERR1863168
ERR1761958
ERR985651
ERR171012
ERR2619489
ERR715871
ERR1761724
ERR2113626
ERR351712
ERR2619570
ERR3606560
ERR903692
ERR2259049
ERR2182409
ERR985730
ERR5331967
ERR473076
ERR036069
ERR982425
ERR2619575
ERR1960615
ERR2820681
ERR1677966
ERR1770706
ERR743275
ERR1865230
ERR278667
ERR2258913
ERR314163
ERR985664
ERR1134978
ERR1941267
ERR2619436
ERR1770857
ERR3938529
ERR406592
ERR1389349
ERR981799
ERR1771036
ERR349253
ERR314193
ERR2113628
ERR2619299
ERR2619371
ERR176041
ERR1554286
ERR743269
ERR1674785
ERR3900326
ERR1770750
ERR519817
ERR982036
ERR1994429
ERR3255750
ERR1389363
ERR985944
ERR903419
ERR351708
ERR557823
ERR3416492
ERR2139056
ERR5106143
ERR985550
ERR473199
ERR986016
ERR473078
ERR172581
ERR314097
ERR708688
ERR1761827
ERR278635
ERR473002
ERR466869
ERR557771
ERR1554133
ERR985614
ERR294426
ERR1517530
ERR743300
ERR466978
ERR903607
ERR5106181
ERR5011708
ERR743291
ERR1863083
ERR5011654
ERR5106439
ERR903394
ERR351574
ERR715957
ERR2619353
ERR2619447
ERR5105848
ERR2139129
ERR1554253
ERR3184090
ERR170880
ERR1677942
ERR982414
ERR2182414
ERR332322
ERR985914
ERR3664659
ERR1389315
ERR1389273
ERR1389430
ERR2113674
ERR5011714
ERR1770732
ERR982481
ERR1389260
ERR557811
ERR982255
ERR903706
ERR654785
ERR1960535
ERR1941395
ERR982183
ERR406696
ERR351744
ERR1865240
ERR1994550
ERR3900318
ERR3664677
ERR982194
ERR2259050
ERR1134971
ERR405919
ERR3416434
ERR2182217
ERR473104
ERR3900301
ERR3664622
ERR1389385
ERR405981
ERR1771247
ERR985939
ERR981687
ERR2139208
ERR1134919
ERR519832
ERR985558
ERR982091
ERR1517393
ERR5106441
ERR1161529
ERR1761950
ERR1762012
ERR5011673
ERR1762031
ERR1863017
ERR2619356
ERR315199
ERR1761691
ERR1389326
ERR5106440
ERR1994573
ERR715890
ERR5106265
ERR3938485
ERR2113637
ERR133776
ERR346750
ERR716107
ERR137140
ERR1517480
ERR708771
ERR3890202
ERR406663
ERR1770901
ERR585984
ERR1677895
ERR5105890
ERR982077
ERR5011786
ERR557623
ERR981774
ERR1994712
ERR5011733
ERR133738
ERR731266
ERR1134950
ERR1994502
ERR847253
ERR3664565
ERR1717954
ERR3664571
ERR294390
ERR310539
ERR133748
ERR1863136
ERR5331965
ERR1717559
ERR5011792
ERR133707
ERR903686
ERR1134842
ERR133751
ERR3201712
ERR2619195
ERR557601
ERR473243
ERR1677891
ERR585989
ERR5011715
ERR5331920
ERR2619378
ERR2619429
ERR036094
ERR406711
ERR985966
ERR237213
ERR3900362
ERR170894
ERR1941264
ERR2619370
ERR558096
ERR222815
ERR903591
ERR558148
ERR1941325
ERR982265
ERR172533
ERR1994519
ERR133696
ERR5105941
ERR985724
ERR557783
ERR351733
ERR2139066
ERR2213958
ERR170945
ERR985615
ERR903531
ERR3900227
ERR3900316
ERR473029
ERR982281
ERR5106347
ERR557752
ERR1554066
ERR3606602
ERR3416490
ERR472997
ERR1761741
ERR351734
ERR5105814
ERR1554241
ERR351592
ERR1517544
ERR294443
ERR715963
ERR170787
ERR1863130
ERR3664547
ERR473077
ERR1674751
ERR137168
ERR985924
ERR1770913
ERR1770821
ERR1134982
ERR558037
ERR1517579
ERR346748
ERR2182294
ERR981920
ERR557835
ERR985912
ERR982030
ERR1761779
ERR977047
ERR2258962
ERR170783
ERR1941409
ERR466901
ERR1960530
ERR1761975
ERR1517537
ERR406725
ERR557762
ERR237222
ERR237235
ERR1292504
ERR1389300
ERR557658
ERR3255672
ERR985967
ERR982422
ERR557871
ERR351730
ERR1761720
ERR985784
ERR519858
ERR351715
ERR349250
ERR1389341
ERR351599
ERR1717577
ERR519731
ERR982503
ERR1554274
ERR1761861
ERR1994529
ERR1554267
ERR406655
ERR1161433
ERR346760
ERR976875
ERR3606573
ERR847165
ERR1389354
ERR1517521
ERR1554041
ERR1863019
ERR981644
ERR1941310
ERR332307
ERR4198160
ERR406657
ERR519730
ERR985801
ERR715958
ERR2214299
ERR1941337
ERR473170
ERR5011737
ERR5106022
ERR406838
ERR982090
ERR2619328
ERR5105969
ERR137147
ERR654775
ERR519808
ERR2619399
ERR557669
ERR2113607
ERR2214312
ERR981748
ERR171099
ERR982042
ERR1761895
ERR5106191
ERR519793
ERR5011743
ERR406633
ERR1960583
ERR1554054
ERR985961
ERR982482
ERR1771048
ERR1770961
ERR3900339
ERR3606604
ERR1517604
ERR473209
ERR903544
ERR1447228
ERR1161491
ERR1770895
ERR222877
ERR294450
ERR1941369
ERR3664719
ERR3606537
ERR1554234
ERR1770740
ERR3890182
ERR2213971
ERR170980
ERR2258945
ERR466888
ERR2182177
ERR2619445
ERR982524
ERR557764
ERR5105870
ERR2258990
ERR2214103
SRR7513495
ERR1161511
ERR3664478
ERR052796
ERR1292494
ERR133689
ERR1761906
ERR406012
ERR2113636
ERR2214212
ERR847155
ERR1292490
ERR405944
ERR982132
ERR3664602
ERR5106153
ERR2619198
ERR985971
ERR036091
ERR522803
ERR2113610
ERR3255695
ERR405932
ERR976813
ERR3201737
ERR310526
ERR351579
ERR708616
ERR557947
ERR985618
ERR351547
ERR1771195
ERR982185
ERR170759
ERR2619236
ERR2258922
ERR473185
ERR982454
ERR176040
ERR743334
ERR171036
ERR406786
ERR405865
ERR1717551
ERR3938454
ERR1994440
ERR1554043
ERR473264
ERR3890205
ERR2258965
ERR981956
ERR133688
ERR237343
ERR847149
ERR405891
ERR1770780
ERR310525
ERR1674764
ERR346727
ERR310950
ERR1941352
ERR1761722
ERR1292437
ERR406751
ERR1517348
ERR847088
ERR2259000
ERR3416502
ERR5011670
ERR5105987
ERR467014
ERR1994505
ERR3900359
ERR3170372
ERR5011749
ERR351699
ERR985738
ERR2619683
ERR2214305
ERR982510
ERR557814
ERR314229
ERR314153
ERR1941307
ERR557957
ERR1447225
ERR1770923
ERR903462
ERR5106178
ERR982118
ERR3255669
ERR1389393
ERR982368
ERR654742
ERR315214
ERR2258897
ERR5106205
ERR1134994
ERR982322
ERR2182205
ERR314215
ERR1161542
ERR3416456
ERR1292458
ERR1960601
ERR237280
ERR2139237
ERR473260
ERR557692
ERR981555
ERR1134981
ERR903487
ERR903379
ERR2619304
ERR1554162
ERR1770747
ERR3938484
ERR2619318
ERR1771211
ERR2619491
ERR5106367
ERR405960
ERR171111
ERR985898
ERR1770933
ERR715973
ERR137162
ERR3664541
ERR172573
ERR2213987
ERR982434
ERR237216
ERR2214156
ERR237301
ERR5106157
ERR1994593
ERR981788
ERR985580
ERR1761862
ERR557598
ERR985820
ERR2139276
ERR5105800
ERR903547
ERR2113625
ERR557778
ERR985905
ERR982529
ERR466866
ERR2182210
ERR557924
ERR2182207
ERR1389348
ERR654788
ERR351639
ERR2259018
ERR1389304
ERR133788
ERR1941338
ERR332312
ERR2214294
ERR171089
ERR1677997
ERR2182337
ERR557577
ERR903357
ERR2619497
ERR1771170
ERR1717537
ERR1761837
ERR982495
ERR5105823
ERR1292427
ERR1674750
ERR2287277
ERR903557
ERR985732
ERR743329
ERR1941263
ERR1994490
ERR278681
ERR5106183
ERR2619352
ERR654769
ERR5011718
ERR406691
ERR5106352
ERR1761930
ERR982443
ERR982327
ERR170995
ERR3664518
ERR222847
ERR406574
ERR351663
ERR982242
ERR3900349
ERR5106137
ERR519771
ERR708719
ERR1292451
ERR405970
ERR1677907
ERR715866
ERR982366
ERR3201701
ERR557892
ERR977568
ERR310975
ERR2213936
ERR1161537
ERR657764
ERR1994631
ERR2139060
ERR708628
ERR1134893
ERR311028
ERR1134874
ERR715801
ERR3201695
ERR2619598
ERR2619199
ERR2619417
ERR310528
ERR176043
ERR1161448
ERR1761784
ERR237368
ERR2214307
ERR654765
ERR466885
ERR2182401
ERR2619651
ERR5106544
ERR716008
ERR473059
ERR1941236
ERR2619474
ERR473113
ERR731278
ERR5105967
ERR557867
ERR466966
ERR1389296
ERR144529
ERR2619506
ERR2213949
ERR3664476
ERR5105810
ERR557901
ERR2619281
ERR2188546
ERR237332
ERR406668
ERR1554092
ERR3664717
ERR5106238
ERR981708
ERR847083
ERR847178
ERR3938457
ERR708655
ERR1161490
ERR2214183
ERR5106437
ERR351659
ERR222850
ERR1770884
ERR3416448
ERR708647
ERR2113652
ERR036068
ERR406781
ERR3606619
ERR170822
ERR985946
ERR558080
ERR1761963
ERR3900358
ERR982276
ERR310958
ERR1770911
ERR519786
ERR5106210
ERR985766
ERR1771135
ERR5106472
ERR170937
ERR5106168
ERR052757
ERR2139213
ERR2182175
ERR1717531
ERR5106459
ERR2258997
ERR2214084
ERR2258983
ERR1717532
ERR406742
ERR5106185
ERR2113650
ERR982432
ERR473152
ERR278683
ERR654710
ERR3938519
ERR1677991
ERR278623
ERR903453
ERR519717
ERR2619329
ERR985745
ERR2214262
ERR981579
ERR473013
ERR743302
ERR133683
ERR557640
ERR715878
ERR1770785
ERR654732
ERR2182352
ERR1554082
ERR1761766
ERR982095
ERR473236
ERR903359
ERR346751
ERR5106197
ERR1941391
ERR557714
ERR1292423
ERR981755
ERR2619330
ERR5043357
ERR1292440
ERR586012
ERR1134864
ERR5106147
ERR3416485
ERR3900285
ERR1134908
ERR3890177
ERR2259074
ERR222766
ERR557636
ERR519749
ERR406029
ERR1677938
ERR170863
ERR052764
ERR5011682
ERR1677901
ERR294428
ERR985979
ERR715932
ERR2214166
ERR715884
ERR903352
ERR406836
ERR3293972
ERR5106307
ERR222843
ERR1134886
ERR654749
ERR1994447
ERR1389365
ERR3664449
ERR1960529
ERR294397
ERR2182162
ERR1761838
ERR172531
ERR5106054
ERR5106448
ERR473165
ERR052740
ERR557915
ERR557738
ERR346719
ERR1554266
ERR743301
ERR1554254
ERR406595
ERR985712
ERR1517566
ERR557973
ERR1771122
ERR5106376
ERR654731
ERR5106012
ERR405918
ERR3938517
ERR2619543
ERR3664561
ERR2258901
ERR519837
ERR2214152
ERR2182214
ERR137156
ERR981724
ERR847195
ERR3416430
ERR466906
ERR1554190
ERR1124363
ERR2259077
ERR981802
ERR144536
ERR171069
ERR985689
ERR473001
ERR847108
ERR170897
ERR715814
ERR3938458
ERR1600472
ERR1771150
ERR1994398
ERR1161552
ERR1554145
ERR5106127
ERR1554240
ERR406597
ERR3890203
ERR557921
ERR5105910
ERR467023
ERR1678014
ERR903475
ERR1770737
ERR1134997
ERR473175
ERR2619254
ERR1134901
ERR3606550
ERR5106152
ERR557602
ERR5106553
ERR847109
ERR519811
ERR036062
ERR1554074
ERR715849
ERR982141
ERR1134984
ERR3255698
ERR466891
ERR716003
ERR982534
ERR3664542
ERR2619320
ERR715964
ERR3201706
ERR903701
ERR2214290
ERR2214046
ERR406813
ERR5011770
ERR2213915
ERR557950
ERR1554143
ERR2619317
ERR133706
ERR847105
ERR2258951
ERR278617
ERR466980
ERR5331994
ERR332306
ERR1771151
ERR278682
ERR2258963
ERR406834
ERR985713
ERR036075
ERR237363
ERR5106532
ERR2139126
ERR654783
ERR5011759
ERR2214125
ERR1863102
ERR5011695
ERR473141
ERR1717526
ERR5106483
ERR2182183
ERR144520
ERR2213985
ERR036120
ERR3201698
ERR5106132
ERR237325
ERR982506
ERR1994424
ERR1863166
ERR405898
ERR557644
ERR982252
ERR2619472
ERR977046
ERR731296
ERR654768
ERR1771132
ERR985830
ERR5106451
ERR1994404
ERR406631
ERR3664477
ERR847237
ERR405885
ERR5011669
ERR2214062
ERR982397
ERR3664718
ERR981919
ERR2214216
ERR985735
ERR903578
ERR985734
ERR176033
ERR2619248
ERR5105938
ERR052803
ERR715974
ERR1292419
ERR982440
ERR982213
ERR2619346
ERR3606624
ERR985657
ERR2214225
ERR3938466
ERR466963
ERR1389334
ERR3606544
ERR982337
ERR982033
ERR137184
ERR985903
ERR2182336
ERR171091
ERR133750
ERR5011735
ERR2214012
ERR3900376
ERR982311
ERR1994521
ERR5106468
ERR903711
ERR5106497
ERR172538
ERR558036
ERR137135
ERR1677962
ERR2619508
ERR3900247
ERR2182157
ERR5106447
ERR405899
ERR294417
ERR985976
ERR1161566
ERR137181
ERR1994561
ERR1161526
ERR5106519
ERR5106259
ERR2182296
ERR522777
ERR981606
ERR743266
ERR2214052
ERR406823
ERR467012
ERR1771236
ERR2113634
ERR1517518
ERR1863025
ERR332318
ERR351680
ERR2182404
ERR2619675
ERR1994411
ERR715945
ERR5106374
ERR2213967
ERR715977
ERR349246
ERR985822
ERR5105813
ERR172512
ERR654714
ERR1761771
ERR2214021
ERR3416442
ERR406626
ERR557570
ERR3416498
ERR982156
ERR1161563
ERR3664685
ERR1134847
ERR1161523
ERR2619439
ERR976851
ERR5011658
ERR1771183
ERR903649
ERR137129
ERR1717588
ERR5331992
ERR1389412
ERR1517586
ERR3900298
ERR981686
ERR1292408
ERR903468
ERR3900280
ERR903592
ERR5043356
ERR351745
ERR981560
ERR558030
ERR1771125
ERR1941384
ERR473098
ERR3416451
ERR144493
ERR715907
ERR557625
ERR5011747
ERR405934
ERR982232
ERR522794
ERR715895
ERR557981
ERR314105
ERR1292402
ERR982171
ERR5106298
ERR981800
ERR2182271
ERR982101
ERR222851
ERR2259060
ERR351542
ERR522817
ERR5011802
ERR715996
ERR985544
ERR715952
ERR170990
ERR2182199
ERR351593
ERR3664596
ERR2820710
ERR1994454
ERR351672
ERR2182141
ERR473045
ERR1994538
ERR1389450
ERR5106047
ERR137169
ERR1994415
ERR985805
ERR557765
ERR982049
ERR310973
ERR278685
ERR1863084
ERR5106130
ERR369492
ERR981767
ERR473041
ERR1761742
ERR985701
ERR1674759
ERR558054
ERR2214296
ERR222839
ERR5106402
ERR982273
ERR1863169
ERR2214145
ERR5106177
ERR977552
ERR144495
ERR1161515
ERR3664721
ERR557793
ERR557916
ERR1865229
ERR314177
ERR903744
ERR2214069
ERR5106229
ERR903408
ERR847222
ERR2258904
ERR2258889
ERR1994597
ERR1134846
ERR171087
ERR5011704
ERR847090
ERR406635
ERR1960546
ERR708653
ERR473143
ERR2113669
ERR133702
ERR982253
ERR982258
ERR1161522
ERR1389317
ERR2182304
ERR1994658
ERR1161458
ERR1674769
ERR2182289
ERR3664662
ERR1761879
ERR5105892
ERR1678007
ERR406618
ERR903727
ERR1517618
ERR473216
ERR982037
ERR2619479
ERR351756
ERR2182405
ERR170835
ERR982374
ERR314210
ERR294424
ERR314225
ERR466985
ERR5106467
ERR314195
ERR1994387
ERR1389414
ERR1161470
ERR237291
ERR1677885
ERR314179
ERR1389328
ERR467011
ERR1994399
ERR903567
ERR1389261
ERR473157
ERR2214019
ERR986039
ERR2744295
ERR1770728
ERR3201711
ERR982218
ERR1770777
ERR1994729
ERR406743
ERR171043
ERR405975
ERR985977
ERR1960580
ERR903630
ERR052809
ERR3606553
ERR715994
ERR654799
ERR1124364
ERR716031
ERR294437
ERR847187
ERR557904
ERR1134931
ERR982152
ERR1994608
ERR369499
ERR172556
ERR985684
ERR171068
ERR351580
ERR222887
ERR137149
ERR3255746
ERR3416503
ERR2182144
ERR036121
ERR036118
ERR982230
ERR5106272
ERR3184092
ERR473208
ERR133734
ERR1994725
ERR3900276
ERR1994431
ERR3900315
ERR1677931
ERR406569
ERR3900379
ERR1761781
ERR170816
ERR5106470
ERR3890191
ERR1771094
ERR2182412
ERR5105828
ERR1554181
ERR3938468
ERR5011830
ERR466903
ERR3606606
ERR1389433
ERR1517515
ERR1134860
ERR2619283
ERR1625851
ERR222883
ERR406717
ERR957615
ERR351631
ERR1761679
ERR5106515
ERR349244
ERR731303
ERR1717597
ERR2214255
ERR036104
ERR585992
ERR3416464
ERR2182274
ERR2182155
ERR346714
ERR406623
ERR170833
ERR2214034
ERR1770969
ERR2619192
ERR2619380
ERR310989
ERR5331946
ERR346728
ERR903663
ERR1600528
ERR1161513
ERR1134970
ERR5105900
ERR5105794
ERR1863076
ERR903386
ERR903650
ERR133690
ERR1761981
ERR1678019
ERR137108
ERR715931
ERR715937
ERR1517636
ERR985566
ERR473022
ERR2619523
ERR5106333
ERR903368
ERR405922
ERR1761746
ERR1761883
ERR5106301
ERR519788
ERR1389416
ERR981753
ERR3255706
ERR472994
ERR1675921
ERR2619312
ERR466890
ERR171102
ERR311007
ERR1771215
ERR1678033
ERR137145
ERR1994438
ERR1941333
ERR314132
ERR172568
ERR903737
ERR5105999
ERR5011685
ERR2113639
ERR558038
ERR332326
ERR1677969
ERR1761816
ERR1517481
ERR1447270
ERR1960548
ERR2177049
ERR473068
ERR5106139
ERR405951
ERR5105883
ERR708728
ERR1762023
ERR557870
ERR314213
ERR133691
ERR981610
ERR847121
ERR3664608
ERR1994575
ERR1770876
ERR1863161
ERR715927
ERR5331891
ERR3416455
ERR519767
ERR903489
ERR1770924
ERR3664582
ERR2213940
ERR1600515
ERR1762045
ERR743290
ERR708667
ERR2213968
ERR2820680
ERR3900384
ERR294435
ERR981798
ERR405931
ERR405997
ERR1134921
ERR2139076
ERR2113680
ERR2259010
ERR237297
ERR406667
ERR5105889
ERR2619334
ERR519795
ERR294436
ERR985798
ERR171109
ERR903405
ERR351611
ERR170745
ERR3890166
ERR903424
ERR1770995
ERR1761984
ERR332305
ERR294427
ERR332315
ERR2182300
ERR5106463
ERR1994462
ERR558141
ERR1770746
ERR5043360
ERR5105928
ERR985886
ERR2182360
ERR1761851
ERR903490
ERR743260
ERR1554040
ERR3664516
ERR903674
ERR1717955
ERR406038
ERR2182341
ERR1863160
ERR519719
ERR5106514
ERR2182364
ERR847116
ERR982519
ERR314224
ERR1771146
ERR1770791
ERR1771217
ERR981975
ERR985930
ERR2182388
ERR405859
ERR1770686
ERR985943
ERR557745
ERR1994496
ERR5106358
ERR3890178
ERR847188
ERR982110
ERR237353
ERR170870
ERR1771102
ERR976805
ERR1389259
ERR557585
ERR1134949
ERR957614
ERR3664660
ERR1761799
ERR5106077
ERR982458
ERR346754
ERR5106431
ERR982305
ERR406611
ERR315210
ERR051676
ERR5105949
ERR982136
ERR1770922
ERR1134857
ERR5011678
ERR1389395
ERR903464
ERR557578
ERR985770
ERR3255666
ERR1600520
ERR557788
ERR294394
ERR5331990
ERR903697
ERR222876
ERR708623
ERR982438
ERR2213954
ERR903448
ERR1761689
ERR2619516
ERR2619664
ERR1677972
ERR2182146
ERR654793
ERR1863006
ERR369484
ERR3938505
ERR715983
ERR981777
ERR171051
ERR986001
ERR985607
ERR3201754
ERR1994717
ERR133753
ERR3664504
ERR3938492
ERR346729
ERR1554248
ERR314155
ERR2619292
ERR5106385
ERR1447280
ERR3255676
ERR086228
ERR2619294
ERR144503
ERR1960565
ERR1761706
ERR981968
ERR708614
ERR332330
ERR5106466
ERR351595
ERR1994407
ERR406735
ERR310957
ERR1761990
ERR5105798
ERR5011753
ERR5106445
ERR3900295
ERR406676
ERR2619528
ERR466974
ERR1554131
ERR466876
ERR1554233
ERR351587
ERR405940
ERR406003
ERR1994586
ERR1994680
ERR982504
ERR2619663
ERR3664464
ERR1761821
ERR2214080
ERR133715
ERR985622
ERR3664463
ERR5106274
ERR1134867
ERR406773
ERR1292478
ERR1554284
ERR5106410
ERR1389405
ERR847244
ERR1134941
ERR172585
ERR1994663
ERR985760
ERR2139043
ERR3170369
ERR405852
ERR314161
ERR1941299
ERR473095
ERR2619337
ERR2214278
ERR1994527
ERR985665
ERR847213
ERR982413
ERR2619638
ERR2214221
ERR5011738
ERR1770772
ERR3938463
ERR903596
ERR1994693
ERR466961
ERR1994701
ERR1960569
ERR2182368
ERR2619364
ERR982475
ERR903395
ERR5331908
ERR985626
ERR5011744
ERR310977
ERR351751
ERR557983
ERR222814
ERR3255689
ERR1994442
ERR519794
ERR406654
ERR3664567
ERR063502
ERR981662
ERR5106484
ERR3664578
ERR1389343
ERR982358
ERR2820709
ERR985642
ERR2214193
ERR2139064
ERR052758
ERR171114
ERR1770892
ERR847197
ERR2619541
ERR1941255
ERR654784
ERR5105925
ERR406784
ERR1761727
ERR133749
ERR3664559
ERR1554160
ERR137186
ERR405925
ERR351677
ERR351750
ERR1770739
ERR1677951
ERR2214066
ERR5106029
ERR1941400
ERR473198
ERR473161
ERR557776
ERR278692
ERR2820702
ERR137126
ERR406577
ERR294420
ERR985933
ERR171116
ERR2139178
ERR558117
ERR903690
ERR2113667
ERR847223
ERR3606578
ERR903597
ERR5011683
ERR172574
ERR2220010
ERR1770959
ERR294453
ERR2258950
ERR2139061
ERR3938491
ERR1292471
ERR1994461
ERR985723
ERR3664545
ERR278618
ERR2139252
ERR311027
ERR982341
ERR715971
ERR1517399
ERR2820665
ERR1863095
ERR557600
ERR170935
ERR133789
ERR743303
ERR2139047
ERR171053
ERR1292446
ERR170941
ERR170757
ERR558133
ERR976874
ERR1389439
ERR715846
ERR2820666
ERR473207
ERR5331981
ERR2213973
ERR133782
ERR3664501
ERR982210
ERR1134852
ERR1994562
ERR170997
ERR3664681
ERR1389463
ERR2619432
ERR332311
ERR2619203
ERR2177064
ERR982107
ERR2182363
ERR1161486
ERR5106465
ERR1941290
ERR708740
ERR294422
ERR2619428
ERR314110
ERR473160
ERR170826
ERR2619611
ERR715826
ERR351561
ERR2113675
ERR981805
ERR2182389
ERR3664712
ERR052832
ERR278636
ERR2619580
ERR3255716
ERR2177048
ERR170814
ERR1994479
ERR3255702
ERR1389448
ERR3201700
ERR5331906
ERR557651
ERR903404
ERR473237
ERR981814
ERR654782
ERR2619369
ERR3664612
ERR2619662
ERR2259053
ERR708681
ERR2139024
ERR1762007
ERR2258920
ERR5011800
ERR982061
ERR708687
ERR406653
ERR2619398
ERR351562
ERR985872
ERR982190
ERR406591
ERR1994384
ERR1994603
ERR3255741
ERR557657
ERR310541
ERR1134872
ERR1292506
ERR170857
ERR222765
ERR982385
ERR2214055
ERR5106161
ERR903605
ERR278652
ERR708686
ERR715838
ERR171113
ERR052804
ERR1761919
ERR2139044
ERR2619551
ERR903714
ERR351722
ERR172586
ERR5106511
ERR3255692
ERR176037
ERR558000
ERR472988
ERR557604
ERR314115
ERR237329
ERR2182315
ERR3664454
ERR5106144
ERR052744
ERR981955
ERR2619661
ERR2139303
ERR557724
ERR2214104
ERR2182142
ERR1863034
ERR557925
ERR847128
ERR981673
ERR405972
ERR1161543
ERR981702
ERR036074
ERR171034
ERR957619
ERR1134885
ERR1994670
ERR985995
ERR1960587
ERR985648
ERR1717538
ERR1554122
ERR1389359
ERR3201739
ERR237371
ERR3664498
ERR5105958
ERR1771033
ERR036107
ERR557838
ERR466862
ERR406754
ERR2214024
ERR222864
ERR985680
ERR557773
ERR1554277
ERR237379
ERR1161560
ERR981765
ERR4198157
ERR1771057
ERR466880
ERR903504
ERR406772
ERR237309
ERR5106019
ERR715883
ERR2139027
ERR1994731
ERR982047
ERR1717582
ERR3184108
ERR466981
ERR2139304
ERR2139243
ERR985813
ERR369506
ERR351729
ERR1771230
ERR3255679
ERR2619269
ERR981957
ERR1994533
ERR036064
ERR2214264
ERR466896
ERR985908
ERR557984
ERR5106384
ERR1389269
ERR3938475
ERR5331985
ERR3255667
ERR2182187
ERR1677943
ERR654727
ERR1770836
ERR314137
ERR982333
ERR5106496
ERR985973
ERR1771140
ERR2259002
ERR237376
ERR5106446
ERR351548
ERR715860
ERR557858
ERR2139062
ERR5105968
ERR2213903
ERR222861
ERR1678006
ERR1994605
ERR473153
ERR1994459
ERR5106537
ERR5011709
ERR976858
ERR310993
ERR1994532
ERR1134944
ERR982260
ERR2619547
ERR406587
ERR981568
ERR1677980
ERR3664699
ERR981783
ERR557878
ERR472996
ERR557595
ERR708748
ERR1389442
ERR558126
ERR405998
ERR5106443
ERR903602
ERR657761
ERR1682741
ERR2258942
ERR982384
ERR170893
ERR310965
ERR1770883
ERR903484
ERR2258981
ERR3606628
ERR3938480
SRR7513494
ERR1761737
ERR369485
ERR349261
ERR5106085
ERR172578
ERR982181
ERR2214153
ERR2214238
ERR557642
ERR170853
ERR2258958
ERR1994383
ERR3255663
ERR1447307
ERR985751
ERR715961
ERR3606617
ERR2619212
ERR5106039
ERR405930
ERR5105939
ERR144515
ERR847111
ERR1761835
ERR310516
ERR5106217
ERR466993
ERR1389306
ERR985557
ERR1682745
ERR2619355
ERR2139121
ERR557826
ERR1761708
ERR903571
ERR1292457
ERR473150
ERR981780
ERR5011787
ERR406015
ERR519738
ERR1677964
ERR985938
ERR3900283
ERR903461
ERR981598
ERR2619213
ERR1677926
ERR3664691
ERR5331948
ERR1292403
ERR981553
ERR170895
ERR982359
ERR5011793
ERR5105804
ERR1717536
ERR1717566
ERR3606625
ERR1863167
ERR1761687
ERR294433
ERR5106344
ERR985853
ERR2182267
ERR311006
ERR1960600
ERR557711
ERR1761918
ERR2182387
ERR982307
ERR982502
ERR2214090
ERR052762
ERR3623520
ERR133762
ERR558105
ERR708634
ERR1762004
ERR1960574
ERR1717580
ERR2139197
ERR981627
ERR1761896
ERR133723
ERR1517577
ERR1389356
ERR1292484
ERR170900
ERR903641
ERR2113623
ERR1771198
ERR557807
ERR715858
ERR558108
ERR5105918
ERR1994543
ERR847114
ERR172495
ERR1771100
ERR5106032
ERR986013
ERR3938496
ERR172496
ERR522741
ERR557779
ERR903521
ERR3900248
ERR586011
ERR1770805
ERR3416465
ERR5011773
ERR557837
ERR985972
ERR170809
ERR981689
ERR557742
ERR1717530
ERR557774
ERR406730
ERR2619476
ERR715905
ERR3900356
ERR977045
ERR144538
ERR237307
ERR1389367
ERR2619280
ERR1447247
ERR1941396
ERR5106005
ERR1994734
ERR557812
ERR1761867
ERR1771212
ERR982423
ERR1134917
ERR982338
ERR910007
ERR1554047
ERR903409
ERR985875
ERR278638
ERR3664462
ERR3606582
ERR1389419
ERR2619242
ERR2619537
ERR1994716
ERR5105909
ERR2619525
ERR5105809
ERR708665
ERR5106371
ERR5106169
ERR473028
ERR1770790
ERR3416449
ERR2619559
ERR3184110
ERR237381
ERR1771081
ERR1941408
ERR2139092
ERR311022
ERR1292426
ERR715942
ERR903682
ERR3664488
ERR1960589
ERR172528
ERR2820701
ERR1134977
ERR332335
ERR2619564
ERR351754
ERR1960594
ERR405956
ERR982391
ERR985878
ERR144534
ERR1994642
ERR557927
ERR222816
ERR5331983
ERR2619503
ERR557813
ERR2619397
ERR1941274
ERR1770949
ERR557580
ERR5331996
ERR351666
ERR314165
ERR473197
ERR715949
ERR2259073
ERR558129
ERR170917
ERR406747
ERR171009
ERR137106
ERR467024
ERR171115
ERR1994635
ERR3606598
ERR1994590
ERR237260
ERR222800
ERR3201694
ERR1554173
ERR1941266
ERR2214099
ERR406842
ERR982497
ERR981984
ERR1770730
ERR5106198
ERR715967
ERR237360
ERR903434
ERR3664536
ERR171120
ERR5106337
ERR3606569
ERR170898
ERR1865238
ERR466968
ERR171050
ERR5106547
ERR1134878
ERR170879
ERR3255678
ERR522809
ERR3890207
ERR137118
ERR981993
ERR1771121
ERR278634
ERR981959
ERR172507
ERR3900215
ERR557637
ERR5105978
ERR1863066
ERR1761916
ERR311014
ERR1675929
ERR5106098
ERR2182168
ERR3293965
ERR314240
ERR715935
ERR985901
ERR2619300
ERR1678029
ERR2259076
ERR558107
ERR314236
ERR5106200
ERR222761
ERR982313
ERR222823
ERR1134952
ERR903722
ERR1771074
ERR558052
ERR708724
ERR743248
ERR558057
ERR1554076
ERR5106231
ERR310982
ERR1770786
ERR1994723
ERR2214077
ERR170749
ERR4198153
ERR133743
ERR3623522
ERR847191
ERR2259045
ERR1960557
ERR351707
ERR310996
ERR982483
ERR1941240
ERR1389382
ERR1161505
ERR557976
ERR903494
ERR1994488
ERR1134904
ERR2213920
ERR903586
ERR314211
ERR557842
ERR557845
ERR982286
ERR170934
ERR2619495
ERR557832
ERR2820677
ERR1134972
ERR137154
ERR5106190
ERR2139299
ERR5106247
ERR1771117
ERR715868
ERR985866
ERR1554134
ERR406805
ERR557767
ERR237240
ERR2259057
ERR405855
ERR170847
ERR1761823
ERR2619517
ERR278656
ERR466865
ERR522800
ERR976842
ERR1770945
ERR2182413
ERR5011748
ERR314178
ERR237218
ERR903451
ERR1134888
ERR903436
ERR847154
ERR466995
ERR170977
ERR052742
ERR2619313
ERR1994494
ERR557751
ERR1863101
ERR2213942
ERR654745
ERR170740
ERR981958
ERR903548
ERR2213930
ERR558103
ERR1770707
ERR985695
ERR314182
ERR2214072
ERR985856
ERR2213909
ERR473186
ERR982176
ERR3201742
ERR981782
ERR982442
ERR349258
ERR982209
ERR981730
ERR1771131
ERR519845
ERR903675
ERR1389373
ERR1863027
ERR405943
ERR5106204
ERR2139203
ERR1554104
ERR558013
ERR137134
ERR5331952
ERR1941321
ERR473214
ERR052792
ERR985758
ERR982264
ERR1994574
ERR3664526
ERR170972
ERR981747
ERR3900306
ERR3416522
ERR2259025
ERR985729
ERR2619468
ERR982124
ERR1863177
ERR557624
ERR1677900
ERR1389271
ERR1863178
ERR558142
ERR708685
ERR982407
ERR982363
ERR3900243
ERR2113664
ERR314085
ERR3255710
ERR2619670
ERR2258974
ERR1994555
ERR405999
ERR557990
ERR466879
ERR3664439
ERR2177066
ERR2182161
ERR3255704
ERR5011677
ERR466999
ERR557880
ERR654750
ERR557646
ERR903501
ERR1770851
ERR170842
ERR5106379
ERR731265
ERR3486023
ERR5106083
ERR2619657
ERR3664696
ERR982462
ERR1941320
ERR2182227
ERR1770752
ERR1447258
ERR2188545
ERR982352
ERR557913
ERR237306
ERR557603
ERR1770994
ERR519715
ERR5106078
ERR473219
ERR137127
ERR1941327
ERR1447236
ERR557995
ERR708641
ERR237217
ERR2214229
ERR294448
ERR903390
ERR982300
ERR1762038
ERR1863171
ERR406030
ERR4198150
ERR052831
ERR314244
ERR237317
ERR985638
ERR3201719
ERR278653
ERR982184
ERR1761842
ERR473015
ERR986030
ERR903673
ERR222872
ERR985881
ERR2619680
ERR2619668
ERR1770758
ERR311013
ERR3606595
ERR2619636
ERR052761
ERR3201728
ERR2182308
ERR133777
ERR558091
ERR346693
ERR731300
ERR5043358
ERR981706
ERR903554
ERR1994610
ERR5106476
ERR558137
ERR5011821
ERR170793
ERR2182174
ERR985560
ERR2113643
ERR5106269
ERR5105929
ERR5106426
ERR2214001
ERR170795
ERR1994481
ERR466893
ERR3486020
ERR5106308
ERR1600506
ERR176029
ERR982488
ERR3486027
ERR1761770
ERR1554072
ERR1717586
ERR332368
ERR557703
ERR1941330
ERR170925
ERR2619485
ERR5105956
ERR985647
ERR5106420
ERR847096
ERR1554093
ERR5011668
ERR2214245
ERR1762052
ERR311012
ERR976873
ERR5106377
ERR1865231
ERR2213912
ERR5106457
ERR2619647
ERR1717601
ERR351671
ERR222754
ERR1674756
ERR1677924
ERR1771178
ERR1554265
ERR1771093
ERR5106027
ERR1517551
ERR3664692
ERR2182287
ERR708649
ERR2139074
ERR3664555
ERR5105917
ERR406650
ERR5331950
ERR314125
ERR5331957
ERR2182213
ERR985541
ERR3664673
ERR982135
ERR466932
ERR558043
ERR5106492
ERR1994686
ERR5106235
ERR466923
ERR170852
ERR1994439
ERR2182166
ERR586004
ERR2259044
ERR351565
ERR1941319
ERR1678003
ERR1994559
ERR715926
ERR557911
ERR473182
ERR1941394
ERR5106199
ERR558081
ERR133717
ERR3900254
ERR133785
ERR466895
ERR176046
ERR981622
ERR558100
ERR3416452
ERR1675925
ERR466874
ERR473025
ERR5105908
ERR467017
ERR1771084
ERR981803
ERR5105966
ERR5331926
ERR294386
ERR903361
ERR2182302
ERR3416516
ERR406640
ERR3606622
ERR1134898
ERR981910
ERR1292405
ERR2619249
ERR222825
ERR406762
ERR985787
SRR7352647
ERR1941372
ERR557985
ERR1447177
ERR144505
ERR1292507
ERR2182410
ERR176032
ERR981684
ERR1994697
ERR2619218
ERR2258975
ERR311015
ERR144531
ERR981923
ERR1161555
ERR1771005
ERR314204
ERR1771165
ERR743297
ERR133720
ERR985608
ERR1447166
ERR314113
ERR903555
ERR473226
ERR1600456
ERR406683
ERR985919
ERR957622
ERR557753
ERR1960553
ERR2619583
ERR5011765
ERR2619530
ERR985936
ERR1554153
ERR4198159
ERR351572
ERR981651
ERR847180
ERR1554141
ERR519709
ERR2619552
ERR1292432
ERR1994457
ERR1771078
ERR2820679
ERR170755
ERR3890188
ERR2619226
ERR558118
ERR3900224
ERR1994534
ERR847171
ERR2139248
ERR3900244
ERR5106449
ERR351710
ERR1761785
ERR2182356
ERR5011755
ERR2213996
ERR5106208
ERR137120
ERR985894
ERR903496
ERR170773
ERR473238
ERR558009
ERR2820688
ERR5106240
ERR2182262
ERR519779
ERR170954
ERR170961
ERR847120
ERR982208
ERR5011761
ERR2139180
ERR5106091
ERR369522
ERR1389441
ERR847113
ERR5106475
ERR1161567
ERR1994506
ERR466884
ERR3890175
ERR982392
ERR2214303
ERR1761971
ERR981648
ERR314209
ERR2258916
ERR1134927
ERR903454
ERR314200
ERR170802
ERR237342
ERR3293971
ERR1517548
ERR985633
ERR3170377
ERR2820663
ERR1161540
ERR137152
ERR2619338
ERR3664664
ERR3664657
ERR1678074
ERR2213979
ERR5011698
ERR346747
ERR1682761
ERR715889
ERR1994733
ERR5331910
ERR2213943
ERR957624
ERR982452
ERR2619486
ERR903572
ERR2820664
ERR473200
ERR5106230
ERR1761923
ERR1677932
ERR715987
ERR133764
ERR981781
ERR1447160
ERR2619561
ERR133693
ERR715845
ERR086225
ERR406620
ERR903730
ERR557632
ERR743293
ERR1994537
ERR982453
ERR222840
ERR903642
ERR1292413
ERR522746
ERR3606559
ERR1770920
ERR473106
ERR1770803
ERR5106311
ERR237256
ERR2259037
ERR2820686
ERR985852
ERR522740
ERR3900333
ERR1761995
ERR5106543
ERR982031
ERR3255732
ERR2619373
ERR2258978
ERR1134882
ERR2619360
ERR1682762
ERR1625853
ERR473019
ERR2214203
ERR847227
ERR1292453
ERR982125
ERR1554124
ERR2182172
ERR2213937
ERR1389415
ERR2259014
ERR2177063
ERR3255705
ERR1863141
ERR406658
ERR1761935
ERR473229
ERR3900352
ERR903609
ERR1447216
ERR708610
ERR3416482
ERR5011754
ERR1770718
ERR1517622
ERR3664492
ERR1771208
ERR5105819
ERR2113657
ERR170983
ERR314169
ERR311025
ERR3938495
ERR172588
ERR137163
ERR3664597
ERR5106502
ERR467010
ERR473249
ERR171027
ERR137114
ERR5106552
ERR278640
ERR473004
ERR5106061
ERR708644
ERR369491
ERR5106160
ERR985687
ERR3255738
ERR1554089
ERR2619604
ERR3900210
ERR982073
ERR558007
ERR903375
ERR5106045
ERR2259017
ERR1771064
ERR847117
ERR052743
ERR903396
ERR314104
ERR2619628
ERR5106393
ERR981613
ERR278633
ERR1771240
ERR5011710
ERR985855
ERR1941362
ERR1447235
ERR985811
ERR5011789
ERR351732
ERR5106079
ERR1600468
ERR1770783
ERR2182159
ERR1761863
ERR519806
ERR2182301
ERR2619687
ERR1771145
ERR5105937
ERR332366
ERR1554060
ERR294393
ERR5106516
ERR1941417
ERR3938474
ERR1771185
ERR985662
ERR1389407
ERR982319
ERR5105861
ERR5106458
ERR237265
ERR294459
ERR3900383
ERR1554118
ERR715888
ERR1447195
ERR903428
ERR557653
ERR903672
ERR5106527
ERR903483
ERR406709
ERR1134920
ERR1678040
ERR063503
ERR294429
ERR1770824
ERR981752
ERR406804
ERR1994566
ERR2182394
ERR5331956
ERR052780
ERR133728
ERR982035
ERR1554189
ERR1161453
ERR237388
ERR715825
ERR557655
ERR715898
ERR2214159
ERR558039
ERR1770858
ERR3664678
ERR5106421
ERR1134850
ERR557737
ERR2214266
ERR2619572
ERR237228
ERR715936
ERR982535
ERR314121
ERR2214231
ERR351559
ERR775254
ERR1161498
ERR1994386
ERR2619538
ERR1600452
ERR903612
ERR310951
ERR558120
ERR3184088
ERR2214105
ERR2820671
ERR1554185
ERR3900346
ERR519857
ERR715843
ERR2139199
ERR903666
ERR5105859
ERR847081
ERR3201752
ERR1761762
ERR557628
ERR522732
ERR3293967
ERR1770849
ERR847086
ERR5011666
ERR2619420
ERR5106074
ERR3184098
ERR467008
ERR1389284
ERR557718
ERR1994710
ERR222882
ERR982499
ERR708726
ERR985539
ERR170896
ERR1389422
ERR1292459
ERR2139155
ERR2619566
ERR466913
ERR1761794
ERR1994465
ERR405987
ERR985569
ERR1770792
ERR715970
ERR3664521
ERR1994578
ERR903522
ERR405873
ERR314248
ERR1863164
ERR1600490
ERR981797
ERR903533
ERR982029
ERR1771108
ERR5011758
ERR985910
ERR5106500
ERR1389398
ERR2619512
ERR1678064
ERR1863156
ERR557689
ERR466912
ERR1960578
ERR144517
ERR170804
ERR172506
ERR981625
ERR3486024
ERR1134998
ERR5105907
ERR5011764
ERR176035
ERR5105965
ERR052773
ERR5011726
ERR981605
ERR1761893
ERR982160
ERR332319
ERR1447119
ERR2214237
ERR1941420
ERR1941368
ERR3606586
ERR715912
ERR557668
ERR2139139
ERR982289
ERR5105862
ERR5106125
ERR585986
ERR063501
ERR1389323
ERR351675
ERR1863009
ERR982128
ERR1941353
ERR1389380
ERR1554280
ERR557849
ERR466953
ERR715810
ERR985841
ERR314135
ERR5106232
ERR557843
ERR1771109
ERR1960559
ERR314133
ERR1161550
ERR406621
ERR5106192
ERR1674787
ERR5011722
ERR314136
ERR903731
ERR847226
ERR985545
ERR2619393
ERR1600496
ERR1161520
ERR657768
ERR2139059
ERR1941340
ERR406609
ERR2182367
ERR557734
ERR985562
ERR2139300
ERR1994435
ERR1517564
ERR3416415
ERR903631
ERR237346
ERR466960
ERR5106251
ERR170849
ERR2182307
ERR2213986
ERR1994565
ERR351760
ERR557620
ERR2182154
ERR2619339
ERR2182351
ERR985965
ERR1761977
ERR172552
ERR1771221
ERR2139088
ERR985858
ERR2213976
ERR1134991
ERR5106121
ERR467002
ERR5106317
ERR2113670
ERR3900229
ERR654737
ERR2214170
ERR2744294
ERR1134936
ERR3416517
ERR405921
ERR3255661
ERR351629
ERR1863137
ERR1682760
ERR351676
ERR172510
ERR1863118
ERR985928
ERR708660
ERR5106490
ERR2139289
ERR903371
ERR2619609
ERR903590
ERR5105854
ERR2214194
ERR1770832
ERR3664663
ERR405893
ERR557975
ERR1389358
ERR3900237
ERR473265
ERR1770890
ERR405990
ERR5106172
ERR982075
ERR2113672
ERR1600519
ERR172580
ERR137141
ERR1994535
ERR1554257
ERR1554287
ERR1960543
ERR1517649
ERR557970
ERR3486035
ERR903538
ERR406575
ERR3664690
ERR3255720
ERR981934
ERR5105851
ERR982074
ERR1292417
ERR1770757
ERR1761776
ERR708646
ERR715922
ERR2139131
ERR3606548
ERR1517589
ERR466917
ERR847212
ERR133725
ERR5106305
ERR1865234
ERR314221
ERR982144
ERR406646
ERR1770872
ERR519800
ERR3606555
ERR3900340
ERR977052
ERR294387
ERR473061
ERR5106101
ERR278650
ERR2619579
ERR466972
ERR558034
ERR3184107
ERR558032
ERR981664
ERR3486029
ERR1761902
ERR133754
ERR2182143
ERR2619515
ERR903743
ERR985741
ERR5106158
ERR1771190
ERR743315
ERR473204
ERR137144
ERR1389410
ERR237302
ERR351741
ERR903420
ERR278676
ERR2214146
ERR052747
ERR2214014
ERR557886
ERR708638
ERR1554110
ERR903492
ERR2213989
ERR557597
ERR557709
ERR1761844
ERR052829
ERR1761908
ERR405973
ERR985792
ERR985955
ERR1994500
ERR1717583
ERR1517531
ERR2619296
ERR981754
ERR1994522
ERR5011775
ERR314114
ERR981766
ERR1161452
ERR133694
ERR5106505
ERR982324
ERR2619298
ERR985707
ERR2182224
ERR5106555
ERR1600510
ERR314131
ERR1960554
ERR2619499
ERR3900277
ERR985630
ERR473030
ERR406749
ERR985706
ERR2214106
ERR314102
ERR1941239
ERR558062
ERR1292470
ERR3170373
ERR473169
ERR1941405
ERR5106075
ERR1389369
ERR903566
ERR405947
ERR743271
ERR314086
ERR467004
ERR557999
ERR170744
ERR406830
ERR1863043
ERR1717602
ERR1771191
ERR1994468
ERR1863111
ERR1762034
ERR1677916
ERR473218
ERR847199
ERR406021
ERR237290
ERR981941
ERR2213962
ERR1717546
ERR2214020
ERR2182355
ERR1994692
ERR1677957
ERR1717585
ERR708682
ERR1677897
ERR405877
ERR473168
ERR314232
ERR985540
ERR1761753
ERR237219
ERR982283
ERR406606
ERR981653
ERR1677988
ERR406807
ERR2259003
ERR2619510
ERR557896
ERR2619466
ERR2113659
ERR5106009
ERR3664605
ERR473112
ERR903511
ERR311029
ERR3416462
ERR351549
ERR2619245
ERR346691
ERR237236
ERR654760
ERR847141
ERR1554288
ERR2214007
ERR1717589
ERR2619618
ERR715939
ERR473075
ERR3201716
ERR982433
ERR3293951
ERR985590
ERR715914
ERR2182148
ERR3664703
ERR3416426
ERR133786
ERR5331903
ERR3606579
ERR557853
ERR2258959
ERR5106111
ERR1771087
ERR519777
ERR5105936
ERR406008
ERR2213975
ERR1389409
ERR3664515
ERR976856
ERR133726
ERR2259006
ERR985702
ERR847098
ERR170806
ERR519713
ERR708690
ERR2139306
ERR981778
ERR558134
ERR406649
ERR137110
ERR2182270
ERR3664716
ERR2619244
ERR5105863
ERR473118
ERR1389455
ERR985555
ERR237223
ERR405871
ERR1941334
ERR716060
ERR1517563
ERR2619672
ERR1389308
ERR2214068
ERR1941303
ERR406795
ERR982158
ERR5331921
ERR3664590
ERR1994598
ERR716076
ERR1389425
ERR986044
ERR1517657
ERR1447272
ERR2619595
ERR086224
ERR3293958
ERR3255714
ERR708619
ERR052745
ERR1770839
ERR716001
ERR5106179
ERR1960597
ERR1554171
ERR3890194
ERR222824
ERR3664490
ERR314144
ERR2619391
ERR5105894
ERR982078
ERR1600441
ERR985697
ERR351648
ERR1554149
ERR1770802
ERR405989
ERR903495
ERR847107
ERR170952
ERR2214252
ERR1134932
ERR708692
ERR133727
ERR557688
ERR473172
ERR985595
ERR351709
ERR171016
ERR170780
ERR903444
ERR3416481
ERR1677948
ERR985940
ERR405984
ERR473247
ERR1389291
ERR5106408
ERR5106253
ERR406614
ERR847112
ERR1761699
ERR3170382
ERR557770
ERR3255662
ERR1600500
ERR3900361
ERR3416497
ERR654773
ERR3201743
ERR1389454
ERR3293968
ERR405939
ERR743311
ERR3664682
ERR1677983
ERR1134887
ERR1960539
ERR3293969
ERR847091
ERR2214074
ERR346745
ERR981682
ERR5106064
ERR351563
ERR1134868
ERR332314
ERR2619494
ERR2213925
ERR405874
ERR2214314
ERR2619357
ERR708717
ERR406601
ERR903654
ERR1677923
ERR903540
ERR5106438
ERR351723
ERR557663
ERR981595
ERR1770838
ERR406713
ERR2619215
ERR3664533
ERR557708
ERR3606609
ERR557874
ERR172577
ERR405904
ERR1762050
ERR1770781
ERR170830
ERR1292491
ERR170968
ERR557739
ERR557792
ERR5011801
ERR1761944
ERR1447171
ERR1994512
ERR346746
ERR1761692
ERR1717575
ERR708668
ERR903583
ERR5011815
ERR847126
ERR5105831
ERR237283
ERR1161546
ERR1447259
ERR1994545
ERR137189
ERR473121
ERR903459
ERR237245
ERR3900246
ERR346730
ERR2258921
ERR170768
ERR2214142
ERR351551
ERR519760
ERR1770691
ERR985836
ERR557959
ERR1941289
ERR558005
ERR2619581
ERR5106318
ERR2258925
ERR1761807
ERR5106524
ERR1292454
ERR5105986
ERR144504
ERR3664524
ERR981666
ERR5106362
ERR405909
ERR903543
ERR1941235
ERR5011732
ERR1554099
ERR1161502
ERR1389427
ERR3416505
ERR2619535
ERR406841
ERR405913
ERR3900213
ERR466886
ERR466951
ERR2259080
ERR1960611
ERR1161450
ERR982409
ERR1771197
ERR2182204
ERR654739
ERR1447205
ERR1770889
ERR278648
ERR1770795
ERR715916
ERR903485
ERR1770909
ERR1770735
ERR406706
ERR472990
ERR1994492
ERR2214291
ERR982155
ERR743316
ERR976843
ERR314207
ERR3664456
ERR2139033
ERR1554261
ERR237248
ERR314139
ERR1770916
ERR2139173
ERR2214042
ERR405986
ERR222849
ERR3255660
ERR847161
ERR2287278
ERR1554114
ERR981728
ERR466871
ERR310543
ERR981643
ERR3664562
ERR847198
ERR2619620
ERR1554102
ERR170799
ERR5106283
ERR3606618
ERR3900287
ERR2139150
ERR2214199
ERR1761672
ERR557905
ERR1770823
ERR314196
ERR715859
ERR847168
ERR1134922
ERR981952
ERR716049
ERR036070
ERR3606607
ERR5106124
ERR982330
ERR473051
ERR406017
ERR1517523
ERR1554069
ERR1134988
ERR985623
ERR982336
ERR3664670
ERR473033
ERR5106513
ERR558116
ERR1292487
ERR2619452
ERR5105866
ERR2214167
ERR2139054
ERR1389274
ERR170774
ERR981936
ERR170771
ERR1863121
ERR1389314
ERR2139133
ERR715875
ERR1761696
ERR3606626
ERR1994568
ERR519720
ERR2619321
ERR981989
ERR2214285
ERR351619
ERR351757
ERR5105970
ERR237331
ERR2139134
ERR3664540
ERR3938473
ERR5011756
ERR654729
ERR558123
ERR985948
ERR1389384
ERR3606615
ERR3255658
ERR708696
ERR2619325
ERR1677890
ERR2214282
ERR294445
ERR903467
ERR847085
ERR1771077
ERR558061
ERR5106115
ERR473140
ERR170761
ERR1292435
ERR1134909
ERR982203
ERR1770679
ERR5011762
ERR982406
ERR903599
ERR3664527
ERR051678
ERR519865
ERR2188541
ERR1994703
ERR473062
ERR170926
ERR473014
ERR2214120
ERR5106381
ERR1770760
ERR406829
ERR2182185
ERR332331
ERR557717
ERR1941375
ERR3664480
ERR519833
ERR278639
ERR2139068
ERR1994406
ERR5011822
ERR2214213
ERR5106538
ERR473155
ERR3664473
ERR981742
ERR1994654
ERR981804
ERR5106224
ERR310987
ERR314206
ERR1292456
ERR986017
ERR5105805
ERR977056
ERR2214288
ERR1134897
ERR1863078
ERR3938525
ERR1717957
ERR1600463
ERR903570
ERR1762048
ERR5106295
ERR176044
ERR1292462
ERR2214263
ERR1134973
ERR405933
ERR1761793
ERR311003
ERR1389276
ERR2744293
ERR171083
ERR052801
ERR1770684
ERR5011781
ERR466937
ERR985781
ERR715923
ERR1761705
ERR981691
ERR170973
ERR1717605
ERR2139192
ERR903563
ERR170823
ERR2619641
ERR144499
ERR1941403
ERR5106331
ERR654726
ERR1863116
ERR2258934
ERR351606
ERR133712
ERR903611
ERR5106559
ERR981718
ERR170866
ERR985929
ERR2619278
ERR237314
ERR2182386
ERR5331970
ERR3606576
ERR1674774
ERR2619492
ERR170760
ERR176039
ERR351748
ERR982189
ERR2619573
ERR715831
ERR2139032
ERR981900
ERR1761684
ERR982239
ERR1771116
ERR981829
ERR294413
ERR903460
ERR3606536
ERR2619200
ERR1600522
ERR519724
ERR351553
ERR522764
ERR558139
ERR982312
ERR1771194
ERR557707
ERR1994485
ERR2177060
ERR137158
ERR743305
ERR1625856
ERR903391
ERR133719
ERR982429
ERR981639
ERR5105998
ERR3664469
ERR1389338
ERR406844
ERR5331915
ERR2820684
ERR981567
ERR1554045
ERR982507
ERR985879
ERR3664543
ERR981630
ERR557859
ERR2214017
ERR1124372
ERR586006
ERR2182366
ERR466894
ERR086232
ERR982380
ERR346731
ERR2139070
ERR1554279
ERR1678063
ERR406816
ERR237373
ERR3900353
ERR1770859
ERR1517477
ERR985850
ERR278642
ERR172502
ERR314226
ERR237278
ERR985575
ERR314130
ERR1941248
ERR1134987
ERR558047
ERR1771088
ERR1863026
ERR5105957
ERR557730
ERR1554151
ERR5106117
ERR5011820
ERR557631
ERR982441
ERR982291
ERR2619350
ERR4198161
ERR1161497
ERR1771184
ERR1771037
ERR170916
ERR1761889
ERR1761714
ERR2258891
ERR557592
ERR314157
ERR1517630
ERR405858
ERR052770
ERR314092
ERR982080
ERR5106368
ERR557952
ERR1994648
ERR5331894
ERR1161518
ERR346741
ERR351633
ERR2182381
ERR1292422
ERR2619268
ERR172555
ERR314181
ERR1161467
ERR5106237
ERR981697
ERR278616
ERR985611
ERR1761740
ERR522793
ERR237268
ERR3664548
ERR903525
ERR985582
ERR1960573
ERR2258996
ERR3900257
ERR1941283
ERR137113
ERR1677977
ERR170846
ERR847080
ERR557887
ERR222836
ERR351658
ERR982383
ERR5106507
ERR406755
ERR3664701
ERR5106557
ERR558125
ERR3255723
ERR847099
ERR2619504
ERR982092
ERR2214119
ERR1292473
ERR1994634
ERR982420
ERR3201726
ERR405948
ERR310536
ERR1761976
ERR558135
ERR052785
ERR406756
ERR332321
ERR715857
ERR1717540
ERR708713
ERR1771206
ERR1770688
ERR1517625
ERR715853
ERR1124366
ERR3900282
ERR310988
ERR310984
ERR5106378
ERR2139100
ERR351628
ERR3664720
ERR986046
ERR847224
ERR1994580
ERR2214083
ERR1389411
ERR986029
ERR981977
ERR982467
ERR3416438
ERR473063
ERR5011672
ERR1770809
ERR2139216
ERR3664442
ERR557589
ERR5106017
ERR2259048
ERR5105985
ERR1761814
ERR1994432
ERR1161464
ERR2619644
ERR466944
ERR1600448
ERR170753
ERR716035
ERR903515
ERR519737
ERR1517517
ERR2258914
ERR903712
ERR743276
ERR982146
ERR557613
ERR2258994
ERR557571
ERR731264
ERR1994413
ERR5011720
ERR5106359
ERR1389362
ERR3416424
ERR743327
ERR981585
ERR522748
ERR332324
ERR237230
ERR5011697
ERR1770902
ERR522802
ERR1960540
ERR1134934
ERR237347
ERR558113
ERR1134884
ERR5011729
ERR466864
ERR1134911
ERR981942
ERR1771172
ERR2139283
ERR171097
ERR3416433
ERR982292
ERR982404
ERR466950
ERR294405
ERR1134900
ERR1863170
ERR2213998
ERR2619544
ERR558008
ERR519819
ERR1770713
ERR1674755
ERR5106436
ERR3938478
ERR237358
ERR349881
ERR519805
ERR981626
ERR903556
ERR3606562
ERR3664633
ERR1770813
ERR557862
ERR3201753
ERR981792
ERR3606592
ERR3900264
ERR981944
ERR2182385
ERR903431
ERR5106023
ERR466922
ERR1674773
ERR467005
ERR2214271
ERR406630
ERR2113614
ERR5106522
ERR052793
ERR985951
ERR5105868
ERR557979
ERR315204
ERR981986
ERR1675927
ERR1161532
ERR5106357
ERR903541
ERR2258894
ERR3890159
ERR2619232
ERR237231
ERR3900250
ERR2619379
ERR5331899
ERR5105864
ERR5331959
ERR222817
ERR351667
ERR2214180
ERR346743
ERR3416479
ERR405915
ERR2182402
ERR981569
ERR981827
ERR1770756
ERR406820
ERR137175
ERR2619217
ERR1161444
ERR346698
ERR557754
ERR558044
ERR406596
ERR2214207
ERR743257
ERR2214035
ERR1863033
ERR3486028
ERR237289
ERR1960617
ERR985721
ERR3201723
ERR5105797
ERR519842
ERR351690
ERR2182198
ERR052822
ERR2182390
ERR903353
ERR985949
ERR903447
ERR2213913
ERR981566
ERR3938513
ERR5106284
ERR5331923
ERR172521
ERR2214204
ERR2182277
ERR172520
ERR1863162
ERR985849
ERR2214304
ERR2213904
ERR3255717
ERR1994463
ERR982267
ERR5106193
ERR2214224
ERR3416496
ERR985767
ERR1770980
ERR715891
ERR2214088
ERR1771071
ERR982121
ERR1517404
ERR519711
ERR1994549
ERR708627
ERR1994507
ERR5331987
ERR2139244
ERR2820685
ERR2139214
ERR1389453
ERR2619259
ERR237261
ERR1770701
ERR237270
ERR2820695
ERR2619477
ERR1674778
ERR557846
ERR982271
ERR557821
ERR3900269
ERR903624
ERR1994497
ERR473083
ERR473162
ERR903442
ERR982277
ERR981746
ERR052790
ERR3800956
ERR775255
ERR3900296
ERR1941309
ERR1600524
ERR1994547
ERR351662
ERR3664702
ERR2619310
ERR237258
ERR1161527
ERR3255703
ERR278622
ERR903639
ERR2619622
ERR314152
ERR2619319
ERR3664687
ERR5106088
ERR3416459
ERR2214135
ERR1292412
ERR170746
ERR1770986
ERR2619646
ERR519782
ERR2619483
ERR847092
ERR2259036
ERR3664440
ERR170747
ERR5106303
ERR2619384
ERR1863125
ERR3664715
ERR237247
ERR314147
ERR2258910
ERR982402
ERR5105997
ERR171110
ERR237312
ERR3201725
ERR1554270
ERR310964
ERR1677894
ERR981961
ERR406677
ERR1941305
ERR1761934
ERR5331978
ERR1994546
ERR1292452
ERR222841
ERR473205
ERR1863135
ERR144490
ERR2259013
ERR2113676
ERR1941233
ERR985670
ERR405917
ERR981659
ERR2214181
ERR222785
ERR1389353
ERR1863119
ERR473037
ERR2214235
ERR519789
ERR5106008
ERR406005
ERR2619335
ERR5105835
ERR2214065
ERR3664520
ERR170812
ERR847122
ERR982082
ERR1677960
ERR467016
ERR743292
ERR1161547
ERR052782
ERR1960572
ERR982508
ERR743245
ERR981690
ERR1770782
ERR406744
ERR2619362
ERR1941386
ERR715882
ERR985785
ERR1389286
ERR1517590
ERR1994732
ERR351577
ERR5011689
ERR1770868
ERR406796
ERR2259016
ERR2213932
ERR1960616
ERR519796
ERR5106129
ERR5106050
ERR715811
ERR2820674
ERR847202
ERR708663
ERR351696
ERR406638
ERR1717535
ERR1771114
ERR405927
ERR170851
ERR5106218
ERR557888
ERR557809
ERR5331938
ERR405864
ERR558063
ERR708742
ERR406572
ERR2619239
ERR3664574
ERR2177055
ERR2113660
ERR5105842
ERR903349
ERR557785
ERR982331
ERR981905
ERR1600470
ERR586017
ERR982513
ERR519764
ERR2182281
ERR1960586
ERR2214140
ERR1554249
ERR5011799
ERR5106228
ERR5331893
ERR405950
ERR1292433
ERR1161489
ERR982150
ERR1770703
ERR1717569
ERR557656
ERR986032
ERR1761955
ERR467018
ERR466997
ERR2214045
ERR1960592
ERR2182222
ERR3938515
ERR3664689
ERR294447
ERR1554138
ERR1447237
ERR5106293
ERR222831
ERR5105865
ERR5106184
ERR1761992
ERR985845
ERR1554081
ERR466851
ERR903606
ERR406641
ERR406009
ERR3664652
ERR2214006
ERR903440
ERR473256
ERR3664707
ERR294406
ERR1941322
ERR982137
ERR2214085
ERR137190
ERR557992
ERR903439
ERR1389262
ERR708640
ERR1994592
ERR2139350
ERR170775
ERR1761932
ERR133701
ERR5106355
ERR170949
ERR170902
ERR1677978
ERR137097
ERR2182261
ERR1447174
ERR170801
ERR1770825
ERR1761865
ERR5331976
ERR2182196
ERR473052
ERR172529
ERR2619258
ERR406729
ERR903356
ERR1771023
ERR1994709
ERR473239
ERR981815
ERR3900290
ERR1994665
ERR2182173
ERR5331947
ERR903581
ERR1863110
SRR7352646
ERR406036
ERR086227
ERR903598
ERR1771107
ERR222856
ERR2214061
ERR1161504
ERR294462
ERR743309
ERR1770704
ERR2619650
ERR346715
ERR1389445
ERR294458
ERR1761960
SRR12999346
ERR1770720
ERR2182258
ERR405900
ERR5106239
ERR1863022
ERR351589
ERR716079
ERR351564
ERR1389360
ERR170939
ERR5105955
ERR1447207
ERR982174
ERR903472
ERR557607
ERR981603
ERR586007
ERR557902
ERR5106082
ERR1135001
ERR986007
ERR369496
ERR346732
ERR170965
ERR2214023
ERR473007
ERR170836
ERR2214037
ERR1994705
ERR5011768
ERR1770761
ERR1761826
ERR1389347
ERR558066
ERR1960555
ERR137177
ERR3800955
ERR986031
ERR5105916
ERR1770689
ERR715919
ERR3900338
ERR405862
ERR170901
ERR3938453
ERR715968
ERR5106225
ERR903523
ERR036090
ERR985871
ERR1600480
ERR1554083
ERR406024
ERR1761707
ERR2619624
ERR1389287
ERR5011788
ERR981924
ERR5106255
ERR3664630
ERR1994524
ERR2619207
ERR405993
ERR2619648
ERR903516
ERR708783
ERR310960
ERR2259072
ERR985716
ERR3255745
ERR3938514
ERR5106057
ERR1761688
ERR3900235
ERR1161465
ERR743310
ERR1677930
ERR1124370
ERR2213906
ERR1994659
ERR3623521
ERR5331917
ERR1134880
ERR1994423
ERR3664610
ERR2214029
ERR3416429
ERR985847
ERR1994401
ERR3664686
ERR1960584
ERR2214116
ERR903715
ERR985771
ERR133713
ERR519770
ERR5106495
ERR5105880
ERR986009
ERR982339
ERR1770841
ERR3606574
ERR369512
ERR346696
ERR2113655
ERR2259075
ERR519847
ERR715893
ERR3201729
ERR903552
ERR2213922
ERR519739
ERR3201741
ERR2619358
ERR278668
ERR557796
ERR1554135
ERR351681
ERR406583
ERR133745
ERR982412
ERR170930
ERR1771167
ERR3486017
ERR1161456
ERR3416447
ERR981945
ERR1161460
ERR2214162
ERR405954
ERR3255673
ERR2619614
ERR5011828
ERR903593
ERR519733
ERR982450
ERR977044
ERR2619682
ERR137178
ERR5331945
ERR1771229
ERR172544
ERR1447215
ERR5106306
ERR903446
ERR2259070
ERR985587
ERR3293955
ERR557616
ERR2619521
ERR133698
ERR5106554
ERR5106025
ERR278649
ERR3900336
ERR5011795
ERR519784
ERR557825
ERR351632
ERR5011803
ERR5106096
ERR1161435
ERR278680
ERR654767
ERR657762
ERR1161553
ERR052760
ERR522760
ERR473215
ERR3170379
ERR406593
ERR176027
ERR1554079
ERR5106279
ERR1674757
ERR3900328
ERR237246
ERR557583
ERR2214041
ERR1771083
ERR2214242
ERR5011740
ERR2213957
ERR1771018
ERR172575
ERR903518
ERR1674763
ERR406671
ERR708611
ERR1770870
ERR2139159
ERR982234
ERR1770834
ERR170738
ERR2113665
ERR1134983
ERR985565
ERR294415
ERR558122
ERR847200
ERR2214317
ERR715910
ERR1447244
ERR1994523
ERR3416519
ERR310981
ERR1761723
ERR2139165
ERR708736
ERR5106288
ERR473081
ERR3890198
ERR5106213
ERR5106134
ERR708758
ERR2214182
ERR278665
ERR2214143
ERR1292499
ERR171001
ERR144524
ERR222767
ERR1994682
ERR976808
ERR847219
ERR2258968
ERR985718
ERR1761974
ERR310531
ERR1771067
ERR1161432
ERR982236
ERR903445
ERR052777
ERR473114
ERR557715
ERR1770831
ERR170942
ERR2619426
ERR294396
ERR1994625
ERR1554250
ERR715809
ERR2213924
ERR466854
ERR3184096
ERR2619265
ERR052791
ERR1941272
ERR5106241
ERR2113658
ERR3900218
ERR1761833
ERR346723
ERR5331895
ERR558119
ERR2619341
ERR137105
ERR405912
ERR1994588
ERR982463
ERR1960570
ERR1960613
ERR1994687
ERR981904
ERR985660
ERR473040
ERR985609
ERR1161451
ERR985685
ERR5106072
ERR2139095
ERR519801
ERR2182171
ERR2258902
ERR2619594
ERR1292460
ERR1447297
ERR1994385
ERR2214275
ERR982114
ERR2213983
ERR310537
ERR1134954
ERR406815
ERR1161496
ERR1554046
ERR2619326
ERR985911
ERR3255725
ERR1761967
ERR222890
ERR1134924
ERR1389302
ERR1960618
ERR715827
ERR981820
ERR903535
ERR519726
ERR172516
ERR981740
ERR406809
ERR976811
ERR715953
ERR1771253
ERR981575
ERR351721
ERR5331936
ERR903465
ERR170984
ERR985839
ERR1554236
ERR903676
ERR2258892
ERR406723
ERR985797
ERR1770775
ERR708711
ERR144537
ERR1677959
ERR1161478
ERR406826
ERR558058
ERR2214033
ERR1994619
ERR3664485
ERR171060
ERR557586
ERR1994718
ERR1517639
ERR2182260
ERR1517612
ERR237365
ERR708752
ERR1134960
ERR314100
ERR557652
ERR716029
ERR2619403
ERR2214063
ERR2214169
ERR1134933
ERR473242
ERR2139153
ERR1761877
ERR5011824
ERR1600517
ERR3486033
ERR910006
ERR3890165
ERR1770985
ERR278693
ERR558029
ERR715979
ERR903433
ERR137183
ERR052825
ERR2182218
ERR519769
ERR2258919
ERR406644
ERR406824
ERR5011717
ERR5106354
ERR557638
ERR1994627
ERR557994
ERR985599
ERR466928
ERR222792
ERR5106313
ERR2182297
ERR5106351
ERR2619600
ERR557664
ERR332334
ERR5106167
ERR1994589
ERR558069
ERR3664620
ERR715808
ERR170750
ERR052754
ERR133792
ERR1960534
ERR5106110
ERR1994696
ERR3900216
ERR351700
ERR1771103
ERR2139050
ERR1770837
ERR847239
ERR1771219
ERR036065
ERR2619520
ERR985613
ERR5011679
ERR3664532
ERR473195
ERR708626
ERR5106321
ERR406619
ERR137157
ERR1770897
ERR715999
ERR981624
ERR1717603
ERR847242
ERR5106119
ERR1994587
ERR1770687
ERR1761782
ERR137096
ERR369513
ERR171059
ERR5106021
ERR5331953
ERR5105934
ERR346716
ERR2619667
ERR2213944
ERR1994482
ERR5106010
ERR558042
ERR1134967
ERR1161468
ERR310990
ERR332333
ERR557873
ERR1292443
ERR1771200
ERR982254
ERR558111
ERR351560
ERR981757
ERR557704
ERR2139075
ERR314194
ERR5105915
ERR2619671
ERR654720
ERR985703
ERR2214078
ERR2214168
ERR473130
ERR903720
ERR1554164
ERR557914
ERR222769
ERR133708
ERR982528
ERR5106413
ERR3606585
ERR406748
ERR3664675
ERR1762006
ERR1761965
ERR2139266
ERR222827
ERR3416468
ERR405908
ERR3255688
ERR1761718
ERR171025
ERR1124359
ERR346733
ERR2619427
ERR473011
ERR2214070
ERR715943
ERR1762047
ERR1770957
ERR986014
ERR170807
ERR5106529
ERR1863035
ERR982476
ERR1994539
ERR5105906
ERR1994445
ERR1941421
ERR3255677
ERR1124375
ERR847249
ERR2139107
ERR982446
ERR654748
ERR986011
ERR2213982
ERR3664705
ERR2214048
ERR715844
ERR170810
ERR847145
ERR2177061
ERR170845
ERR466905
ERR982316
ERR985690
ERR5011739
ERR985902
ERR2619435
ERR985649
ERR557594
ERR036106
ERR1941363
ERR2182348
ERR981717
ERR473132
ERR2139239
ERR171019
ERR1134923
ERR473179
ERR3664688
ERR346692
ERR5106501
ERR903534
ERR1161442
ERR3900337
ERR5106551
ERR731293
ERR1124368
ERR314228
ERR981701
ERR1678005
ERR1762027
ERR982287
ERR3606580
ERR314198
ERR1554108
ERR982169
ERR982027
ERR2258932
ERR332340
ERR2214082
ERR466911
ERR558004
ERR1389364
ERR1292449
ERR406687
ERR715909
ERR985883
ERR847203
ERR5105962
ERR847238
ERR036086
ERR1678024
ERR222770
ERR405870
ERR1517631
ERR170882
ERR654756
ERR5011778
ERR2213965
ERR473252
ERR1161530
ERR170841
ERR237356
ERR1761869
ERR2619392
ERR237225
ERR2619649
ERR466959
ERR2214107
ERR1941350
ERR5106526
ERR1771080
ERR1292489
ERR406019
ERR847157
ERR2259062
ERR986042
ERR981811
ERR1994577
ERR976860
ERR5106038
ERR133757
ERR133781
ERR3606538
ERR1994388
ERR3606535
ERR5105840
ERR903705
ERR2619460
ERR1994381
ERR903532
ERR2619591
ERR558010
ERR137133
ERR237378
ERR716097
ERR3255739
ERR2139184
ERR310517
ERR473124
ERR1554073
ERR170950
ERR2213970
ERR1389386
ERR3938509
ERR1994389
ERR1554139
ERR522787
ERR1600494
ERR558073
ERR5106131
ERR981681
ERR982346
