# Supplementary material for: Core genes can have higher recombination rates than accessory genes within global microbial populations
Source: eLife. 2022 Jul 8;11:e78533. doi: 10.7554/eLife.78533 (PMC9444244; doi:10.7554/eLife.78533)
Supplement: Figure 3—source data 1. [file elife-78533-fig3-data1.zip › accession_lists/s_agalactiae_accessions.txt]

SRR5063582
ERR1672639
SRR5063593
SRR7283290
SRR7283660
SRR7283898
SRR5062257
SRR5062514
SRR5064496
SRR3320523
ERR1741659
SRR7282937
SRR5063580
ERR1741916
SRR2451920
ERR1625076
SRR2981607
SRR7283548
ERR1672791
ERR1741810
SRR5062415
ERR1672901
ERR840692
ERR1741641
SRR7283258
SRR3321152
SRR5063442
ERR126904
SRR7281845
ERR1672472
ERR1741740
SRR7281899
SRR3320348
ERR1672500
SRR7283303
SRR5061232
SRR11781016
SRR5061159
SRR7283080
SRR7282267
SRR5062519
SRR4414180
SRR7281917
SRR11781038
SRR3884990
SRR5061614
SRR7283195
SRR3884919
ERR1672451
SRR7283028
ERR1625395
ERR1910650
SRR5062675
SRR7281818
SRR5061607
SRR5062360
SRR7283159
SRR2981571
ERR1741375
SRR7284145
SRR7281898
SRR7282143
SRR5061530
SRR3321148
ERR1624751
SRR11781009
SRR7281800
SRR5062478
SRR3320212
SRR3320572
ERR1659714
SRR5064536
SRR5061165
SRR3320899
SRR5063749
ERR1741899
SRR5064318
SRR7282950
SRR7283373
SRR7283482
SRR5063460
SRR7283011
SRR1213213
ERR1741762
SRR2451926
SRR7283329
SRR1790750
SRR5061483
SRR7282099
ERR1672715
SRR3884953
ERR1625465
SRR7282444
SRR7283563
SRR7282769
SRR3321125
SRR7283104
SRR7282998
SRR5064475
SRR5062455
SRR7284042
SRR3320178
SRR7282351
ERR1624889
SRR7283591
ERR1672623
SRR7283250
SRR5063275
ERR1741674
SRR5064123
ERR1741783
SRR7281793
SRR5063423
SRR5063330
SRR7282701
SRR3320498
ERR1741476
SRR3320972
SRR5063547
SRR7281934
ERR1741360
SRR2981537
SRR7283382
SRR3923724
SRR7283981
SRR5061279
SRR7283262
SRR5063352
SRR5062477
SRR7281696
ERR1672657
ERR1624916
SRR5062495
SRR7282964
SRR5064833
SRR5061106
SRR5064292
SRR2062096
SRR3320881
SRR6337414
ERR1659836
ERR1659699
SRR7282289
SRR7282079
SRR5064387
ERR1741713
SRR7283081
SRR7282813
ERR1741985
SRR7282154
SRR3321022
SRR7281679
SRR3320517
SRR3321008
SRR5063623
SRR7283013
SRR7283953
SRR7281644
SRR7283901
SRR5064207
SRR3320765
ERR1741426
ERR1742138
ERR1741626
SRR7282971
SRR5061482
ERR1625183
ERR1672376
SRR7283904
ERR1741714
SRR5062617
SRR3321144
SRR5062716
ERR1624746
SRR7283885
ERR840810
ERR1624739
SRR7281992
SRR3321093
SRR7284061
SRR3321139
SRR5063355
SRR7282940
SRR5063705
SRR7283291
ERR126828
ERR1625049
SRR5064277
SRR5063772
SRR7283929
SRR7282678
SRR7282321
SRR3321146
SRR1790768
SRR7283601
ERR1672562
SRR3320444
ERR1741594
ERR129798
SRR2062139
ERR1741677
ERR1741639
ERR1625205
SRR7283503
ERR1659754
ERR1625214
SRR7281596
SRR5062469
SRR5061069
ERR1672754
SRR5064212
SRR5063600
SRR3320760
ERR1625462
SRR3320473
SRR5063559
SRR5062480
SRR5063441
ERR126873
SRR3320332
SRR7282253
SRR3321045
SRR7281491
SRR7284004
SRR5063486
SRR5063535
SRR7282918
SRR3320276
SRR7283457
SRR7282387
SRR2062071
SRR5062276
SRR3884979
ERR1625055
SRR3320582
SRR5062549
SRR3320463
SRR7284029
SRR5061119
SRR3320717
SRR3321024
SRR5062424
SRR5061537
ERR1672801
ERR1625422
SRR3320909
ERR1672381
SRR7281680
SRR5063354
SRR5061104
SRR7283393
SRR7281759
SRR3320626
SRR5061610
SRR7281667
ERR1741875
ERR1625374
SRR7283140
ERR1910540
ERR129748
SRR5061187
ERR840801
SRR5062337
SRR7282922
SRR3321020
ERR126803
ERR1624874
ERR1672423
SRR5063461
SRR11781033
ERR1624836
SRR3320884
SRR5062410
ERR1672438
SRR3320329
ERR1672830
ERR1741776
SRR5064514
ERR1625332
ERR1625361
SRR5061046
SRR4414155
SRR5063804
ERR1910505
SRR5062279
ERR1624853
SRR5061654
SRR5064238
ERR126793
SRR5064459
SRR7282804
SRR7281718
SRR7282436
SRR5061546
SRR5064372
SRR7283251
SRR7282673
SRR5064524
ERR1741484
SRR7281566
SRR3320298
ERR1910645
SRR5064242
SRR7283546
SRR5064834
SRR7283412
SRR7281769
ERR1624932
SRR7283924
SRR3320509
ERR1659726
SRR5064366
SRR7283863
SRR5061674
SRR3321057
ERR1741710
SRR5063737
SRR7283295
SRR7283865
SRR3320278
SRR7282749
SRR7282441
SRR5062267
ERR1672755
SRR1790817
ERR1672434
ERR1672425
SRR7283840
ERR1741498
SRR7282905
ERR840757
ERR129758
SRR7283359
SRR5064283
SRR2062154
SRR5061683
SRR7282262
ERR1741372
SRR7281880
SRR7283870
SRR7282793
SRR3320984
SRR7282400
SRR7282109
SRR3320267
SRR5061195
SRR5063452
ERR1625318
ERR1625219
SRR7282404
SRR7282792
SRR7281967
SRR7281712
SRR7282204
SRR5063793
SRR2981631
SRR3320182
SRR5064301
SRR5061581
SRR7281740
SRR7283916
ERR1625121
ERR1741428
SRR7283038
SRR5063519
ERR1741539
SRR5061132
ERR1672741
ERR1741747
SRR5061067
SRR5062711
SRR7283635
ERR1741838
SRR5064069
SRR7283437
SRR7282186
ERR1910537
SRR7281619
SRR3320617
ERR1741606
SRR5063387
ERR1672688
ERR1625312
ERR1672517
SRR5064447
ERR840774
SRR2981616
ERR1672814
SRR8052385
SRR5062417
SRR7283535
SRR7282919
SRR7282242
SRR3320275
SRR5061256
SRR5064154
SRR7284108
SRR7283426
SRR7282250
SRR7282291
ERR1625450
SRR5063697
ERR1742124
ERR1672714
SRR3320468
SRR7283010
ERR1672651
SRR7283022
SRR7282826
ERR126812
ERR1672532
SRR5061549
SRR5061624
ERR1672636
SRR5064074
SRR7284013
SRR5061272
SRR7281840
ERR1624964
ERR1741449
SRR7283255
SRR7283647
ERR1625329
SRR5063746
SRR2068026
SRR5064495
SRR5062387
SRR7283196
ERR1625413
SRR5061640
ERR1672594
SRR5061583
ERR126893
ERR1910682
SRR3321067
SRR3320330
SRR4414161
ERR1625260
SRR7284120
SRR3320753
SRR5063445
SRR7283620
SRR5064357
SRR11781036
SRR1790797
SRR5061178
ERR1742055
SRR5064145
SRR5063801
SRR7283047
ERR1742031
SRR3320932
ERR1625141
SRR5061419
SRR7281839
SRR3320859
SRR5063420
SRR7282428
SRR7281875
ERR126765
SRR7281836
ERR1744955
SRR7281688
ERR1672766
ERR1741718
SRR5063301
SRR7282341
SRR7282086
SRR3320537
ERR840788
ERR1672610
SRR7282811
SRR7283909
ERR1624866
ERR1659749
ERR1659741
SRR7281549
ERR840824
SRR7281931
SRR3321043
SRR7283976
SRR2062080
SRR4414152
SRR7282215
ERR1742056
ERR840822
SRR3885026
ERR1742032
SRR3321074
ERR1741802
SRR5061075
SRR7283334
ERR840661
ERR1741834
SRR5062402
SRR3885020
SRR5062399
SRR7281647
SRR5062601
ERR1624941
SRR3320553
ERR1741399
SRR3320731
SRR7281984
SRR7282129
SRR3320987
ERR1741984
SRR3320733
ERR126928
SRR5062338
SRR5063799
ERR1742064
SRR7281805
ERR1625187
ERR1741813
SRR5062351
ERR1741462
SRR1790772
ERR129741
ERR1672502
SRR7283857
SRR7282723
SRR7283333
SRR7283198
SRR7282837
SRR3320195
SRR7284053
SRR7283835
SRR7281550
SRR7283615
SRR7282449
ERR1741369
SRR3320944
SRR7281874
SRR5061498
ERR1741981
SRR7281634
ERR1741927
SRR5063635
SRR5062442
SRR3320340
ERR1742081
ERR1741638
SRR2068042
SRR7284081
ERR1625211
ERR1659702
SRR7283040
SRR5062695
SRR5062537
ERR1672603
ERR840795
SRR3320991
ERR1625281
ERR1625327
SRR7282982
ERR129721
SRR3884993
ERR1672743
ERR1741697
SRR3320772
SRR7283244
SRR7282364
SRR5063690
SRR1790777
SRR7284141
ERR840718
SRR2451936
SRR7283658
SRR7283944
SRR7283369
SRR7283300
SRR5063448
SRR1790811
ERR1624810
SRR7282316
SRR5061541
ERR1741734
SRR5063451
SRR7283928
SRR3320525
SRR5063752
SRR3884909
SRR7282382
SRR7281581
SRR5064276
ERR1741403
ERR126944
SRR5062690
ERR1625394
SRR5064457
SRR8052362
SRR7284003
ERR1625321
SRR3320307
SRR7281731
ERR1624849
SRR7284127
SRR5063513
ERR1659768
ERR1741621
SRR5062302
ERR1672694
SRR3320603
SRR3321042
ERR1625313
SRR7283977
ERR1741737
SRR5064169
SRR8052395
SRR5063509
ERR1741669
SRR7283549
SRR2068047
SRR7282207
SRR3320299
SRR7282071
SRR5061098
SRR3320310
SRR5064142
ERR1659865
SRR7282388
SRR7281758
SRR2981554
ERR1625247
SRR5062361
SRR7281686
SRR7281649
ERR1741495
SRR7282296
SRR7281841
ERR1625489
SRR5062614
SRR7281972
ERR1741489
SRR5064488
SRR5062273
SRR7282715
SRR5064408
SRR5061208
ERR1741492
SRR5061543
SRR11781040
SRR3320260
ERR1741864
SRR7281585
SRR5064392
ERR1672584
SRR7282357
SRR7283185
SRR5063307
SRR3885016
SRR3321025
ERR1741948
SRR5064065
ERR1910657
SRR5061047
SRR5061202
SRR7282128
ERR1625282
ERR1659826
SRR1790747
SRR7283534
SRR2981569
SRR2981582
ERR1624980
SRR4414179
ERR1742122
SRR3321185
SRR3320755
SRR7282407
ERR1625095
ERR1910604
ERR1910548
SRR3320376
SRR3321034
SRR5064287
SRR7283973
SRR7281937
SRR5063554
ERR1741442
ERR1742000
SRR6337424
ERR1625114
SRR5064509
ERR840662
SRR3884961
SRR5063350
SRR5063784
SRR5061348
SRR7282010
ERR1625283
SRR3320622
SRR7283465
SRR7282846
SRR5063323
SRR7284105
SRR7283327
ERR1672787
SRR7282069
SRR7284046
SRR2451934
ERR840785
SRR3320980
SRR7283175
ERR1625227
SRR2068032
SRR7283447
SRR5064333
SRR7283207
SRR5061653
SRR5063310
SRR5062396
SRR3884938
ERR1672896
SRR7283193
ERR1624903
SRR7281970
SRR7283623
SRR3320187
ERR1741749
SRR7282398
ERR1659696
ERR1625473
ERR129745
ERR1741775
SRR4414146
SRR7282858
ERR1741672
SRR7283969
SRR5064847
SRR3320801
SRR5064241
SRR5061473
SRR5061676
SRR8052376
ERR1741555
SRR7281989
SRR7283606
SRR7283573
SRR5064226
SRR5062703
SRR2981549
ERR1625408
SRR5064275
SRR2981574
SRR7281714
ERR1672685
SRR5063356
ERR129719
SRR7282869
SRR5064092
SRR7281815
SRR3884940
ERR840767
SRR7281625
SRR5061204
SRR5061540
SRR7281648
SRR7284099
SRR5063296
ERR840734
ERR1741586
ERR1625416
SRR7282726
SRR5061115
SRR7283068
SRR5064448
SRR7283400
ERR1672723
SRR7281953
SRR5062593
SRR5062404
SRR2062085
ERR1742086
SRR5064319
SRR7282144
ERR1742078
SRR7281635
ERR3606654
SRR7281852
SRR7284165
SRR2981614
SRR7282288
ERR1672702
SRR11781093
SRR5064257
SRR7282049
SRR7283922
SRR7283428
SRR5063455
SRR2981596
ERR1741940
SRR7283874
SRR2981548
ERR1624975
SRR7281892
SRR2451916
SRR3884999
SRR5062385
ERR1672458
SRR2451923
SRR5064097
SRR5061080
ERR1624756
ERR1625127
ERR1672889
SRR5064498
SRR2981534
SRR7282034
SRR5061632
ERR1624825
SRR7281959
SRR7283191
SRR7283057
SRR3320740
SRR3320341
SRR7283177
SRR7283340
SRR7282913
ERR126948
ERR840674
SRR5062322
ERR126768
SRR5063339
SRR5064360
SRR2062064
SRR5063473
SRR7282871
ERR1741946
ERR129768
SRR5061448
SRR5064369
SRR3320898
SRR7283237
SRR7282231
ERR1625199
SRR7284077
SRR7283577
SRR7284086
SRR5063318
SRR7283575
SRR3320849
SRR3320973
SRR7281771
SRR7281977
ERR1741954
SRR5062725
ERR126786
SRR7282197
SRR5062523
ERR1672395
SRR7282797
SRR7282479
SRR7283109
SRR7282727
ERR1625054
SRR7282148
ERR126880
ERR1625044
SRR7282897
ERR1741675
SRR3320634
SRR5061356
SRR7281861
SRR7283214
ERR840707
ERR1741868
SRR7283838
SRR5061661
ERR126914
SRR3320873
ERR1672460
SRR3320514
SRR3320366
SRR3320289
SRR5061467
SRR7284159
ERR1741542
SRR3884949
SRR3320841
SRR2062109
SRR5061555
ERR1672749
SRR3884978
SRR5062648
SRR7282902
ERR1741517
SRR7283021
SRR7284066
SRR7281506
SRR7282027
SRR5061062
ERR126860
SRR3884906
SRR1213225
SRR3320571
SRR7282671
SRR7282873
SRR7284110
SRR5062628
SRR1790746
SRR5063796
SRR7283850
SRR7284001
SRR7283837
SRR5061470
SRR5064103
SRR7283619
SRR5063563
SRR7283641
SRR2068034
SRR5063487
SRR5064172
SRR5064529
SRR7282206
ERR1672805
ERR126794
SRR3320608
SRR3320715
ERR129769
SRR7282062
ERR1659821
ERR1672872
SRR8052363
SRR1213233
SRR7283936
ERR1741587
SRR7282374
SRR7283350
SRR3320851
ERR1659727
SRR3320940
SRR7283225
SRR5062534
SRR3320875
SRR7281653
SRR5063618
SRR11781102
ERR1625009
ERR1625307
ERR126818
SRR5064130
SRR7282410
SRR5062694
SRR7284119
ERR1741763
ERR1672569
ERR840837
SRR3884928
SRR7283941
SRR5062212
ERR129755
SRR5063491
SRR5062536
ERR840695
ERR1741756
SRR7282789
SRR3320360
SRR5061609
ERR1741526
ERR1741525
ERR1741764
SRR7282877
SRR5062539
SRR5062394
ERR129742
ERR1625409
SRR11781007
ERR1659737
SRR7282476
ERR1910605
ERR126841
SRR7282923
SRR7283624
SRR7284138
ERR1741883
SRR3320306
ERR840832
SRR7283610
SRR5063353
ERR1625253
SRR5062612
SRR7282021
SRR5064186
ERR1910512
SRR3320803
SRR7281605
ERR1672704
SRR7281835
SRR3320541
SRR5061049
SRR5063532
SRR7283556
SRR7282330
SRR7282245
SRR7283491
SRR7283302
ERR1672476
SRR2981604
SRR7283919
ERR1672930
SRR5061222
ERR1741811
SRR3884891
SRR7281705
SRR7282087
SRR5062461
ERR1625051
ERR1742130
SRR2451930
SRR5064134
SRR7283072
ERR1741858
SRR7281699
SRR7282719
ERR1672635
SRR2062099
ERR1741573
SRR5061600
SRR5064412
SRR5061072
SRR7281616
SRR7282700
SRR7283326
ERR126937
SRR5062608
ERR1672619
SRR7282153
SRR7281907
SRR5062231
SRR3884931
SRR7282471
ERR1672422
SRR3320297
SRR5061532
SRR1790764
SRR7284146
SRR3030373
SRR3885000
ERR1741695
ERR1741999
SRR7284130
SRR3321129
SRR7281981
SRR7281807
ERR1672477
SRR5061504
ERR1659682
ERR840658
ERR1624855
SRR5061247
ERR1625330
ERR1741701
ERR1624954
SRR5061488
SRR5062314
SRR7283078
SRR3320550
SRR5064324
SRR7281636
SRR5062451
ERR1741654
ERR1741532
SRR7281927
ERR1672430
SRR3321175
SRR5063492
ERR1741998
SRR7281760
SRR5061420
ERR840766
ERR1625057
ERR1624852
SRR2981544
SRR3884922
SRR3320581
ERR1659808
SRR5064233
SRR3320273
SRR7283186
SRR5062426
SRR5063592
ERR1741977
SRR5062347
ERR1910638
SRR7284157
SRR5064491
SRR7283845
SRR5061360
SRR11781063
ERR1741370
ERR1741725
SRR7283201
SRR3321095
SRR5062309
SRR7281754
SRR7283415
SRR5062584
SRR5061054
SRR7283287
SRR7282050
SRR7282962
SRR7283544
SRR3321159
SRR7283479
ERR1672737
SRR5064376
SRR7282198
ERR1741879
SRR5061566
ERR1625142
ERR1672519
ERR129714
ERR1910570
SRR5064260
SRR3320864
ERR1672924
SRR5062339
SRR7283411
SRR5064407
ERR1625265
ERR126897
SRR7282402
SRR3320623
SRR5061111
SRR5063426
ERR1742083
SRR2062086
SRR5063319
SRR7281824
SRR7281890
SRR5062352
ERR840768
ERR1910557
SRR5063569
SRR3320737
SRR7281947
SRR7283561
SRR7283348
SRR5063291
SRR6337404
SRR3320202
SRR5061078
SRR5061180
SRR7283961
SRR7283609
ERR1741452
SRR5063613
ERR840691
SRR3030376
SRR7283176
ERR1741894
SRR7283076
SRR4414160
SRR5063553
SRR7281819
ERR1625096
ERR840840
SRR7281592
ERR1625396
ERR1672675
SRR5064113
SRR7283881
SRR5061476
SRR7282684
ERR1741801
SRR5062589
SRR7281830
SRR5063534
ERR1625420
SRR2981538
ERR1625155
SRR7283656
SRR5061655
ERR1741873
SRR5063480
ERR1741797
SRR7283289
ERR1625173
ERR1625378
SRR3320745
ERR1624850
SRR3321016
SRR5063495
ERR129762
ERR1741644
SRR3320724
SRR7282126
SRR7283342
SRR5061362
SRR5063287
SRR5062679
SRR5061484
SRR3321087
SRR5063541
ERR129764
SRR7281556
ERR1742006
SRR7282278
SRR5064386
SRR5064067
ERR1910631
ERR1742014
SRR7283095
ERR1741728
ERR1741553
ERR1624758
SRR3321155
SRR5063633
SRR5063374
SRR7282173
ERR1741356
SRR5064502
ERR840749
SRR2981615
SRR5061529
ERR1672828
SRR7282850
SRR7282820
ERR126939
SRR5062391
SRR5063529
ERR1741930
ERR126792
SRR8052435
SRR7281857
SRR7283520
SRR5063619
SRR5061492
SRR5061679
SRR3320609
SRR5061570
ERR1910549
SRR5061051
ERR1741970
SRR5062365
SRR1790783
SRR3320676
ERR1741420
SRR3321162
SRR7282221
ERR1672531
ERR1659765
ERR1741590
SRR2451943
SRR5061167
SRR5062362
SRR3320383
SRR7283192
ERR1672732
ERR1624884
SRR7282883
SRR7283205
SRR7283875
ERR1741481
SRR7282339
SRR5062408
ERR1624966
SRR5062305
SRR5062340
SRR5061582
SRR3320560
ERR1624827
SRR3885015
SRR5064061
SRR11781057
SRR5064477
SRR5062512
ERR1624863
SRR5063365
SRR3885027
SRR7283962
SRR5064282
SRR3320314
SRR7283434
SRR5061229
SRR5062427
SRR5062215
ERR1741835
ERR1910607
SRR5061455
SRR2981589
SRR5064497
SRR7283364
SRR5061604
SRR2981633
SRR5064109
SRR5063738
SRR3321021
ERR1625482
SRR3321007
ERR1672780
SRR7282391
SRR5063349
SRR7282293
SRR3320197
SRR7281817
SRR5061464
ERR1741884
SRR5062463
SRR7282320
ERR1672869
SRR3321015
SRR5062253
SRR5062613
SRR5063758
SRR3320563
SRR2981565
ERR1624861
ERR1625170
SRR5062462
ERR1741389
SRR3321092
SRR3321068
SRR7282053
SRR3321184
ERR1672832
SRR2451909
SRR5062701
SRR2451961
SRR5061346
SRR7283579
ERR1659804
ERR1672428
ERR1741772
SRR7282187
SRR7283194
SRR5061261
ERR1625311
SRR7281854
SRR7282389
ERR1741863
ERR1741746
ERR1742094
SRR3884945
ERR1625052
SRR5064214
ERR1672466
ERR840817
ERR1625470
SRR3320640
ERR840783
SRR7281843
SRR5062225
SRR1790815
SRR3320440
ERR1624782
SRR7281513
ERR1742068
SRR5063427
SRR3320833
SRR5064274
ERR1625077
SRR3320588
ERR840779
SRR7283317
SRR7282798
ERR1742017
ERR1741536
SRR5061235
ERR1672870
ERR1741618
ERR1741673
ERR1910547
SRR5063762
SRR7283854
SRR3885005
ERR1659811
SRR7282739
SRR7282893
SRR7283362
SRR7282174
SRR7283897
ERR129728
SRR5063281
ERR1910690
SRR7282934
SRR7283319
SRR5064383
SRR7282473
SRR5064850
SRR3320536
ERR126910
ERR1741707
SRR3884920
SRR7282211
SRR7281736
SRR3321040
SRR2062066
SRR5061592
SRR5064138
SRR3884967
SRR2451952
SRR3884904
SRR7281704
SRR7282733
SRR3320702
SRR1213216
SRR7281693
SRR3884893
SRR2062079
ERR1672913
SRR7282997
ERR1659739
ERR1624919
ERR1741380
SRR7282418
SRR5063462
ERR1625212
SRR5062282
ERR1910514
SRR7283042
SRR7283493
SRR2451949
SRR5062405
SRR3320835
ERR1910538
ERR1741404
SRR5064404
SRR3884896
SRR7283965
SRR3320552
ERR1742042
ERR1741625
ERR1742004
SRR7282840
SRR5061213
SRR7282419
SRR3320441
SRR7281728
ERR1672403
SRR3320698
ERR1625107
ERR129786
SRR5061263
SRR5064846
ERR1625192
SRR3321091
SRR3320735
ERR126839
SRR3320584
SRR3320879
SRR7283889
ERR1741865
SRR5061154
ERR1741897
ERR1910632
SRR7281655
SRR3885029
SRR7282983
SRR5064098
ERR1741780
ERR1741870
SRR5062600
SRR3320983
SRR7282833
ERR1625351
SRR5064270
SRR3321099
ERR1741469
ERR1625262
SRR8052437
SRR5062390
SRR7283260
ERR1910528
ERR126867
SRR7281675
SRR5061608
SRR7282861
SRR4414144
SRR4414175
ERR1741657
ERR1625126
SRR7282912
ERR1625010
SRR5061499
SRR5063584
SRR5064156
SRR1790774
SRR5063786
SRR5061437
ERR129782
SRR7281641
ERR1672456
SRR8052436
SRR1213222
ERR840709
ERR1741557
SRR5064545
SRR5064185
ERR840799
ERR1624778
SRR7281811
SRR1790805
ERR1910633
SRR2451921
ERR1624743
ERR1624854
ERR1659728
SRR5064499
SRR5062522
ERR1624974
SRR7284016
SRR5063739
SRR5063378
SRR5063439
ERR840725
ERR1659845
SRR3321192
SRR7282884
SRR5062297
SRR7282035
ERR1672588
ERR126802
SRR5063755
SRR5062383
ERR126949
ERR1910516
SRR3320237
SRR7281622
SRR3320239
SRR5064166
SRR7283849
ERR126913
SRR5064327
SRR5062294
SRR5061086
SRR5062287
SRR7281654
SRR5062250
SRR7283323
ERR1924356
SRR7283655
SRR1790789
ERR1625056
SRR5064500
ERR1659721
SRR3884958
SRR3320979
SRR7283254
SRR2981594
SRR7282729
ERR840828
SRR7282875
SRR3320230
SRR5062224
SRR5064052
SRR7281517
ERR1625207
SRR5062210
SRR1213212
SRR7284008
SRR5064087
ERR126890
SRR2068024
SRR7283151
ERR1672593
SRR5062272
SRR5062475
SRR5061672
ERR1910586
ERR1741373
SRR5062515
ERR1672861
SRR7283449
ERR1625249
SRR7282277
SRR5063459
ERR1672555
SRR7282751
ERR1741394
ERR1672835
SRR7282770
SRR7281911
SRR4414158
SRR5064070
SRR5062678
SRR7282015
SRR7282188
ERR1672596
SRR7281814
SRR4414167
SRR6337419
SRR5061599
SRR5063583
SRR3320184
ERR126889
SRR11780984
ERR1659820
SRR5064072
ERR1741887
SRR5063728
SRR11780985
SRR5063337
SRR3320647
SRR3321178
SRR7281521
SRR3320361
ERR1744956
SRR7283405
ERR126777
SRR5061275
SRR5064824
ERR1741754
SRR5062441
SRR5062247
ERR1910564
SRR3321188
SRR7282852
ERR1672695
SRR5062252
ERR840704
SRR7282895
SRR5063305
SRR5064353
SRR5063277
SRR2981595
ERR1672583
SRR7283902
SRR5061273
SRR3320594
SRR3885014
SRR1790798
ERR1741815
ERR1624882
SRR4414151
SRR5061702
ERR1672667
SRR3320291
SRR5063775
ERR1672877
SRR5064422
SRR5064245
SRR11781026
SRR7282269
SRR3321073
SRR5064095
ERR1741563
SRR5061544
SRR7282016
SRR5061444
SRR3320925
ERR126942
SRR7282220
SRR5061651
SRR3321128
SRR3320507
SRR7283153
ERR1741543
ERR1625433
ERR840713
SRR5063518
ERR126817
ERR129722
SRR5062368
SRR5063706
ERR1625157
SRR5062439
SRR3320978
SRR5061065
SRR5063429
SRR5062280
SRR5063370
SRR7283602
SRR5064171
ERR840668
SRR3884962
SRR7283279
ERR1624830
SRR3321142
SRR5064122
ERR1624766
SRR7281563
ERR1741671
ERR1741451
SRR5062263
SRR7281664
SRR5062400
ERR1659707
SRR3885038
ERR126769
SRR7281951
SRR7284019
SRR7283306
SRR8052444
SRR7283074
SRR1790782
ERR126766
SRR7283097
ERR1910667
ERR1672916
ERR126780
SRR8052367
ERR1625162
ERR1672625
SRR3320229
SRR7282029
SRR7281554
SRR7283880
SRR3320506
ERR1624996
SRR7282731
ERR840843
SRR7282397
SRR7282342
SRR5064389
ERR1625204
ERR1741752
SRR7282917
ERR126934
SRR7282900
SRR5064237
SRR2981563
SRR11781094
SRR3320821
ERR1910614
SRR7281797
SRR7283032
ERR1910574
ERR1910508
SRR2451960
SRR7282233
SRR5063587
ERR840847
SRR5064393
SRR7283079
ERR1625314
SRR7282465
SRR1790757
ERR1625459
ERR1741401
SRR7281684
ERR1910582
SRR7283502
ERR126822
ERR1624809
SRR3320396
SRR3320754
ERR1741527
SRR7283890
SRR7281946
SRR5062654
SRR7281586
SRR7284011
SRR5062354
SRR7281783
SRR7283242
SRR5063573
ERR1659719
SRR3320805
SRR5063670
SRR7283571
ERR1624869
ERR1625028
ERR1672399
SRR3320370
SRR3320388
SRR3320679
SRR7283581
SRR7281879
SRR7282241
ERR1741412
SRR3320889
SRR2981578
SRR7281775
SRR1213243
SRR3320499
SRR7283958
SRR5064828
ERR1741991
SRR3320527
SRR7281938
SRR8052457
SRR7284088
SRR5061126
SRR7282712
SRR7283443
ERR1672479
SRR7283550
SRR7281543
ERR1625169
SRR8052384
SRR5061136
ERR1625484
ERR1625176
ERR1741460
SRR3320959
SRR8052445
SRR7283542
SRR7281597
SRR3320363
SRR3320502
SRR2981587
SRR5061486
ERR1741516
ERR126758
ERR126801
SRR7281802
SRR5063358
SRR7283394
ERR1672722
SRR3320401
SRR2981531
SRR3320644
SRR7283954
SRR7282734
SRR3320628
SRR7283061
SRR7281873
SRR7281774
SRR5062586
SRR11781041
ERR1910519
SRR7282370
SRR3884897
ERR1741820
SRR3884985
SRR7284114
SRR5063388
SRR11781059
ERR1672770
SRR2981600
SRR7283071
ERR1624958
SRR5062644
SRR7281590
SRR8052372
ERR1741443
ERR1659763
SRR3320616
SRR7283430
ERR126938
ERR1624923
SRR5064081
SRR7282954
SRR5062217
ERR1741458
SRR7282057
SRR5063476
ERR1625053
SRR3320938
SRR5063465
SRR7282887
ERR1741778
SRR7281821
SRR5064310
SRR6337403
SRR3320722
ERR840694
SRR5063606
SRR5061355
SRR5061550
SRR3320824
SRR3320423
SRR5063671
ERR1910568
ERR840743
SRR7282446
SRR7283951
SRR5064464
ERR129781
ERR1741383
ERR1741459
SRR7281614
ERR1624808
SRR7281763
SRR7281796
SRR2451888
ERR1672511
SRR3320892
ERR1741413
ERR1741611
SRR5064338
SRR7282268
SRR5063521
SRR5063312
SRR7282334
SRR5062388
ERR840758
SRR7282432
ERR1672865
SRR1790741
ERR1625276
ERR1625376
SRR5064364
SRR3320272
SRR1790792
SRR7282257
SRR3885041
SRR1790808
SRR11781090
ERR129730
SRR5064347
SRR5063313
ERR1741477
SRR3320226
SRR7284106
ERR1672731
SRR7281787
SRR7281534
SRR3321071
SRR7281531
SRR5064395
SRR5061587
SRR5062603
SRR5063732
ERR1659704
ERR1741494
ERR840775
SRR5063691
SRR7281952
ERR1741866
ERR1910627
ERR1741682
ERR1624770
SRR3321109
SRR7282414
ERR126905
SRR7283930
ERR1672497
SRR5062710
ERR1910577
SRR7283648
SRR5064281
SRR3320643
SRR5064064
ERR1742028
SRR7283518
ERR1672882
SRR5063499
SRR5061686
ERR1672525
SRR2981553
SRR7282838
ERR1741427
SRR5062499
SRR7281776
SRR5061099
ERR1741703
SRR7282807
ERR1741619
SRR7283380
SRR5061596
ERR1742048
ERR1659828
SRR5063474
SRR5063298
ERR1742024
SRR3320819
SRR7282208
SRR5064417
ERR1672789
SRR11781025
SRR5061561
SRR2062093
ERR840806
SRR5063468
SRR7281496
SRR2062068
ERR1741472
SRR3320406
ERR126916
ERR1625258
SRR5064155
SRR7283054
ERR1625177
SRR5064080
SRR7282720
SRR7283998
ERR1741634
ERR1672724
ERR1741504
SRR5061469
ERR1659683
SRR5062482
SRR3320919
SRR7281745
SRR7282709
ERR1672437
SRR1790759
SRR11781076
SRR5064485
SRR7283407
SRR5064504
ERR1659783
ERR1742128
SRR5061048
SRR2981622
ERR1625118
SRR5063338
SRR3885031
ERR1672764
SRR7283589
SRR7283381
SRR7283292
SRR3884951
SRR7283324
ERR1910683
ERR1672909
ERR1659701
SRR7281781
ERR1659822
SRR5064273
SRR5062348
SRR5063808
ERR1741422
SRR3320380
ERR126834
SRR2981627
SRR3321030
SRR7282048
ERR1741400
SRR3320428
ERR1741818
ERR1910691
ERR1910628
SRR7282201
ERR1741384
SRR7282007
SRR7283117
ERR1741643
SRR7283268
SRR3320346
SRR3320442
SRR5064058
SRR3320852
SRR5063512
SRR5064335
SRR7282192
SRR7283084
SRR5061088
ERR126798
ERR1672527
SRR3320820
SRR5061052
ERR1672691
ERR1672420
SRR5063414
ERR1625308
SRR11781065
SRR5064159
SRR7281896
SRR7282217
SRR3320962
SRR7283023
ERR1624805
SRR7283154
ERR1741729
SRR5062369
SRR5063780
SRR5062591
SRR2068022
SRR7283462
SRR7281508
SRR5064100
SRR7283229
SRR7283211
SRR5063712
SRR3320450
ERR1624986
ERR1672644
SRR3321041
SRR7283281
SRR3320635
SRR3884894
ERR1741885
SRR8052375
SRR5063477
SRR11781055
SRR7283488
SRR7282168
SRR7281722
ERR1741609
SRR8052460
ERR1741759
SRR7281975
SRR7281789
SRR5062684
SRR1790818
SRR7281924
SRR6337418
SRR7282669
ERR1672418
SRR7281642
SRR7282084
SRR7284025
SRR5064339
ERR1624893
SRR5064121
SRR5063504
SRR5064421
SRR7282145
ERR840716
SRR7283000
ERR1625225
SRR5063361
SRR5063308
ERR1672670
ERR1741705
ERR1672734
SRR7281645
SRR7283165
SRR7283522
ERR1625024
ERR1741455
ERR1741816
SRR7282713
SRR5063431
SRR3320845
SRR2062059
SRR7281928
SRR3885021
SRR7282994
ERR1625377
SRR7283598
SRR7281538
SRR7282908
ERR126936
SRR3885023
ERR129743
SRR7282841
ERR1672496
SRR8052382
SRR5063753
SRR7283596
SRR5062631
SRR2981603
SRR7283115
ERR1672753
ERR1741521
SRR5061160
SRR3884887
ERR1741709
ERR1741796
ERR1741538
SRR7281536
ERR1741537
SRR7283605
SRR2981630
SRR2981560
ERR1741994
SRR3320379
SRR8052369
SRR7283456
SRR2981621
ERR1625237
SRR7283637
SRR3320555
ERR1625431
SRR3320445
ERR1659837
SRR7282956
SRR7283152
SRR5064835
SRR3885008
SRR7282065
SRR5063540
SRR5064349
ERR1625371
SRR7283073
ERR1741809
ERR1910558
SRR11781049
ERR1672586
ERR840739
ERR1741392
SRR5061091
ERR1741405
SRR5061211
SRR7282812
SRR7282135
SRR5063632
SRR7283425
ERR1625245
SRR7281735
SRR7281610
SRR7283478
SRR5063417
SRR5064377
SRR2981588
ERR1741681
ERR1741951
ERR1672626
ERR1672698
SRR7283316
SRR5062443
ERR1742089
SRR5061528
ERR1741402
SRR7281651
SRR5063335
ERR1742060
SRR5062470
SRR5062598
SRR5061361
SRR5064830
SRR7282661
ERR1910515
SRR7284085
SRR5064512
SRR5062428
SRR3320543
SRR7282771
SRR2062051
ERR840753
SRR5063629
SRR3320961
SRR7283167
SRR5063803
ERR1625346
SRR5062336
SRR5062214
SRR7282866
SRR3321186
ERR1910653
SRR5062532
SRR7282663
ERR1625389
SRR7282066
ERR1624880
ERR1672864
SRR7282078
SRR6337413
SRR8052417
SRR7282303
ERR129759
SRR2981590
SRR3884921
SRR7281681
SRR5064443
ERR1741688
SRR7282037
SRR3885024
SRR5063597
SRR7282456
SRR7281816
SRR7283617
ERR1910677
ERR1625036
SRR5061629
SRR3884910
ERR1625026
SRR5064316
ERR840813
ERR1741716
SRR5062533
SRR7281956
SRR2068028
SRR5063302
SRR7283266
ERR1625288
SRR7284065
SRR5061190
SRR7281516
SRR5061620
SRR5064314
SRR7283878
SRR1213236
ERR1741355
SRR7282379
ERR1910669
ERR1625315
SRR7284076
ERR1625468
SRR2451938
ERR1672854
SRR7283139
SRR5062386
SRR2981624
ERR1741584
ERR1741559
SRR6337421
SRR7283187
ERR1625060
ERR840750
SRR3884969
ERR1741721
SRR7283986
SRR7282946
SRR5062553
SRR7282743
SRR5062219
ERR1672712
SRR2062087
SRR7281522
SRR7281918
SRR7281810
SRR3885025
SRR5062445
SRR11781043
SRR7283558
SRR5063500
ERR1741647
SRR7283046
SRR7282762
SRR3320576
ERR1741878
SRR5063675
SRR5064096
SRR2451882
ERR1910563
ERR1625178
SRR7284041
SRR3320583
SRR7281748
SRR7283090
SRR5062638
SRR5063413
SRR7282101
SRR3321170
SRR7282092
ERR1624957
SRR5063788
SRR3885017
ERR129801
ERR129740
SRR6337415
SRR3320621
SRR3884946
SRR2981613
SRR3884918
SRR3885011
SRR5063458
ERR1624865
SRR7283020
SRR8052371
ERR1672851
SRR5061452
SRR5064483
SRR2062075
ERR1672550
SRR7281673
SRR7283654
ERR126773
SRR3320908
SRR2451892
SRR3320477
ERR1741463
ERR1672672
SRR5064253
SRR5061457
SRR5063386
SRR7282091
ERR1625303
SRR3320484
SRR5062392
SRR7284051
ERR1741839
ERR1741936
SRR5062472
ERR1741435
ERR840751
ERR1659767
SRR7282935
ERR1624794
SRR5061345
SRR7283284
SRR6337411
ERR1741844
SRR5061466
ERR126760
ERR1741640
SRR2451875
ERR1910646
SRR5062317
ERR1659800
ERR1672515
SRR4414150
SRR5062229
SRR5062543
SRR7281887
SRR5063700
SRR7283982
SRR2062112
SRR3884991
SRR5062411
SRR7281481
ERR1741382
ERR126858
ERR840797
ERR840804
SRR5064197
SRR7282006
ERR129708
SRR7283366
SRR3320815
SRR7281564
SRR7282246
ERR1672817
SRR5061073
SRR5062306
ERR1741823
SRR3320384
SRR7282146
ERR1741642
SRR5064157
ERR1910643
SRR7282232
SRR3320304
SRR1790802
SRR5063530
ERR840791
SRR2981568
ERR1910622
ERR1741454
SRR7283504
ERR1625287
SRR5064235
SRR7281945
SRR7283588
SRR5061665
SRR7283532
SRR7281559
ERR126922
SRR5063770
SRR11781083
SRR7281998
SRR7282323
ERR1741612
ERR1625293
ERR1625058
SRR7282776
ERR1672602
ERR1672426
SRR3320652
SRR7284034
SRR5062401
SRR5062409
ERR1672484
SRR7283259
ERR1741849
SRR7281719
ERR1742057
SRR5064361
SRR7283213
SRR7282028
ERR1659686
SRR5061615
ERR1624868
ERR1672510
ERR1672686
SRR2451903
ERR126846
SRR5063608
SRR7282155
ERR1625161
SRR5064054
ERR1659809
ERR1625011
SRR7283643
SRR4414164
SRR7283971
SRR3320427
ERR1741448
SRR3321107
SRR2451932
ERR1624839
SRR5062712
SRR6337410
SRR3321077
SRR7283942
SRR3320166
SRR4414143
SRR7281603
SRR3320970
SRR7283199
ERR1659855
SRR3320750
ERR1625159
SRR7282462
SRR3884943
SRR7283375
SRR7282353
ERR1672448
SRR5062255
SRR3320855
ERR1659750
ERR1624797
SRR3320893
SRR7282989
SRR5063696
ERR126814
ERR1742082
ERR1742023
SRR7281849
SRR3320491
ERR129751
SRR7282898
SRR5061429
SRR7283118
ERR1741493
SRR3320586
SRR7282777
SRR3320948
SRR3320783
ERR1624763
SRR5064511
SRR5062650
ERR1910629
ERR1672560
ERR1741900
ERR1742093
ERR126900
ERR840800
ERR1672867
ERR1672554
SRR5061559
SRR5064487
SRR5064837
SRR5061264
SRR7281711
SRR3320659
SRR5062448
SRR8052448
ERR1625005
ERR1625182
ERR1624864
ERR1741914
SRR7283552
ERR1625175
ERR126838
SRR7282229
SRR7282285
SRR5063686
ERR1672433
ERR1672401
SRR7282117
SRR5062672
ERR840827
ERR1625357
SRR2062125
SRR7281855
ERR1741371
SRR7282475
ERR840671
ERR1741973
SRR7284074
SRR5064164
SRR7281558
SRR5064543
SRR7283980
SRR2451919
SRR5062656
ERR1741649
SRR7283584
SRR5064342
ERR1624774
SRR5064259
SRR7282854
ERR1624910
SRR5063787
ERR1659718
SRR5061631
SRR5062293
SRR3320215
SRR7283294
ERR1672925
SRR7282343
SRR7282281
SRR7283862
SRR7281710
ERR1625116
SRR5062518
SRR7281985
SRR2062081
ERR1910640
SRR5061545
SRR3320281
SRR5063735
ERR840787
ERR1910655
ERR1742139
ERR129760
SRR7283166
ERR1625099
SRR11781091
ERR1672508
SRR4414156
ERR129803
SRR3321103
SRR7282680
SRR7282199
SRR11781011
ERR1742108
SRR7281878
SRR3320342
SRR3321070
SRR7283116
ERR1672649
SRR5064084
ERR129733
ERR1672905
SRR5062687
ERR1910576
SRR5062605
SRR7281734
SRR7282972
SRR5063634
SRR5064322
SRR3321005
ERR1741690
SRR5061660
SRR5064520
SRR3320464
ERR1744953
SRR7281631
SRR5063325
ERR126810
SRR5063791
SRR5064378
ERR126863
SRR3321069
SRR7281872
SRR5064398
SRR7284037
SRR7281913
ERR1741518
ERR1659788
ERR126809
SRR3320378
SRR7283006
ERR1741965
ERR1741490
SRR7282417
SRR7281940
SRR1790785
SRR5061251
SRR3320538
SRR7281532
SRR5064350
SRR5061461
SRR7283044
ERR126862
SRR7282747
SRR2981591
SRR3884911
ERR1672387
SRR3320966
SRR5061626
SRR7281601
ERR1624776
ERR1672605
SRR7283123
SRR5063778
SRR5062227
SRR7282879
ERR1625380
SRR7283560
SRR3884983
SRR7282326
ERR1672478
ERR1659740
SRR5063552
ERR1910517
ERR1672390
ERR1672450
ERR1741588
SRR5063340
SRR5061225
SRR7282827
SRR7281723
SRR7283168
SRR3320333
SRR7281756
SRR7281495
SRR5063565
SRR3320926
SRR1790810
SRR7282742
ERR1741627
ERR126767
SRR7284089
ERR1659688
ERR1741753
SRR3320489
SRR5061590
ERR1672855
SRR5064177
SRR7282955
SRR7281639
SRR7283181
SRR5064409
SRR5064476
SRR5062636
SRR3885010
SRR7283217
SRR7281921
ERR1625145
SRR3320320
SRR3885012
ERR1741388
SRR3320496
SRR7283526
SRR7282990
ERR1910666
SRR2068019
ERR129785
SRR5063384
SRR5062433
SRR5061354
SRR7283650
ERR1672485
SRR7282294
ERR840701
SRR5061181
SRR7282823
ERR1910590
ERR1910553
SRR7281762
SRR3320386
SRR5063498
SRR5062366
ERR1910671
ERR1672856
SRR3885003
SRR7282665
SRR1790793
SRR7281546
SRR5064066
SRR7281954
SRR7284167
SRR7282156
SRR5064132
SRR5062457
SRR7283121
SRR7283363
ERR1741595
SRR5061605
SRR2981572
SRR7282664
SRR1790740
ERR1741715
ERR1741945
SRR3884964
SRR7284070
SRR5063604
SRR5061635
SRR7283959
SRR5062498
ERR1672763
SRR7282928
SRR7282730
SRR4414162
SRR3320164
SRR7282968
ERR1624737
SRR3885036
SRR7283388
ERR1659827
SRR5064206
SRR7281846
ERR1672520
SRR7283599
SRR7282953
SRR5063681
SRR5062277
ERR1625363
ERR1672875
SRR7283519
SRR7283529
SRR5064334
SRR7281765
ERR840755
SRR7281868
SRR7283367
SRR5061611
SRR7282335
SRR7283997
SRR7283183
SRR7284173
SRR5064193
SRR5061223
SRR2068035
SRR2451935
ERR1741574
SRR7282737
ERR1741757
SRR3320802
SRR1790803
ERR126882
ERR1624947
SRR7282297
SRR3320890
ERR1741996
ERR1672414
SRR5063511
SRR2981567
ERR1910535
SRR5061061
SRR5061083
SRR5063400
ERR840678
SRR5063481
SRR5064505
SRR7282945
ERR1624769
SRR5064838
SRR5061201
SRR5061194
ERR1742041
ERR1672528
ERR1741485
SRR7284000
SRR3320846
SRR5061343
ERR1624927
ERR1741974
SRR5063689
SRR7282167
SRR3320471
SRR5062312
SRR5063754
ERR1625037
SRR7283938
SRR7282222
SRR7282080
SRR5064057
SRR5063586
SRR3320169
ERR1672645
SRR3320548
SRR5064358
SRR7283189
SRR5063510
SRR2451929
SRR1790800
SRR4414165
SRR5061063
ERR1672386
SRR5063329
SRR5064537
SRR5064308
ERR1742058
SRR5062380
SRR7284133
SRR5064432
ERR1624759
SRR3320301
ERR1672733
SRR5062271
SRR3320646
SRR7283540
SRR7283060
SRR7283524
SRR7284143
ERR126919
SRR2981599
ERR1659774
SRR7282931
SRR5064180
SRR7281510
SRR5061571
ERR1672609
ERR1742066
ERR126784
ERR1672481
SRR7281725
SRR5061138
ERR1672836
SRR7284052
SRR5064351
SRR4414142
SRR8052456
SRR3320519
SRR7284084
ERR1625454
SRR5062268
SRR5064170
SRR5063718
SRR5061594
SRR5064153
SRR1790780
SRR3320355
ERR840769
ERR840714
ERR840708
SRR3320930
SRR7283451
SRR7283450
SRR5062521
SRR7282967
SRR3923720
SRR7283888
SRR7281609
ERR840830
ERR1910583
ERR1624790
SRR7282255
SRR7282832
SRR7282130
ERR1741856
SRR5062343
ERR840816
SRR3320234
SRR5061212
SRR7283305
SRR7284139
ERR840738
SRR7283963
ERR1624925
ERR1742067
SRR7283630
ERR1659758
SRR5063725
SRR5062248
ERR129795
SRR7282464
ERR1659730
SRR3321173
SRR7282348
ERR1741853
ERR1672530
SRR7282991
ERR126902
SRR7282095
SRR7283029
SRR7283188
SRR2068050
SRR5063333
SRR5061673
ERR126868
SRR3885042
SRR1790794
SRR7283867
ERR1625228
SRR5063482
ERR1624955
ERR1672592
SRR7281912
ERR1672662
SRR7281544
SRR3320578
SRR7283059
SRR5061474
ERR126859
SRR7281955
ERR1741509
SRR5064381
SRR5062254
SRR7283420
SRR5061089
ERR1672431
SRR7283064
SRR7282478
SRR2062084
SRR8052399
SRR7283239
SRR5063514
SRR5063306
SRR2981577
SRR6337408
ERR129802
SRR3320726
SRR5062458
ERR1741497
SRR3884997
ERR1624867
SRR5062736
ERR1741575
SRR7283030
SRR2981562
ERR1624930
ERR1741792
ERR1910600
SRR5061059
SRR3320977
ERR1741546
ERR126832
SRR3320850
SRR5061357
SRR3320311
ERR1741545
ERR126797
SRR5064331
ERR1742059
ERR1742102
SRR7283848
ERR1624959
ERR1741390
ERR1625059
SRR7284007
SRR7281792
SRR5064272
SRR5061589
SRR5061168
SRR7283304
SRR7283649
SRR4414138
SRR2981566
ERR129752
SRR5061652
SRR7284045
ERR1624843
SRR7284154
ERR1659844
SRR7281533
SRR7283202
SRR5062327
ERR1924355
SRR7282112
ERR1910561
SRR3885043
SRR7282466
ERR129772
ERR1741670
ERR1741447
SRR5062691
SRR5064291
SRR7282273
SRR5064161
SRR7282772
SRR7282868
SRR7281588
SRR3320905
SRR2451876
SRR7281670
SRR7281900
SRR3320641
SRR7283869
SRR8052360
SRR5063807
ERR840737
SRR7282089
SRR7281580
SRR3320804
ERR1672779
SRR7283024
ERR126927
SRR7281859
ERR1659756
ERR1659715
SRR5063485
ERR1672923
SRR7282977
SRR2451957
ERR1625184
SRR2062108
ERR1741846
SRR3321049
SRR7282061
SRR7283975
SRR7283135
ERR840794
SRR5061681
SRR7282073
SRR7281909
SRR3320934
ERR1625387
SRR5064515
ERR1741699
SRR5061220
SRR7281768
ERR1659769
ERR1672933
ERR1741843
SRR5062333
SRR6337425
ERR1741398
ERR1672650
SRR5064143
ERR1624888
ERR1672788
SRR7281904
SRR7281752
SRR7281494
ERR126878
SRR2981618
SRR5061342
ERR1625032
SRR1213210
ERR1741806
SRR5061593
SRR7283124
SRR7282352
SRR1213230
SRR7281661
SRR7282322
SRR7283145
ERR1625477
SRR7283027
ERR1741678
ERR126872
SRR7283261
SRR5061677
SRR5064428
ERR1625238
SRR3320336
ERR1624767
SRR3320265
SRR2981561
SRR3320243
SRR7283031
ERR1625301
SRR5062610
SRR5062585
SRR5062346
ERR1742109
SRR7282102
SRR5063724
ERR1672928
ERR840784
SRR3320487
SRR7283182
SRR3320920
ERR1659857
ERR1741520
ERR1624757
SRR3885018
SRR7282200
SRR7281806
ERR1742080
SRR3320942
SRR11781001
SRR3320474
SRR5061177
ERR1672885
SRR7283403
SRR5064379
ERR840812
SRR5063744
SRR7282177
SRR5063611
SRR3320704
SRR5061622
SRR7281791
ERR1741807
SRR5061659
ERR1741962
SRR7283632
SRR5064228
SRR3320697
SRR3320993
ERR1672467
ERR1625457
SRR3320630
SRR5063443
SRR3885001
SRR7282258
ERR1625479
SRR7281832
ERR1741975
ERR126930
SRR5064222
SRR7283122
SRR11781021
SRR5064131
ERR1672505
SRR7281579
SRR7283858
SRR3320542
SRR5063517
ERR1741882
SRR1213223
SRR3320729
SRR7283147
SRR3884912
SRR5062223
SRR5063525
SRR7282987
SRR3320712
SRR7283354
SRR5064849
SRR3884987
SRR3320575
SRR3320613
SRR7283906
ERR1625147
SRR7283252
SRR7281489
SRR1213209
ERR840818
ERR1741381
SRR5062529
SRR7283052
SRR5064133
SRR5064456
ERR1625078
SRR7284087
ERR129799
SRR7281612
ERR1672794
SRR2981617
SRR3320781
SRR5063781
ERR1625101
SRR5061662
SRR11780986
ERR126918
ERR1659695
SRR7282864
SRR5061117
SRR1790771
SRR5064167
SRR7282860
ERR1741992
SRR5061500
SRR3885019
SRR7282768
SRR3884976
SRR5061050
ERR1625445
SRR5061350
SRR3320337
SRR7282988
SRR7283263
SRR5064258
SRR3320965
SRR2981542
SRR7284083
SRR7282865
SRR5064309
ERR1741387
SRR7281910
SRR3320732
SRR7282911
ERR1659814
ERR1741971
SRR5064825
SRR5064114
SRR7281916
SRR5062621
SRR3320734
ERR1659762
SRR7283236
SRR7282243
ERR1624911
SRR5062699
SRR3321003
SRR3321196
SRR3320828
SRR5062412
SRR7282023
SRR5064116
SRR7283915
SRR3320269
ERR1672379
ERR1625210
SRR5063612
ERR1910531
ERR840706
SRR5063666
SRR5063564
ERR1741781
SRR7282042
SRR7284117
SRR7282072
SRR5064256
SRR7281727
ERR1741895
SRR5064438
SRR7284177
SRR5064451
SRR7283859
SRR5064384
ERR1910649
SRR7283628
ERR1624748
ERR1741582
ERR840838
SRR7283349
SRR5062209
SRR5063672
SRR5061456
SRR5062422
SRR3885028
SRR11780992
SRR5062602
SRR5062355
SRR5064489
ERR1741907
SRR3320806
SRR5061349
SRR7281848
SRR5063578
SRR7282309
SRR5061700
ERR1741510
ERR1742126
ERR1741837
SRR5064119
SRR2062077
ERR1624791
SRR7282157
ERR129749
ERR1741474
SRR1213234
SRR7281600
SRR5063779
SRR2062103
ERR1741903
ERR1742142
ERR1625230
SRR5063432
ERR1741698
SRR5064440
SRR5063723
SRR5061192
SRR11781086
ERR1741872
SRR7283559
ERR1625261
SRR5062468
SRR7282249
SRR5063782
SRR5063577
SRR2451877
SRR5063550
ERR1910552
SRR3320425
SRR7281716
SRR5063768
SRR5064460
SRR7284064
ERR1624913
SRR7282741
SRR2981579
SRR3320633
SRR5062718
SRR3320814
SRR7283223
SRR5062503
SRR7281865
ERR1742065
SRR2451911
ERR1742073
ERR129725
SRR5063289
SRR4414141
ERR1625372
SRR7284030
SRR7283993
SRR8052394
ERR1741963
SRR3321066
SRR7281996
SRR1213228
SRR5064205
SRR7281968
SRR7282963
ERR1672427
SRR5061675
ERR129776
SRR2062090
ERR1741580
ERR1741832
ERR1625452
ERR1742085
SRR7283241
SRR5061569
SRR3885039
ERR1625085
SRR5062281
SRR5062639
ERR1741956
SRR7283496
SRR5062370
SRR2981557
SRR7281919
SRR5063416
SRR7282438
SRR11781022
SRR5063684
SRR5063545
SRR5061695
SRR7283107
ERR1910648
SRR7283402
SRR7281891
SRR7283939
ERR1742043
SRR3320832
SRR4414149
SRR1790779
ERR1625239
SRR3320763
SRR5063341
ERR1624943
SRR5062432
SRR7282212
SRR3320279
SRR5063701
ERR1672564
SRR7282819
ERR1625168
ERR1741564
SRR3884889
ERR1741911
SRR5061650
SRR5062315
SRR7283541
ERR1624871
SRR7282366
SRR5064852
ERR126929
ERR129737
ERR1741720
SRR6337409
SRR7283226
ERR1741544
SRR7283568
SRR5061578
ERR1659789
SRR3320558
SRR5063334
ERR1741979
ERR1741429
SRR7283631
SRR5064472
SRR5064223
SRR3320409
ERR1625181
SRR5061670
SRR3320579
ERR1741947
SRR7281570
SRR4414178
SRR5063435
SRR5061079
ERR1672604
ERR1741445
SRR5061575
SRR5063381
SRR5062616
SRR7283932
SRR3320956
SRR5064311
SRR7282694
ERR1625316
SRR7283470
ERR1625401
SRR7282896
SRR5062269
ERR1741417
ERR1741943
SRR5061598
ERR129784
SRR7283453
SRR5061697
ERR1659785
ERR1659772
SRR5064083
SRR3320689
ERR1672760
ERR1624892
SRR5062527
ERR840826
SRR7282420
SRR5062211
ERR1624786
ERR1659798
SRR7282123
ERR1625386
SRR5064126
SRR5061128
ERR1741693
SRR7282195
SRR7282422
ERR129792
SRR7281690
ERR1624879
SRR5062677
SRR7282431
SRR5061102
ERR129774
SRR5062597
SRR2068020
ERR1741744
SRR11780996
SRR7282337
SRR3320791
SRR7281656
SRR7282758
SRR5062344
ERR1659813
SRR5064249
SRR3321090
SRR5064345
SRR3320793
ERR1741988
ERR1672769
SRR7282162
ERR129732
SRR3320982
SRR3884917
ERR1659801
SRR5062251
SRR5064117
SRR5062318
ERR129778
SRR7282973
ERR1672829
SRR3884984
SRR7282907
ERR1910634
SRR7283149
SRR5062594
ERR1741822
SRR2981620
SRR3884970
ERR1741755
SRR5062413
SRR5061656
ERR126783
SRR7283391
SRR3320595
SRR7281767
SRR3321054
SRR7282888
SRR7282682
SRR5061533
SRR5064160
SRR7283233
SRR7282284
SRR5061418
ERR1741788
SRR7282894
SRR7281583
SRR7283923
SRR5061268
SRR3320480
SRR3320830
SRR2981592
SRR7282347
ERR1741876
ERR1672529
SRR5064415
SRR3885037
SRR3320853
SRR7283459
SRR5064252
SRR7283871
ERR1741376
SRR3320877
SRR4414157
SRR7282785
SRR5062596
SRR7281743
ERR1625319
SRR7284150
SRR5061118
SRR7282477
SRR5061173
SRR5064059
SRR5061240
ERR1910587
SRR5064303
SRR7282393
SRR7284023
ERR1672504
SRR5061107
ERR1741430
SRR5062436
SRR5061601
SRR7282371
SRR5064527
SRR5061123
SRR7282118
SRR5064380
SRR7281595
SRR7283574
SRR3321038
SRR3884901
SRR5061244
SRR5064410
SRR7282185
ERR1624819
SRR3320789
SRR7281837
ERR1625475
ERR1624940
SRR5063756
ERR1672416
SRR5062660
ERR1672549
SRR5062531
SRR5064190
SRR5061480
SRR2068039
SRR7283148
ERR129710
SRR7282225
SRR7281557
SRR5063794
ERR1672452
SRR2068037
SRR7282843
SRR3320971
ERR1625257
ERR1624920
SRR3320799
SRR7281906
ERR1741519
ERR1672589
ERR126850
SRR3321033
ERR1672392
SRR5063579
SRR7284012
SRR3320591
SRR11781100
SRR5063709
ERR1659757
ERR1741616
SRR5063395
SRR3321114
SRR5061585
SRR7284015
SRR5062473
SRR5061156
SRR3320589
SRR5061198
SRR5062551
SRR2062057
SRR7282081
ERR1659799
ERR129766
SRR7282808
SRR7283086
SRR7282738
SRR7282688
SRR7281862
SRR7283934
SRR5062435
SRR7282022
ERR1741524
SRR7281671
SRR11781079
ERR1744951
SRR7282202
SRR5061175
SRR7281785
SRR7283357
SRR7282359
SRR5064050
SRR3320769
ERR1625403
SRR3320728
SRR3320709
ERR1741696
SRR3321076
ERR1672661
ERR840666
ERR1624835
SRR5062290
SRR5061548
SRR7283203
SRR7283469
ERR1672840
SRR3320986
SRR5062359
SRR5062697
ERR1741736
SRR5064271
ERR1659841
SRR2451948
ERR1741663
SRR5062334
SRR5063283
ERR1741441
ERR1625317
ERR1625273
SRR5062303
SRR11781056
SRR7283146
ERR1741541
SRR7281812
ERR1659818
SRR7283594
SRR6337407
SRR5064268
SRR7284075
SRR5062311
SRR3320256
SRR5061258
SRR7283276
ERR1625392
SRR5064300
SRR7284078
SRR5061058
SRR3320430
SRR5064423
SRR5061077
ERR126782
ERR1625358
SRR7281834
SRR5062721
ERR126935
SRR7282855
SRR7282059
ERR1741917
SRR7283847
SRR3320220
ERR1741488
SRR1213215
SRR5061103
SRR5063421
SRR5063676
SRR7283094
ERR126844
ERR1741548
ERR1742047
SRR5063315
SRR7281941
SRR7284174
ERR1672729
SRR5063544
ERR1741357
SRR5062295
SRR7283516
ERR1625379
SRR3885034
ERR1741722
ERR1741826
ERR1659849
SRR5061174
SRR3321032
ERR1659796
SRR5064439
SRR5063747
SRR7283017
SRR7284153
SRR7282196
SRR5064073
SRR7284080
SRR7281850
SRR5064248
SRR7282724
ERR126894
SRR3320683
SRR1790763
ERR126879
SRR5062373
SRR7283984
ERR1741438
SRR5062449
SRR3320872
ERR1741664
SRR1790770
SRR7282239
SRR5061081
SRR5063539
ERR129779
SRR5064519
SRR7281548
ERR126870
SRR3320343
SRR7284126
SRR7283267
ERR126761
SRR5064523
SRR7282236
ERR840789
SRR7283332
ERR1659698
SRR7283344
SRR5064325
SRR7284134
SRR7281539
SRR5064427
ERR1741535
SRR4414159
SRR7283842
SRR7282703
SRR5064373
SRR5064441
ERR1741727
ERR1672784
SRR7284111
ERR1742030
ERR1625012
SRR7282886
SRR3320251
SRR7282340
SRR5064278
ERR1624862
SRR5062731
SRR5064532
SRR1213220
ERR1625474
SRR7281932
SRR7283360
ERR1624912
SRR7283331
ERR1672581
SRR5062548
SRR7283989
SRR3320397
SRR5062460
SRR5064851
ERR1672375
ERR1625108
SRR3321063
SRR7283841
SRR2981623
SRR3321000
ERR1625278
ERR1624990
SRR2068029
SRR7281741
SRR7281808
ERR1741614
SRR5063602
ERR1741972
SRR11781010
SRR5063560
SRR5061671
SRR1790776
ERR129761
ERR1625290
SRR7282667
SRR5062696
SRR5064221
SRR1790816
SRR5063366
SRR7282060
SRR5064442
SRR7282114
SRR7283877
ERR1741881
SRR7284123
SRR5062235
SRR7283912
ERR1910525
SRR7284063
SRR5064535
SRR7281884
SRR7282331
SRR7283419
SRR5064467
SRR5064158
SRR5063360
SRR5063410
SRR3320277
SRR5064481
ERR1672690
ERR1741615
SRR7281757
SRR2062063
SRR5063331
SRR7281697
ERR1741793
SRR5063726
SRR3320620
SRR5062516
SRR7281961
SRR5063555
SRR7283106
SRR7281751
SRR11781067
ERR1742097
ERR126837
SRR5062379
SRR7283282
SRR5064841
SRR5061055
SRR7283983
SRR5063280
ERR1624914
ERR1625220
SRR7283341
SRR7284162
ERR1672447
SRR3321134
SRR3884963
SRR5064063
SRR3320688
SRR5062341
SRR5063438
SRR7282681
SRR7284009
ERR1672597
SRR7281871
SRR7281853
ERR1625393
SRR7282018
SRR1790755
SRR5062491
SRR3321197
SRR7282984
ERR1672536
SRR3320922
SRR3885002
SRR7281893
ERR126820
SRR5061182
ERR126790
SRR5063419
ERR1741957
ERR840675
ERR129715
SRR7283200
ERR1659807
SRR7284073
ERR126853
SRR5064101
SRR5064399
SRR5062630
SRR5062357
SRR7281997
SRR7283190
SRR3320639
ERR1659694
ERR1624952
SRR7281844
SRR6337423
ERR1672516
SRR5062220
SRR7281573
SRR5063367
ERR1625442
SRR5062283
ERR126933
ERR1741604
ERR1741857
SRR5064251
SRR5061218
ERR1741660
SRR3321112
SRR7283498
SRR3321131
SRR7283026
SRR7284171
ERR1625138
SRR7282011
SRR3884966
ERR1625333
SRR7281637
SRR7282668
SRR5064365
SRR5061141
SRR7281799
SRR7282360
SRR7282041
SRR7284179
ERR1741782
SRR3320426
ERR1741691
SRR5063760
ERR129731
SRR7283108
SRR3320670
ERR1741892
ERR1742021
SRR5064391
ERR1910613
SRR7282795
SRR7282725
SRR7283246
ERR1672808
ERR126885
SRR7282344
SRR7282903
ERR126865
SRR7283861
SRR7282070
SRR8052450
SRR7281499
ERR1742011
SRR5062363
SRR3320667
SRR7281829
SRR7282283
SRR3320958
ERR1741650
ERR1741554
SRR1790786
SRR7283351
SRR5062298
SRR7282248
ERR1741871
SRR3320743
ERR1741830
ERR1624902
SRR3320185
ERR1741852
ERR126800
SRR5063683
SRR5061648
SRR7282939
SRR2981532
SRR5061547
SRR7282180
ERR840717
ERR1672538
SRR7282689
SRR5062288
SRR7283974
SRR5063527
SRR5061625
SRR3320953
SRR3321174
ERR1624777
ERR126807
ERR1910639
SRR5063783
ERR1741949
SRR3320367
SRR1213242
ERR1741923
SRR3320318
ERR129770
ERR126869
SRR3320567
SRR5064355
ERR126911
SRR3320466
SRR2451872
ERR1741831
SRR7283231
ERR1625305
ERR1672839
SRR3884930
SRR7283129
ERR1910562
SRR3321064
SRR5061668
SRR7282004
SRR7281629
SRR7282760
SRR3320270
SRR1790778
SRR3320811
SRR7282986
SRR7281504
ERR1659830
SRR7281553
SRR7282786
SRR5061440
SRR3320309
SRR4414163
SRR7281867
ERR1741770
SRR7282692
ERR1672751
SRR5062651
ERR1625399
SRR5061502
SRR7282336
ERR1672778
SRR3320522
SRR7283113
ERR1659780
SRR5062292
SRR5062256
SRR11781035
SRR5063588
SRR7282286
ERR126835
SRR7283318
SRR7281950
SRR2451937
SRR7283905
SRR7283480
SRR3320862
ERR1741359
SRR5061627
ERR126892
SRR7282142
SRR5063589
SRR7282818
SRR7282290
SRR2451922
SRR5064189
SRR7282707
SRR6337420
SRR7283463
SRR5061539
SRR7282970
SRR3320262
SRR5064453
ERR1742071
SRR5061647
ERR1625410
SRR1213239
SRR7281687
SRR5064201
SRR7283899
ERR1910599
ERR129777
SRR1213231
SRR3884907
SRR5064336
SRR5064829
ERR1910642
SRR2451880
ERR1625038
SRR1790820
SRR7281827
SRR7283161
SRR1790748
SRR2068041
SRR7284058
SRR5061280
ERR1672408
ERR1741739
ERR1741925
SRR5064299
ERR1672859
ERR1625117
ERR1910520
SRR7282111
ERR1741694
SRR5063568
ERR129763
SRR5064062
ERR1741904
SRR7283376
SRR5062245
ERR1659838
SRR2981539
SRR5061157
SRR7281646
SRR5061458
SRR7282298
ERR1625079
SRR11781012
SRR5064431
SRR5062722
ERR1741842
SRR5061110
ERR126788
SRR3320349
SRR7283642
SRR3320902
SRR3320528
SRR7281668
SRR2451908
SRR7283515
SRR7283525
SRR5064188
SRR7283099
SRR1790773
SRR2451906
SRR7282182
SRR5062488
SRR7281964
SRR5061347
SRR5062244
SRR5063292
SRR3320285
ERR1741655
SRR7281484
ERR1624832
SRR5062733
SRR7281535
SRR7284131
ERR1741821
SRR3320549
SRR7282301
SRR5063621
ERR1625388
ERR1910618
ERR1672372
SRR5062358
ERR1741433
SRR7282469
ERR129767
SRR7284144
SRR7283583
ERR1910636
SRR3320364
ERR1672563
SRR3320904
SRR5062496
SRR7284060
SRR5064090
SRR3320446
SRR5063309
SRR8052379
SRR2981556
ERR1659761
SRR7281969
ERR1741385
ERR1672917
ERR1672535
SRR7282315
SRR7282430
SRR1790761
SRR11781050
SRR7283210
SRR3884900
SRR7281606
SRR7282381
ERR1744948
ERR1659736
SRR7283659
ERR1742074
SRR7283379
SRR5064370
ERR1910680
SRR3320317
SRR7283937
ERR1624785
SRR5064471
SRR5063392
ERR1659680
ERR1672449
SRR5063470
SRR7284039
SRR3320390
ERR1742035
SRR7281561
SRR5063522
SRR7281902
SRR5061172
SRR5061687
SRR2981547
ERR126852
ERR1672676
SRR7283019
ERR1741632
SRR5061105
SRR7282256
SRR5064147
ERR1742114
SRR2451944
SRR5064480
ERR126924
SRR7282943
SRR7283949
SRR7283580
SRR5063393
SRR7281505
SRR3321149
SRR5061121
SRR5061421
SRR7281739
SRR7283101
ERR840820
SRR7284170
SRR3884934
SRR7282952
ERR1625269
SRR3320353
ERR1672912
SRR5063503
ERR1742069
ERR1741966
SRR5062704
SRR5061113
ERR1672557
SRR7283911
SRR7282279
SRR7283907
SRR7284028
SRR3320706
SRR3320319
SRR5064449
SRR3320686
ERR1625188
SRR7283087
ERR840825
SRR3320708
SRR3884936
SRR5061573
SRR2981551
SRR3321104
ERR1625213
ERR1625035
SRR5064280
SRR3321110
ERR840687
SRR3320288
SRR5063444
SRR3320963
ERR840735
SRR11781089
SRR7282867
SRR3320387
ERR1672823
ERR1741683
SRR7283476
ERR1741512
SRR5064076
SRR2068023
SRR5062228
SRR3320661
SRR5064426
SRR5062709
SRR3320249
SRR5061494
SRR2451894
ERR1910663
ERR1910603
ERR1672848
ERR1742007
ERR1625248
SRR8052461
SRR7283864
SRR7283036
SRR5061538
ERR1625106
SRR5061441
SRR5062700
SRR5063714
SRR8052388
SRR3320695
ERR1741773
SRR7282448
ERR1624953
SRR7283866
SRR3885013
SRR1213229
SRR7282356
SRR7281483
SRR5064465
ERR840796
SRR5061351
ERR1625235
SRR5062456
SRR7283528
SRR2981546
SRR3320359
SRR5063773
SRR7282721
SRR7283100
SRR5063464
SRR3320823
SRR7282699
SRR5063286
SRR3030374
SRR7283903
SRR5062234
ERR126907
SRR7282181
SRR1790799
SRR7283600
SRR8052462
SRR5064104
SRR3320796
SRR7284072
SRR7283852
SRR11781064
ERR1741789
SRR5064163
SRR7282718
SRR2062097
SRR7283839
SRR3320798
SRR7282468
SRR5063704
SRR7281784
ERR1672559
ERR1672546
ERR840763
SRR4414174
SRR3320807
SRR7283062
SRR3884975
SRR7283988
SRR5063332
ERR1659745
SRR5062541
SRR5062481
SRR3320274
SRR5061694
SRR5063669
SRR7283475
SRR7282942
ERR1672474
SRR3320957
SRR7283484
SRR7282925
SRR11781008
SRR5062489
ERR1672553
ERR1625020
SRR7283851
ERR1659829
SRR7281555
ERR1624801
SRR5064388
SRR7281659
SRR7282835
SRR3320323
ERR1625255
SRR5063751
SRR7284094
SRR3884974
SRR7282224
ERR1910545
SRR7284006
SRR2981629
ERR1742144
SRR5063447
SRR5061171
SRR7283639
SRR5063524
ERR1741432
SRR5064089
SRR7282358
ERR126932
SRR2451947
ERR1910594
SRR7282152
SRR5063692
ERR129739
ERR129780
SRR3884955
SRR7283507
SRR5064411
SRR7283505
SRR7282463
SRR7281831
SRR5061122
SRR5063688
SRR7283856
SRR5061699
SRR5061572
SRR7282705
SRR3320255
SRR5061245
SRR3320657
SRR3320710
SRR3320863
SRR5061595
SRR5063471
ERR840798
SRR5062222
SRR2068051
ERR1659787
ERR1741596
SRR3320936
ERR1625203
SRR5063328
SRR3320407
ERR1659842
SRR7281617
ERR1741601
SRR5063576
SRR7283883
ERR1625491
SRR5064362
SRR3884957
SRR5061446
ERR1624845
SRR7284044
SRR5064232
ERR1624765
ERR1659759
ERR1625223
SRR7282349
ERR1741529
ERR1659752
ERR1672890
SRR7282105
SRR3320931
SRR2981545
SRR7282439
SRR1213207
ERR1625236
ERR1742084
SRR7282405
SRR7283385
SRR5064531
SRR3320352
ERR1672922
SRR7282796
SRR5061196
SRR5064060
SRR5061142
ERR126908
SRR7283882
SRR3030378
SRR3321133
SRR5063740
ERR1624984
SRR3320923
SRR4414147
SRR7281803
SRR5064312
SRR7282369
ERR1624971
SRR3320894
SRR3885004
SRR7281986
ERR1672382
SRR7282045
SRR8052366
SRR11781071
SRR5062342
ERR1741511
SRR7283278
SRR5063385
SRR3884886
SRR3320529
SRR7284168
ERR1659786
SRR5064462
SRR7282979
SRR2981581
SRR7282030
SRR5064455
SRR2451912
SRR5064077
SRR7283377
SRR7283955
SRR4414148
SRR5061606
SRR7282380
SRR3320221
SRR5064419
SRR7281626
SRR5063609
SRR1790769
SRR7284098
SRR7283310
ERR129729
ERR1741610
SRR7282318
SRR7283464
ERR1910623
ERR1625186
SRR7282783
SRR5063713
SRR5064165
SRR3884960
ERR1741702
SRR7283228
SRR7283512
SRR3321123
SRR7282274
SRR5063605
ERR1741790
ERR1742131
SRR7281982
SRR7282702
SRR5062259
SRR7282457
SRR7282219
SRR5064140
SRR8052463
SRR3320394
ERR1624929
SRR7282338
SRR5063463
SRR5062682
SRR7284068
ERR1742099
SRR1790767
SRR5062261
SRR7283235
SRR7283009
SRR5061450
ERR1741592
SRR7283112
SRR5064071
SRR5061217
SRR7283572
SRR3320917
SRR11781073
SRR2068045
SRR7282093
ERR1672475
SRR5064406
SRR5063598
SRR5061495
SRR7281493
SRR7282310
SRR7284090
SRR3320488
SRR7282067
SRR11781075
SRR7283234
SRR3320308
SRR5062364
SRR3884898
SRR8052464
SRR5064424
SRR7281623
SRR2068048
ERR1741791
ERR1741378
ERR1742070
SRR5063625
ERR1625297
SRR5064328
SRR5061462
SRR5061580
ERR1741358
SRR5064196
SRR7281632
SRR5061586
SRR3320347
SRR7281488
ERR1741968
SRR7282251
SRR5064390
SRR7283879
SRR7281574
SRR7282708
ERR1624834
ERR1741471
SRR5064474
SRR3321014
SRR5062494
SRR5064302
ERR1910522
ERR1624780
SRR3320941
ERR1910659
SRR5062557
ERR840669
SRR5063276
SRR7283651
SRR7282125
SRR2068036
SRR7282996
SRR5063665
SRR7281482
ERR1741486
SRR5061579
ERR1672616
SRR5063488
SRR7282981
ERR1741603
ERR1624813
SRR3320412
SRR7282107
SRR5061506
SRR7283956
ERR1625337
ERR126941
SRR7281542
SRR3320895
SRR7282068
SRR3884913
SRR5063454
ERR1742095
SRR5061490
SRR7281665
SRR3320705
ERR1659703
SRR7283947
SRR7284155
ERR1741576
SRR7282151
SRR7284140
SRR5063389
SRR3320707
SRR7283114
ERR1910652
ERR1741408
ERR1742135
ERR1624873
ERR1672655
SRR3320510
SRR7284033
SRR5062484
SRR7282019
SRR2981559
ERR1625112
ERR1741523
SRR7283102
ERR840823
SRR7284135
ERR1672509
SRR5062389
SRR3030380
SRR3320508
SRR7283150
SRR3320531
SRR7283590
SRR7283592
SRR3320532
SRR11781027
SRR5064839
SRR5064546
SRR5061233
ERR1672825
ERR1672503
SRR5063336
ERR1741997
ERR1625091
SRR5061438
SRR3320764
ERR1741828
ERR126762
SRR7281933
SRR7282319
SRR7283833
SRR5062325
ERR126811
ERR1741645
ERR1741795
SRR7283446
ERR1659716
ERR126771
SRR5063748
SRR5064162
SRR7282304
ERR1672699
ERR1659733
SRR7281773
SRR5062479
SRR3885030
SRR5062604
ERR1741507
SRR7282384
ERR1741416
SRR7283618
SRR5062291
SRR5063628
SRR3320606
ERR126909
SRR3884986
SRR5064323
SRR8052383
SRR5064150
SRR7281990
SRR3321060
SRR7282411
SRR5062310
SRR7282178
ERR1741439
SRR7282094
SRR7283162
ERR126806
ERR1741898
SRR7283943
SRR5062590
SRR7282031
SRR7283832
ERR1741620
ERR1741779
SRR3320795
SRR5064317
SRR5062689
SRR3320847
SRR5064493
ERR1624779
SRR7281565
SRR2981541
SRR3320797
SRR5062588
SRR7284128
ERR1741913
SRR7281905
SRR7283298
SRR3884995
SRR5061060
SRR3884952
ERR1672533
SRR7283171
ERR1741547
SRR3320416
SRR7282722
SRR7282800
SRR3321086
ERR1672453
SRR3320937
SRR5062525
SRR5064401
SRR5064184
SRR5062331
SRR3320362
SRR3320681
SRR5064375
SRR2981550
SRR7284113
SRR7283368
SRR7283950
SRR5063457
ERR1624800
ERR1742098
SRR3321141
SRR7282012
SRR3320778
SRR5062595
SRR7282244
SRR5063551
SRR7283096
SRR7284124
SRR3320865
ERR1672807
SRR7281795
SRR5064416
SRR7282008
SRR7282226
SRR5066523
SRR5063785
SRR7284175
SRR2451924
SRR7283070
ERR1742118
SRR5061112
ERR1672680
SRR7282794
ERR1672607
SRR5064219
SRR11781005
SRR5064194
ERR840809
ERR1742033
SRR7282924
SRR5062335
SRR5063375
ERR1659848
SRR7281866
SRR7282960
SRR5064396
SRR5062668
SRR5063682
SRR5061696
SRR7282385
ERR1742045
SRR7282171
SRR3320433
ERR126876
SRR7283370
SRR7282690
ERR1741761
ERR129747
SRR7281526
SRR5063543
SRR7283212
SRR7282914
SRR2981533
SRR3884939
SRR5064822
ERR129724
ERR1742100
ERR1672824
SRR7281973
SRR5062237
ERR1625397
SRR7281995
SRR7283173
SRR5061193
SRR7281607
ERR1742034
SRR7281960
SRR5061267
ERR1672777
SRR5064522
SRR2062056
ERR1672818
SRR5061129
SRR2981576
SRR5063548
ERR1741847
ERR1624915
ERR840696
SRR3885007
ERR1625008
ERR1742046
SRR7281901
ERR1741461
SRR5064267
SRR5063595
ERR1742054
ERR1742022
ERR1672524
SRR5061481
ERR840776
SRR7282247
SRR7282377
SRR7282816
ERR1625414
ERR1672821
ERR1741607
SRR7284180
ERR1625195
ERR1672660
SRR5061577
SRR5064178
SRR7283227
ERR1625271
SRR7282844
ERR1741589
SRR2981575
SRR3321031
SRR5063776
SRR7281678
SRR5063453
ERR1624972
SRR7284018
ERR1672464
ERR1741888
SRR2062058
ERR1659846
SRR5063536
ERR1625463
SRR7283270
SRR5062681
SRR1790801
SRR5061698
SRR2981570
SRR7283048
SRR5062407
ERR1659794
ERR1672782
ERR1624860
SRR7282108
SRR5063320
SRR7282169
SRR5061637
SRR7281568
ERR129753
SRR5063505
SRR7284151
ERR129736
SRR5063359
SRR5063520
SRR7284036
SRR2451953
ERR1741549
ERR1672539
SRR5063729
ERR1910566
SRR5064079
ERR126886
SRR7282150
SRR2451951
SRR5064239
ERR1625034
SRR3320475
ERR1910580
SRR7283384
SRR11780993
SRR5062286
SRR3320521
SRR5064420
SRR3320483
ERR126833
SRR7281501
SRR7282891
SRR3320437
ERR1910647
SRR7283002
SRR7283429
SRR5061183
SRR5063607
SRR1790807
SRR7282426
SRR5064093
SRR3320455
SRR3321171
ERR1741784
ERR1910676
SRR2451939
SRR5062403
SRR2451942
SRR7281966
SRR1790809
ERR126854
SRR7282842
SRR5062483
ERR1741602
SRR5061666
SRR7281978
SRR7281657
SRR5064332
SRR7282916
SRR7283477
ERR1742133
SRR5061274
SRR2451901
SRR5064843
SRR5063425
SRR7283137
SRR7281576
SRR5064120
SRR5063715
SRR5062326
SRR7281669
ERR1742052
SRR7282901
SRR7281833
ERR1672469
SRR5064285
SRR3321120
SRR5064371
ERR1741505
ERR1741397
ERR1744947
SRR7284043
ERR1741964
ERR1672631
SRR7283613
SRR3321058
SRR5064348
ERR1741562
SRR7282392
ERR1672706
ERR1741561
SRR5062430
SRR3321137
SRR5064452
ERR1624876
SRR7283421
SRR3320886
SRR7281721
ERR1659717
ERR1672542
SRR2981585
SRR3320663
SRR5064513
ERR1624935
ERR1625437
SRR7283396
SRR5062646
SRR5061602
SRR3320554
SRR5062554
SRR7282141
ERR1741961
SRR7282184
SRR5061271
SRR7282421
SRR5063763
SRR7282831
SRR3321084
SRR7283372
ERR129718
SRR5061185
SRR7283230
SRR5064218
SRR5062715
SRR5061090
SRR2981536
SRR7281885
ERR840673
SRR7283034
SRR5062556
SRR7281713
ERR1672439
ERR1624924
SRR5063494
SRR5064354
SRR3320264
SRR3320918
ERR1741633
SRR7284118
SRR2451955
ERR1741799
SRR3320205
ERR1910625
ERR1741635
SRR5064175
SRR3320784
ERR1625065
SRR7282460
SRR7283968
ERR1672831
SRR7281903
SRR7283501
ERR1624982
ERR1659831
SRR7284101
SRR7282363
SRR3320950
SRR3320305
SRR5062418
ERR1624887
SRR3321101
ERR1624894
SRR3320453
SRR3321132
SRR7283608
ERR1741990
SRR7281662
SRR7283537
SRR7281826
SRR7283539
SRR5062544
SRR3320392
SRR7282106
ERR1625461
SRR7283616
SRR7282458
SRR1790781
SRR4414173
ERR126861
SRR5063507
SRR7282799
SRR5061468
SRR5064823
SRR7282450
SRR5064473
ERR1659834
SRR5063727
ERR1625383
SRR7283952
SRR7282915
SRR11780990
SRR5063716
SRR1790756
ERR1741514
ERR126898
SRR5062218
ERR840742
ERR1625334
SRR8052459
SRR3320211
SRR7283232
ERR129717
SRR5062508
SRR5063369
ERR1741501
SRR7283346
ERR1742101
ERR1625143
ERR1659687
ERR1625421
SRR7283466
SRR5061534
SRR7283387
SRR3320497
SRR3320673
SRR2062110
SRR3320369
ERR1672711
SRR7281744
SRR5064284
SRR3884965
SRR5061557
SRR7284049
SRR7283098
SRR7284035
SRR7282926
ERR1659770
SRR7283448
SRR7281888
SRR7281929
ERR1741939
SRR5062732
SRR5064195
SRR3320351
SRR3923725
SRR7282088
SRR7282097
ERR1672617
SRR7284132
SRR3320557
ERR1742029
ERR1659691
ERR1672495
ERR1742111
SRR7284169
SRR7281790
SRR5062304
SRR7283093
SRR5064359
SRR5063293
ERR1672435
SRR7283204
ERR1741777
SRR5061243
SRR5063526
SRR5061449
SRR7281695
SRR5063695
ERR129754
SRR7281882
SRR7282959
ERR1659731
SRR5063342
ERR1625417
ERR840667
SRR5064842
ERR1910692
SRR5062592
SRR7281943
SRR5062419
SRR7283471
SRR7283277
SRR5061207
ERR840663
ERR1672659
ERR840686
ERR1672692
SRR3320335
ERR1672436
SRR7283990
ERR126789
SRR3320829
SRR2068044
ERR126827
ERR1625092
SRR7283248
ERR1624985
SRR5062513
SRR3884927
ERR1742090
SRR5061257
SRR7282686
SRR7283172
ERR1741804
SRR7283925
SRR3321083
ERR1625306
ERR1741450
SRR5063685
SRR7283557
SRR3884982
ERR1625435
SRR7281897
ERR1672552
ERR1672776
SRR4414169
SRR5064183
SRR7282300
ERR1625132
SRR3320812
SRR2451879
SRR6337428
ERR1742049
ERR1672834
SRR7284121
SRR5064320
SRR7281591
SRR3320485
SRR7283184
SRR5063667
SRR5062414
SRR3884885
ERR1625263
SRR5064204
ERR1742008
SRR7281786
ERR1910556
SRR5064111
ERR1659778
SRR5064217
SRR5063345
SRR7281674
SRR5062316
SRR7283892
ERR1672819
SRR5062374
SRR5063603
SRR2981611
ERR126923
SRR7283039
SRR5063391
SRR11781062
SRR3923726
SRR4414176
ERR1624753
SRR7282017
SRR7283345
SRR3321102
ERR126855
SRR5061230
ERR126836
ERR126866
SRR2451899
SRR5063673
ERR1742050
SRR5061074
ERR1625375
ERR1741597
SRR3321046
SRR7284172
ERR1672727
ERR129750
SRR3884890
SRR7282978
SRR5062683
SRR3320994
ERR840733
SRR5064466
SRR5062450
ERR840836
ERR129713
ERR126940
SRR7283891
SRR7282100
SRR3884992
SRR5062633
SRR7283876
SRR7283296
SRR5064261
SRR5062275
SRR5063284
SRR5063357
SRR7283174
ERR1624987
SRR5062239
SRR3320911
SRR5063493
SRR7282949
SRR7282003
SRR7283442
SRR7283055
SRR3321176
ERR1910662
ERR1672812
ERR1672380
SRR7283582
SRR7281856
SRR3030375
SRR5063561
ERR126847
ERR1624815
SRR7281507
SRR7282706
ERR1741418
SRR5061140
SRR7283896
ERR1741928
SRR3320303
SRR3321051
SRR7282878
ERR126842
SRR5062662
SRR5063489
SRR5062485
SRR5061057
ERR1624783
SRR5061649
SRR5062330
ERR1910521
SRR5061170
SRR7283273
SRR2981564
SRR7282856
SRR7283336
SRR11781058
SRR7282889
SRR5063502
ERR1742121
SRR7282755
ERR840754
ERR1672849
ERR1625486
SRR7281490
SRR7282038
SRR5064210
ERR1741491
SRR7283315
SRR3320975
SRR5062501
ERR126787
SRR5064525
SRR7282075
SRR7282870
SRR7282459
SRR7284040
SRR7281530
SRR7281999
ERR1672455
ERR1741909
SRR11781084
ERR840724
SRR7281604
SRR5064414
ERR1672417
SRR5061237
SRR5064470
SRR7282172
SRR7283979
ERR1741733
SRR7283995
SRR5064403
ERR1741848
SRR7282958
SRR7282863
SRR3884944
ERR1672620
SRR3320290
SRR3320292
SRR5063742
SRR5063297
ERR1742072
ERR1672640
SRR5062423
SRR3320201
ERR1672932
ERR1624977
ERR1741593
SRR5064099
SRR7282415
SRR5062663
SRR5063290
SRR7282000
SRR3320420
ERR1742061
SRR3320645
ERR1741605
SRR7283256
SRR5062332
SRR5061664
SRR3320694
SRR5064137
SRR7283269
SRR5064306
SRR5061526
SRR5064444
SRR3320848
SRR7282306
SRR7284178
ERR126759
ERR1741886
SRR5063571
ERR1910533
ERR1624735
SRR7283440
SRR5062459
SRR5061645
SRR7283138
SRR5062547
SRR7282076
ERR1741712
SRR5063557
SRR7282090
ERR1741933
SRR5064405
ERR1624789
SRR5064149
SRR5061125
SRR5063797
SRR7282179
SRR7283041
ERR1742062
SRR7281869
SRR7283423
SRR3321037
ERR1625133
ERR1672739
SRR1790762
SRR3321130
SRR5062692
SRR5063397
SRR7283378
SRR7283921
SRR7283960
SRR5061163
SRR11781087
ERR1741676
ERR1624799
SRR7283972
SRR7282325
ERR1741571
SRR5061618
SRR7283646
ERR1624792
ERR1625061
ERR1910530
SRR5064141
SRR7282096
ERR1625448
SRR5064211
SRR7284160
SRR5061265
SRR7281730
SRR5063428
ERR1672747
ERR1741869
SRR7282936
ERR1741684
ERR1672820
SRR3321028
SRR2451915
SRR7281925
SRR7281509
ERR1624784
ERR1672899
ERR1910509
SRR7283622
SRR5061231
SRR7281976
SRR7283309
ERR1741577
SRR5062397
SRR5062371
SRR3321164
SRR7283361
SRR2062072
ERR1741768
ERR840683
ERR1741530
SRR7281733
SRR3320419
ERR1741466
SRR7283487
SRR5064148
ERR126947
SRR7283494
SRR7283136
ERR1910550
SRR2451900
ERR1672926
SRR7282828
SRR7282044
SRR7281691
ERR1625481
SRR7282127
SRR7283155
SRR2068038
SRR7282443
SRR7284027
SRR7283051
SRR5064539
SRR5061584
ERR1672572
SRR5063806
SRR5064346
SRR7283511
SRR5064469
SRR7283416
SRR5063774
SRR7282815
SRR3320839
SRR3320395
SRR5063382
SRR5062236
SRR3321153
SRR5063497
ERR1672514
ERR840802
SRR5062406
ERR1659738
SRR5062606
SRR7282213
SRR5062734
ERR1659792
SRR7281778
ERR126931
SRR2062092
SRR3885033
SRR5061248
SRR7281630
SRR7283900
SRR3320788
SRR11781095
SRR1213224
ERR1741902
ERR1659753
SRR7283455
ERR1659782
SRR7283914
ERR1625066
ERR1741366
SRR5064343
SRR7282312
SRR7281772
SRR7281755
SRR5064521
SRR7284079
ERR1672499
SRR7282805
SRR6337412
SRR3320601
SRR7283634
SRR5063348
SRR7283004
SRR5063743
SRR5061191
SRR5061475
SRR7281764
SRR3320672
SRR7283576
SRR3884947
SRR7281613
ERR1625000
SRR5062664
SRR1790812
SRR7282961
ERR1742096
SRR7282985
SRR7284142
SRR5063721
SRR7283586
ERR1741419
ERR1659847
ERR1742110
ERR1672876
SRR5063622
SRR5063446
SRR7282781
SRR5061166
ERR1672470
SRR5063766
ERR840793
SRR3884973
SRR3320907
SRR3320725
SRR1213235
SRR5063575
SRR11781002
SRR7282748
SRR5063363
SRR3320438
ERR1672512
SRR7281788
SRR3320727
SRR7282859
ERR1672394
SRR3320882
ERR1741467
SRR5063733
SRR7283472
SRR7282695
SRR7281761
SRR7282445
SRR5063380
SRR2451910
SRR7283015
SRR5064151
SRR3320981
ERR1741551
ERR1672465
SRR5062319
ERR129735
SRR3321140
SRR7283003
ERR1672841
SRR3321050
SRR5061188
SRR5061701
ERR1672862
SRR2062065
SRR6337422
SRR5064429
SRR5061221
SRR7281551
SRR5063466
ERR1741363
SRR7283222
ERR840747
SRR5061487
SRR7282677
SRR1213227
SRR7282429
SRR7281828
SRR5062270
SRR7281942
SRR7281652
SRR2451907
SRR7281732
SRR3320545
SRR3321168
SRR7282454
SRR1213240
ERR1741591
SRR7284067
SRR2451881
SRR11781088
ERR1625407
SRR5064230
SRR2981573
ERR1672513
SRR5061270
SRR5063800
SRR2981593
SRR3884998
ERR1624823
SRR7282782
SRR7282275
ERR1672920
SRR7283063
SRR5064418
ERR1672442
SRR5061200
ERR1741567
SRR7283964
SRR8052449
SRR5061692
ERR1659735
ERR1625014
ERR1672534
SRR5063764
ERR126901
SRR5063677
SRR3320664
SRR3320561
SRR5062667
SRR7282074
SRR5061114
SRR7283844
ERR1625456
SRR3923715
ERR1741924
SRR5062665
SRR5063299
ERR1624976
ERR1741942
SRR7283275
SRR7283994
SRR7282423
SRR7281685
SRR7282409
ERR1625483
ERR126896
ERR129746
SRR7282824
SRR5063616
SRR2062069
SRR7283918
SRR7283264
SRR3320887
SRR7283353
SRR5061463
SRR5062607
SRR7283208
SRR7283444
SRR3320472
ERR1672720
SRR5064168
SRR7284022
ERR1742002
ERR840684
SRR5061658
SRR1213241
SRR5062349
SRR5063546
ERR129723
ERR1741851
SRR5063412
SRR7284156
SRR1790791
SRR4414168
SRR5061688
ERR1672674
SRR5063483
SRR5061176
SRR7284166
SRR5064518
ERR840705
ERR1741379
SRR7281706
SRR5061621
SRR3321161
SRR5061186
ERR1741987
SRR7282787
SRR7282801
SRR5062266
SRR3320662
SRR6337427
SRR5064075
SRR3320454
SRR5061597
SRR5062230
SRR7282814
ERR1672398
SRR2068049
SRR2062060
SRR2451925
SRR3320858
SRR7283389
ERR1624997
SRR3321163
SRR5062528
ERR1741646
ERR1741929
ERR1741468
ERR1741983
SRR7282189
SRR7282754
ERR126764
ERR1741774
ERR840690
ERR840842
SRR5064200
SRR7284071
SRR3320654
SRR7283536
ERR840719
SRR5063538
SRR5063594
ERR1625202
SRR5062246
ERR840676
SRR7281676
SRR3320167
SRR7284020
SRR7283473
ERR1741395
SRR7282969
SRR7283067
ERR1672907
SRR5063288
SRR2981610
SRR7282761
SRR7281480
SRR5061071
SRR5061210
SRR7281971
SRR5064446
ERR1672929
SRR5061255
SRR5063371
SRR5063399
ERR1910678
SRR5063303
SRR3320810
SRR7283180
SRR7283627
SRR3320231
SRR7283299
SRR7282026
SRR5064501
ERR1624904
SRR7283611
SRR7281620
SRR5062258
ERR1741617
SRR5061053
SRR3320813
SRR3320513
SRR3320776
SRR3320447
SRR5061623
ERR1624734
ERR1624909
SRR7284005
SRR5064091
SRR8052393
SRR5063765
ERR1624922
SRR5062641
ERR1672377
SRR5063717
SRR5062466
ERR1672571
ERR1625050
SRR8052446
SRR7282735
SRR7283543
SRR7283249
ERR1659710
SRR3320241
SRR5062714
SRR8052438
SRR5063346
SRR3321061
SRR7283395
ERR1741880
SRR3884926
ERR1672621
SRR7282313
ERR1741414
SRR7283553
ERR1742117
SRR7283383
SRR7283053
SRR7283320
ERR126857
ERR1659713
SRR5061619
SRR3320216
SRR7282756
ERR1624946
SRR5063698
ERR1624988
SRR7284062
SRR7281847
SRR5063707
SRR7283424
SRR3320282
SRR5063467
ERR1625264
SRR7282085
SRR5064461
SRR3923723
SRR8052400
ERR1741665
SRR7283435
ERR1625229
SRR3320929
SRR5064479
SRR3321189
SRR5061134
SRR3320350
SRR7281527
SRR5061639
SRR5062375
ERR1625298
SRR7283855
SRR5062688
ERR1741482
ERR1625221
SRR5061451
SRR7282230
SRR3884916
SRR7282332
SRR5063279
SRR7281528
ERR1672871
SRR3320461
ERR126891
SRR5064136
ERR1625250
ERR1672404
ERR1742037
SRR3884988
SRR3320808
ERR1741425
SRR3884950
SRR7281525
SRR3320494
SRR7283640
SRR5064115
ERR126881
ERR1741637
ERR840770
ERR1672708
SRR2451890
SRR5061574
SRR5062705
SRR5063549
SRR7283527
SRR7281750
SRR7283957
ERR1741841
ERR1910555
SRR5063581
SRR7281707
SRR5064544
SRR1790742
ERR1625146
SRR3320404
SRR7282329
ERR129709
ERR1741473
ERR840772
SRR7284097
ERR1672886
ERR1741648
SRR3320773
ERR1625131
SRR5062285
SRR5061205
SRR7282882
SRR7282354
SRR3320602
ERR840685
SRR3321085
SRR5064313
SRR7281512
SRR5063456
SRR7282327
SRR2981628
SRR7282974
ERR126864
SRR5061552
ERR1741845
SRR3884905
ERR1741496
SRR5062724
SRR5064129
SRR5062486
SRR7283215
ERR1741912
SRR5061471
ERR126778
ERR1659777
SRR2981602
SRR7281729
ERR1741666
SRR5061209
SRR5061491
SRR5063472
ERR129794
ERR1624969
SRR7282775
SRR7282270
ERR1742039
SRR7284163
SRR5061669
SRR11781047
SRR3320967
ERR1625480
SRR5061116
SRR7281851
SRR5064490
SRR3320516
SRR3320834
SRR5062278
ERR126816
SRR5063730
ERR1659689
SRR5064102
ERR1910673
SRR5062642
SRR8052441
SRR5062674
SRR7283439
SRR3320779
ERR126774
ERR1672863
ERR1741599
ERR1672904
SRR5061439
SRR5063626
ERR1672591
SRR1790743
SRR5062420
SRR5062587
SRR7282252
SRR7282880
ERR1625295
SRR7282149
SRR7283083
SRR7282933
SRR7282957
SRR2062091
SRR8052389
ERR1672600
SRR7283322
SRR8052442
SRR7283406
ERR1910689
ERR1741364
ERR1672884
SRR5064055
ERR840697
ERR840679
ERR1910567
ERR1625094
ERR1741859
SRR5062221
ERR1672669
SRR5064486
SRR1790760
SRR7282194
SRR5061215
ERR1741687
SRR7281502
SRR5062243
ERR1742143
SRR5064356
SRR5062504
SRR5061634
SRR7282679
SRR7281782
SRR3320200
SRR7281643
ERR840689
SRR11780995
SRR2981612
SRR3321118
SRR5061565
SRR7281809
SRR3320449
SRR3320624
SRR3320665
SRR7284103
SRR7282993
SRR7282752
SRR5061130
SRR11781046
SRR5063475
ERR126875
SRR2451962
SRR5061169
SRR3923727
SRR7282175
SRR7283945
ERR1625352
SRR3320749
SRR5064337
SRR5063300
SRR2981555
ERR1625087
SRR5064187
SRR3320393
SRR3321172
ERR1741470
SRR7283156
SRR5064213
SRR7284109
ERR126823
SRR7282147
SRR5062509
SRR7282333
SRR7283008
ERR1624847
SRR7281624
SRR5061524
SRR5063364
ERR1741731
SRR7282745
SRR7283312
SRR5062693
SRR3321121
SRR3321018
SRR7283562
ERR1741393
SRR5064053
SRR3320321
SRR3320254
ERR840680
SRR7282191
ERR1672440
SRR3320544
ERR1742115
ERR1910635
SRR5064182
SRR11781069
ERR1625275
ERR126945
ERR1672585
SRR7283873
ERR129797
SRR5061459
ERR1672682
ERR1672800
SRR7282317
SRR5061045
ERR1910688
SRR7283513
SRR3320577
SRR7282052
SRR8052380
SRR7283966
ERR1659860
SRR5064279
SRR5061630
SRR7282947
SRR1213218
SRR5064146
ERR1672443
ERR1624945
SRR2068046
SRR7283625
SRR5063321
SRR5064507
SRR7281726
ERR1741980
SRR7282932
SRR5062599
SRR7284048
SRR5062643
SRR5064492
ERR126795
ERR840711
SRR5064506
SRR3321195
SRR5064078
SRR8052458
SRR7283872
SRR5061358
SRR7281838
SRR7284122
SRR7281666
SRR5061551
SRR7283999
SRR5061423
SRR2451945
SRR3320627
SRR5064848
SRR5063679
SRR3320896
SRR2062104
SRR5064298
SRR1790751
SRR7282116
SRR5064135
SRR5062296
SRR5062262
ERR1672647
SRR5062467
SRR7282119
ERR1741570
SRR7282461
SRR7281577
ERR126877
SRR7281936
SRR7281682
ERR1672374
ERR1625458
SRR7283910
SRR8052451
SRR7282170
SRR7283474
SRR7282355
SRR5064538
SRR5063792
SRR3320693
ERR1741751
SRR7281572
SRR7281864
SRR5062635
SRR2451959
SRR3320650
SRR5063478
SRR7281587
SRR5062620
SRR3320826
ERR126903
ERR1672736
ERR1741910
SRR5061266
SRR5061588
SRR3320871
SRR7283946
SRR7283206
SRR3320183
SRR5061143
SRR5063556
ERR1659832
SRR7282451
SRR7282259
SRR3321165
SRR5259198
ERR1625359
ERR1624768
SRR7282809
SRR7284054
SRR7283555
SRR7283313
SRR7283836
SRR3320368
ERR1741479
SRR5061189
SRR7283001
SRR7282836
SRR3320500
SRR2062160
ERR126831
SRR7284129
SRR1790787
SRR5064510
SRR7283868
SRR7283978
SRR11781037
ERR1659697
SRR1790795
SRR5064329
ERR1624936
SRR7281663
SRR7283644
ERR1741735
ERR1742053
SRR7284092
SRR7282314
SRR7282788
SRR7283587
SRR5063394
ERR1910674
SRR7282675
SRR2981619
SRR3320322
SRR3320721
SRR5064430
SRR5061344
SRR3320253
SRR3320429
ERR1742026
ERR1659755
SRR3320381
SRR2451895
ERR1624742
SRR7281593
SRR5063590
SRR2451914
ERR1625294
SRR7281747
SRR7282237
SRR5062550
SRR7284176
SRR11781030
SRR5064385
ERR1625104
SRR7283163
SRR7282872
SRR5064247
SRR7283967
SRR7282280
ERR1672634
SRR7282416
SRR7282396
SRR5062249
ERR1672844
ERR1741464
SRR7281979
SRR5064315
ERR1741361
ERR1624908
SRR7283311
SRR7281700
SRR7282104
SRR5064225
SRR7283514
ERR1741528
SRR8052387
SRR7283371
SRR5062706
ERR840682
SRR7283012
ERR840835
SRR3320587
SRR7282263
SRR5062707
SRR2981580
ERR1624738
SRR3320766
SRR5063720
SRR7283088
SRR5062555
SRR7283339
SRR7282666
SRR3320866
SRR7283585
ERR1741742
SRR1213214
SRR3320900
SRR7281724
SRR7282383
SRR5062328
SRR7282435
SRR2451913
ERR129793
ERR1910598
SRR5063542
SRR7283607
SRR3884888
SRR7283614
SRR5063496
ERR1624812
SRR5062655
SRR7281877
SRR5062552
SRR5063745
ERR1742141
SRR5064368
ERR1741738
ERR1741800
SRR5064484
SRR7282136
ERR1625072
SRR3320604
SRR5064437
SRR5063630
ERR1672742
SRR3321001
SRR5061238
SRR5062624
SRR7283458
SRR7283626
SRR7283445
SRR6337426
SRR3320874
SRR5062520
SRR1790752
SRR8052374
ERR1624760
SRR1790813
SRR3320758
SRR3320840
SRR7284158
SRR7282676
SRR5062507
SRR7282046
SRR7282190
ERR1625344
ERR1741877
SRR7284100
SRR5062720
SRR7282362
SRR5062686
SRR7281825
SRR7283033
SRR7281498
SRR4414145
ERR840756
SRR7283285
SRR7284057
SRR5062497
SRR5063615
SRR3321156
SRR7283935
SRR3320173
SRR7284082
SRR7283274
SRR7283328
SRR5064517
SRR7284050
SRR3884972
ERR1625068
SRR5061489
SRR7281766
SRR3320358
ERR1741808
SRR7282228
ERR1625272
SRR7283483
ERR840659
SRR7282683
SRR7282753
SRR7283179
SRR7284147
SRR5062629
ERR1659771
SRR7284116
SRR7281611
SRR5061422
SRR5061242
ERR1742077
SRR7282124
ERR1672758
ERR1741785
ERR1742104
ERR1672866
SRR2062074
SRR3885032
SRR7284125
SRR3320738
SRR3320719
SRR7282120
SRR2981598
ERR1741730
SRR7282166
SRR7283638
ERR1742123
SRR7281737
ERR1625109
SRR5061241
SRR7282674
SRR5061127
ERR1910534
SRR5062487
SRR7282372
SRR7283352
SRR5064294
SRR5063789
SRR5064363
SRR5062510
ERR129720
SRR3884902
SRR7282759
ERR1741508
SRR5062637
SRR5062627
SRR7282685
SRR5061137
SRR7281881
SRR5063501
ERR1672726
ERR126799
SRR7281633
ERR129727
SRR7282885
SRR3320385
ERR1741424
SRR7281914
SRR3320703
ERR1624905
SRR11781101
SRR3320946
ERR126849
SRR2068025
SRR7284152
ERR1672910
ERR1742012
ERR1659858
SRR5063433
ERR126925
SRR1213211
SRR5064434
SRR3320403
SRR3320989
SRR7281915
ERR1910602
SRR3320203
SRR5061613
SRR7284149
SRR7283413
SRR3320995
SRR7283399
SRR3321047
SRR3320612
SRR3320252
SRR5061497
ERR1672810
SRR7283075
SRR3884935
SRR2062094
ERR1742119
SRR5062511
ERR840777
SRR7283178
SRR7281500
SRR3320481
SRR5063601
SRR7281958
SRR3320818
SRR5064203
SRR7283438
ERR1672681
SRR5061536
SRR5064144
SRR3884924
SRR7282920
SRR5061353
ERR1659712
SRR1213232
SRR7282361
ERR1741719
ERR1742040
SRR7283489
ERR1624896
ERR1910572
SRR7283987
SRR7282032
SRR1790775
ERR1624802
SRR5062453
SRR5064265
SRR3884892
ERR1625089
SRR7282103
SRR3321191
SRR7282910
SRR5063368
SRR5062232
ERR1741478
ERR1672847
ERR1741867
SRR3320596
ERR1625001
SRR3321143
ERR840723
ERR1672578
SRR5064454
SRR7281779
SRR5062289
ERR1741935
SRR5061064
SRR5061556
ERR1741896
SRR3321052
SRR7283082
SRR5061179
SRR5061085
SRR5063440
SRR5062618
SRR7283308
ERR1672843
SRR7283127
SRR5064110
SRR7281640
SRR7282453
SRR7281926
SRR7281598
SRR5061133
ERR1624872
SRR5064128
ERR1625088
SRR3320593
SRR7282305
SRR7281860
SRR7282401
SRR7283523
SRR5064085
ERR1741827
ERR1659775
ERR1741798
SRR3320271
ERR1742125
SRR7282209
SRR4414182
SRR7282137
ERR1741995
SRR3320935
ERR840727
ERR1741766
SRR3320632
SRR3321098
ERR1625324
ERR1672936
SRR5062446
ERR1672637
SRR7282025
SRR5061454
SRR5063798
SRR3321036
ERR1741566
ERR1672858
ERR1741862
SRR5063614
ERR1741499
SRR7281621
ERR1741921
SRR3884895
SRR7283517
ERR1625285
SRR3320988
ERR129790
ERR1741915
SRR7282904
SRR11781048
SRR5062372
ERR1742019
SRR5063531
ERR1742079
SRR7283209
SRR3320759
SRR7283554
ERR1741769
SRR7283408
SRR7282746
SRR5062535
SRR7283356
SRR3320261
SRR5064209
SRR3320785
SRR7283621
ERR1624937
SRR3320592
SRR7283499
SRR5063702
ERR1741680
SRR7282714
SRR7281770
ERR1624840
ERR1672654
SRR3884903
SRR7283125
SRR3885006
ERR1672718
ERR1659825
ERR1741825
SRR5061691
SRR11781017
SRR5063567
SRR11781028
SRR7283431
SRR3320720
SRR3923721
SRR3320505
SRR5061084
ERR1672728
ERR1625185
SRR7281584
ERR840771
SRR5064269
SRR7283886
SRR2981626
ERR1624960
SRR5064374
SRR7281487
ERR1672799
ERR1672648
SRR5063624
SRR7283500
ERR1625240
SRR3320800
SRR7282890
SRR5062673
SRR7282235
ERR1624750
SRR5064836
ERR840660
SRR7282874
SRR7281894
SRR7282757
SRR5061684
SRR7283164
SRR5064056
SRR3320422
SRR7284181
ERR1741938
SRR11781092
ERR1741829
SRR5064118
SRR3320794
ERR1659797
SRR3884959
SRR7281948
ERR1672613
ERR1625299
SRR5064215
SRR3321082
ERR1741409
SRR3320831
SRR7283570
ERR1910541
ERR1624886
SRR5062640
SRR7282324
ERR1741465
SRR5063362
SRR5063376
SRR7283948
SRR5061155
SRR7283398
ERR1741506
SRR2062052
ERR1672857
SRR3320744
SRR5063570
ERR1672429
SRR3320985
SRR7282437
SRR11781074
ERR1672490
ERR1741854
SRR7281660
SRR5062670
ERR1741817
SRR5064220
ERR126845
ERR1625073
SRR5061558
ERR1624793
SRR4414139
SRR7282992
SRR5062353
SRR7283895
SRR2062076
SRR7281518
SRR7282906
SRR3320501
SRR5062416
ERR1625149
ERR1741658
SRR7283355
SRR2451950
SRR7281515
ERR1624999
SRR7282736
ERR1625198
ERR1910585
SRR5061465
SRR5063343
SRR3320172
ERR1672628
SRR3321026
SRR3320660
SRR7283049
SRR7281698
SRR5064263
ERR1625017
SRR5061496
ERR1672775
ERR1624962
SRR7282810
SRR2451941
ERR840722
ERR1672567
SRR3320327
SRR5062676
SRR3320951
SRR5064296
SRR7282176
SRR5063294
SRR7283065
SRR3320245
ERR1741653
SRR7282763
SRR1213208
SRR7283283
SRR7281511
SRR8052392
SRR5061352
SRR7282121
ERR1625062
SRR5062506
ERR1624898
SRR5063533
SRR7281813
SRR1790806
ERR1672488
SRR8052455
ERR1741708
SRR3320526
SRR5064503
SRR5064106
SRR3321180
ERR1625356
SRR3884954
ERR1672683
ERR1910524
SRR7281798
SRR7282403
SRR3320244
SRR5062238
SRR5063383
SRR7281541
SRR5063805
SRR8052447
ERR1741689
SRR7283636
SRR5063711
SRR3321059
SRR3320180
SRR5062625
ERR1741560
SRR5062233
SRR7284010
ERR1672506
SRR7282412
SRR3321115
SRR7282848
SRR7281683
SRR5064468
SRR5063377
ERR1625140
SRR3321081
ERR126884
SRR5061135
SRR7281994
SRR2981606
SRR7284136
ERR1672618
SRR5062717
ERR1741726
SRR5062284
SRR7284161
ERR1672735
SRR5062649
SRR8052373
SRR7281949
SRR7283257
SRR3320515
SRR5061162
SRR5061567
SRR3884908
SRR7282876
SRR5064179
ERR1741819
SRR8052361
ERR1741502
SRR5064382
SRR3884980
SRR7283653
SRR3320614
SRR5063430
ERR129756
SRR7282350
SRR3320339
ERR1742013
SRR7282051
SRR7283551
SRR7282265
ERR1741922
SRR7281939
SRR5064127
ERR840759
SRR7283566
ERR1624906
ERR1741824
ERR840693
SRR5063479
SRR7281672
SRR3320649
SRR7283612
SRR3320345
ERR1910539
ERR1742001
SRR3320618
SRR5062320
SRR5062723
SRR7283016
SRR3320434
ERR1672547
ERR1672888
SRR5063664
ERR1672710
SRR5063757
ERR1672611
ERR1741840
SRR5064436
SRR5064173
SRR5063484
SRR7282790
SRR7283286
SRR7282261
ERR1741628
ERR1624796
ERR1625124
ERR1741803
SRR2451896
SRR8052370
ERR1625339
SRR7282825
SRR3321138
SRR5063317
ERR1624762
SRR5063398
SRR5064236
ERR1742105
SRR7281552
SRR5062464
SRR7283578
ERR129757
SRR7283495
SRR3884941
SRR7282203
ERR1625440
SRR7283657
SRR8052432
SRR7283330
ERR840808
SRR5063506
SRR5061199
SRR5063450
SRR7282214
ERR1625252
ERR1672498
SRR7282424
SRR3320876
SRR7284164
SRR7281602
SRR11781072
SRR7282254
ERR1741667
SRR7283321
SRR5062329
SRR3320511
ERR1625042
ERR1624949
SRR7282047
ERR1624858
SRR7283452
SRR5063620
SRR5064264
SRR3320569
SRR5063351
SRR5061591
SRR2981558
SRR5063687
ERR1624755
SRR7281701
SRR3320690
ERR1741656
SRR5062698
SRR5061563
SRR3321177
SRR3320843
SRR5061278
ERR1625067
SRR3320723
SRR11781023
SRR5064199
SRR4414181
SRR5062398
SRR7282122
SRR5064297
ERR1742129
SRR3884989
SRR7283245
SRR5064051
SRR3320885
SRR2981605
ERR1672795
SRR5063316
SRR5061082
SRR5064400
ERR126819
SRR6337406
SRR3320809
ERR1625304
SRR7283130
ERR126785
SRR3320535
SRR7284014
SRR5062680
SRR7283970
SRR3320469
ERR1624895
SRR7283128
ERR1741598
SRR7281717
SRR7283133
SRR5062240
SRR5062465
SRR7282033
ERR1741955
SRR7281820
ERR1742132
SRR5061254
ERR1672400
SRR5064240
ERR126830
SRR7283853
ERR1741585
ERR1742127
SRR5063777
ERR840729
SRR8052364
SRR5062274
SRR7282899
ERR840829
SRR7284032
SRR5061678
SRR5061246
SRR7282784
ERR1625391
SRR3320913
SRR5062611
SRR3321056
ERR1625002
ERR1910597
SRR5064266
SRR7282295
SRR7282806
SRR1790758
ERR1741937
SRR2451918
SRR5063736
ERR126779
SRR1213238
ERR1742051
ERR1741446
ERR1741534
ERR126851
ERR126775
SRR5063708
ERR1672911
ERR1672802
SRR5062540
SRR7282766
SRR7282802
SRR2981583
SRR7282845
SRR5062421
ERR1659706
SRR4414154
SRR5061120
SRR5062623
SRR7283860
SRR3320927
SRR3320539
SRR7283025
SRR7281777
ERR1625224
SRR7283530
SRR5061227
ERR1741431
SRR7281497
SRR5064243
ERR1625222
SRR3320405
SRR3321089
SRR7281569
SRR5064394
SRR2981535
SRR7282378
SRR7282773
SRR7281980
SRR7282365
SRR7282013
SRR3321100
ERR1625331
ERR1624961
SRR7283126
SRR5062301
SRR3320933
SRR5062242
SRR7282672
ERR1625244
SRR7283131
SRR7283927
SRR1213221
SRR7283433
SRR5061560
ERR129787
SRR3884981
SRR2068040
SRR5062545
SRR5064341
ERR1672638
SRR7283058
ERR1624901
SRR5061087
ERR1910681
SRR7281746
SRR7283432
SRR5061657
SRR3321009
SRR5062702
SRR7283374
SRR2068043
ERR1672388
SRR7281529
SRR3321124
ERR1625123
SRR7283884
SRR2062107
SRR5063326
SRR7284021
SRR3320190
SRR7283414
ERR126943
SRR5061158
ERR1625226
SRR6337417
SRR3320960
ERR1742018
ERR1741651
SRR3320268
ERR1625296
SRR7283992
SRR7282009
SRR7283141
SRR7281560
SRR5062542
SRR7282767
SRR2062105
SRR7283843
SRR7282039
SRR5061576
SRR7281876
SRR3320375
ERR840677
SRR5061505
SRR5064445
SRR7282693
ERR1625148
ERR1625325
ERR126874
ERR126848
SRR2062082
ERR129796
SRR5061663
SRR2068031
ERR1659812
SRR3321080
ERR1624881
SRR5062492
SRR7282817
ERR1910543
ERR1659852
SRR7283219
SRR7281702
SRR1213219
SRR7282386
ERR1672407
ERR126781
ERR1672468
SRR3884956
ERR840803
ERR1672725
SRR1790753
ERR1742027
ERR840773
SRR3320331
SRR3320680
SRR5061564
SRR5063372
ERR1659810
ERR1659711
SRR3320701
SRR7283508
SRR5064534
SRR2062100
ERR1741572
SRR3320648
ERR1624885
SRR7283506
SRR5062653
SRR5061234
ERR1672781
SRR3884933
ERR1742009
ERR1672765
SRR5064108
ERR1672633
SRR7281801
ERR126824
ERR1672709
SRR7281883
SRR2062054
SRR7283077
SRR7282698
SRR7283404
ERR126808
SRR1790804
ERR1672883
SRR5061253
SRR7283301
SRR5062264
SRR5064216
SRR5062226
SRR5063710
SRR7282138
SRR7283143
SRR7282346
SRR7283238
SRR7281794
SRR5064229
SRR7282764
SRR7281962
SRR7283931
SRR5062395
SRR11781013
ERR1742103
SRR7282711
SRR3321019
SRR7283509
SRR7282002
SRR7282161
SRR7283917
SRR5061642
ERR1625074
SRR7282014
SRR7283338
SRR7281540
SRR3320888
ERR1672641
SRR3030379
SRR5063596
SRR3885040
SRR5064176
SRR7283569
ERR1672551
SRR7282020
SRR7282276
SRR5063415
ERR1741503
SRR5063347
SRR7283218
SRR5064192
SRR7282001
SRR3320822
ERR1741950
SRR5064413
SRR7282857
ERR1625018
SRR7282390
SRR1790749
ERR1672898
SRR5063523
SRR3321122
SRR7283545
SRR3321158
ERR129800
SRR7282470
SRR3320629
ERR1625218
SRR3320655
SRR7282834
SRR3321044
SRR1213226
SRR4414166
ERR1672752
SRR7282328
SRR7283160
ERR1741636
SRR5063324
SRR2981543
SRR7281537
SRR3320669
ERR1625196
SRR5061131
SRR3320638
SRR7281715
SRR7281804
SRR7282024
ERR1624754
SRR7283521
ERR126770
SRR5064450
SRR5064352
SRR7281650
SRR7283089
SRR7281920
SRR5064827
ERR1910675
ERR1625039
ERR1741579
ERR1672601
SRR5063761
ERR840807
SRR2981552
SRR5061644
SRR5062216
SRR7282467
SRR8052368
SRR3320410
SRR5061535
SRR2451928
ERR1744949
SRR7283347
SRR2981632
SRR7282227
ERR1910686
SRR5064541
SRR7282183
SRR2068033
ERR1741407
SRR5063668
SRR2062088
SRR7284107
SRR5063490
SRR5061667
SRR7283940
SRR7283169
SRR5063278
ERR126804
ERR1910616
SRR11781034
SRR5064208
ERR126856
SRR7284059
ERR1624950
SRR7281974
ERR126912
ERR1742107
SRR3321135
SRR1790814
SRR2068027
SRR7283497
SRR7282345
SRR3320631
SRR5062265
SRR5061076
SRR7282966
SRR3320787
SRR5063699
SRR7283037
SRR7283005
SRR2981625
SRR7282447
SRR5062669
SRR7282951
SRR7281692
SRR4414171
ERR126888
SRR7282406
ERR1910609
SRR7282442
SRR3320503
SRR7283834
ERR1910630
ERR1741623
SRR5061100
SRR7281658
SRR7283985
ERR126915
ERR1672719
SRR2062101
SRR5061070
SRR4414153
SRR7283120
ERR1672745
SRR5062376
SRR7282287
SRR5062619
SRR3320408
ERR1672482
SRR5064494
ERR1741377
ERR2320014
ERR1659746
SRR3320751
ERR129712
SRR2451871
ERR840745
ERR1672783
SRR5064295
SRR7283597
SRR7284047
ERR1625411
ERR129771
SRR7283595
SRR1790744
SRR7283111
SRR5064826
SRR7284096
SRR5064068
ERR129734
SRR7283035
SRR5064402
ERR1741483
SRR7283933
ERR1741833
SRR6337416
SRR7283018
SRR5063572
ERR1624944
ERR1672561
ERR1659823
SRR7281689
ERR1672798
SRR5064425
ERR840815
ERR1910679
SRR7282055
SRR7282413
SRR7283103
SRR5063558
ERR1741934
ERR126763
SRR3320790
SRR3321194
ERR1742134
SRR7281963
SRR7283134
ERR1741723
SRR5062493
SRR7282271
SRR3321136
ERR1910620
ERR1625280
ERR1741550
ERR1624897
ERR1910619
SRR7282394
SRR5062425
SRR3320585
SRR7283401
SRR3320861
ERR1910641
ERR126920
SRR1790788
SRR7281627
SRR3320692
ERR1625115
SRR3320470
SRR11781103
SRR7282083
SRR3320382
SRR5061214
ERR1624811
SRR5062393
ERR1741624
SRR5063508
SRR7282395
SRR3923722
SRR7282311
ERR1625441
ERR1741362
SRR7282139
SRR11780987
SRR5063411
SRR7283468
SRR5061443
SRR2981597
SRR5063802
SRR7282847
SRR2068030
SRR7282165
ERR840698
SRR7281895
ERR1741891
SRR7282941
SRR7282965
SRR7281993
ERR1659867
SRR5064304
SRR7283110
SRR5062524
SRR7283069
SRR7283247
ERR1625135
SRR2451927
SRR5061478
SRR7284002
SRR7282160
SRR5063515
ERR129775
ERR1741920
SRR5064289
ERR1741456
ERR126776
SRR5061219
SRR11781096
SRR5062429
SRR11781004
SRR7282238
ERR1741787
SRR7283288
SRR5062307
ERR1910551
SRR3884968
ERR1624878
SRR7282774
ERR1624877
SRR7282976
SRR7281908
SRR7281742
ERR1910523
SRR7283538
ERR1672730
SRR7282399
SRR7281520
SRR5064547
ERR1672673
ERR126825
ERR1742137
SRR7282716
SRR3321127
SRR2981601
SRR11781053
SRR5063617
SRR7283132
ERR1672892
ERR1741583
SRR3320357
SRR5061224
ERR1672643
SRR7281863
ERR1625467
SRR7282853
ERR1742020
SRR5061139
SRR5061249
ERR126899
ERR1624856
SRR5061690
SRR5064516
SRR7283119
SRR1790784
SRR5061216
SRR3923716
SRR5062530
SRR5064094
SRR7282740
ERR126843
SRR7284112
SRR5061636
SRR7282427
SRR5063436
SRR5062517
ERR1741406
SRR7283390
SRR7284031
SRR7283467
ERR1741732
SRR1790790
SRR4414140
SRR3884937
ERR1741706
SRR5061108
SRR3320906
SRR5063322
SRR7282115
ERR1910506
SRR7281594
ERR1625174
SRR4414177
SRR7282240
SRR5063402
SRR7282131
ERR840699
SRR5064326
ERR1741860
SRR7283307
SRR5061276
SRR7281780
SRR7283533
SRR5064082
SRR7283645
SRR7282216
SRR7283531
ERR1741932
SRR7282113
SRR5064330
SRR7282368
SRR5062560
SRR3320976
SRR7283481
SRR3320373
SRR7282829
SRR8052365
ERR126906
SRR7282717
ERR1742075
ERR1741475
SRR5064344
ERR129738
ERR1624983
SRR7282944
SRR3320600
ERR1659816
ERR1624917
SRR7283633
SRR5064435
ERR1659725
SRR5062685
SRR5061184
SRR3884971
SRR7282927
SRR3320775
ERR1659856
SRR3320218
SRR7281823
SRR5061197
SRR3320512
SRR5062538
SRR3320338
ERR1672915
SRR3321179
SRR7283335
SRR5064181
SRR7283293
SRR1790819
SRR5061485
ERR1741908
SRR5061638
SRR5061479
SRR5064227
SRR5064262
ERR1672612
SRR1790796
SRR7282975
ERR126946
SRR7282849
ERR1672545
SRR7283846
SRR5061553
SRR7283157
ERR1741613
SRR7283144
ERR1659734
SRR7284104
SRR7282929
SRR7282058
SRR5062558
SRR7282433
SRR7284091
SRR2068021
ERR1625430
ERR1672523
SRR3321017
SRR5061542
SRR5061477
SRR11781000
ERR1672914
SRR3320684
SRR7283926
ERR1672624
SRR7281886
ERR1625443
SRR5063734
SRR5061228
SRR2981584
SRR5063562
SRR5063434
SRR8052377
SRR7284069
SRR5064254
ERR126917
SRR5062719
ERR1741608
SRR7282205
ERR1741367
SRR5063750
SRR2981586
SRR1790745
SRR3884996
SRR7282082
ERR1625309
SRR5064321
SRR3320992
ERR1741436
SRR5064105
SRR4414170
SRR5064290
SRR3320533
SRR7283418
ERR1672809
ERR1741565
SRR3321012
ERR1625266
SRR5064397
SRR5062559
SRR5061641
SRR5061250
SRR7283220
ERR1742038
SRR5061562
SRR5064152
SRR5063759
ERR1742136
SRR5063795
ERR1741374
ERR1672489
SRR5062476
SRR5063703
SRR3320451
ERR1741959
SRR3884923
SRR5063767
SRR7283913
SRR5062658
ERR1659744
SRR5061617
SRR3320181
ERR1741630
SRR5062505
ERR1672846
SRR7281988
SRR5063344
SRR2981540
SRR7283343
SRR7283066
ERR1741423
SRR3320374
SRR5064107
SRR7281618
ERR1672887
ERR126772
SRR5063418
ERR1741850
SRR7282839
SRR7282728
SRR5063528
SRR7282163
SRR7282662
ERR1741569
SRR7283142
SRR7282455
SRR5064542
SRR5061259
SRR7284056
SRR7281567
ERR1672879
SRR5062652
ERR1741890
SRR7282452
SRR7281628
SRR5061226
SRR7283397
SRR5061056
ERR1625302
SRR5061161
SRR7283045
SRR5063469
SRR7283461
SRR5061442
SRR3320174
SRR7282132
SRR5064112
SRR7282133
ERR1741487
SRR7283460
SRR3320495
ERR1741805
SRR5062213
ERR1672893
SRR11781015
SRR7283392
SRR8052378
SRR5063285
SRR5063591
SRR7281638
SRR7282909
SRR7282140
ERR1741986
ERR840786
SRR7283216
SRR5061646
SRR1213217
SRR7283417
SRR5064293
ERR1625021
SRR7282780
SRR7283297
ERR126791
ERR1741765
SRR3320356
SRR7283265
SRR5064250
SRR5062324
ERR1672598
SRR7282367
SRR1790765
SRR7281608
SRR5062615
SRR3884915
SRR3884948
SRR5062526
ERR1910575
SRR3320217
SRR7282881
ERR1659779
SRR5063304
SRR3321097
SRR5063437
ERR129711
SRR5062447
SRR3321113
SRR5061252
SRR7282779
SRR7281720
SRR7281753
SRR7281575
ERR1741918
SRR3320283
SRR3320208
SRR5063401
ERR1910569
ERR1672874
SRR5063373
ERR1624824
SRR5061472
SRR7282005
SRR5061260
SRR3320716
SRR2981608
SRR7282043
ERR1741814
SRR5061680
SRR7281677
SRR5062609
SRR7282474
ERR1672921
SRR3320718
SRR5061633
SRR7282765
ERR1741652
SRR5063566
SRR7282472
ERR1741578
SRR3884899
SRR5063694
SRR7281599
ERR1741434
SRR7282110
ERR129744
SRR3320546
SRR5063424
SRR7282158
SRR7282696
SRR5062367
SRR7282434
SRR7282830
SRR5063627
SRR7281987
SRR5062474
ERR1672696
SRR7282999
ERR1625284
ERR1742120
SRR7282687
SRR7281749
ERR1672931
SRR7283314
SRR5062437
SRR2451933
SRR3320300
SRR7282750
SRR3320580
SRR2062055
SRR2981609
SRR7282063
SRR3320402
SRR2451931
SRR5064433
ERR126840
SRR7282308
SRR7284026
SRR5064244
SRR5063678
SRR5063390
SRR7283894
SRR3320443
SRR5061503
SRR3884932
SRR5063379
SRR3320294
SRR3320562
SRR3320398
ERR840702
ERR1625292
SRR3320222
SRR3320389
SRR3320968
ERR126887
ERR1659692
SRR7281615
SRR3321157
SRR5064049
SRR5062713
SRR3320493
SRR1790766
ERR1741812
SRR5062350
SRR2451898
SRR5064533
SRR5063731
SRR7282264
ERR1625144
SRR7283893
SRR3320677
SRR7283652
ERR1624870
SRR5061493
ERR1625451
ERR1741989
ERR1741771
SRR7282098
SRR5064288
SRR5061262
SRR3320399
SRR5061612
SRR5064340
SRR7283197
SRR5061164
SRR7281858
SRR7281965
ERR1672642
SRR5061628
SRR7283170
SRR3030377
ERR1659764
ERR1741750
SRR3321096
ERR1741926
SRR11781014
ERR1742140
SRR3320746
SRR5061460
SRR6337405
ERR126826
ERR1742016
ERR1672385
SRR2451917
SRR5064224
SRR3884942
SRR5061109
SRR7282302
SRR7282134
ERR1742044
SRR7281709
ERR1625402
SRR3320924
ERR1624773
