# Supplementary material for: Core genes can have higher recombination rates than accessory genes within global microbial populations
Source: eLife. 2022 Jul 8;11:e78533. doi: 10.7554/eLife.78533 (PMC9444244; doi:10.7554/eLife.78533)
Supplement: Figure 3—source data 1. [file elife-78533-fig3-data1.zip › accession_lists/h_influenzae_accessions.txt]

SRR9847437
SRR9847620
SRR9847137
SRR9847610
SRR9847010
SRR9847360
SRR9847393
SRR9847152
SRR9847159
SRR9847215
SRR9847514
SRR9847487
SRR9847391
SRR9847036
SRR9847013
SRR9847297
SRR9847067
SRR9847637
SRR9847245
SRR9847276
SRR9847551
SRR9847237
SRR9847628
SRR9847081
SRR9847292
SRR9847605
SRR9847071
SRR9847222
SRR9847220
SRR9847033
SRR9847198
SRR9847327
SRR9847107
SRR9847613
SRR9847457
SRR9847548
SRR9847474
SRR9847639
SRR9847339
SRR9847567
SRR9847082
SRR9847249
SRR9847002
SRR9847177
SRR9847390
SRR9847065
SRR9847558
SRR9847383
SRR9847426
SRR9847491
SRR9847640
SRR9847190
SRR9847103
SRR9847572
SRR9847506
SRR9847586
SRR9847633
SRR9847634
SRR9847168
SRR9847549
SRR9847051
SRR9847232
SRR9846994
SRR9847489
SRR9847234
SRR9847373
SRR9847126
SRR9847219
SRR9847031
SRR9847110
SRR9847494
SRR9847261
SRR9847016
SRR9847023
SRR9847217
SRR9847477
SRR9847244
SRR9847471
SRR9846995
SRR9847550
SRR9847499
SRR9847384
SRR9847288
SRR9847409
SRR9847251
SRR9847355
SRR9847160
SRR9847414
SRR9847144
SRR9847618
SRR9847138
SRR9847609
SRR9847629
SRR9847501
SRR9847034
SRR9847332
SRR9847552
SRR9847042
SRR9847004
SRR9847545
SRR9847503
SRR9847453
SRR9847635
SRR9847290
SRR9847088
SRR9847386
SRR9847293
SRR9847519
SRR9847226
SRR9847043
SRR9847438
SRR9847323
SRR9847301
SRR9847599
SRR9847164
SRR9847316
SRR9847277
SRR9847256
SRR9847559
SRR9847068
SRR9847119
SRR9847122
SRR9847433
SRR9847510
SRR9847115
SRR9847541
SRR9847123
SRR9847525
SRR9847098
SRR9847070
SRR9847208
SRR9847032
SRR9847422
SRR9847086
SRR9847184
SRR9847401
SRR9847240
SRR9847520
SRR9847230
SRR9847271
SRR9847468
SRR9847108
SRR9847516
SRR9847647
SRR9847264
SRR9847649
SRR9847399
SRR9847040
SRR9847059
SRR9847404
SRR9847597
SRR9847602
SRR9847037
SRR9847502
SRR9847625
SRR9847448
SRR9847242
SRR9847200
SRR9847072
SRR9847651
SRR9847295
SRR9847169
SRR9847573
SRR9847407
SRR9847223
SRR9847504
SRR9847584
SRR9847496
SRR9847397
SRR9847285
SRR9847462
SRR9847450
SRR9847576
SRR9847480
SRR9847335
SRR9847412
SRR9847614
SRR9847374
SRR9847396
SRR9847020
SRR9847189
SRR9847436
SRR9847128
SRR9847279
SRR9847330
SRR9847553
SRR9847387
SRR9847542
SRR9847442
SRR9847630
SRR9847139
SRR9847320
SRR9847048
SRR9847258
SRR9847430
SRR9847488
SRR9847116
SRR9847145
SRR9847617
SRR9847131
SRR9847588
SRR9847233
SRR9847228
SRR9847371
SRR9847574
SRR9847508
SRR9847003
SRR9847427
SRR9847460
SRR9847642
SRR9847419
SRR9847340
SRR9847413
SRR9847124
SRR9847187
SRR9847589
SRR9847309
SRR9847212
SRR9847080
SRR9847155
SRR9847455
SRR9847434
SRR9847472
SRR9847275
SRR9847185
SRR9847192
SRR9847648
SRR9847531
SRR9847528
SRR9847345
SRR9847611
SRR9847291
SRR9847289
SRR9847214
SRR9847221
SRR9847341
SRR9847225
SRR9847227
SRR9847206
SRR9847113
SRR9847377
SRR9847547
SRR9847041
SRR9847445
SRR9847171
SRR9847099
SRR9846997
SRR9847149
SRR9847046
SRR9847136
SRR9847094
SRR9847326
SRR9847111
SRR9847527
SRR9847566
SRR9847008
SRR9846991
SRR9847056
SRR9847484
SRR9847492
SRR9847367
SRR9847475
SRR9847464
SRR9847608
SRR9847203
SRR9847268
SRR9847009
SRR9847478
SRR9847615
SRR9847319
SRR9847563
SRR9847287
SRR9847317
SRR9847151
SRR9847241
SRR9847362
SRR9847266
SRR9847425
SRR9847313
SRR9847146
SRR9847066
SRR9847532
SRR9847006
SRR9847578
SRR9847521
SRR9847229
SRR9847439
SRR9847382
SRR9847336
SRR9847470
SRR9847132
SRR9847118
SRR9847133
SRR9847024
SRR9847381
SRR9847029
SRR9847176
SRR9847644
SRR9847443
SRR9847372
SRR9847352
SRR9847579
SRR9847188
SRR9847451
SRR9847147
SRR9847097
SRR9847207
SRR9847557
SRR9847312
SRR9847209
SRR9847030
SRR9847385
SRR9847431
SRR9847156
SRR9847085
SRR9847324
SRR9847210
SRR9847505
SRR9847585
SRR9847359
SRR9847564
SRR9847543
SRR9847021
SRR9847269
SRR9847172
SRR9847202
SRR9847102
SRR9847257
SRR9847321
SRR9847062
SRR9847368
SRR9847114
SRR9847143
SRR9847515
SRR9847408
SRR9847349
SRR9847014
SRR9847167
SRR9847231
SRR9847310
SRR9847607
SRR9847173
SRR9847561
SRR9847047
SRR9847626
SRR9847274
SRR9847243
SRR9847416
SRR9847483
SRR9847130
SRR9847157
SRR9847077
SRR9847612
SRR9847643
SRR9847001
SRR9847194
SRR9847019
SRR9847446
SRR9847402
SRR9847600
SRR9847054
SRR9847423
SRR9847248
SRR9847601
SRR9847405
SRR9847622
SRR9847596
SRR9847308
SRR9847252
SRR9847461
SRR9847581
SRR9847153
SRR9847096
SRR9847306
SRR9847533
SRR9847255
SRR9847282
SRR9847183
SRR9847544
SRR9847318
SRR9847631
SRR9847632
SRR9847378
SRR9847500
SRR9847027
SRR9847300
SRR9847556
SRR9847069
SRR9846989
SRR9847395
SRR9847441
SRR9847100
SRR9847090
SRR9847038
SRR9847394
SRR9847148
SRR9847497
SRR9847052
SRR9847560
SRR9847591
SRR9847325
SRR9847178
SRR9847344
SRR9847365
SRR9847337
SRR9847364
SRR9847263
SRR9847087
SRR9847134
SRR9847562
SRR9847363
SRR9847057
SRR9847140
SRR9847554
SRR9847353
SRR9847569
SRR9847580
SRR9847389
SRR9847104
SRR9847170
SRR9847534
SRR9847092
SRR9847575
SRR9847641
SRR9847158
SRR9847270
SRR9846993
SRR9847064
SRR9847481
SRR9847621
SRR9847213
SRR9847619
SRR9847120
SRR9847379
SRR9847417
SRR9847458
SRR9847018
SRR9847022
SRR9847590
SRR9847587
SRR9847174
SRR9847592
SRR9847150
SRR9847127
SRR9847205
SRR9847007
SRR9847298
SRR9847370
SRR9847180
SRR9847294
SRR9847350
SRR9847400
SRR9847507
SRR9846996
SRR9847568
SRR9847410
SRR9847376
SRR9847195
SRR9847015
SRR9847044
SRR9846992
SRR9847058
SRR9847235
SRR9847259
SRR9847284
SRR9847375
SRR9847348
SRR9847154
SRR9847456
SRR9847582
SRR9847530
SRR9847428
SRR9847388
SRR9847493
SRR9847093
SRR9847526
SRR9847473
SRR9847466
SRR9847523
SRR9847304
SRR9847073
SRR9847063
SRR9847265
SRR9847005
SRR9847476
SRR9847216
SRR9847218
SRR9847512
SRR9847356
SRR9846999
SRR9847050
SRR9847570
SRR9847267
SRR9847078
SRR9847415
SRR9847511
SRR9847253
SRR9847346
SRR9847191
SRR9847529
SRR9847539
SRR9847486
SRR9847083
SRR9847236
SRR9847091
SRR9847440
SRR9847112
SRR9847141
SRR9847238
SRR9847053
SRR9847565
SRR9847060
SRR9847598
SRR9847045
SRR9847199
SRR9847380
SRR9847623
SRR9847246
SRR9847280
SRR9847315
SRR9847055
SRR9847517
SRR9847509
SRR9847135
SRR9847604
SRR9847638
SRR9847454
SRR9847593
SRR9847201
SRR9847435
SRR9847079
SRR9847524
SRR9847392
SRR9847459
SRR9847089
SRR9847028
SRR9847424
SRR9847447
SRR9847272
SRR9847403
SRR9847329
SRR9847181
SRR9847273
SRR9847109
SRR9847175
SRR9847254
SRR9847084
SRR9847105
SRR9847467
SRR9847035
SRR9847011
SRR9847351
SRR9847411
SRR9847603
SRR9847420
SRR9847624
SRR9847338
SRR9847421
SRR9847196
SRR9846990
SRR9847095
SRR9847498
SRR9847262
SRR9847432
SRR9847398
SRR9847479
SRR9847296
SRR9847334
SRR9847101
SRR9847583
SRR9847513
SRR9847117
SRR9847577
SRR9847026
SRR9847224
SRR9847347
SRR9847646
SRR9847449
SRR9847039
SRR9847314
SRR9847247
SRR9847606
SRR9847627
SRR9847307
SRR9847239
SRR9847482
SRR9847305
SRR9847012
SRR9847469
SRR9847485
SRR9847166
SRR9847283
SRR9847495
SRR9847535
SRR9847061
SRR9847594
SRR9847452
SRR9847075
SRR9847650
SRR9847142
SRR9847444
SRR9847074
SRR9847333
SRR9847186
SRR9847465
SRR9847331
SRR9847129
SRR9847179
SRR9847369
SRR9847366
SRR9847125
SRR9847076
SRR9847343
SRR9847193
SRR9847211
SRR9847000
SRR9847204
SRR9847429
SRR9847049
SRR9847303
SRR9847342
SRR9847616
SRR9847260
SRR9847357
SRR9847595
SRR9847555
SRR9847182
SRR9847163
SRR9847361
SRR9846998
SRR9847418
SRR9847025
SRR9847540
SRR9847106
SRR9847571
SRR9847121
