# Supplementary material for: Core genes can have higher recombination rates than accessory genes within global microbial populations
Source: eLife. 2022 Jul 8;11:e78533. doi: 10.7554/eLife.78533 (PMC9444244; doi:10.7554/eLife.78533)
Supplement: Figure 3—source data 1. [file elife-78533-fig3-data1.zip › accession_lists/p_aeruginosa_accessions.txt]

ERR364048
ERR370045
ERR784393
SRR1014097
ERR369867
ERR370072
ERR364155
ERR784406
SRR1014319
SRR1014201
ERR382040
ERR369793
ERR382078
ERR363835
ERR382083
ERR364069
ERR382129
ERR531407
ERR382114
ERR784478
SRR1014477
ERR382041
ERR531426
ERR369882
ERR382138
ERR784410
ERR363787
ERR784458
SRR1014516
ERR382103
ERR382011
ERR363836
ERR784453
ERR363772
ERR505227
SRR1014106
ERR369794
SRR1014555
ERR369925
SRR1014190
ERR370080
ERR784429
SRR1014397
ERR369801
ERR369852
ERR382087
ERR382037
ERR369896
ERR370069
ERR583660
ERR382042
SRR1014252
ERR784464
ERR531339
ERR784436
SRR1014505
ERR364097
SRR1014232
ERR363803
SRR1014298
ERR370059
ERR382054
ERR227104
SRR1014174
SRR1014358
ERR784426
ERR364139
ERR369814
ERR364103
ERR381993
ERR227098
ERR784445
SRR1014136
SRR1014579
ERR381988
ERR382077
SRR1014522
ERR369816
ERR369819
ERR364106
ERR531440
SRR1014179
ERR369811
ERR364133
ERR784411
ERR382092
SRR1014581
ERR382093
ERR784437
ERR784389
ERR363830
SRR1014310
ERR364056
SRR1014466
ERR382134
ERR382117
ERR784452
ERR505232
SRR1014196
ERR382001
SRR1014438
ERR382094
ERR370082
ERR364086
ERR382140
ERR363795
SRR1014122
SRR1014391
SRR1014039
ERR370096
ERR370073
ERR369861
ERR382081
ERR382020
ERR363834
SRR1014363
ERR382014
ERR784466
ERR369810
ERR369903
ERR370044
ERR531438
SRR1014345
ERR505223
ERR382122
ERR369820
ERR382044
ERR784439
ERR382070
ERR382018
ERR370083
ERR364037
ERR382045
SRR1014500
ERR370052
ERR369902
ERR382057
ERR784465
ERR363783
ERR369858
ERR364129
ERR382142
ERR531439
SRR1014545
ERR382013
ERR363804
ERR369889
SRR396637
SRR1014041
ERR364124
ERR382056
SRR1014333
ERR369920
SRR1014496
ERR364153
ERR370046
ERR227107
ERR369832
ERR369797
ERR364154
ERR382086
ERR531410
ERR369875
SRR1014170
ERR784399
ERR364041
ERR369883
ERR382032
SRR1014096
ERR505219
ERR531418
ERR364096
SRR1014129
ERR363782
SRR1014207
ERR370049
ERR363789
ERR364105
SRR1014585
ERR531413
ERR784421
ERR364116
ERR784419
ERR382124
ERR364156
ERR363781
SRR1014019
ERR369834
ERR364057
ERR370074
SRR1014154
ERR363774
ERR531386
ERR364121
ERR364164
ERR784457
ERR369838
ERR364054
SRR1014311
ERR363841
SRR1014427
ERR784412
ERR369898
SRR1014045
ERR364081
ERR531414
ERR364060
ERR363824
SRR1014568
ERR382016
ERR369827
ERR370100
ERR382125
ERR784456
SRR1014132
ERR364071
ERR364141
ERR382008
ERR382030
ERR531394
SRR1014103
ERR531427
ERR369863
ERR531336
ERR382031
ERR370101
ERR369897
ERR531371
SRR1014176
ERR363825
SRR1014181
ERR364099
ERR531423
SRR1014036
SRR1014475
ERR784448
ERR784414
ERR364046
ERR370058
ERR364078
SRR1014250
ERR227100
ERR381989
ERR382076
SRR1014446
ERR369837
ERR364033
SRR1014485
SRR1014375
SRR1014557
ERR505220
ERR364123
SRR1014417
ERR784467
ERR369918
ERR382022
ERR227101
SRR1014236
ERR784397
ERR364140
ERR382059
ERR364053
ERR784409
ERR382084
ERR363810
ERR364090
ERR364075
ERR369789
ERR363837
ERR531350
ERR369874
ERR382123
SRR1014390
ERR369807
ERR227109
ERR364072
ERR382036
SRR1014161
ERR369927
ERR370057
SRR1014014
ERR364113
SRR1014481
ERR369887
SRR1014095
ERR369805
ERR382088
ERR369868
SRR1014464
ERR382141
ERR364168
ERR784480
SRR1014110
ERR364104
ERR369890
ERR369809
ERR381997
SRR1014330
SRR1014502
ERR364079
SRR1014540
ERR369917
ERR382028
ERR382061
ERR531415
ERR369878
ERR370062
ERR369826
SRR1014458
ERR369836
ERR364043
ERR364166
ERR363809
ERR382069
ERR531420
ERR363791
ERR369843
ERR370092
ERR505231
ERR363839
ERR369856
SRR1014488
ERR784390
ERR363812
ERR364088
ERR382048
ERR784424
ERR382035
ERR364087
ERR382126
ERR382007
ERR369792
ERR370078
ERR369802
SRR1014509
ERR382110
ERR531373
ERR370055
ERR382072
SRR1014115
ERR370034
ERR364101
ERR369886
ERR784446
ERR784391
ERR382133
ERR369926
ERR784394
ERR382136
ERR370088
ERR363820
ERR364132
ERR369850
ERR369849
ERR784483
ERR364150
ERR382052
ERR364061
ERR363818
ERR382102
ERR382068
ERR784455
SRR1014266
ERR363785
ERR382111
ERR364089
ERR369841
ERR363770
SRR1014524
ERR784392
SRR1014379
ERR370099
ERR369934
ERR382109
SRR1014544
ERR381992
ERR784441
SRR1014515
SRR1014199
ERR369931
SRR1014367
SRR1014049
ERR381986
ERR363778
SRR1014195
ERR363813
ERR369910
ERR382100
ERR227106
ERR369922
ERR369854
ERR364125
ERR369840
ERR531417
SRR1014011
SRR1014023
ERR784431
ERR369891
ERR364074
ERR382128
ERR363799
ERR784470
ERR784428
ERR369839
SRR1014420
SRR1014504
ERR364119
ERR382075
ERR364102
ERR363829
ERR784422
SRR1014303
SRR1014444
ERR784474
SRR1014525
ERR369813
ERR369913
ERR363805
SRR1014245
SRR1014346
ERR369933
ERR369847
ERR363815
ERR363771
ERR364110
ERR370098
ERR784438
ERR382055
ERR364034
SRR1014240
ERR370094
SRR1014559
ERR784484
ERR364160
ERR364035
SRR1014421
ERR369788
ERR364162
SRR1014057
ERR381999
SRR1014013
ERR364058
ERR363784
ERR505222
ERR382079
ERR364091
SRR1014306
SRR1014028
ERR364152
SRR1014490
ERR382080
SRR1014321
ERR370061
ERR382026
ERR370093
ERR382029
ERR370060
ERR369906
ERR369822
ERR382115
SRR1014215
ERR382113
ERR370068
ERR369880
SRR1014587
ERR382118
ERR382046
ERR784427
ERR505230
ERR382091
SRR1014164
ERR364138
ERR784468
ERR382071
ERR363838
SRR1014575
ERR363826
ERR369916
ERR382085
ERR364147
ERR784481
ERR363814
ERR369859
ERR369885
ERR382098
ERR505225
ERR784398
ERR382017
SRR1014547
SRR1014435
ERR364076
ERR784473
ERR369936
ERR382107
ERR370054
ERR531349
ERR370065
ERR453462
ERR370102
ERR364055
ERR369892
ERR382024
ERR382025
SRR1014187
ERR369804
ERR370051
ERR784400
ERR784425
ERR370071
ERR364142
ERR382000
ERR382012
ERR784450
ERR363794
ERR364083
ERR784416
SRR1014355
ERR784444
ERR784403
SRR1014299
ERR364094
ERR382135
ERR784460
ERR505228
ERR370089
ERR381998
SRR1014469
SRR1014035
ERR364062
ERR784413
ERR369844
ERR364051
ERR364092
ERR784435
ERR382121
ERR363802
SRR1014533
SRR1014290
ERR382005
ERR382015
ERR531379
ERR382131
ERR784482
ERR382002
SRR1014274
ERR382033
ERR505226
ERR364122
ERR369911
ERR363777
ERR370038
ERR370063
ERR369808
ERR370087
ERR370043
ERR382038
ERR364084
ERR382009
SRR1014562
SRR1014291
ERR364128
ERR364167
ERR364050
ERR784479
ERR227099
ERR531428
ERR531425
ERR364143
SRR1014138
ERR505224
ERR369803
ERR382105
ERR369845
SRR1014554
SRR1014442
ERR364059
ERR227108
ERR369853
ERR369791
ERR364118
ERR369817
ERR369828
ERR381994
ERR784471
ERR363840
ERR363821
ERR382043
ERR382116
ERR531375
SRR1014372
ERR364111
ERR363796
ERR364098
ERR784462
ERR369888
ERR382051
ERR363822
ERR369935
SRR1014521
SRR1014008
ERR784423
SRR1014126
ERR369851
ERR382097
ERR784443
ERR370079
ERR784415
ERR381981
ERR363788
ERR370056
SRR1014359
ERR784396
ERR369921
ERR370042
ERR370039
ERR382023
ERR369873
ERR382053
SRR1014205
ERR369800
ERR369857
SRR1014385
ERR370036
ERR784440
ERR531329
ERR370070
SRR1014286
ERR364114
SRR1014222
ERR370077
ERR505216
ERR369818
ERR369894
ERR369912
ERR369871
ERR784432
ERR381995
ERR363792
ERR369848
ERR369835
ERR369796
SRR1014569
ERR364040
ERR382099
ERR369795
SRR1014114
ERR382139
SRR1014512
ERR364135
ERR369930
ERR531430
ERR382106
ERR364052
ERR364117
ERR369908
ERR531399
ERR363800
ERR382019
ERR784449
ERR382127
ERR363819
ERR364045
ERR382119
SRR1014494
ERR369879
ERR369821
SRR1014141
ERR369824
ERR364036
ERR784475
ERR364039
ERR784418
ERR370090
ERR364120
ERR364159
ERR369929
ERR369825
ERR364149
ERR381991
SRR1014326
SRR1014471
ERR364063
ERR370091
ERR364163
ERR369907
ERR505215
ERR369914
ERR382060
ERR364038
ERR363801
SRR1014050
SRR1014162
ERR370085
ERR370037
SRR1014429
ERR369798
ERR369790
SRR1014228
ERR784404
ERR784402
ERR382050
ERR364093
ERR364080
ERR369923
SRR1014244
ERR382006
ERR381996
ERR363842
ERR784442
ERR382034
ERR363769
ERR784408
ERR369893
ERR784463
ERR369855
ERR363790
ERR370076
ERR531374
ERR364158
SRR1014523
ERR364068
ERR382063
SRR1014220
ERR364169
ERR381984
ERR370041
ERR369869
ERR382058
ERR531437
SRR1014098
SRR1014434
ERR364085
ERR369842
ERR382074
ERR382090
SRR1014352
ERR382003
SRR1014026
ERR364082
ERR369924
ERR784476
ERR363793
SRR1014374
SRR1014386
SRR1014527
ERR363806
SRR1014046
ERR227110
ERR369830
ERR531411
ERR369928
ERR784461
ERR369919
ERR364136
SRR1014163
ERR784420
ERR364070
ERR364151
ERR382112
ERR364077
ERR369915
ERR531328
ERR382089
SRR1014337
SRR1014537
ERR364157
ERR382027
ERR364049
SRR1014331
ERR369812
ERR364073
ERR364161
ERR364042
ERR382137
ERR370053
ERR784401
SRR1014229
SRR1014459
ERR382132
ERR382039
ERR784454
ERR382120
SRR1014315
ERR784447
ERR531338
ERR784430
ERR369881
ERR370103
SRR1014394
ERR369877
ERR784477
ERR369866
SRR1014296
ERR784472
ERR364148
ERR382096
ERR364065
ERR227102
ERR363817
ERR382095
ERR364112
ERR364134
ERR382004
ERR369862
SRR1014552
ERR364126
ERR363797
ERR370075
ERR363786
ERR370040
SRR1014183
ERR784395
SRR1014519
SRR1014526
SRR1014055
ERR363811
ERR369932
SRR1014590
SRR1014451
ERR363773
ERR382073
ERR363807
ERR382082
ERR370084
ERR363780
SRR1014454
ERR370067
ERR369876
ERR363779
ERR784417
SRR1014148
ERR370047
SRR1014225
SRR1014403
ERR364170
SRR1014344
ERR784433
ERR363823
ERR227103
ERR227105
ERR369901
ERR784469
SRR1014120
ERR369905
ERR531432
ERR784451
ERR382010
ERR364127
ERR363798
ERR369831
ERR369829
ERR364137
SRR396640
SRR1014506
ERR364144
ERR364095
ERR363828
SRR1014563
ERR370064
ERR370048
ERR369833
ERR364145
ERR784407
ERR784459
ERR369904
ERR369806
SRR1014517
SRR1014139
ERR364067
ERR370050
ERR370066
ERR369937
ERR370035
